# Supplementary material for: Grapevines escaping trunk diseases in New Zealand vineyards have a distinct microbiome structure
Source: Front Microbiol. 2023 Aug 23;14:1231832. doi: 10.3389/fmicb.2023.1231832 (PMC10482235; doi:10.3389/fmicb.2023.1231832)
Supplement: Supplementary file 1 [file Data_Sheet_1.zip]

Archive with 8 entries (8 files):
- Supplementary Data 1.xlsx
- Supplementary Data 2.csv
- Supplementary Data 3.xlsx
- Supplementary Data 4.xlsx
- Supplementary Data 5.xlsx
- Supplementary Data 6.xlsx
- Supplementary File 1.pptx
- Supplementary_Material - Manuscript.pdf
