# Supplementary material for: Grapevines escaping trunk diseases in New Zealand vineyards have a distinct microbiome structure
Source: Front Microbiol. 2023 Aug 23;14:1231832. doi: 10.3389/fmicb.2023.1231832 (PMC10482235; doi:10.3389/fmicb.2023.1231832)
Supplement: Supplementary file 1 [file Data_Sheet_1.zip › Supplementary Data 1.xlsx]

## Sheet: ASVs removed by microdecon
Fungal ASVs removed by microdecon						Bacterial ASVs removed by microdecon
ASV	Taxa					ASV	Taxa
ASV_110	Ascomycota_sp					ASV_130	Hydrogenophilus
ASV_126	Cystobasidiomycetes_sp					ASV_174	Kocuria
ASV_210	Cryptococcus					ASV_189	Pelomonas
ASV_214	Bulleribasidiaceae_sp					ASV_199	Cutibacterium
ASV_225	Bannoa					ASV_23	Cutibacterium
ASV_275	Filobasidium					ASV_296	Cutibacterium
ASV_37	Ascomycota_sp					ASV_332	Cutibacterium
ASV_4	Ramularia					ASV_355	Afipia
ASV_41	Malasseziaceae_sp					ASV_36	Alcanivorax
ASV_580	Protomyces					ASV_38	Cutibacterium
ASV_707	Bannoa					ASV_39	Micrococcus
ASV_88	Malassezia					ASV_443	Pelomonas
						ASV_466	Lysinimicrobium
						ASV_472	Micrococcus
						ASV_479	Tepidimonas
						ASV_526	Brevundimonas
						ASV_56	Streptococcus
						ASV_822	Atopostipes
						ASV_875	Nocardioides
						ASV_98	Paracoccus

## Sheet: edgeR results Fungi
EdgeR results of fungal community. ASVs with positive or negative logFC value are differentially abundant in GTD escape or diseased vines, respectively.
ASV	logFC	logCPM	PValue	-log10 of pvalue	Genus	species
ASV_2	-11.535	21.8823	0.00178406	2.74859	Eutypa	lata
ASV_7	-26.6818	23.6806	0.0071167	2.14772	Eutypa	lata
ASV_11	-15.8439	12.8479	0.0152529	1.81665	Ascomycota_sp
ASV_14	5.84228	13.561	0.000560154	3.25169	Seimatosporium	rosicola
ASV_19	-18.2524	15.2522	0.00587965	2.23065	Eutypa	lata
ASV_24	-14.3437	11.3503	0.018575	1.73107	Muriformistrickeria	rosae
ASV_32	-19.4936	16.4871	0.00317546	2.49819	Eutypa	lata
ASV_35	-13.7682	10.7735	0.0157547	1.80259	Ascomycota_sp
ASV_42	6.92766	11.1195	0.000318853	3.49641	Penicillium	paczoskii
ASV_54	-14.3872	11.392	0.0215346	1.66686	Diaporthe
ASV_56	4.03093	9.47316	0.00597638	2.22356	Vishniacozyma	victoriae
ASV_61	-21.3665	18.3603	0.0104122	1.98246	Eutypa	lata
ASV_62	10.0331	10.9432	7.09e-06	5.14935	Clonostachys	wenpingii
ASV_69	-13.3887	10.394	0.0222134	1.65338	Phaeococcomyces
ASV_70	-12.6308	9.63061	0.017611	1.75422	Filobasidium	stepposum
ASV_79	-21.3016	18.2948	0.0104679	1.98014	Eutypa	lata
ASV_81	-17.4288	14.3972	0.0150524	1.82239	Basidiomycota_sp
ASV_84	12.1965	7.60273	6.56e-05	4.1831	Entyloma	calendulae
ASV_87	-12.8023	9.80406	0.015015	1.82348	Neosetophoma	clematidis
ASV_109	10.0452	5.53795	0.000191469	3.7179	Cladosporium	halotolerans
ASV_127	-10.581	7.59073	0.0324894	1.48826	Diplodia	africana
ASV_128	12.2039	7.616	0.000210145	3.67748	Erysiphe	necator
ASV_129	4.85254	8.05936	0.00190708	2.71963	Cystofilobasidium	macerans
ASV_130	3.78158	8.67771	0.0143237	1.84395	Basidiomycota_sp
ASV_136	11.2752	6.71605	0.000350345	3.4555	Sporobolomyces	roseus
ASV_142	4.58052	8.48412	0.00249533	2.60287	Ascomycota_sp
ASV_149	-10.7225	7.73347	0.0373243	1.42801	Vishniacozyma	heimaeyensis
ASV_150	4.90837	8.22222	0.00137614	2.86134	Rhodotorula	babjevae
ASV_154	11.5485	6.98196	5.78e-05	4.23807	Bartalinia	robillardoides
ASV_156	-9.63963	6.64711	0.0267018	1.57346	Penicillium	cinerascens
ASV_157	-11.8802	8.88175	0.024916	1.60352	Boeremia
ASV_172	-10.9472	7.95398	0.0362626	1.44054	Ascomycota_sp
ASV_173	4.03178	6.90866	0.00113294	2.94579	Paraphoma	rhaphiolepidis
ASV_175	3.29835	7.86189	0.0183165	1.73716	Bannoa	ogasawarensis
ASV_178	11.9364	7.35046	5.47e-05	4.26201	Cladosporium	NA
ASV_179	5.91356	7.06802	0.000117027	3.93171	Didymellaceae_sp
ASV_181	6.73838	7.94773	2.93e-05	4.53313	Knufia	tsunedae
ASV_183	4.30472	9.71317	0.0128727	1.89033	Phaeoacremonium
ASV_189	11.6161	7.04562	0.000238303	3.62287	Rhodotorula	babjevae
ASV_191	-10.3773	7.38399	0.0345604	1.46142	Neofusicoccum
ASV_195	-10.6422	7.65131	0.0381976	1.41796	Phaeococcomyces
ASV_198	-13.4716	10.469	0.0277132	1.55731	Phaeomoniella	chlamydospora
ASV_204	-10.8073	7.81139	0.0296407	1.52811	Exophiala
ASV_231	4.10304	7.41992	0.00653147	2.18499	Ascomycota_sp
ASV_243	4.53396	7.59554	0.0107096	1.97023	Filobasidium
ASV_248	-14.7707	11.5905	0.0211304	1.67509	Ascomycota_sp
ASV_249	-11.0339	8.03757	0.0362365	1.44085	Pseudophaeomoniella	oleae
ASV_252	-12.2023	9.18949	0.0260374	1.5844	Eutypa	lata
ASV_272	11.2548	6.6942	0.00035815	3.44594	Phaeosphaeria	caricicola
ASV_278	10.0519	5.57772	0.000729342	3.13707	Kondoa	aeria
ASV_280	-10.5934	7.59947	0.0404365	1.39323	Acremonium	fusidioides
ASV_281	9.9676	5.50747	0.00031456	3.5023	Briansuttonomyces	eucalypti
ASV_299	10.4911	5.97479	0.000403537	3.39412	Amandinea	punctata
ASV_311	-9.68911	6.7012	0.032592	1.48689	Bannoa	ogasawarensis
ASV_325	3.95756	6.42522	0.00668067	2.17518	Ascomycota_sp
ASV_332	-10.143	7.15262	0.0457303	1.3398	Septobasidium	carestianum
ASV_396	9.42991	5.01018	0.000691629	3.16013	Filobasidium	oeirense
ASV_428	-10.3528	7.34454	0.0465016	1.33253	Malassezia	sympodialis
ASV_479	5.95384	4.72053	0.000726218	3.13893	Acremonium	pilosum

## Sheet: edgeR results Bacteria
EdgeR results of bacterial community. ASVs with positive or negative logFC value are differentially abundant in GTD escape or diseased vines, respectively.
ASV	logFC	logCPM	PValue	log10pvalue	Genus	Species
ASV_2	-13.9854	16.7482	4.07e-05	4.39041	Acinetobacter
ASV_5	-3.43485	15.9216	0.047253	1.32557	Curtobacterium
ASV_6	-3.76147	15.7372	0.036079	1.44274	ANPR
ASV_9	9.86327	17.2115	0.000157	3.80436	Pseudomonas
ASV_11	-11.6495	14.4195	0.033354	1.47686	Pantoea	agglomerans
ASV_21	10.4252	15.5856	2.41e-05	4.61798	Pseudomonas
ASV_30	-10.5754	13.3551	0.003876	2.41162	Acinetobacter
ASV_72	-8.71391	11.5417	0.015128	1.82022	Aerococcus
ASV_74	-8.47088	11.3107	0.014418	1.84109	Sphingomonas	endophytica
ASV_109	-8.17013	11.0274	0.015735	1.80313	Microbacterium
ASV_115	-7.3424	10.2699	0.01835	1.73636	Hydrogenophilus
ASV_120	4.17436	11.2579	0.042908	1.36746	Erwiniaceae_sp
ASV_173	5.85365	10.1493	0.004304	2.36615	Chitinophagaceae_sp
ASV_187	4.81968	9.98642	0.014288	1.84504	Segetibacter
ASV_216	-7.74008	10.6291	0.020841	1.68109	Microbacteriaceae_sp
ASV_223	3.29406	10.187	0.023364	1.63145	Hymenobacter
ASV_247	5.80871	9.50386	0.006464	2.18949	Pedobacter
ASV_256	5.81117	11.5555	0.015622	1.80627	Spirosoma
ASV_262	-7.24225	10.1809	0.047856	1.32007	Curtobacterium
ASV_264	4.29955	9.58947	0.019955	1.69994	Nakamurella
ASV_294	-6.96584	9.93943	0.022924	1.63971	Deinococcus	geothermalis
ASV_308	-6.86362	9.85165	0.021648	1.66459	Klebsiella
ASV_333	7.8116	9.22198	1.99e-05	4.70115	Mucilaginibacter
ASV_365	7.00927	10.0744	0.000687	3.16323	Enterobacteriaceae_sp
ASV_396	4.21055	10.196	0.035109	1.45458	Rhizobacter
ASV_409	-6.40179	9.46692	0.043564	1.36087	Bosea
ASV_459	3.77198	8.85605	0.043191	1.36461	Chryseobacterium
ASV_462	3.64974	8.72834	0.047537	1.32297	Okibacterium	fritillariae
ASV_574	6.42563	8.5306	1.52e-05	4.81816	Pseudoduganella
ASV_577	6.84366	8.54436	5.83e-05	4.23433	Burkholderia-Caballeronia-Paraburkholderia
ASV_607	3.84932	8.36966	0.046738	1.33033	Pedobacter
ASV_630	4.57243	8.72235	0.018101	1.74229	Solirubrobacter
ASV_695	3.61072	8.53151	0.039347	1.40509	Conexibacter
ASV_713	6.5971	9.66759	0.001263	2.89868	Sphingomonas
ASV_731	6.85194	8.5474	5.63e-05	4.24949	Mucilaginibacter
ASV_762	4.13212	9.01625	0.047343	1.32475	Noviherbaspirillum
ASV_782	6.17668	8.1619	1.8e-05	4.74473	Massilia
ASV_793	3.69666	8.11338	0.046241	1.33497	Chitinophagaceae_sp
ASV_814	3.51825	7.83733	0.047495	1.32335	Massilia	chloroacetimidivorans
ASV_846	4.00218	7.96626	0.024475	1.61128	Mesorhizobium
ASV_883	5.53759	9.17172	0.005751	2.24026	Conexibacter
ASV_931	4.9769	8.56457	0.006079	2.21618	Dermacoccus
ASV_942	3.64705	7.933	0.045969	1.33754	Caulobacter
ASV_946	3.59987	7.93834	0.032727	1.4851	Rhizobiales_sp
ASV_964	5.66629	7.92233	0.000152	3.81805	Caulobacter
ASV_1015	5.55869	7.87712	0.000167	3.77652	Microbacterium
ASV_1046	4.21671	7.85862	0.010725	1.9696	Larkinella
ASV_1056	3.55355	7.86919	0.040924	1.38803	Rhizobacter
ASV_1134	5.22902	7.75072	0.000223	3.65241	Hymenobacter
ASV_1278	4.99186	7.67021	0.000262	3.58191	Micrococcales_sp
ASV_1301	5.9554	8.04423	4.01e-05	4.39686	Sphingomonas
ASV_1311	4.42551	7.68895	0.0004	3.39839	Acetobacteraceae_sp
ASV_1338	3.96409	7.69531	0.015529	1.80886	Edaphobaculum
ASV_1368	4.83008	7.62014	0.000307	3.51338	Rhizobacter
ASV_1382	6.01663	8.07548	0.000164	3.78444	Corynebacterium
ASV_1391	3.23074	7.62874	0.046363	1.33383	Terriglobus
ASV_1558	5.69513	7.92474	0.000274	3.56183	Bdellovibrio
ASV_1559	3.55938	7.82759	0.037761	1.42296	Sphingomonas
ASV_1563	4.44669	7.51628	0.000456	3.34078	Abditibacterium
ASV_1580	4.65991	7.57152	0.000346	3.46071	Nocardioides
ASV_1667	4.48587	7.52602	0.000443	3.35333	Hymenobacter
ASV_1765	4.20981	7.46158	0.000598	3.22297	Roseomonas
ASV_1766	4.18216	7.45565	0.000601	3.22134	Aureimonas
ASV_1862	4.37086	7.4981	0.000516	3.28712	Micromonospora
ASV_1926	5.74744	7.9433	0.000286	3.54345	Spirosoma
ASV_1927	3.99265	7.95363	0.02487	1.60433	Angustibacter
ASV_2122	3.788	7.38006	0.001015	2.99354	Methylobacterium-Methylorubrum
ASV_2166	3.73224	7.37061	0.00111	2.95472	Abditibacterium
ASV_2196	4.90698	7.64101	0.000399	3.39902	Chryseobacterium
ASV_2240	4.09095	7.43715	0.000693	3.15933	Adhaeribacter
ASV_2288	3.74021	7.37219	0.001127	2.94795	Gemmatimonadaceae_sp
ASV_2289	3.7402	7.37219	0.001129	2.94745	Mesorhizobium
ASV_2417	3.76639	7.37685	0.00114	2.9431	Rubrivirga
ASV_2491	3.57994	7.34693	0.001372	2.86261	Roseomonas
ASV_2785	3.17764	7.29264	0.002904	2.53707	Gaiellales_sp
ASV_2975	2.84672	7.25661	0.00399	2.39898	Pajaroellobacter
ASV_3144	3.87513	7.40028	0.001885	2.72461	Fimbriimonadaceae_sp

## Sheet: DESEq2 results Fungi
DESeq2 Results of fungal community. ASVs with positive or negative log2foldChange value are differentially abundant in escape or diseased vines, respectively.
ASV	baseMean	log2FoldChange	lfcSE	pvalue	padj	Genus	Species
ASV_2	2716.77	-8.1195	1.94112	2.88e-05	0.001192	Eutypa	lata
ASV_6	42.5239	-23.5917	3.43939	6.92e-12	7.16e-10	Eutypa	lata
ASV_19	58.5904	-25.3711	3.43931	1.62e-13	3.36e-11	Eutypa	lata
ASV_30	13.5681	-23.3861	3.43979	1.06e-11	7.29e-10	Alternaria	terricola
ASV_32	13.6823	-22.7448	3.43978	3.78e-11	1.96e-09	Eutypa	lata

## Sheet: DESEq2 results Bacteria
DESeq2 results of bacteria community. ASVs with positive or negative log2foldChange value are differentially abundant in GTD escape or diseased vines, respectively
ASV	baseMean	log2FoldChange	lfcSE	stat	pvalue	padj	Genus	Species
ASV_2	1195.06	-28.8525	1.96009	-14.72	4.8e-49	6.68e-46	Acinetobacter
ASV_7	42.8895	-24.1674	3.46454	-6.97563	3.04e-12	3.53e-10	Pseudomonas	syringae
ASV_11	13.2085	-22.7806	3.46481	-6.57486	4.87e-11	4.52e-09	Pantoea	agglomerans
ASV_21	14.7711	25.7129	3.43664	7.48199	7.32e-14	1.13e-11	Pseudomonas
ASV_30	108.912	-25.6761	2.52733	-10.1594	3.01e-24	2.1e-21	Acinetobacter
ASV_35	21.8304	-23.5036	3.46466	-6.78383	1.17e-11	1.16e-09	Rahnella1
ASV_72	33.4085	-24.0904	2.777	-8.67498	4.14e-18	1.12e-15	Aerococcus
ASV_74	31.9989	-23.8464	2.76019	-8.63941	5.65e-18	1.12e-15	Sphingomonas	endophytica
ASV_105	13.8347	-21.8394	3.12344	-6.99209	2.71e-12	3.43e-10	Sphingomonas
ASV_109	22.0178	-23.4878	2.71527	-8.65028	5.14e-18	1.12e-15	Microbacterium
ASV_115	11.6443	-22.5303	2.63223	-8.55941	1.13e-17	1.98e-15	Hydrogenophilus
ASV_140	12.3551	-22.7342	3.29092	-6.90815	4.91e-12	5.26e-10	Chitinophagaceae_sp
ASV_144	18.6006	-23.2822	2.57631	-9.03704	1.61e-19	5.61e-17	Cellulomonas
ASV_162	14.5045	-22.9191	2.52983	-9.05954	1.31e-19	5.61e-17	Sphingomonas
ASV_163	17.5273	-23.1924	3.15391	-7.35354	1.93e-13	2.69e-11	Mucilaginibacter
