# Supplementary material for: Grapevines escaping trunk diseases in New Zealand vineyards have a distinct microbiome structure
Source: Front Microbiol. 2023 Aug 23;14:1231832. doi: 10.3389/fmicb.2023.1231832 (PMC10482235; doi:10.3389/fmicb.2023.1231832)
Supplement: Supplementary file 1 [file Data_Sheet_1.zip › Supplementary Data 2.csv]

correlation_feature with Eutypa using the SparCC algorithm
Genus	Correlation	P-Value	FDR
Alpinaria	0.3736	0.0099	0.046406
Amandinea	0.2966	0.0099	0.046406
Aureobasidium	-0.4435	0.0099	0.046406
Bensingtonia	0.2893	0.0099	0.046406
Bionectria	0.34	0.0099	0.046406
Cladosporium	-0.5479	0.0099	0.046406
Devriesia	0.2654	0.0099	0.046406
Epicoccum	-0.5094	0.0099	0.046406
Libertasomyces	0.2968	0.0099	0.046406
Neocucurbitaria	0.2956	0.0099	0.046406
Pseudofabraea	0.3259	0.0099	0.046406
Pseudophaeomoniella	0.3136	0.0099	0.046406
Rhodotorula	-0.3249	0.0099	0.046406
Sampaiozyma	0.3288	0.0099	0.046406
Ustilago	0.2813	0.0099	0.046406
Vishniacozyma	-0.4277	0.0099	0.046406
Alternaria	-0.3536	0.0198	0.0594
Bartalinia	0.2423	0.0198	0.0594
Hymenopleella	0.2844	0.0198	0.0594
Kondoa	0.2722	0.0198	0.0594
Mycosphaerella	-0.2868	0.0198	0.0594
Nectria	0.2783	0.0198	0.0594
Pleurophoma	0.269	0.0198	0.0594
Pseudocoleophoma	0.2726	0.0198	0.0594
Septobasidium	0.2351	0.0198	0.0594
Diplodia	0.2719	0.0297	0.07681
Phaeosphaeria	0.23	0.0297	0.07681
Pseudogymnoascus	0.1944	0.0297	0.07681
Sporobolomyces	-0.2502	0.0297	0.07681
Briansuttonomyces	0.2674	0.0396	0.095806
Neosetophoma	0.1881	0.0396	0.095806
Angustimassarina	-0.2071	0.0495	0.10919
Neocatenulostroma	0.1895	0.0495	0.10919
Saccharomyces	0.2285	0.0495	0.10919
Clonostachys	0.2158	0.0594	0.12375
Paraphaeosphaeria	0.2062	0.0594	0.12375
Phaeoacremonium	0.2036	0.0693	0.13678
Sarocladium	0.1956	0.0693	0.13678
Diaporthe	0.1685	0.1089	0.20942
Cystofilobasidium	-0.1824	0.1188	0.22275
Leucosporidium	0.1384	0.1485	0.27165
Curvibasidium	-0.156	0.1782	0.31821
Pleosporales_sp	-0.1569	0.198	0.3375
Populocrescentia	0.1664	0.198	0.3375
Malassezia	-0.1553	0.2178	0.35511
Not_Assigned	-0.1536	0.2178	0.35511
Paraphoma	0.154	0.2376	0.37915
Plectosphaerella	0.1412	0.2871	0.44859
Muriformistrickeria	0.1262	0.297	0.45132
Filobasidium	-0.1294	0.3069	0.45132
Pseudocamarosporium	0.1223	0.3069	0.45132
Didymella	0.1356	0.3267	0.4712
Stemphylium	0.0962	0.4554	0.64443
Holtermanniella	-0.082	0.4653	0.64625
Erysiphe	0.0943	0.4752	0.648
Neoascochyta	0.0781	0.4851	0.64969
Seimatosporium	-0.0709	0.495	0.65132
Botryotinia	0.0773	0.5149	0.66582
Entyloma	0.0747	0.5248	0.66712
Bannoa	-0.0592	0.5644	0.7055
Atrocalyx	-0.0625	0.5743	0.70611
Pseudopithomyces	0.0576	0.5842	0.70669
Murilentithecium	0.0661	0.604	0.71905
Phaeomoniella	-0.0534	0.6238	0.73102
Phaeococcomyces	-0.0594	0.6337	0.73119
Acremonium	0.0555	0.6832	0.77636
Penicillium	-0.0227	0.7723	0.86451
Lectera	-0.0288	0.8317	0.91232
Neofusicoccum	0.0162	0.8416	0.91232
Boeremia	-0.0239	0.8515	0.91232
Exophiala	0.0148	0.8911	0.92823
Fusarium	0.0209	0.8911	0.92823
Symmetrospora	0.0156	0.9208	0.94603
Knufia	0.0106	0.9406	0.95331
Stagonosporopsis	0.0044	0.9604	0.9604
