# Supplementary material for: Grapevines escaping trunk diseases in New Zealand vineyards have a distinct microbiome structure
Source: Front Microbiol. 2023 Aug 23;14:1231832. doi: 10.3389/fmicb.2023.1231832 (PMC10482235; doi:10.3389/fmicb.2023.1231832)
Supplement: Supplementary file 1 [file Data_Sheet_1.zip › Supplementary Data 3.xlsx]

## Sheet: co-occurrence properties
	GTD escape	Diseased
num.edges(L)	940	794
num.pos.edges	940	794
num.neg.edges	0	0
num.vertices(n)	137	177
Connectance(edge_density)	0.100902	0.0509759
average.degree(Average K)	13.7226	8.97175
average.path.length	2.09388	2.89041
diameter	6.2291	6.49098
edge.connectivity	0	0
mean.clustering.coefficient(Average.CC)	0.974683	0.926682
no.clusters	11	20
centralization.degree	0.171157	0.102433
centralization.betweenness	0.09643	0.0981709
centralization.closeness	0.652121	0.924872
RM(relative.modularity)	2.80455	2.10661
the.number.of.keystone.nodes	Not.calculated	Not.calculated

## Sheet: Fun_GTD escape_Gephi_allnode
ID	Kingdom	Phylum	Class	Order	Family	Genus	Species	mean	Label
ASV_10	k__Fungi	Ascomycota	Dothideomycetes	Pleosporales	Didymellaceae	Epicoccum	dendrobii	0.0224281	ASV_10
ASV_100	k__Fungi	Ascomycota	Dothideomycetes	Pleosporales	Phaeosphaeriaceae	Populocrescentia	forlicesenensis	0.00168039	ASV_100
ASV_101	k__Fungi	Ascomycota	Eurotiomycetes	Chaetothyriales	Herpotrichiellaceae	Exophiala	salmonis	0.000322402	ASV_101
ASV_102	k__Fungi	Basidiomycota	Malasseziomycetes	Malasseziales	Malasseziaceae	Malassezia	restricta	0.00308277	ASV_102
ASV_103	k__Fungi	Ascomycota	Sordariomycetes	Hypocreales	NA	NA	NA	0.00224247	ASV_103
ASV_105	k__Fungi	Ascomycota	Sordariomycetes	Xylariales	Amphisphaeriaceae	Seimatosporium	rosicola	0.00139722	ASV_105
ASV_106	k__Fungi	Ascomycota	Arthoniomycetes	Lichenostigmatales	Phaeococcomycetaceae	Phaeococcomyces	NA	8.58222e-05	ASV_106
ASV_107	k__Fungi	Ascomycota	Saccharomycetes	Saccharomycetales	Saccharomycodaceae	Hanseniaspora	uvarum	0.00224051	ASV_107
ASV_108	k__Fungi	Basidiomycota	Tremellomycetes	Holtermanniales	Holtermanniales_fam_Incertae_sedis	Holtermanniella	festucosa	0.00170697	ASV_108
ASV_109	k__Fungi	Ascomycota	Dothideomycetes	Capnodiales	Cladosporiaceae	Cladosporium	halotolerans	0.000256761	ASV_109
ASV_112	k__Fungi	Ascomycota	Arthoniomycetes	Lichenostigmatales	Phaeococcomycetaceae	Phaeococcomyces	NA	0.00189173	ASV_112
ASV_114	k__Fungi	Basidiomycota	Microbotryomycetes	Sporidiobolales	Sporidiobolaceae	Sporobolomyces	roseus	0.000420186	ASV_114
ASV_115	k__Fungi	Ascomycota	Sordariomycetes	Xylariales	Sporocadaceae	Hymenopleella	subcylindrica	0.000986601	ASV_115
ASV_116	k__Fungi	Basidiomycota	NA	NA	NA	NA	NA	0.0019218	ASV_116
ASV_120	k__Fungi	Ascomycota	Dothideomycetes	Pleosporales	NA	NA	NA	6.43666e-05	ASV_120
ASV_121	k__Fungi	Basidiomycota	Tremellomycetes	Tremellales	Bulleribasidiaceae	Vishniacozyma	psychrotolerans	0.000366968	ASV_121
ASV_124	k__Fungi	Ascomycota	Dothideomycetes	Pleosporales	Dictyosporiaceae	Pseudocoleophoma	polygonicola	0.00156625	ASV_124
ASV_129	k__Fungi	Basidiomycota	Tremellomycetes	Cystofilobasidiales	Cystofilobasidiaceae	Cystofilobasidium	macerans	0.0010637	ASV_129
ASV_131	k__Fungi	Ascomycota	Dothideomycetes	Pleosporales	Didymellaceae	Didymella	NA	0.000378133	ASV_131
ASV_132	k__Fungi	Basidiomycota	Cystobasidiomycetes	Erythrobasidiales	Erythrobasidiaceae	Bannoa	ogasawarensis	0.000397279	ASV_132
ASV_134	k__Fungi	Ascomycota	Arthoniomycetes	Lichenostigmatales	Phaeococcomycetaceae	Phaeococcomyces	NA	0.0012477	ASV_134
ASV_135	k__Fungi	Ascomycota	Sordariomycetes	Hypocreales	Hypocreales_fam_Incertae_sedis	Sarocladium	implicatum	0.00018142	ASV_135
ASV_136	k__Fungi	Basidiomycota	Microbotryomycetes	Sporidiobolales	Sporidiobolaceae	Sporobolomyces	roseus	0.00306549	ASV_136
ASV_137	k__Fungi	Ascomycota	Dothideomycetes	Pleosporales	Lentitheciaceae	Murilentithecium	clematidis	0.000587277	ASV_137
ASV_138	k__Fungi	Basidiomycota	Tremellomycetes	Filobasidiales	Filobasidiaceae	Filobasidium	stepposum	0.00320718	ASV_138
ASV_139	k__Fungi	Basidiomycota	Cystobasidiomycetes	Cystobasidiomycetes_ord_Incertae_sedis	Symmetrosporaceae	Symmetrospora	oryzicola	0.000611812	ASV_139
ASV_14	k__Fungi	Ascomycota	Sordariomycetes	Xylariales	Amphisphaeriaceae	Seimatosporium	rosicola	0.0488891	ASV_14
ASV_140	k__Fungi	Ascomycota	Dothideomycetes	Pleosporales	Didymellaceae	NA	NA	0.0014222	ASV_140
ASV_141	k__Fungi	Ascomycota	Dothideomycetes	Pleosporales	Didymellaceae	Didymella	chenopodii	0.0010757	ASV_141
ASV_142	k__Fungi	Ascomycota	NA	NA	NA	NA	NA	0.00159068	ASV_142
ASV_146	k__Fungi	Ascomycota	Dothideomycetes	Dothideales	Aureobasidiaceae	Aureobasidium	NA	0.00138291	ASV_146
ASV_147	k__Fungi	Basidiomycota	Agaricomycetes	Agaricales	Tricholomataceae	Mycena	citrinomarginata	0.00337838	ASV_147
ASV_148	k__Fungi	Ascomycota	Leotiomycetes	NA	NA	NA	NA	0.000848943	ASV_148
ASV_15	k__Fungi	Ascomycota	Sordariomycetes	Xylariales	Diatrypaceae	Eutypa	lata	0.0011441	ASV_15
ASV_150	k__Fungi	Basidiomycota	Microbotryomycetes	Sporidiobolales	Sporidiobolaceae	Rhodotorula	babjevae	0.0019068	ASV_150
ASV_151	k__Fungi	Ascomycota	Dothideomycetes	Pleosporales	Pleosporaceae	Stemphylium	beticola	0.00111504	ASV_151
ASV_152	k__Fungi	Ascomycota	Sordariomycetes	Xylariales	Bartaliniaceae	NA	NA	0.00222392	ASV_152
ASV_153	k__Fungi	Ascomycota	Dothideomycetes	Pleosporales	Pleosporaceae	Alternaria	rosae	0.000729754	ASV_153
ASV_154	k__Fungi	Ascomycota	Sordariomycetes	Xylariales	Bartaliniaceae	Bartalinia	robillardoides	0.001118	ASV_154
ASV_155	k__Fungi	Ascomycota	Dothideomycetes	Pleosporales	Biatriosporaceae	Biatriospora	mackinnonii	0.00158107	ASV_155
ASV_159	k__Fungi	Ascomycota	Dothideomycetes	Pleosporales	Dictyosporiaceae	Pseudocoleophoma	polygonicola	0.000988393	ASV_159
ASV_163	k__Fungi	Ascomycota	Dothideomycetes	Pleosporales	Didymellaceae	Neoascochyta	europaea	0.0013745	ASV_163
ASV_17	k__Fungi	Ascomycota	Eurotiomycetes	Phaeomoniellales	Phaeomoniellaceae	Phaeomoniella	chlamydospora	0.121821	ASV_17
ASV_170	k__Fungi	Basidiomycota	Agaricomycetes	Polyporales	Polyporaceae	Trametes	villosa	0.00102326	ASV_170
ASV_171	k__Fungi	Basidiomycota	Tremellomycetes	Tremellales	Bulleribasidiaceae	Dioszegia	hungarica	0.00254153	ASV_171
ASV_173	k__Fungi	Ascomycota	Dothideomycetes	Pleosporales	Phaeosphaeriaceae	Paraphoma	rhaphiolepidis	0.00082095	ASV_173
ASV_175	k__Fungi	Basidiomycota	Cystobasidiomycetes	Erythrobasidiales	Erythrobasidiaceae	Bannoa	ogasawarensis	0.000892981	ASV_175
ASV_177	k__Fungi	Basidiomycota	Microbotryomycetes	Sporidiobolales	Sporidiobolaceae	Rhodotorula	babjevae	0.000864499	ASV_177
ASV_179	k__Fungi	Ascomycota	Dothideomycetes	Pleosporales	Didymellaceae	NA	NA	0.00188616	ASV_179
ASV_180	k__Fungi	Ascomycota	Lecanoromycetes	Candelariales	Candelariaceae	Candelariella	NA	0.00234782	ASV_180
ASV_181	k__Fungi	Ascomycota	Eurotiomycetes	Chaetothyriales	Trichomeriaceae	Knufia	tsunedae	0.00111638	ASV_181
ASV_182	k__Fungi	Ascomycota	Leotiomycetes	Helotiales	Dermateaceae	NA	NA	0.00117984	ASV_182
ASV_183	k__Fungi	Ascomycota	Sordariomycetes	Togniniales	Togniniaceae	Phaeoacremonium	NA	0.00892235	ASV_183
ASV_190	k__Fungi	Ascomycota	Leotiomycetes	Helotiales	Sclerotiniaceae	Botryotinia	pelargonii	0.000356434	ASV_190
ASV_2	k__Fungi	Ascomycota	Sordariomycetes	Xylariales	Diatrypaceae	Eutypa	lata	0.00230775	ASV_2
ASV_20	k__Fungi	Ascomycota	Dothideomycetes	Capnodiales	Cladosporiaceae	Cladosporium	delicatulum	0.0214845	ASV_20
ASV_200	k__Fungi	Basidiomycota	Tremellomycetes	Tremellales	Bulleribasidiaceae	Vishniacozyma	tephrensis	5.24439e-05	ASV_200
ASV_216	k__Fungi	Basidiomycota	Tremellomycetes	Cystofilobasidiales	Cystofilobasidiaceae	Cystofilobasidium	macerans	0.000610449	ASV_216
ASV_219	k__Fungi	Ascomycota	Dothideomycetes	Pleosporales	Didymellaceae	Epicoccum	dendrobii	0.00172793	ASV_219
ASV_22	k__Fungi	Ascomycota	Dothideomycetes	Pleosporales	Amorosiaceae	Angustimassarina	acerina	0.0205819	ASV_22
ASV_220	k__Fungi	Ascomycota	Dothideomycetes	Capnodiales	Cladosporiaceae	Cladosporium	langeronii	0.000387967	ASV_220
ASV_221	k__Fungi	Basidiomycota	Agaricomycetes	Agaricales	Agaricales_fam_Incertae_sedis	Chondrostereum	purpureum	0.000671809	ASV_221
ASV_235	k__Fungi	Ascomycota	Sordariomycetes	Xylariales	Amphisphaeriaceae	Seimatosporium	vitis	0.00132251	ASV_235
ASV_246	k__Fungi	Ascomycota	Sordariomycetes	Hypocreales	Nectriaceae	Fusarium	NA	0.000699167	ASV_246
ASV_255	k__Fungi	Ascomycota	Dothideomycetes	Pleosporales	Phaeosphaeriaceae	Parastagonospora	caricis	0.000515823	ASV_255
ASV_259	k__Fungi	Basidiomycota	Tremellomycetes	Tremellales	Bulleribasidiaceae	Vishniacozyma	victoriae	0.000239527	ASV_259
ASV_26	k__Fungi	Basidiomycota	Tremellomycetes	Filobasidiales	Filobasidiaceae	Filobasidium	NA	0.0178746	ASV_26
ASV_264	k__Fungi	Ascomycota	Dothideomycetes	Pleosporales	Didymellaceae	Neoascochyta	exitialis	0.000468957	ASV_264
ASV_267	k__Fungi	Ascomycota	Dothideomycetes	Capnodiales	Teratosphaeriaceae	Neocatenulostroma	abietis	0.00059664	ASV_267
ASV_268	k__Fungi	Ascomycota	Dothideomycetes	Pleosporales	Lophiostomataceae	Sigarispora	NA	0.000407471	ASV_268
ASV_278	k__Fungi	Basidiomycota	Agaricostilbomycetes	Agaricostilbales	Kondoaceae	Kondoa	aeria	0.000380728	ASV_278
ASV_28	k__Fungi	Ascomycota	Eurotiomycetes	Phaeomoniellales	Phaeomoniellaceae	Pseudophaeomoniella	oleae	0.000296287	ASV_28
ASV_281	k__Fungi	Ascomycota	Dothideomycetes	Pleosporales	Pleosporaceae	Briansuttonomyces	eucalypti	0.000391695	ASV_281
ASV_282	k__Fungi	Basidiomycota	Cystobasidiomycetes	Erythrobasidiales	Erythrobasidiaceae	Bannoa	ogasawarensis	0.00041366	ASV_282
ASV_287	k__Fungi	Ascomycota	NA	NA	NA	NA	NA	9.93197e-05	ASV_287
ASV_29	k__Fungi	Ascomycota	Dothideomycetes	Pleosporales	Lophiotremataceae	Atrocalyx	lignicola	0.00186974	ASV_29
ASV_291	k__Fungi	Basidiomycota	Cystobasidiomycetes	Erythrobasidiales	Erythrobasidiaceae	Bannoa	ogasawarensis	0.000272152	ASV_291
ASV_292	k__Fungi	Ascomycota	Dothideomycetes	Pleosporales	Lophiostomataceae	NA	NA	0.00100731	ASV_292
ASV_297	k__Fungi	Ascomycota	Dothideomycetes	Pleosporales	Amorosiaceae	Angustimassarina	acerina	0.000186831	ASV_297
ASV_3	k__Fungi	Ascomycota	Dothideomycetes	Pleosporales	Didymellaceae	Epicoccum	dendrobii	0.223457	ASV_3
ASV_30	k__Fungi	Ascomycota	Dothideomycetes	Pleosporales	Pleosporaceae	Alternaria	terricola	0.000708033	ASV_30
ASV_301	k__Fungi	Ascomycota	Sordariomycetes	Xylariales	Diatrypaceae	Eutypa	lata	0.000488623	ASV_301
ASV_33	k__Fungi	Ascomycota	Dothideomycetes	Botryosphaeriales	Botryosphaeriaceae	Diplodia	seriata	0.00130303	ASV_33
ASV_334	k__Fungi	Ascomycota	Dothideomycetes	Pleosporales	Amorosiaceae	Angustimassarina	acerina	0.000658735	ASV_334
ASV_353	k__Fungi	Ascomycota	Dothideomycetes	Pleosporales	Phaeosphaeriaceae	Parastagonospora	caricis	0.000231267	ASV_353
ASV_356	k__Fungi	Ascomycota	Leotiomycetes	Helotiales	Dermateaceae	Parafabraea	caliginosa	0.00054611	ASV_356
ASV_375	k__Fungi	Basidiomycota	Tremellomycetes	Tremellales	Bulleribasidiaceae	Vishniacozyma	victoriae	0.000223751	ASV_375
ASV_391	k__Fungi	Basidiomycota	NA	NA	NA	NA	NA	0.00021149	ASV_391
ASV_40	k__Fungi	Ascomycota	Dothideomycetes	Pleosporales	Didymellaceae	Boeremia	NA	0.00641487	ASV_40
ASV_42	k__Fungi	Ascomycota	Eurotiomycetes	Eurotiales	Aspergillaceae	Penicillium	paczoskii	0.01736	ASV_42
ASV_422	k__Fungi	Ascomycota	Dothideomycetes	Pleosporales	Didymellaceae	Epicoccum	dendrobii	0.000165191	ASV_422
ASV_43	k__Fungi	Ascomycota	Dothideomycetes	Pleosporales	Didymosphaeriaceae	Pseudocamarosporium	propinquum	9.12208e-05	ASV_43
ASV_434	k__Fungi	Ascomycota	Sordariomycetes	Hypocreales	Nectriaceae	Nectria	pseudopeziza	3.60552e-05	ASV_434
ASV_44	k__Fungi	Ascomycota	Dothideomycetes	Botryosphaeriales	Botryosphaeriaceae	Neofusicoccum	NA	0.00816224	ASV_44
ASV_445	k__Fungi	Ascomycota	Dothideomycetes	Pleosporales	Pleosporaceae	Alternaria	NA	0.000122603	ASV_445
ASV_446	k__Fungi	Ascomycota	Eurotiomycetes	NA	NA	NA	NA	0.000206572	ASV_446
ASV_456	k__Fungi	Ascomycota	Dothideomycetes	Pleosporales	Didymellaceae	Epicoccum	NA	0.000158228	ASV_456
ASV_46	k__Fungi	Ascomycota	Dothideomycetes	Pleosporales	Didymosphaeriaceae	Pseudopithomyces	rosae	9.31122e-05	ASV_46
ASV_468	k__Fungi	Basidiomycota	Wallemiomycetes	Wallemiales	Wallemiaceae	Wallemia	tropicalis	0.000146181	ASV_468
ASV_469	k__Fungi	Basidiomycota	Agaricostilbomycetes	Agaricostilbales	Kondoaceae	Bensingtonia	NA	7.43359e-05	ASV_469
ASV_47	k__Fungi	Basidiomycota	Microbotryomycetes	Sporidiobolales	Sporidiobolaceae	Sporobolomyces	roseus	0.00924873	ASV_47
ASV_48	k__Fungi	Basidiomycota	Microbotryomycetes	Microbotryomycetes_ord_Incertae_sedis	Microbotryomycetes_fam_Incertae_sedis	Curvibasidium	cygneicollum	0.00383453	ASV_48
ASV_481	k__Fungi	Ascomycota	Leotiomycetes	Helotiales	Dermateaceae	NA	NA	0.00013685	ASV_481
ASV_49	k__Fungi	Basidiomycota	Tremellomycetes	Tremellales	Bulleribasidiaceae	Vishniacozyma	carnescens	0.00228314	ASV_49
ASV_5	k__Fungi	Ascomycota	Dothideomycetes	Pleosporales	Pleosporaceae	Alternaria	angustiovoidea	0.108594	ASV_5
ASV_50	k__Fungi	Ascomycota	Dothideomycetes	Botryosphaeriales	Botryosphaeriaceae	Neofusicoccum	NA	0.00444609	ASV_50
ASV_513	k__Fungi	Chytridiomycota	Rhizophlyctidomycetes	Rhizophlyctidales	Rhizophlyctidaceae	Rhizophlyctis	NA	0.000101868	ASV_513
ASV_52	k__Fungi	Basidiomycota	Microbotryomycetes	Sporidiobolales	Sporidiobolaceae	Rhodotorula	babjevae	0.00483263	ASV_52
ASV_53	k__Fungi	Ascomycota	Dothideomycetes	Capnodiales	Teratosphaeriaceae	Devriesia	fraserae	0.000115634	ASV_53
ASV_55	k__Fungi	Ascomycota	Dothideomycetes	Capnodiales	Mycosphaerellaceae	Mycosphaerella	tassiana	0.00356159	ASV_55
ASV_557	k__Fungi	Basidiomycota	Exobasidiomycetes	Entylomatales	Entylomataceae	Entyloma	calendulae	8.88873e-05	ASV_557
ASV_558	k__Fungi	Ascomycota	Sordariomycetes	Hypocreales	Nectriaceae	Gibberella	intricans	8.88873e-05	ASV_558
ASV_58	k__Fungi	Ascomycota	Dothideomycetes	Pleosporales	Pleosporaceae	Stemphylium	solani	0.00635042	ASV_58
ASV_6	k__Fungi	Ascomycota	Sordariomycetes	Xylariales	Diatrypaceae	Eutypa	lata	0.000119538	ASV_6
ASV_60	k__Fungi	Ascomycota	Dothideomycetes	Pleosporales	Didymellaceae	Neoascochyta	desmazieri	0.000959164	ASV_60
ASV_62	k__Fungi	Ascomycota	Sordariomycetes	Hypocreales	Bionectriaceae	Clonostachys	wenpingii	0.00745654	ASV_62
ASV_642	k__Fungi	Ascomycota	Sordariomycetes	Hypocreales	Niessliaceae	Niesslia	tenuis	5.51714e-05	ASV_642
ASV_66	k__Fungi	Basidiomycota	Tremellomycetes	Holtermanniales	Holtermanniales_fam_Incertae_sedis	Holtermanniella	wattica	0.00258337	ASV_66
ASV_71	k__Fungi	Ascomycota	Dothideomycetes	Capnodiales	NA	NA	NA	0.00105266	ASV_71
ASV_718	k__Fungi	Basidiomycota	Cystobasidiomycetes	Erythrobasidiales	Erythrobasidiaceae	Bannoa	ogasawarensis	2.94997e-05	ASV_718
ASV_73	k__Fungi	Ascomycota	Sordariomycetes	Phomatosporales	Phomatosporaceae	Phomatospora	dinemasporium	0.00291837	ASV_73
ASV_752	k__Fungi	Ascomycota	Eurotiomycetes	Eurotiales	Aspergillaceae	Penicillium	paczoskii	0.000203804	ASV_752
ASV_753	k__Fungi	Ascomycota	Dothideomycetes	Pleosporales	Melanommataceae	NA	NA	1.89873e-05	ASV_753
ASV_77	k__Fungi	Basidiomycota	Cystobasidiomycetes	Erythrobasidiales	Erythrobasidiaceae	Bannoa	ogasawarensis	0.000973104	ASV_77
ASV_772	k__Fungi	Ascomycota	Dothideomycetes	Capnodiales	Cladosporiaceae	Cladosporium	delicatulum	0.000100267	ASV_772
ASV_779	k__Fungi	Ascomycota	Eurotiomycetes	Chaetothyriales	Herpotrichiellaceae	Exophiala	sideris	1.33078e-05	ASV_779
ASV_78	k__Fungi	Ascomycota	Dothideomycetes	Capnodiales	Teratosphaeriaceae	NA	NA	0.00043392	ASV_78
ASV_8	k__Fungi	Ascomycota	Sordariomycetes	Xylariales	Amphisphaeriaceae	Seimatosporium	vitis	0.0823478	ASV_8
ASV_84	k__Fungi	Basidiomycota	Exobasidiomycetes	Entylomatales	Entylomataceae	Entyloma	calendulae	0.00363103	ASV_84
ASV_85	k__Fungi	Ascomycota	Saccharomycetes	Saccharomycetales	Saccharomycetaceae	Saccharomyces	cerevisiae	0.000116229	ASV_85
ASV_86	k__Fungi	Basidiomycota	Malasseziomycetes	Malasseziales	Malasseziaceae	Malassezia	restricta	0.00218949	ASV_86
ASV_89	k__Fungi	Basidiomycota	Tremellomycetes	Tremellales	Bulleribasidiaceae	Vishniacozyma	psychrotolerans	0.000501809	ASV_89
ASV_9	k__Fungi	Ascomycota	Dothideomycetes	Dothideales	Aureobasidiaceae	Aureobasidium	NA	0.135611	ASV_9
ASV_90	k__Fungi	Basidiomycota	Microbotryomycetes	Microbotryomycetes_ord_Incertae_sedis	Microbotryomycetes_fam_Incertae_sedis	Curvibasidium	pallidicorallinum	0.00307857	ASV_90
ASV_91	k__Fungi	Ascomycota	Sordariomycetes	Hypocreales	Nectriaceae	Fusarium	NA	0.000190109	ASV_91
ASV_92	k__Fungi	Basidiomycota	Tremellomycetes	Holtermanniales	Holtermanniales_fam_Incertae_sedis	Holtermanniella	wattica	6.97372e-05	ASV_92
ASV_94	k__Fungi	Ascomycota	Sordariomycetes	Glomerellales	Plectosphaerellaceae	Lectera	longa	0.000332686	ASV_94
ASV_96	k__Fungi	Basidiomycota	Tremellomycetes	Holtermanniales	Holtermanniales_fam_Incertae_sedis	Holtermanniella	festucosa	0.00108198	ASV_96
ASV_97	k__Fungi	Ascomycota	Eurotiomycetes	NA	NA	NA	NA	0.00241043	ASV_97
ASV_99	k__Fungi	Ascomycota	Dothideomycetes	Pleosporales	Lophiotremataceae	Atrocalyx	lignicola	0.0041683	ASV_99
ASV_301	k__Fungi	Ascomycota	Sordariomycetes	Xylariales	Diatrypaceae	Eutypa	lata	0.00041764	ASV_301
ASV_303	k__Fungi	Ascomycota	Dothideomycetes	Pleosporales	Amorosiaceae	Angustimassarina	acerina	0.000375478	ASV_303
ASV_307	k__Fungi	Basidiomycota	Cystobasidiomycetes	Erythrobasidiales	Erythrobasidiaceae	Bannoa	ogasawarensis	0.000248333	ASV_307
ASV_308	k__Fungi	Ascomycota	Sordariomycetes	Xylariales	Microdochiaceae	Microdochium	phragmitis	0.000285137	ASV_308
ASV_31	k__Fungi	Ascomycota	Dothideomycetes	Pleosporales	Lentitheciaceae	Pleurophoma	ossicola	0.000516388	ASV_31
ASV_310	k__Fungi	Ascomycota	Sordariomycetes	Xylariales	Diatrypaceae	Eutypa	lata	0.000655635	ASV_310
ASV_314	k__Fungi	Ascomycota	Lecanoromycetes	Lecanorales	Lecanoraceae	Scoliciosporum	umbrinum	0.000370104	ASV_314
ASV_322	k__Fungi	Basidiomycota	Malasseziomycetes	Malasseziales	Malasseziaceae	Malassezia	restricta	0.000440958	ASV_322
ASV_323	k__Fungi	Ascomycota	Eurotiomycetes	Phaeomoniellales	Phaeomoniellaceae	Phaeomoniella	chlamydospora	0.000506033	ASV_323
ASV_324	k__Fungi	Ascomycota	Dothideomycetes	Capnodiales	Teratosphaeriaceae	Neocatenulostroma	abietis	0.000253322	ASV_324
ASV_325	k__Fungi	Ascomycota	NA	NA	NA	NA	NA	0.000271636	ASV_325
ASV_327	k__Fungi	Ascomycota	Leotiomycetes	Helotiales	Dermateaceae	Pseudofabraea	citricarpa	0.000255122	ASV_327
ASV_329	k__Fungi	Basidiomycota	Tremellomycetes	Tremellales	Bulleribasidiaceae	Vishniacozyma	tephrensis	0.000278483	ASV_329
ASV_33	k__Fungi	Ascomycota	Dothideomycetes	Botryosphaeriales	Botryosphaeriaceae	Diplodia	seriata	0.00118023	ASV_33
ASV_330	k__Fungi	Ascomycota	Dothideomycetes	Pleosporales	Phaeosphaeriaceae	Phaeosphaeria	NA	0.000243579	ASV_330
ASV_334	k__Fungi	Ascomycota	Dothideomycetes	Pleosporales	Amorosiaceae	Angustimassarina	acerina	0.000468679	ASV_334
ASV_336	k__Fungi	Ascomycota	Dothideomycetes	Pleosporales	Pleosporaceae	Alternaria	metachromatica	0.000332754	ASV_336
ASV_337	k__Fungi	Basidiomycota	Tremellomycetes	Tremellales	Tremellales_fam_Incertae_sedis	Kwoniella	betulae	0.000459211	ASV_337
ASV_338	k__Fungi	Basidiomycota	Microbotryomycetes	Sporidiobolales	Sporidiobolaceae	Rhodotorula	babjevae	0.000562802	ASV_338
ASV_340	k__Fungi	Ascomycota	Eurotiomycetes	Eurotiales	Aspergillaceae	Penicillium	NA	0.000232083	ASV_340
ASV_341	k__Fungi	Basidiomycota	Tremellomycetes	Tremellales	Bulleribasidiaceae	Vishniacozyma	dimennae	0.000228964	ASV_341
ASV_342	k__Fungi	Ascomycota	Dothideomycetes	Pleosporales	Phaeosphaeriaceae	Neosetophoma	NA	3.50168e-05	ASV_342
ASV_343	k__Fungi	Basidiomycota	Microbotryomycetes	Leucosporidiales	Leucosporidiaceae	Leucosporidium	golubevii	0.000149798	ASV_343
ASV_344	k__Fungi	Basidiomycota	Cystobasidiomycetes	Erythrobasidiales	Erythrobasidiaceae	Bannoa	ogasawarensis	0.000262605	ASV_344
ASV_347	k__Fungi	Ascomycota	Sordariomycetes	Xylariales	Diatrypaceae	Eutypa	lata	0.000433048	ASV_347
ASV_353	k__Fungi	Ascomycota	Dothideomycetes	Pleosporales	Phaeosphaeriaceae	Parastagonospora	caricis	0.000210101	ASV_353
ASV_354	k__Fungi	Ascomycota	Dothideomycetes	Capnodiales	Mycosphaerellaceae	Ramularia	plurivora	0.000285218	ASV_354
ASV_356	k__Fungi	Ascomycota	Leotiomycetes	Helotiales	Dermateaceae	Parafabraea	caliginosa	0.000403854	ASV_356
ASV_36	k__Fungi	Ascomycota	Dothideomycetes	Pleosporales	Amorosiaceae	Angustimassarina	acerina	0.00109659	ASV_36
ASV_360	k__Fungi	Ascomycota	Eurotiomycetes	Onygenales	Onygenales_fam_Incertae_sedis	Chrysosporium	submersum	0.000469968	ASV_360
ASV_361	k__Fungi	Ascomycota	NA	NA	NA	NA	NA	0.000202597	ASV_361
ASV_362	k__Fungi	Basidiomycota	NA	NA	NA	NA	NA	0.000239986	ASV_362
ASV_367	k__Fungi	Ascomycota	Leotiomycetes	Helotiales	Dermateaceae	Parafabraea	caliginosa	0.00026824	ASV_367
ASV_369	k__Fungi	Ascomycota	Dothideomycetes	Pleosporales	Didymellaceae	Epicoccum	dendrobii	0.000190091	ASV_369
ASV_371	k__Fungi	Basidiomycota	Cystobasidiomycetes	Erythrobasidiales	Erythrobasidiaceae	Bannoa	ogasawarensis	0.000170226	ASV_371
ASV_375	k__Fungi	Basidiomycota	Tremellomycetes	Tremellales	Bulleribasidiaceae	Vishniacozyma	victoriae	0.000177813	ASV_375
ASV_378	k__Fungi	Ascomycota	Dothideomycetes	Pleosporales	Cucurbitariaceae	Neocucurbitaria	NA	0.000102303	ASV_378
ASV_379	k__Fungi	Basidiomycota	Tremellomycetes	Cystofilobasidiales	Cystofilobasidiaceae	Cystofilobasidium	macerans	0.000244472	ASV_379
ASV_38	k__Fungi	Basidiomycota	Tremellomycetes	Cystofilobasidiales	Cystofilobasidiaceae	Cystofilobasidium	macerans	0.00680437	ASV_38
ASV_381	k__Fungi	Ascomycota	Dothideomycetes	Pleosporales	Pleosporales_fam_Incertae_sedis	Microsphaeropsis	spartii-juncei	0.000177585	ASV_381
ASV_382	k__Fungi	Ascomycota	Eurotiomycetes	Chaetothyriales	Trichomeriaceae	Knufia	NA	0.000172941	ASV_382
ASV_390	k__Fungi	Ascomycota	Dothideomycetes	Dothideales	Aureobasidiaceae	Aureobasidium	leucospermi	0.000102135	ASV_390
ASV_391	k__Fungi	Basidiomycota	NA	NA	NA	NA	NA	0.00016807	ASV_391
ASV_392	k__Fungi	Ascomycota	Dothideomycetes	Pleosporales	Pleosporaceae	Alternaria	angustiovoidea	0.000234286	ASV_392
ASV_394	k__Fungi	Ascomycota	NA	NA	NA	NA	NA	0.000394541	ASV_394
ASV_395	k__Fungi	Ascomycota	Dothideomycetes	Pleosporales	Didymellaceae	NA	NA	0.000170082	ASV_395
ASV_396	k__Fungi	Basidiomycota	Tremellomycetes	Filobasidiales	Filobasidiaceae	Filobasidium	oeirense	0.000162478	ASV_396
ASV_399	k__Fungi	Ascomycota	Sordariomycetes	Xylariales	Diatrypaceae	Eutypa	lata	0.000183799	ASV_399
ASV_40	k__Fungi	Ascomycota	Dothideomycetes	Pleosporales	Didymellaceae	Boeremia	NA	0.00546181	ASV_40
ASV_400	k__Fungi	Ascomycota	Eurotiomycetes	Chaetothyriales	Herpotrichiellaceae	Exophiala	sideris	0.000312453	ASV_400
ASV_401	k__Fungi	Ascomycota	Dothideomycetes	Pleosporales	Phaeosphaeriaceae	NA	NA	0.000165079	ASV_401
ASV_403	k__Fungi	Ascomycota	Sordariomycetes	Xylariales	Diatrypaceae	Eutypa	lata	0.000181014	ASV_403
ASV_404	k__Fungi	Basidiomycota	Agaricomycetes	Cantharellales	Cantharellales_fam_Incertae_sedis	Sistotrema	brinkmannii	0.000307719	ASV_404
ASV_405	k__Fungi	Ascomycota	Sordariomycetes	Hypocreales	Nectriaceae	Fusarium	NA	0.000147529	ASV_405
ASV_406	k__Fungi	Ascomycota	Lecanoromycetes	Caliciales	Physciaceae	Rinodina	pyrina	0.000192581	ASV_406
ASV_409	k__Fungi	Ascomycota	Sordariomycetes	Xylariales	Diatrypaceae	Eutypa	lata	0.00017266	ASV_409
ASV_413	k__Fungi	Ascomycota	Sordariomycetes	Melanosporales	Ceratostomataceae	Microthecium	NA	0.000148583	ASV_413
ASV_42	k__Fungi	Ascomycota	Eurotiomycetes	Eurotiales	Aspergillaceae	Penicillium	paczoskii	0.0123513	ASV_42
ASV_421	k__Fungi	Ascomycota	Eurotiomycetes	Phaeomoniellales	Phaeomoniellaceae	Phaeomoniella	chlamydospora	0.000291942	ASV_421
ASV_422	k__Fungi	Ascomycota	Dothideomycetes	Pleosporales	Didymellaceae	Epicoccum	dendrobii	0.000150072	ASV_422
ASV_423	k__Fungi	Ascomycota	Leotiomycetes	Helotiales	Chaetomellaceae	NA	NA	0.000146148	ASV_423
ASV_429	k__Fungi	Basidiomycota	Cystobasidiomycetes	Erythrobasidiales	Erythrobasidiaceae	Bannoa	ogasawarensis	0.000165555	ASV_429
ASV_43	k__Fungi	Ascomycota	Dothideomycetes	Pleosporales	Didymosphaeriaceae	Pseudocamarosporium	propinquum	7.93843e-05	ASV_43
ASV_430	k__Fungi	Basidiomycota	Tremellomycetes	Tremellales	Cuniculitremaceae	Kockovaella	NA	0.000165555	ASV_430
ASV_431	k__Fungi	Basidiomycota	Microbotryomycetes	Sporidiobolales	Sporidiobolaceae	Sporobolomyces	ruberrimus	8.59208e-05	ASV_431
ASV_434	k__Fungi	Ascomycota	Sordariomycetes	Hypocreales	Nectriaceae	Nectria	pseudopeziza	3.25907e-05	ASV_434
ASV_436	k__Fungi	Ascomycota	Sordariomycetes	Xylariales	Diatrypaceae	Eutypa	lata	0.000159847	ASV_436
ASV_44	k__Fungi	Ascomycota	Dothideomycetes	Botryosphaeriales	Botryosphaeriaceae	Neofusicoccum	NA	0.000667636	ASV_44
ASV_441	k__Fungi	Ascomycota	NA	NA	NA	NA	NA	7.30738e-06	ASV_441
ASV_442	k__Fungi	Ascomycota	Dothideomycetes	Capnodiales	Mycosphaerellaceae	Ramularia	plurivora	0.000183354	ASV_442
ASV_443	k__Fungi	Ascomycota	Dothideomycetes	Pleosporales	Didymosphaeriaceae	Pseudopithomyces	rosae	0.000147596	ASV_443
ASV_444	k__Fungi	Ascomycota	NA	NA	NA	NA	NA	0.000132564	ASV_444
ASV_445	k__Fungi	Ascomycota	Dothideomycetes	Pleosporales	Pleosporaceae	Alternaria	NA	9.74317e-05	ASV_445
ASV_446	k__Fungi	Ascomycota	Eurotiomycetes	NA	NA	NA	NA	0.000176563	ASV_446
ASV_450	k__Fungi	Ascomycota	Leotiomycetes	Helotiales	NA	NA	NA	0.000115753	ASV_450
ASV_451	k__Fungi	Basidiomycota	Cystobasidiomycetes	Erythrobasidiales	Erythrobasidiaceae	Bannoa	ogasawarensis	0.000173168	ASV_451
ASV_455	k__Fungi	Basidiomycota	Malasseziomycetes	Malasseziales	Malasseziaceae	Malassezia	restricta	3.71072e-05	ASV_455
ASV_456	k__Fungi	Ascomycota	Dothideomycetes	Pleosporales	Didymellaceae	Epicoccum	NA	0.000113484	ASV_456
ASV_46	k__Fungi	Ascomycota	Dothideomycetes	Pleosporales	Didymosphaeriaceae	Pseudopithomyces	rosae	8.56321e-05	ASV_46
ASV_461	k__Fungi	Ascomycota	Leotiomycetes	Helotiales	NA	NA	NA	2.20459e-05	ASV_461
ASV_462	k__Fungi	Basidiomycota	Cystobasidiomycetes	Erythrobasidiales	Erythrobasidiaceae	Bannoa	ogasawarensis	0.000119354	ASV_462
ASV_463	k__Fungi	Ascomycota	Eurotiomycetes	Chaetothyriales	Herpotrichiellaceae	Exophiala	salmonis	0.00011205	ASV_463
ASV_466	k__Fungi	Basidiomycota	NA	NA	NA	NA	NA	0.0002785	ASV_466
ASV_467	k__Fungi	Ascomycota	Sordariomycetes	Xylariales	Amphisphaeriaceae	Seimatosporium	quercinum	0.000116918	ASV_467
ASV_468	k__Fungi	Basidiomycota	Wallemiomycetes	Wallemiales	Wallemiaceae	Wallemia	tropicalis	0.000130887	ASV_468
ASV_469	k__Fungi	Basidiomycota	Agaricostilbomycetes	Agaricostilbales	Kondoaceae	Bensingtonia	NA	6.75324e-05	ASV_469
ASV_47	k__Fungi	Basidiomycota	Microbotryomycetes	Sporidiobolales	Sporidiobolaceae	Sporobolomyces	roseus	0.00687555	ASV_47
ASV_470	k__Fungi	Ascomycota	Dothideomycetes	Pleosporales	Melanommataceae	Herpotrichia	juniperi	0.000114482	ASV_470
ASV_471	k__Fungi	Ascomycota	Sordariomycetes	Xylariales	Bartaliniaceae	NA	NA	0.000114482	ASV_471
ASV_473	k__Fungi	Ascomycota	Sordariomycetes	Hypocreales	Hypocreales_fam_Incertae_sedis	Sporidesmium	melaleucae	0.000142744	ASV_473
ASV_474	k__Fungi	Ascomycota	Sordariomycetes	Hypocreales	Stachybotryaceae	Striatibotrys	NA	0.000115055	ASV_474
ASV_475	k__Fungi	Basidiomycota	Tremellomycetes	Trichosporonales	Trichosporonaceae	Cutaneotrichosporon	moniliiforme	0.000136288	ASV_475
ASV_478	k__Fungi	Ascomycota	Sordariomycetes	Xylariales	Diatrypaceae	Eutypa	lata	0.000125317	ASV_478
ASV_479	k__Fungi	Ascomycota	Sordariomycetes	Hypocreales	Hypocreales_fam_Incertae_sedis	Acremonium	pilosum	0.000105613	ASV_479
ASV_48	k__Fungi	Basidiomycota	Microbotryomycetes	Microbotryomycetes_ord_Incertae_sedis	Microbotryomycetes_fam_Incertae_sedis	Curvibasidium	cygneicollum	0.00327552	ASV_48
ASV_481	k__Fungi	Ascomycota	Leotiomycetes	Helotiales	Dermateaceae	NA	NA	0.000122533	ASV_481
ASV_483	k__Fungi	Ascomycota	NA	NA	NA	NA	NA	8.30218e-05	ASV_483
ASV_484	k__Fungi	Ascomycota	Sordariomycetes	Xylariales	Diatrypaceae	Eutypa	lata	0.000249489	ASV_484
ASV_49	k__Fungi	Basidiomycota	Tremellomycetes	Tremellales	Bulleribasidiaceae	Vishniacozyma	carnescens	0.00189527	ASV_49
ASV_499	k__Fungi	Ascomycota	Dothideomycetes	Pleosporales	Torulaceae	Torula	NA	0.000114176	ASV_499
ASV_5	k__Fungi	Ascomycota	Dothideomycetes	Pleosporales	Pleosporaceae	Alternaria	angustiovoidea	0.0730118	ASV_5
ASV_50	k__Fungi	Ascomycota	Dothideomycetes	Botryosphaeriales	Botryosphaeriaceae	Neofusicoccum	NA	0.00312799	ASV_50
ASV_504	k__Fungi	Ascomycota	Eurotiomycetes	Eurotiales	Aspergillaceae	Aspergillus	NA	8.85173e-05	ASV_504
ASV_505	k__Fungi	Ascomycota	Dothideomycetes	Dothideales	Aureobasidiaceae	Aureobasidium	NA	9.49959e-05	ASV_505
ASV_507	k__Fungi	Basidiomycota	Cystobasidiomycetes	Erythrobasidiales	Erythrobasidiaceae	Bannoa	ogasawarensis	8.62476e-05	ASV_507
ASV_508	k__Fungi	Ascomycota	Leotiomycetes	Helotiales	Dermateaceae	Pseudofabraea	citricarpa	3.41011e-05	ASV_508
ASV_512	k__Fungi	Ascomycota	Dothideomycetes	Capnodiales	Teratosphaeriaceae	Devriesia	fraserae	0.000180031	ASV_512
ASV_513	k__Fungi	Chytridiomycota	Rhizophlyctidomycetes	Rhizophlyctidales	Rhizophlyctidaceae	Rhizophlyctis	NA	9.25444e-05	ASV_513
ASV_514	k__Fungi	Ascomycota	Dothideomycetes	Pleosporales	Phaeosphaeriaceae	Parastagonospora	caricis	8.39779e-05	ASV_514
ASV_515	k__Fungi	Ascomycota	Sordariomycetes	Xylariales	Diatrypaceae	Eutypa	lata	8.39779e-05	ASV_515
ASV_516	k__Fungi	Basidiomycota	Microbotryomycetes	Microbotryomycetes_ord_Incertae_sedis	Chrysozymaceae	Sampaiozyma	ingeniosa	4.44418e-05	ASV_516
ASV_52	k__Fungi	Basidiomycota	Microbotryomycetes	Sporidiobolales	Sporidiobolaceae	Rhodotorula	babjevae	0.00185862	ASV_52
ASV_524	k__Fungi	Ascomycota	Leotiomycetes	Thelebolales	Pseudeurotiaceae	Pseudogymnoascus	verrucosus	0.000116042	ASV_524
ASV_525	k__Fungi	Basidiomycota	Tremellomycetes	Filobasidiales	Filobasidiaceae	Filobasidium	NA	8.52527e-05	ASV_525
ASV_527	k__Fungi	Basidiomycota	Agaricomycetes	Agaricales	Typhulaceae	Typhula	sclerotioides	9.46843e-05	ASV_527
ASV_528	k__Fungi	Ascomycota	Eurotiomycetes	Eurotiales	Aspergillaceae	Aspergillus	penicillioides	5.76584e-05	ASV_528
ASV_529	k__Fungi	Ascomycota	NA	NA	NA	NA	NA	0.00016096	ASV_529
ASV_53	k__Fungi	Ascomycota	Dothideomycetes	Capnodiales	Teratosphaeriaceae	Devriesia	fraserae	0.00010505	ASV_53
ASV_530	k__Fungi	Ascomycota	NA	NA	NA	NA	NA	0.00016096	ASV_530
ASV_533	k__Fungi	Ascomycota	Eurotiomycetes	Chaetothyriales	Herpotrichiellaceae	Exophiala	salmonis	1.2506e-05	ASV_533
ASV_534	k__Fungi	Ascomycota	Sordariomycetes	Xylariales	Amphisphaeriaceae	Seimatosporium	rosicola	0.00011205	ASV_534
ASV_539	k__Fungi	Ascomycota	Eurotiomycetes	Phaeomoniellales	Phaeomoniellaceae	Phaeomoniella	chlamydospora	7.79454e-05	ASV_539
ASV_540	k__Fungi	Ascomycota	Dothideomycetes	Pleosporales	Sporormiaceae	Sporormiella	intermedia	7.79454e-05	ASV_540
ASV_544	k__Fungi	Ascomycota	Dothideomycetes	Pleosporales	Didymellaceae	Neoascochyta	paspali	8.63298e-05	ASV_544
ASV_548	k__Fungi	Ascomycota	Sordariomycetes	Xylariales	Diatrypaceae	Eutypa	lata	6.80902e-05	ASV_548
ASV_549	k__Fungi	Ascomycota	Dothideomycetes	Pleosporales	Phaeosphaeriaceae	Parastagonospora	NA	8.88836e-05	ASV_549
ASV_55	k__Fungi	Ascomycota	Dothideomycetes	Capnodiales	Mycosphaerellaceae	Mycosphaerella	tassiana	0.0027764	ASV_55
ASV_550	k__Fungi	Basidiomycota	Cystobasidiomycetes	Erythrobasidiales	Erythrobasidiaceae	Bannoa	ogasawarensis	7.30738e-05	ASV_550
ASV_555	k__Fungi	Ascomycota	NA	NA	NA	NA	NA	0.00013729	ASV_555
ASV_556	k__Fungi	Basidiomycota	Tremellomycetes	Tremellales	Trimorphomycetaceae	Saitozyma	paraflava	8.59208e-05	ASV_556
ASV_557	k__Fungi	Basidiomycota	Exobasidiomycetes	Entylomatales	Entylomataceae	Entyloma	calendulae	7.0638e-05	ASV_557
ASV_558	k__Fungi	Ascomycota	Sordariomycetes	Hypocreales	Nectriaceae	Gibberella	intricans	7.0638e-05	ASV_558
ASV_559	k__Fungi	Ascomycota	NA	NA	NA	NA	NA	9.8468e-05	ASV_559
ASV_56	k__Fungi	Basidiomycota	Tremellomycetes	Tremellales	Bulleribasidiaceae	Vishniacozyma	victoriae	0.00472522	ASV_56
ASV_566	k__Fungi	Basidiomycota	Agaricostilbomycetes	Agaricostilbales	Chionosphaeraceae	NA	NA	6.35509e-05	ASV_566
ASV_567	k__Fungi	Basidiomycota	Tremellomycetes	Cystofilobasidiales	Mrakiaceae	Udeniomyces	puniceus	6.82022e-05	ASV_567
ASV_571	k__Fungi	Ascomycota	NA	NA	NA	NA	NA	6.75324e-05	ASV_571
ASV_572	k__Fungi	Basidiomycota	Malasseziomycetes	Malasseziales	Malasseziaceae	Malassezia	restricta	6.75324e-05	ASV_572
ASV_573	k__Fungi	Basidiomycota	Tremellomycetes	Tremellales	Bulleribasidiaceae	Vishniacozyma	dimennae	6.12812e-05	ASV_573
ASV_574	k__Fungi	Basidiomycota	Malasseziomycetes	Malasseziales	Malasseziaceae	Malassezia	globosa	1.3618e-05	ASV_574
ASV_575	k__Fungi	Ascomycota	Sordariomycetes	Hypocreales	Nectriaceae	Fusarium	NA	6.57664e-05	ASV_575
ASV_576	k__Fungi	Basidiomycota	Cystobasidiomycetes	Erythrobasidiales	Erythrobasidiaceae	Bannoa	ogasawarensis	6.57664e-05	ASV_576
ASV_579	k__Fungi	Ascomycota	Eurotiomycetes	Phaeomoniellales	Phaeomoniellaceae	Phaeomoniella	chlamydospora	7.42145e-05	ASV_579
ASV_58	k__Fungi	Ascomycota	Dothideomycetes	Pleosporales	Pleosporaceae	Stemphylium	solani	0.00487537	ASV_58
ASV_585	k__Fungi	Ascomycota	Sordariomycetes	Hypocreales	Hypocreales_fam_Incertae_sedis	Acremonium	NA	5.67418e-05	ASV_585
ASV_586	k__Fungi	Mortierellomycota	Mortierellomycetes	Mortierellales	Mortierellaceae	Mortierella	camargensis	7.40697e-05	ASV_586
ASV_587	k__Fungi	Basidiomycota	Cystobasidiomycetes	Erythrobasidiales	Erythrobasidiaceae	Bannoa	ogasawarensis	7.40697e-05	ASV_587
ASV_588	k__Fungi	Ascomycota	Dothideomycetes	Pleosporales	Pleosporales_fam_Incertae_sedis	Libertasomyces	platani	4.62801e-05	ASV_588
ASV_595	k__Fungi	Basidiomycota	Agaricostilbomycetes	Agaricostilbales	Kondoaceae	Kondoa	aeria	4.07e-05	ASV_595
ASV_596	k__Fungi	Ascomycota	Dothideomycetes	Capnodiales	Mycosphaerellaceae	Sphaerulina	pseudovirgaureae	6.85057e-05	ASV_596
ASV_597	k__Fungi	Basidiomycota	Malasseziomycetes	Malasseziales	Malasseziaceae	Malassezia	restricta	6.00288e-05	ASV_597
ASV_6	k__Fungi	Ascomycota	Sordariomycetes	Xylariales	Diatrypaceae	Eutypa	lata	9.49959e-05	ASV_6
ASV_60	k__Fungi	Ascomycota	Dothideomycetes	Pleosporales	Didymellaceae	Neoascochyta	desmazieri	0.000825944	ASV_60
ASV_613	k__Fungi	Ascomycota	Dothideomycetes	Pleosporales	Biatriosporaceae	Biatriospora	mackinnonii	4.99328e-05	ASV_613
ASV_617	k__Fungi	Ascomycota	Dothideomycetes	Pleosporales	Biatriosporaceae	Biatriospora	mackinnonii	6.51656e-05	ASV_617
ASV_618	k__Fungi	Ascomycota	Dothideomycetes	Capnodiales	Teratosphaeriaceae	Catenulostroma	NA	5.25252e-05	ASV_618
ASV_619	k__Fungi	Ascomycota	Leotiomycetes	Helotiales	Dermateaceae	Parafabraea	caliginosa	4.76631e-05	ASV_619
ASV_62	k__Fungi	Ascomycota	Sordariomycetes	Hypocreales	Bionectriaceae	Clonostachys	wenpingii	0.00230464	ASV_62
ASV_620	k__Fungi	Ascomycota	Sordariomycetes	Xylariales	Amphisphaeriaceae	Seimatosporium	rosicola	6.22185e-05	ASV_620
ASV_623	k__Fungi	Basidiomycota	NA	NA	NA	NA	NA	3.39167e-05	ASV_623
ASV_625	k__Fungi	Ascomycota	Sordariomycetes	Hypocreales	Hypocreales_fam_Incertae_sedis	Chlamydocillium	cyanophilum	5.92557e-05	ASV_625
ASV_626	k__Fungi	Basidiomycota	Tremellomycetes	Tremellales	Phaeotremellaceae	Gelidatrema	spencermartinsiae	4.87159e-05	ASV_626
ASV_627	k__Fungi	Ascomycota	Sordariomycetes	Hypocreales	Hypocreales_fam_Incertae_sedis	Fusariella	NA	4.87159e-05	ASV_627
ASV_636	k__Fungi	Ascomycota	NA	NA	NA	NA	NA	5.42336e-05	ASV_636
ASV_638	k__Fungi	Ascomycota	Dothideomycetes	Capnodiales	Teratosphaeriaceae	Catenulostroma	elginense	4.62801e-05	ASV_638
ASV_641	k__Fungi	Ascomycota	NA	NA	NA	NA	NA	4.50216e-05	ASV_641
ASV_642	k__Fungi	Ascomycota	Sordariomycetes	Hypocreales	Niessliaceae	Niesslia	tenuis	4.38443e-05	ASV_642
ASV_647	k__Fungi	Ascomycota	Eurotiomycetes	Chaetothyriales	Chaetothyriales_fam_Incertae_sedis	Neophaeococcomyces	catenatus	4.14085e-05	ASV_647
ASV_648	k__Fungi	Basidiomycota	Cystobasidiomycetes	Cystobasidiomycetes_ord_Incertae_sedis	Buckleyzymaceae	Buckleyzyma	aurantiaca	4.14085e-05	ASV_648
ASV_649	k__Fungi	Ascomycota	Dothideomycetes	Pleosporales	Lentitheciaceae	Keissleriella	NA	4.14085e-05	ASV_649
ASV_650	k__Fungi	Ascomycota	Dothideomycetes	Pleosporales	Phaeosphaeriaceae	Neostagonospora	caricis	5.77226e-05	ASV_650
ASV_658	k__Fungi	Ascomycota	Sordariomycetes	Xylariales	Amphisphaeriaceae	Seimatosporium	rosicola	2.71334e-05	ASV_658
ASV_66	k__Fungi	Basidiomycota	Tremellomycetes	Holtermanniales	Holtermanniales_fam_Incertae_sedis	Holtermanniella	wattica	0.00207855	ASV_66
ASV_671	k__Fungi	Basidiomycota	Malasseziomycetes	Malasseziales	Malasseziaceae	Malassezia	globosa	8.12291e-05	ASV_671
ASV_672	k__Fungi	Basidiomycota	Cystobasidiomycetes	Erythrobasidiales	Erythrobasidiaceae	Bannoa	ogasawarensis	4.1479e-05	ASV_672
ASV_673	k__Fungi	Ascomycota	NA	NA	NA	NA	NA	4.1479e-05	ASV_673
ASV_674	k__Fungi	Ascomycota	Dothideomycetes	Capnodiales	Teratosphaeriaceae	Constantinomyces	NA	4.1479e-05	ASV_674
ASV_687	k__Fungi	Ascomycota	Dothideomycetes	Dothideales	Dothideales_fam_Incertae_sedis	Hortaea	werneckii	2.95058e-05	ASV_687
ASV_700	k__Fungi	Ascomycota	Dothideomycetes	Capnodiales	Mycosphaerellaceae	Paracercosporidium	tiliae	3.25907e-05	ASV_700
ASV_701	k__Fungi	Ascomycota	Dothideomycetes	Pleosporales	Sporormiaceae	Preussia	flanaganii	3.25907e-05	ASV_701
ASV_702	k__Fungi	Ascomycota	Dothideomycetes	Pleosporales	Pleosporales_fam_Incertae_sedis	Pseudorobillarda	phragmitis	2.67937e-05	ASV_702
ASV_709	k__Fungi	Ascomycota	NA	NA	NA	NA	NA	3.10312e-05	ASV_709
ASV_71	k__Fungi	Ascomycota	Dothideomycetes	Capnodiales	NA	NA	NA	0.00088281	ASV_71
ASV_710	k__Fungi	Basidiomycota	Tremellomycetes	Filobasidiales	Filobasidiaceae	Filobasidium	wieringae	2.96279e-05	ASV_710
ASV_711	k__Fungi	Basidiomycota	Microbotryomycetes	Sporidiobolales	Sporidiobolaceae	Rhodosporidiobolus	colostri	2.96279e-05	ASV_711
ASV_712	k__Fungi	Ascomycota	Sordariomycetes	Diaporthales	Diaporthaceae	Diaporthe	NA	2.43579e-05	ASV_712
ASV_713	k__Fungi	Ascomycota	Dothideomycetes	Pleosporales	Lentitheciaceae	NA	NA	2.43579e-05	ASV_713
ASV_718	k__Fungi	Basidiomycota	Cystobasidiomycetes	Erythrobasidiales	Erythrobasidiaceae	Bannoa	ogasawarensis	2.66651e-05	ASV_718
ASV_726	k__Fungi	Ascomycota	Saccharomycetes	Saccharomycetales	Pichiaceae	Pichia	kluyveri	1.54459e-05	ASV_726
ASV_727	k__Fungi	Ascomycota	Dothideomycetes	Pleosporales	Phaeosphaeriaceae	Phaeosphaeria	poagena	2.37023e-05	ASV_727
ASV_728	k__Fungi	Basidiomycota	Tremellomycetes	Cystofilobasidiales	Cystofilobasidiaceae	Cystofilobasidium	infirmominiatum	2.37023e-05	ASV_728
ASV_729	k__Fungi	Basidiomycota	Tremellomycetes	Tremellales	Bulleribasidiaceae	Dioszegia	patagonica	2.37023e-05	ASV_729
ASV_73	k__Fungi	Ascomycota	Sordariomycetes	Phomatosporales	Phomatosporaceae	Phomatospora	dinemasporium	0.00265127	ASV_73
ASV_730	k__Fungi	Basidiomycota	Agaricomycetes	Cantharellales	Ceratobasidiaceae	Thanatephorus	NA	1.94863e-05	ASV_730
ASV_731	k__Fungi	Ascomycota	Leotiomycetes	Helotiales	Dermateaceae	NA	NA	1.94863e-05	ASV_731
ASV_740	k__Fungi	Ascomycota	Eurotiomycetes	Chaetothyriales	Herpotrichiellaceae	Exophiala	salmonis	1.70505e-05	ASV_740
ASV_75	k__Fungi	Ascomycota	Eurotiomycetes	Phaeomoniellales	Phaeomoniellaceae	Phaeomoniella	chlamydospora	0.000532799	ASV_75
ASV_750	k__Fungi	Basidiomycota	Tremellomycetes	Filobasidiales	Filobasidiaceae	Naganishia	diffluens	1.89279e-05	ASV_750
ASV_751	k__Fungi	Ascomycota	NA	NA	NA	NA	NA	0.000104573	ASV_751
ASV_752	k__Fungi	Ascomycota	Eurotiomycetes	Eurotiales	Aspergillaceae	Penicillium	paczoskii	1.86187e-05	ASV_752
ASV_753	k__Fungi	Ascomycota	Dothideomycetes	Pleosporales	Melanommataceae	NA	NA	1.3618e-05	ASV_753
ASV_77	k__Fungi	Basidiomycota	Cystobasidiomycetes	Erythrobasidiales	Erythrobasidiaceae	Bannoa	ogasawarensis	0.000809522	ASV_77
ASV_772	k__Fungi	Ascomycota	Dothideomycetes	Capnodiales	Cladosporiaceae	Cladosporium	delicatulum	9.46396e-06	ASV_772
ASV_773	k__Fungi	Basidiomycota	Microbotryomycetes	Sporidiobolales	Sporidiobolaceae	Rhodotorula	babjevae	5.22867e-05	ASV_773
ASV_779	k__Fungi	Ascomycota	Eurotiomycetes	Chaetothyriales	Herpotrichiellaceae	Exophiala	sideris	9.46826e-06	ASV_779
ASV_78	k__Fungi	Ascomycota	Dothideomycetes	Capnodiales	Teratosphaeriaceae	NA	NA	0.000324916	ASV_78
ASV_8	k__Fungi	Ascomycota	Sordariomycetes	Xylariales	Amphisphaeriaceae	Seimatosporium	vitis	0.0645012	ASV_8
ASV_84	k__Fungi	Basidiomycota	Exobasidiomycetes	Entylomatales	Entylomataceae	Entyloma	calendulae	0.00251371	ASV_84
ASV_85	k__Fungi	Ascomycota	Saccharomycetes	Saccharomycetales	Saccharomycetaceae	Saccharomyces	cerevisiae	8.70312e-05	ASV_85
ASV_86	k__Fungi	Basidiomycota	Malasseziomycetes	Malasseziales	Malasseziaceae	Malassezia	restricta	0.0018646	ASV_86
ASV_89	k__Fungi	Basidiomycota	Tremellomycetes	Tremellales	Bulleribasidiaceae	Vishniacozyma	psychrotolerans	0.000423127	ASV_89
ASV_9	k__Fungi	Ascomycota	Dothideomycetes	Dothideales	Aureobasidiaceae	Aureobasidium	NA	0.0774546	ASV_9
ASV_90	k__Fungi	Basidiomycota	Microbotryomycetes	Microbotryomycetes_ord_Incertae_sedis	Microbotryomycetes_fam_Incertae_sedis	Curvibasidium	pallidicorallinum	0.00227939	ASV_90
ASV_91	k__Fungi	Ascomycota	Sordariomycetes	Hypocreales	Nectriaceae	Fusarium	NA	0.000171842	ASV_91
ASV_92	k__Fungi	Basidiomycota	Tremellomycetes	Holtermanniales	Holtermanniales_fam_Incertae_sedis	Holtermanniella	wattica	5.22187e-05	ASV_92
ASV_94	k__Fungi	Ascomycota	Sordariomycetes	Glomerellales	Plectosphaerellaceae	Lectera	longa	0.000268157	ASV_94
ASV_96	k__Fungi	Basidiomycota	Tremellomycetes	Holtermanniales	Holtermanniales_fam_Incertae_sedis	Holtermanniella	festucosa	0.000909079	ASV_96
ASV_97	k__Fungi	Ascomycota	Eurotiomycetes	NA	NA	NA	NA	0.00215825	ASV_97
ASV_98	k__Fungi	Ascomycota	Dothideomycetes	Pleosporales	Lentitheciaceae	Murilentithecium	lonicerae	0.00164343	ASV_98
ASV_99	k__Fungi	Ascomycota	Dothideomycetes	Pleosporales	Lophiotremataceae	Atrocalyx	lignicola	0.000742138	ASV_99

## Sheet: Fun_GTD escape_Gephi_edge
source	target	correlation	direct	cor
ASV_48	ASV_40	0.949406	undirected	+
ASV_73	ASV_40	0.66645	undirected	+
ASV_116	ASV_40	0.679241	undirected	+
ASV_108	ASV_40	0.66645	undirected	+
ASV_124	ASV_40	0.679241	undirected	+
ASV_140	ASV_40	0.679241	undirected	+
ASV_154	ASV_40	0.700463	undirected	+
ASV_151	ASV_40	0.66645	undirected	+
ASV_141	ASV_40	0.686309	undirected	+
ASV_159	ASV_40	0.66645	undirected	+
ASV_77	ASV_40	0.867974	undirected	+
ASV_177	ASV_40	0.66645	undirected	+
ASV_173	ASV_40	0.707217	undirected	+
ASV_30	ASV_40	0.679241	undirected	+
ASV_264	ASV_40	0.679241	undirected	+
ASV_114	ASV_40	0.87831	undirected	+
ASV_268	ASV_40	0.66645	undirected	+
ASV_281	ASV_40	0.975034	undirected	+
ASV_278	ASV_40	0.674055	undirected	+
ASV_131	ASV_40	0.979342	undirected	+
ASV_259	ASV_40	0.66645	undirected	+
ASV_353	ASV_40	0.66645	undirected	+
ASV_375	ASV_40	0.679241	undirected	+
ASV_391	ASV_40	0.679241	undirected	+
ASV_422	ASV_40	0.66645	undirected	+
ASV_445	ASV_40	0.679241	undirected	+
ASV_6	ASV_40	0.679241	undirected	+
ASV_53	ASV_40	0.66645	undirected	+
ASV_513	ASV_40	0.66645	undirected	+
ASV_43	ASV_40	0.926568	undirected	+
ASV_557	ASV_40	0.679241	undirected	+
ASV_558	ASV_40	0.679241	undirected	+
ASV_106	ASV_40	0.679241	undirected	+
ASV_469	ASV_40	0.66645	undirected	+
ASV_120	ASV_40	0.679241	undirected	+
ASV_642	ASV_40	0.679241	undirected	+
ASV_73	ASV_48	0.828418	undirected	+
ASV_108	ASV_48	0.828418	undirected	+
ASV_33	ASV_48	0.788416	undirected	+
ASV_154	ASV_48	0.839802	undirected	+
ASV_151	ASV_48	0.828418	undirected	+
ASV_159	ASV_48	0.828418	undirected	+
ASV_77	ASV_48	0.704266	undirected	+
ASV_177	ASV_48	0.828418	undirected	+
ASV_173	ASV_48	0.869753	undirected	+
ASV_114	ASV_48	0.980094	undirected	+
ASV_268	ASV_48	0.828418	undirected	+
ASV_281	ASV_48	0.922628	undirected	+
ASV_278	ASV_48	0.817486	undirected	+
ASV_131	ASV_48	0.985878	undirected	+
ASV_259	ASV_48	0.828418	undirected	+
ASV_353	ASV_48	0.828418	undirected	+
ASV_422	ASV_48	0.828418	undirected	+
ASV_53	ASV_48	0.828418	undirected	+
ASV_513	ASV_48	0.828418	undirected	+
ASV_43	ASV_48	0.989278	undirected	+
ASV_469	ASV_48	0.828418	undirected	+
ASV_259	ASV_131	0.751435	undirected	+
ASV_353	ASV_131	0.751435	undirected	+
ASV_422	ASV_131	0.751435	undirected	+
ASV_53	ASV_131	0.751435	undirected	+
ASV_513	ASV_131	0.751435	undirected	+
ASV_43	ASV_131	0.971565	undirected	+
ASV_469	ASV_131	0.751435	undirected	+
ASV_131	ASV_281	0.969075	undirected	+
ASV_375	ASV_281	0.785306	undirected	+
ASV_391	ASV_281	0.785306	undirected	+
ASV_135	ASV_281	0.725922	undirected	+
ASV_445	ASV_281	0.785306	undirected	+
ASV_6	ASV_281	0.785306	undirected	+
ASV_43	ASV_281	0.88309	undirected	+
ASV_557	ASV_281	0.785306	undirected	+
ASV_558	ASV_281	0.785306	undirected	+
ASV_106	ASV_281	0.785306	undirected	+
ASV_120	ASV_281	0.785306	undirected	+
ASV_642	ASV_281	0.785306	undirected	+
ASV_268	ASV_114	0.899596	undirected	+
ASV_281	ASV_114	0.830308	undirected	+
ASV_278	ASV_114	0.888679	undirected	+
ASV_131	ASV_114	0.933322	undirected	+
ASV_259	ASV_114	0.899596	undirected	+
ASV_353	ASV_114	0.899596	undirected	+
ASV_422	ASV_114	0.899596	undirected	+
ASV_53	ASV_114	0.899596	undirected	+
ASV_513	ASV_114	0.899596	undirected	+
ASV_43	ASV_114	0.977931	undirected	+
ASV_469	ASV_114	0.899596	undirected	+
ASV_469	ASV_43	0.886293	undirected	+
ASV_108	ASV_73	1	undirected	+
ASV_33	ASV_73	0.966358	undirected	+
ASV_154	ASV_73	0.994532	undirected	+
ASV_151	ASV_73	1	undirected	+
ASV_159	ASV_73	1	undirected	+
ASV_177	ASV_73	1	undirected	+
ASV_173	ASV_73	0.940206	undirected	+
ASV_114	ASV_73	0.899596	undirected	+
ASV_268	ASV_73	1	undirected	+
ASV_278	ASV_73	0.993357	undirected	+
ASV_131	ASV_73	0.751435	undirected	+
ASV_259	ASV_73	1	undirected	+
ASV_353	ASV_73	1	undirected	+
ASV_422	ASV_73	1	undirected	+
ASV_53	ASV_73	1	undirected	+
ASV_513	ASV_73	1	undirected	+
ASV_43	ASV_73	0.886293	undirected	+
ASV_469	ASV_73	1	undirected	+
ASV_33	ASV_108	0.966358	undirected	+
ASV_154	ASV_108	0.994532	undirected	+
ASV_151	ASV_108	1	undirected	+
ASV_159	ASV_108	1	undirected	+
ASV_177	ASV_108	1	undirected	+
ASV_173	ASV_108	0.940206	undirected	+
ASV_114	ASV_108	0.899596	undirected	+
ASV_268	ASV_108	1	undirected	+
ASV_278	ASV_108	0.993357	undirected	+
ASV_131	ASV_108	0.751435	undirected	+
ASV_259	ASV_108	1	undirected	+
ASV_353	ASV_108	1	undirected	+
ASV_422	ASV_108	1	undirected	+
ASV_53	ASV_108	1	undirected	+
ASV_513	ASV_108	1	undirected	+
ASV_43	ASV_108	0.886293	undirected	+
ASV_469	ASV_108	1	undirected	+
ASV_151	ASV_154	0.994532	undirected	+
ASV_159	ASV_154	0.994532	undirected	+
ASV_177	ASV_154	0.994532	undirected	+
ASV_173	ASV_154	0.942357	undirected	+
ASV_114	ASV_154	0.904991	undirected	+
ASV_268	ASV_154	0.994532	undirected	+
ASV_278	ASV_154	0.999146	undirected	+
ASV_131	ASV_154	0.767331	undirected	+
ASV_259	ASV_154	0.994532	undirected	+
ASV_353	ASV_154	0.994532	undirected	+
ASV_422	ASV_154	0.994532	undirected	+
ASV_53	ASV_154	0.994532	undirected	+
ASV_513	ASV_154	0.994532	undirected	+
ASV_43	ASV_154	0.895489	undirected	+
ASV_469	ASV_154	0.994532	undirected	+
ASV_159	ASV_151	1	undirected	+
ASV_177	ASV_151	1	undirected	+
ASV_173	ASV_151	0.940206	undirected	+
ASV_114	ASV_151	0.899596	undirected	+
ASV_268	ASV_151	1	undirected	+
ASV_278	ASV_151	0.993357	undirected	+
ASV_131	ASV_151	0.751435	undirected	+
ASV_259	ASV_151	1	undirected	+
ASV_353	ASV_151	1	undirected	+
ASV_422	ASV_151	1	undirected	+
ASV_53	ASV_151	1	undirected	+
ASV_513	ASV_151	1	undirected	+
ASV_43	ASV_151	0.886293	undirected	+
ASV_469	ASV_151	1	undirected	+
ASV_177	ASV_159	1	undirected	+
ASV_173	ASV_159	0.940206	undirected	+
ASV_114	ASV_159	0.899596	undirected	+
ASV_268	ASV_159	1	undirected	+
ASV_278	ASV_159	0.993357	undirected	+
ASV_131	ASV_159	0.751435	undirected	+
ASV_259	ASV_159	1	undirected	+
ASV_353	ASV_159	1	undirected	+
ASV_422	ASV_159	1	undirected	+
ASV_53	ASV_159	1	undirected	+
ASV_513	ASV_159	1	undirected	+
ASV_43	ASV_159	0.886293	undirected	+
ASV_469	ASV_159	1	undirected	+
ASV_173	ASV_177	0.940206	undirected	+
ASV_114	ASV_177	0.899596	undirected	+
ASV_268	ASV_177	1	undirected	+
ASV_278	ASV_177	0.993357	undirected	+
ASV_131	ASV_177	0.751435	undirected	+
ASV_259	ASV_177	1	undirected	+
ASV_353	ASV_177	1	undirected	+
ASV_422	ASV_177	1	undirected	+
ASV_53	ASV_177	1	undirected	+
ASV_513	ASV_177	1	undirected	+
ASV_43	ASV_177	0.886293	undirected	+
ASV_469	ASV_177	1	undirected	+
ASV_278	ASV_268	0.993357	undirected	+
ASV_131	ASV_268	0.751435	undirected	+
ASV_259	ASV_268	1	undirected	+
ASV_353	ASV_268	1	undirected	+
ASV_422	ASV_268	1	undirected	+
ASV_53	ASV_268	1	undirected	+
ASV_513	ASV_268	1	undirected	+
ASV_43	ASV_268	0.886293	undirected	+
ASV_469	ASV_268	1	undirected	+
ASV_131	ASV_278	0.741019	undirected	+
ASV_259	ASV_278	0.993357	undirected	+
ASV_353	ASV_278	0.993357	undirected	+
ASV_422	ASV_278	0.993357	undirected	+
ASV_53	ASV_278	0.993357	undirected	+
ASV_513	ASV_278	0.993357	undirected	+
ASV_43	ASV_278	0.876598	undirected	+
ASV_469	ASV_278	0.993357	undirected	+
ASV_353	ASV_259	1	undirected	+
ASV_422	ASV_259	1	undirected	+
ASV_53	ASV_259	1	undirected	+
ASV_513	ASV_259	1	undirected	+
ASV_43	ASV_259	0.886293	undirected	+
ASV_469	ASV_259	1	undirected	+
ASV_422	ASV_353	1	undirected	+
ASV_53	ASV_353	1	undirected	+
ASV_513	ASV_353	1	undirected	+
ASV_43	ASV_353	0.886293	undirected	+
ASV_469	ASV_353	1	undirected	+
ASV_53	ASV_422	1	undirected	+
ASV_513	ASV_422	1	undirected	+
ASV_43	ASV_422	0.886293	undirected	+
ASV_469	ASV_422	1	undirected	+
ASV_513	ASV_53	1	undirected	+
ASV_43	ASV_53	0.886293	undirected	+
ASV_469	ASV_53	1	undirected	+
ASV_43	ASV_513	0.886293	undirected	+
ASV_469	ASV_513	1	undirected	+
ASV_40	ASV_5	0.698847	undirected	+
ASV_48	ASV_5	0.739398	undirected	+
ASV_73	ASV_5	0.706751	undirected	+
ASV_108	ASV_5	0.706751	undirected	+
ASV_33	ASV_5	0.686427	undirected	+
ASV_154	ASV_5	0.708381	undirected	+
ASV_151	ASV_5	0.706751	undirected	+
ASV_159	ASV_5	0.706751	undirected	+
ASV_177	ASV_5	0.706751	undirected	+
ASV_114	ASV_5	0.731359	undirected	+
ASV_268	ASV_5	0.706751	undirected	+
ASV_278	ASV_5	0.695474	undirected	+
ASV_131	ASV_5	0.728696	undirected	+
ASV_94	ASV_5	0.732663	undirected	+
ASV_259	ASV_5	0.706751	undirected	+
ASV_353	ASV_5	0.706751	undirected	+
ASV_422	ASV_5	0.706751	undirected	+
ASV_53	ASV_5	0.706751	undirected	+
ASV_513	ASV_5	0.706751	undirected	+
ASV_43	ASV_5	0.765099	undirected	+
ASV_469	ASV_5	0.706751	undirected	+
ASV_154	ASV_33	0.958544	undirected	+
ASV_151	ASV_33	0.966358	undirected	+
ASV_159	ASV_33	0.966358	undirected	+
ASV_177	ASV_33	0.966358	undirected	+
ASV_173	ASV_33	0.898977	undirected	+
ASV_114	ASV_33	0.858289	undirected	+
ASV_268	ASV_33	0.966358	undirected	+
ASV_278	ASV_33	0.957824	undirected	+
ASV_131	ASV_33	0.714034	undirected	+
ASV_259	ASV_33	0.966358	undirected	+
ASV_353	ASV_33	0.966358	undirected	+
ASV_422	ASV_33	0.966358	undirected	+
ASV_53	ASV_33	0.966358	undirected	+
ASV_513	ASV_33	0.966358	undirected	+
ASV_43	ASV_33	0.847968	undirected	+
ASV_469	ASV_33	0.966358	undirected	+
ASV_114	ASV_173	0.949528	undirected	+
ASV_268	ASV_173	0.940206	undirected	+
ASV_278	ASV_173	0.937763	undirected	+
ASV_131	ASV_173	0.776608	undirected	+
ASV_259	ASV_173	0.940206	undirected	+
ASV_353	ASV_173	0.940206	undirected	+
ASV_422	ASV_173	0.940206	undirected	+
ASV_53	ASV_173	0.940206	undirected	+
ASV_513	ASV_173	0.940206	undirected	+
ASV_43	ASV_173	0.882505	undirected	+
ASV_469	ASV_173	0.940206	undirected	+
ASV_153	ASV_77	0.802232	undirected	+
ASV_30	ASV_77	0.941306	undirected	+
ASV_89	ASV_77	0.829645	undirected	+
ASV_264	ASV_77	0.941306	undirected	+
ASV_281	ASV_77	0.911686	undirected	+
ASV_131	ASV_77	0.793668	undirected	+
ASV_375	ASV_77	0.941306	undirected	+
ASV_391	ASV_77	0.941306	undirected	+
ASV_135	ASV_77	0.876271	undirected	+
ASV_445	ASV_77	0.941306	undirected	+
ASV_6	ASV_77	0.941306	undirected	+
ASV_557	ASV_77	0.941306	undirected	+
ASV_558	ASV_77	0.941306	undirected	+
ASV_106	ASV_77	0.941306	undirected	+
ASV_120	ASV_77	0.941306	undirected	+
ASV_642	ASV_77	0.941306	undirected	+
ASV_124	ASV_116	1	undirected	+
ASV_140	ASV_116	1	undirected	+
ASV_141	ASV_116	0.978119	undirected	+
ASV_77	ASV_116	0.941306	undirected	+
ASV_153	ASV_116	0.781196	undirected	+
ASV_30	ASV_116	1	undirected	+
ASV_89	ASV_116	0.76488	undirected	+
ASV_264	ASV_116	1	undirected	+
ASV_281	ASV_116	0.785306	undirected	+
ASV_375	ASV_116	1	undirected	+
ASV_391	ASV_116	1	undirected	+
ASV_135	ASV_116	0.943105	undirected	+
ASV_445	ASV_116	1	undirected	+
ASV_6	ASV_116	1	undirected	+
ASV_557	ASV_116	1	undirected	+
ASV_558	ASV_116	1	undirected	+
ASV_106	ASV_116	1	undirected	+
ASV_120	ASV_116	1	undirected	+
ASV_642	ASV_116	1	undirected	+
ASV_140	ASV_124	1	undirected	+
ASV_141	ASV_124	0.978119	undirected	+
ASV_77	ASV_124	0.941306	undirected	+
ASV_153	ASV_124	0.781196	undirected	+
ASV_30	ASV_124	1	undirected	+
ASV_89	ASV_124	0.76488	undirected	+
ASV_264	ASV_124	1	undirected	+
ASV_281	ASV_124	0.785306	undirected	+
ASV_375	ASV_124	1	undirected	+
ASV_391	ASV_124	1	undirected	+
ASV_135	ASV_124	0.943105	undirected	+
ASV_445	ASV_124	1	undirected	+
ASV_6	ASV_124	1	undirected	+
ASV_557	ASV_124	1	undirected	+
ASV_558	ASV_124	1	undirected	+
ASV_106	ASV_124	1	undirected	+
ASV_120	ASV_124	1	undirected	+
ASV_642	ASV_124	1	undirected	+
ASV_141	ASV_140	0.978119	undirected	+
ASV_77	ASV_140	0.941306	undirected	+
ASV_153	ASV_140	0.781196	undirected	+
ASV_30	ASV_140	1	undirected	+
ASV_89	ASV_140	0.76488	undirected	+
ASV_264	ASV_140	1	undirected	+
ASV_281	ASV_140	0.785306	undirected	+
ASV_375	ASV_140	1	undirected	+
ASV_391	ASV_140	1	undirected	+
ASV_135	ASV_140	0.943105	undirected	+
ASV_445	ASV_140	1	undirected	+
ASV_6	ASV_140	1	undirected	+
ASV_557	ASV_140	1	undirected	+
ASV_558	ASV_140	1	undirected	+
ASV_106	ASV_140	1	undirected	+
ASV_120	ASV_140	1	undirected	+
ASV_642	ASV_140	1	undirected	+
ASV_77	ASV_141	0.956125	undirected	+
ASV_153	ASV_141	0.857708	undirected	+
ASV_30	ASV_141	0.978119	undirected	+
ASV_89	ASV_141	0.882162	undirected	+
ASV_264	ASV_141	0.978119	undirected	+
ASV_281	ASV_141	0.758922	undirected	+
ASV_375	ASV_141	0.978119	undirected	+
ASV_391	ASV_141	0.978119	undirected	+
ASV_135	ASV_141	0.917527	undirected	+
ASV_445	ASV_141	0.978119	undirected	+
ASV_6	ASV_141	0.978119	undirected	+
ASV_557	ASV_141	0.978119	undirected	+
ASV_558	ASV_141	0.978119	undirected	+
ASV_106	ASV_141	0.978119	undirected	+
ASV_120	ASV_141	0.978119	undirected	+
ASV_642	ASV_141	0.978119	undirected	+
ASV_89	ASV_30	0.76488	undirected	+
ASV_264	ASV_30	1	undirected	+
ASV_281	ASV_30	0.785306	undirected	+
ASV_375	ASV_30	1	undirected	+
ASV_391	ASV_30	1	undirected	+
ASV_135	ASV_30	0.943105	undirected	+
ASV_445	ASV_30	1	undirected	+
ASV_6	ASV_30	1	undirected	+
ASV_557	ASV_30	1	undirected	+
ASV_558	ASV_30	1	undirected	+
ASV_106	ASV_30	1	undirected	+
ASV_120	ASV_30	1	undirected	+
ASV_642	ASV_30	1	undirected	+
ASV_281	ASV_264	0.785306	undirected	+
ASV_375	ASV_264	1	undirected	+
ASV_391	ASV_264	1	undirected	+
ASV_135	ASV_264	0.943105	undirected	+
ASV_445	ASV_264	1	undirected	+
ASV_6	ASV_264	1	undirected	+
ASV_557	ASV_264	1	undirected	+
ASV_558	ASV_264	1	undirected	+
ASV_106	ASV_264	1	undirected	+
ASV_120	ASV_264	1	undirected	+
ASV_642	ASV_264	1	undirected	+
ASV_391	ASV_375	1	undirected	+
ASV_135	ASV_375	0.943105	undirected	+
ASV_445	ASV_375	1	undirected	+
ASV_6	ASV_375	1	undirected	+
ASV_557	ASV_375	1	undirected	+
ASV_558	ASV_375	1	undirected	+
ASV_106	ASV_375	1	undirected	+
ASV_120	ASV_375	1	undirected	+
ASV_642	ASV_375	1	undirected	+
ASV_135	ASV_391	0.943105	undirected	+
ASV_445	ASV_391	1	undirected	+
ASV_6	ASV_391	1	undirected	+
ASV_557	ASV_391	1	undirected	+
ASV_558	ASV_391	1	undirected	+
ASV_106	ASV_391	1	undirected	+
ASV_120	ASV_391	1	undirected	+
ASV_642	ASV_391	1	undirected	+
ASV_6	ASV_445	1	undirected	+
ASV_557	ASV_445	1	undirected	+
ASV_558	ASV_445	1	undirected	+
ASV_106	ASV_445	1	undirected	+
ASV_120	ASV_445	1	undirected	+
ASV_642	ASV_445	1	undirected	+
ASV_557	ASV_6	1	undirected	+
ASV_558	ASV_6	1	undirected	+
ASV_106	ASV_6	1	undirected	+
ASV_120	ASV_6	1	undirected	+
ASV_642	ASV_6	1	undirected	+
ASV_558	ASV_557	1	undirected	+
ASV_106	ASV_557	1	undirected	+
ASV_120	ASV_557	1	undirected	+
ASV_642	ASV_557	1	undirected	+
ASV_106	ASV_558	1	undirected	+
ASV_120	ASV_558	1	undirected	+
ASV_642	ASV_558	1	undirected	+
ASV_120	ASV_106	1	undirected	+
ASV_642	ASV_106	1	undirected	+
ASV_642	ASV_120	1	undirected	+
ASV_445	ASV_135	0.943105	undirected	+
ASV_6	ASV_135	0.943105	undirected	+
ASV_557	ASV_135	0.943105	undirected	+
ASV_558	ASV_135	0.943105	undirected	+
ASV_106	ASV_135	0.943105	undirected	+
ASV_120	ASV_135	0.943105	undirected	+
ASV_642	ASV_135	0.943105	undirected	+
ASV_49	ASV_10	0.71571	undirected	+
ASV_116	ASV_10	0.881788	undirected	+
ASV_124	ASV_10	0.881788	undirected	+
ASV_140	ASV_10	0.881788	undirected	+
ASV_141	ASV_10	0.901421	undirected	+
ASV_77	ASV_10	0.853631	undirected	+
ASV_153	ASV_10	0.74169	undirected	+
ASV_30	ASV_10	0.881788	undirected	+
ASV_89	ASV_10	0.794991	undirected	+
ASV_264	ASV_10	0.881788	undirected	+
ASV_281	ASV_10	0.666716	undirected	+
ASV_375	ASV_10	0.881788	undirected	+
ASV_391	ASV_10	0.881788	undirected	+
ASV_135	ASV_10	0.922425	undirected	+
ASV_445	ASV_10	0.881788	undirected	+
ASV_6	ASV_10	0.881788	undirected	+
ASV_557	ASV_10	0.881788	undirected	+
ASV_558	ASV_10	0.881788	undirected	+
ASV_106	ASV_10	0.881788	undirected	+
ASV_120	ASV_10	0.881788	undirected	+
ASV_642	ASV_10	0.881788	undirected	+
ASV_116	ASV_49	0.800665	undirected	+
ASV_124	ASV_49	0.800665	undirected	+
ASV_140	ASV_49	0.800665	undirected	+
ASV_141	ASV_49	0.77184	undirected	+
ASV_71	ASV_49	0.778926	undirected	+
ASV_77	ASV_49	0.727407	undirected	+
ASV_30	ASV_49	0.800665	undirected	+
ASV_264	ASV_49	0.800665	undirected	+
ASV_375	ASV_49	0.800665	undirected	+
ASV_391	ASV_49	0.800665	undirected	+
ASV_135	ASV_49	0.799432	undirected	+
ASV_445	ASV_49	0.800665	undirected	+
ASV_6	ASV_49	0.800665	undirected	+
ASV_557	ASV_49	0.800665	undirected	+
ASV_558	ASV_49	0.800665	undirected	+
ASV_106	ASV_49	0.800665	undirected	+
ASV_120	ASV_49	0.800665	undirected	+
ASV_642	ASV_49	0.800665	undirected	+
ASV_30	ASV_153	0.781196	undirected	+
ASV_89	ASV_153	0.887349	undirected	+
ASV_264	ASV_153	0.781196	undirected	+
ASV_375	ASV_153	0.781196	undirected	+
ASV_391	ASV_153	0.781196	undirected	+
ASV_135	ASV_153	0.715023	undirected	+
ASV_445	ASV_153	0.781196	undirected	+
ASV_6	ASV_153	0.781196	undirected	+
ASV_557	ASV_153	0.781196	undirected	+
ASV_558	ASV_153	0.781196	undirected	+
ASV_106	ASV_153	0.781196	undirected	+
ASV_120	ASV_153	0.781196	undirected	+
ASV_642	ASV_153	0.781196	undirected	+
ASV_264	ASV_89	0.76488	undirected	+
ASV_375	ASV_89	0.76488	undirected	+
ASV_391	ASV_89	0.76488	undirected	+
ASV_135	ASV_89	0.706063	undirected	+
ASV_445	ASV_89	0.76488	undirected	+
ASV_6	ASV_89	0.76488	undirected	+
ASV_557	ASV_89	0.76488	undirected	+
ASV_558	ASV_89	0.76488	undirected	+
ASV_106	ASV_89	0.76488	undirected	+
ASV_120	ASV_89	0.76488	undirected	+
ASV_642	ASV_89	0.76488	undirected	+
ASV_84	ASV_58	0.98416	undirected	+
ASV_55	ASV_58	0.981828	undirected	+
ASV_147	ASV_58	0.990958	undirected	+
ASV_102	ASV_58	0.962967	undirected	+
ASV_90	ASV_58	0.947075	undirected	+
ASV_171	ASV_58	0.990958	undirected	+
ASV_180	ASV_58	0.990958	undirected	+
ASV_179	ASV_58	0.998973	undirected	+
ASV_219	ASV_58	0.990958	undirected	+
ASV_292	ASV_58	0.990958	undirected	+
ASV_267	ASV_58	0.990958	undirected	+
ASV_78	ASV_58	0.990958	undirected	+
ASV_190	ASV_58	0.990958	undirected	+
ASV_85	ASV_58	0.990958	undirected	+
ASV_92	ASV_58	0.990958	undirected	+
ASV_55	ASV_84	0.974294	undirected	+
ASV_147	ASV_84	0.994801	undirected	+
ASV_102	ASV_84	0.967543	undirected	+
ASV_90	ASV_84	0.951364	undirected	+
ASV_171	ASV_84	0.994801	undirected	+
ASV_180	ASV_84	0.994801	undirected	+
ASV_179	ASV_84	0.988679	undirected	+
ASV_219	ASV_84	0.994801	undirected	+
ASV_292	ASV_84	0.994801	undirected	+
ASV_267	ASV_84	0.994801	undirected	+
ASV_78	ASV_84	0.994801	undirected	+
ASV_190	ASV_84	0.994801	undirected	+
ASV_85	ASV_84	0.994801	undirected	+
ASV_92	ASV_84	0.994801	undirected	+
ASV_147	ASV_55	0.978923	undirected	+
ASV_102	ASV_55	0.951837	undirected	+
ASV_90	ASV_55	0.927695	undirected	+
ASV_171	ASV_55	0.978923	undirected	+
ASV_180	ASV_55	0.978923	undirected	+
ASV_179	ASV_55	0.980837	undirected	+
ASV_219	ASV_55	0.978923	undirected	+
ASV_292	ASV_55	0.978923	undirected	+
ASV_267	ASV_55	0.978923	undirected	+
ASV_78	ASV_55	0.978923	undirected	+
ASV_190	ASV_55	0.978923	undirected	+
ASV_85	ASV_55	0.978923	undirected	+
ASV_92	ASV_55	0.978923	undirected	+
ASV_102	ASV_147	0.976416	undirected	+
ASV_90	ASV_147	0.959132	undirected	+
ASV_171	ASV_147	1	undirected	+
ASV_180	ASV_147	1	undirected	+
ASV_179	ASV_147	0.994847	undirected	+
ASV_219	ASV_147	1	undirected	+
ASV_292	ASV_147	1	undirected	+
ASV_267	ASV_147	1	undirected	+
ASV_78	ASV_147	1	undirected	+
ASV_190	ASV_147	1	undirected	+
ASV_85	ASV_147	1	undirected	+
ASV_92	ASV_147	1	undirected	+
ASV_90	ASV_102	0.969525	undirected	+
ASV_171	ASV_102	0.976416	undirected	+
ASV_180	ASV_102	0.976416	undirected	+
ASV_179	ASV_102	0.968588	undirected	+
ASV_219	ASV_102	0.976416	undirected	+
ASV_292	ASV_102	0.976416	undirected	+
ASV_267	ASV_102	0.976416	undirected	+
ASV_78	ASV_102	0.976416	undirected	+
ASV_190	ASV_102	0.976416	undirected	+
ASV_85	ASV_102	0.976416	undirected	+
ASV_92	ASV_102	0.976416	undirected	+
ASV_171	ASV_90	0.959132	undirected	+
ASV_180	ASV_90	0.959132	undirected	+
ASV_179	ASV_90	0.95214	undirected	+
ASV_219	ASV_90	0.959132	undirected	+
ASV_292	ASV_90	0.959132	undirected	+
ASV_267	ASV_90	0.959132	undirected	+
ASV_78	ASV_90	0.959132	undirected	+
ASV_190	ASV_90	0.959132	undirected	+
ASV_85	ASV_90	0.959132	undirected	+
ASV_92	ASV_90	0.959132	undirected	+
ASV_180	ASV_171	1	undirected	+
ASV_179	ASV_171	0.994847	undirected	+
ASV_219	ASV_171	1	undirected	+
ASV_292	ASV_171	1	undirected	+
ASV_267	ASV_171	1	undirected	+
ASV_78	ASV_171	1	undirected	+
ASV_190	ASV_171	1	undirected	+
ASV_85	ASV_171	1	undirected	+
ASV_92	ASV_171	1	undirected	+
ASV_179	ASV_180	0.994847	undirected	+
ASV_219	ASV_180	1	undirected	+
ASV_292	ASV_180	1	undirected	+
ASV_267	ASV_180	1	undirected	+
ASV_78	ASV_180	1	undirected	+
ASV_190	ASV_180	1	undirected	+
ASV_85	ASV_180	1	undirected	+
ASV_92	ASV_180	1	undirected	+
ASV_219	ASV_179	0.994847	undirected	+
ASV_292	ASV_179	0.994847	undirected	+
ASV_267	ASV_179	0.994847	undirected	+
ASV_78	ASV_179	0.994847	undirected	+
ASV_190	ASV_179	0.994847	undirected	+
ASV_85	ASV_179	0.994847	undirected	+
ASV_92	ASV_179	0.994847	undirected	+
ASV_292	ASV_219	1	undirected	+
ASV_267	ASV_219	1	undirected	+
ASV_78	ASV_219	1	undirected	+
ASV_190	ASV_219	1	undirected	+
ASV_85	ASV_219	1	undirected	+
ASV_92	ASV_219	1	undirected	+
ASV_267	ASV_292	1	undirected	+
ASV_78	ASV_292	1	undirected	+
ASV_190	ASV_292	1	undirected	+
ASV_85	ASV_292	1	undirected	+
ASV_92	ASV_292	1	undirected	+
ASV_78	ASV_267	1	undirected	+
ASV_190	ASV_267	1	undirected	+
ASV_85	ASV_267	1	undirected	+
ASV_92	ASV_267	1	undirected	+
ASV_190	ASV_78	1	undirected	+
ASV_85	ASV_78	1	undirected	+
ASV_92	ASV_78	1	undirected	+
ASV_85	ASV_190	1	undirected	+
ASV_92	ASV_190	1	undirected	+
ASV_92	ASV_85	1	undirected	+
ASV_58	ASV_20	0.696273	undirected	+
ASV_84	ASV_20	0.699986	undirected	+
ASV_55	ASV_20	0.738195	undirected	+
ASV_147	ASV_20	0.709139	undirected	+
ASV_102	ASV_20	0.728019	undirected	+
ASV_90	ASV_20	0.763147	undirected	+
ASV_171	ASV_20	0.709139	undirected	+
ASV_180	ASV_20	0.709139	undirected	+
ASV_179	ASV_20	0.700958	undirected	+
ASV_219	ASV_20	0.709139	undirected	+
ASV_292	ASV_20	0.709139	undirected	+
ASV_267	ASV_20	0.709139	undirected	+
ASV_78	ASV_20	0.709139	undirected	+
ASV_190	ASV_20	0.709139	undirected	+
ASV_85	ASV_20	0.709139	undirected	+
ASV_92	ASV_20	0.709139	undirected	+
ASV_58	ASV_26	0.815926	undirected	+
ASV_84	ASV_26	0.806582	undirected	+
ASV_55	ASV_26	0.896476	undirected	+
ASV_147	ASV_26	0.802278	undirected	+
ASV_102	ASV_26	0.764076	undirected	+
ASV_90	ASV_26	0.7416	undirected	+
ASV_171	ASV_26	0.802278	undirected	+
ASV_180	ASV_26	0.802278	undirected	+
ASV_179	ASV_26	0.806212	undirected	+
ASV_219	ASV_26	0.802278	undirected	+
ASV_292	ASV_26	0.802278	undirected	+
ASV_267	ASV_26	0.802278	undirected	+
ASV_78	ASV_26	0.802278	undirected	+
ASV_190	ASV_26	0.802278	undirected	+
ASV_85	ASV_26	0.802278	undirected	+
ASV_92	ASV_26	0.802278	undirected	+
ASV_148	ASV_71	0.934322	undirected	+
ASV_246	ASV_71	0.936572	undirected	+
ASV_301	ASV_71	0.936572	undirected	+
ASV_109	ASV_71	0.73036	undirected	+
ASV_446	ASV_71	0.936572	undirected	+
ASV_100	ASV_86	0.983498	undirected	+
ASV_142	ASV_86	0.991898	undirected	+
ASV_155	ASV_86	0.983498	undirected	+
ASV_105	ASV_86	0.795486	undirected	+
ASV_163	ASV_86	0.983498	undirected	+
ASV_182	ASV_86	0.983498	undirected	+
ASV_181	ASV_86	0.967351	undirected	+
ASV_71	ASV_86	0.972192	undirected	+
ASV_148	ASV_86	0.9815	undirected	+
ASV_246	ASV_86	0.983498	undirected	+
ASV_301	ASV_86	0.983498	undirected	+
ASV_109	ASV_86	0.773224	undirected	+
ASV_446	ASV_86	0.983498	undirected	+
ASV_142	ASV_100	0.983654	undirected	+
ASV_155	ASV_100	1	undirected	+
ASV_105	ASV_100	0.743164	undirected	+
ASV_163	ASV_100	1	undirected	+
ASV_182	ASV_100	1	undirected	+
ASV_181	ASV_100	0.984167	undirected	+
ASV_71	ASV_100	0.936572	undirected	+
ASV_148	ASV_100	0.998869	undirected	+
ASV_246	ASV_100	1	undirected	+
ASV_301	ASV_100	1	undirected	+
ASV_109	ASV_100	0.801719	undirected	+
ASV_446	ASV_100	1	undirected	+
ASV_155	ASV_142	0.983654	undirected	+
ASV_105	ASV_142	0.719961	undirected	+
ASV_163	ASV_142	0.983654	undirected	+
ASV_182	ASV_142	0.983654	undirected	+
ASV_181	ASV_142	0.975348	undirected	+
ASV_71	ASV_142	0.981236	undirected	+
ASV_148	ASV_142	0.981756	undirected	+
ASV_246	ASV_142	0.983654	undirected	+
ASV_301	ASV_142	0.983654	undirected	+
ASV_109	ASV_142	0.775079	undirected	+
ASV_446	ASV_142	0.983654	undirected	+
ASV_105	ASV_155	0.743164	undirected	+
ASV_163	ASV_155	1	undirected	+
ASV_182	ASV_155	1	undirected	+
ASV_181	ASV_155	0.984167	undirected	+
ASV_71	ASV_155	0.936572	undirected	+
ASV_148	ASV_155	0.998869	undirected	+
ASV_246	ASV_155	1	undirected	+
ASV_301	ASV_155	1	undirected	+
ASV_109	ASV_155	0.801719	undirected	+
ASV_446	ASV_155	1	undirected	+
ASV_182	ASV_163	1	undirected	+
ASV_181	ASV_163	0.984167	undirected	+
ASV_71	ASV_163	0.936572	undirected	+
ASV_148	ASV_163	0.998869	undirected	+
ASV_246	ASV_163	1	undirected	+
ASV_301	ASV_163	1	undirected	+
ASV_109	ASV_163	0.801719	undirected	+
ASV_446	ASV_163	1	undirected	+
ASV_181	ASV_182	0.984167	undirected	+
ASV_71	ASV_182	0.936572	undirected	+
ASV_148	ASV_182	0.998869	undirected	+
ASV_246	ASV_182	1	undirected	+
ASV_301	ASV_182	1	undirected	+
ASV_109	ASV_182	0.801719	undirected	+
ASV_446	ASV_182	1	undirected	+
ASV_71	ASV_181	0.916605	undirected	+
ASV_148	ASV_181	0.982356	undirected	+
ASV_246	ASV_181	0.984167	undirected	+
ASV_301	ASV_181	0.984167	undirected	+
ASV_109	ASV_181	0.777018	undirected	+
ASV_446	ASV_181	0.984167	undirected	+
ASV_246	ASV_148	0.998869	undirected	+
ASV_301	ASV_148	0.998869	undirected	+
ASV_109	ASV_148	0.79803	undirected	+
ASV_446	ASV_148	0.998869	undirected	+
ASV_301	ASV_246	1	undirected	+
ASV_109	ASV_246	0.801719	undirected	+
ASV_446	ASV_246	1	undirected	+
ASV_109	ASV_301	0.801719	undirected	+
ASV_446	ASV_301	1	undirected	+
ASV_86	ASV_22	0.931418	undirected	+
ASV_100	ASV_22	0.951159	undirected	+
ASV_142	ASV_22	0.935978	undirected	+
ASV_155	ASV_22	0.951159	undirected	+
ASV_105	ASV_22	0.686956	undirected	+
ASV_163	ASV_22	0.951159	undirected	+
ASV_182	ASV_22	0.951159	undirected	+
ASV_181	ASV_22	0.93946	undirected	+
ASV_71	ASV_22	0.888893	undirected	+
ASV_148	ASV_22	0.948668	undirected	+
ASV_246	ASV_22	0.951159	undirected	+
ASV_301	ASV_22	0.951159	undirected	+
ASV_109	ASV_22	0.738185	undirected	+
ASV_446	ASV_22	0.951159	undirected	+
ASV_163	ASV_105	0.743164	undirected	+
ASV_182	ASV_105	0.743164	undirected	+
ASV_181	ASV_105	0.741811	undirected	+
ASV_71	ASV_105	0.679276	undirected	+
ASV_148	ASV_105	0.740051	undirected	+
ASV_246	ASV_105	0.743164	undirected	+
ASV_301	ASV_105	0.743164	undirected	+
ASV_446	ASV_105	0.743164	undirected	+
ASV_446	ASV_109	0.801719	undirected	+
ASV_103	ASV_2	0.948732	undirected	+
ASV_15	ASV_2	0.892766	undirected	+
ASV_129	ASV_2	0.948732	undirected	+
ASV_170	ASV_2	0.948732	undirected	+
ASV_221	ASV_2	0.948732	undirected	+
ASV_282	ASV_2	0.948732	undirected	+
ASV_121	ASV_2	0.945713	undirected	+
ASV_468	ASV_2	0.948732	undirected	+
ASV_481	ASV_2	0.948732	undirected	+
ASV_15	ASV_103	0.951134	undirected	+
ASV_129	ASV_103	1	undirected	+
ASV_170	ASV_103	1	undirected	+
ASV_221	ASV_103	1	undirected	+
ASV_282	ASV_103	1	undirected	+
ASV_121	ASV_103	0.99857	undirected	+
ASV_468	ASV_103	1	undirected	+
ASV_481	ASV_103	1	undirected	+
ASV_129	ASV_15	0.951134	undirected	+
ASV_170	ASV_15	0.951134	undirected	+
ASV_221	ASV_15	0.951134	undirected	+
ASV_282	ASV_15	0.951134	undirected	+
ASV_121	ASV_15	0.948595	undirected	+
ASV_468	ASV_15	0.951134	undirected	+
ASV_481	ASV_15	0.951134	undirected	+
ASV_170	ASV_129	1	undirected	+
ASV_221	ASV_129	1	undirected	+
ASV_282	ASV_129	1	undirected	+
ASV_121	ASV_129	0.99857	undirected	+
ASV_468	ASV_129	1	undirected	+
ASV_481	ASV_129	1	undirected	+
ASV_221	ASV_170	1	undirected	+
ASV_282	ASV_170	1	undirected	+
ASV_121	ASV_170	0.99857	undirected	+
ASV_468	ASV_170	1	undirected	+
ASV_481	ASV_170	1	undirected	+
ASV_282	ASV_221	1	undirected	+
ASV_121	ASV_221	0.99857	undirected	+
ASV_468	ASV_221	1	undirected	+
ASV_481	ASV_221	1	undirected	+
ASV_121	ASV_282	0.99857	undirected	+
ASV_468	ASV_282	1	undirected	+
ASV_481	ASV_282	1	undirected	+
ASV_468	ASV_121	0.99857	undirected	+
ASV_481	ASV_121	0.99857	undirected	+
ASV_481	ASV_468	1	undirected	+
ASV_2	ASV_97	0.948732	undirected	+
ASV_103	ASV_97	1	undirected	+
ASV_15	ASV_97	0.951134	undirected	+
ASV_129	ASV_97	1	undirected	+
ASV_170	ASV_97	1	undirected	+
ASV_221	ASV_97	1	undirected	+
ASV_282	ASV_97	1	undirected	+
ASV_121	ASV_97	0.99857	undirected	+
ASV_468	ASV_97	1	undirected	+
ASV_481	ASV_97	1	undirected	+
ASV_779	ASV_94	0.713727	undirected	+
ASV_138	ASV_50	0.999798	undirected	+
ASV_150	ASV_50	0.951638	undirected	+
ASV_112	ASV_50	0.956272	undirected	+
ASV_29	ASV_50	0.999798	undirected	+
ASV_334	ASV_50	0.999798	undirected	+
ASV_139	ASV_50	0.917681	undirected	+
ASV_94	ASV_50	0.712576	undirected	+
ASV_779	ASV_50	0.999798	undirected	+
ASV_150	ASV_138	0.95227	undirected	+
ASV_112	ASV_138	0.956883	undirected	+
ASV_29	ASV_138	1	undirected	+
ASV_334	ASV_138	1	undirected	+
ASV_139	ASV_138	0.918631	undirected	+
ASV_94	ASV_138	0.713727	undirected	+
ASV_779	ASV_138	1	undirected	+
ASV_112	ASV_150	0.99988	undirected	+
ASV_29	ASV_150	0.95227	undirected	+
ASV_334	ASV_150	0.95227	undirected	+
ASV_139	ASV_150	0.914888	undirected	+
ASV_94	ASV_150	0.664389	undirected	+
ASV_779	ASV_150	0.95227	undirected	+
ASV_29	ASV_112	0.956883	undirected	+
ASV_334	ASV_112	0.956883	undirected	+
ASV_139	ASV_112	0.917184	undirected	+
ASV_94	ASV_112	0.668421	undirected	+
ASV_779	ASV_112	0.956883	undirected	+
ASV_334	ASV_29	1	undirected	+
ASV_139	ASV_29	0.918631	undirected	+
ASV_94	ASV_29	0.713727	undirected	+
ASV_779	ASV_29	1	undirected	+
ASV_139	ASV_334	0.918631	undirected	+
ASV_94	ASV_334	0.713727	undirected	+
ASV_779	ASV_334	1	undirected	+
ASV_50	ASV_42	0.999798	undirected	+
ASV_138	ASV_42	1	undirected	+
ASV_150	ASV_42	0.95227	undirected	+
ASV_112	ASV_42	0.956883	undirected	+
ASV_29	ASV_42	1	undirected	+
ASV_334	ASV_42	1	undirected	+
ASV_139	ASV_42	0.918631	undirected	+
ASV_94	ASV_42	0.713727	undirected	+
ASV_779	ASV_42	1	undirected	+
ASV_779	ASV_139	0.918631	undirected	+
ASV_146	ASV_107	1	undirected	+
ASV_137	ASV_107	0.818528	undirected	+
ASV_255	ASV_107	1	undirected	+
ASV_291	ASV_107	1	undirected	+
ASV_456	ASV_107	1	undirected	+
ASV_753	ASV_107	1	undirected	+
ASV_137	ASV_146	0.818528	undirected	+
ASV_255	ASV_146	1	undirected	+
ASV_291	ASV_146	1	undirected	+
ASV_456	ASV_146	1	undirected	+
ASV_753	ASV_146	1	undirected	+
ASV_255	ASV_137	0.818528	undirected	+
ASV_291	ASV_137	0.818528	undirected	+
ASV_456	ASV_137	0.818528	undirected	+
ASV_753	ASV_137	0.818528	undirected	+
ASV_291	ASV_255	1	undirected	+
ASV_456	ASV_255	1	undirected	+
ASV_753	ASV_255	1	undirected	+
ASV_456	ASV_291	1	undirected	+
ASV_753	ASV_291	1	undirected	+
ASV_753	ASV_456	1	undirected	+
ASV_107	ASV_9	0.841069	undirected	+
ASV_146	ASV_9	0.841069	undirected	+
ASV_137	ASV_9	0.785762	undirected	+
ASV_255	ASV_9	0.841069	undirected	+
ASV_291	ASV_9	0.841069	undirected	+
ASV_456	ASV_9	0.841069	undirected	+
ASV_753	ASV_9	0.841069	undirected	+
ASV_136	ASV_47	0.889189	undirected	+
ASV_66	ASV_47	0.798488	undirected	+
ASV_152	ASV_47	0.899109	undirected	+
ASV_235	ASV_47	0.899109	undirected	+
ASV_356	ASV_47	0.899109	undirected	+
ASV_101	ASV_47	0.899109	undirected	+
ASV_66	ASV_136	0.894097	undirected	+
ASV_152	ASV_136	0.993117	undirected	+
ASV_235	ASV_136	0.993117	undirected	+
ASV_356	ASV_136	0.993117	undirected	+
ASV_101	ASV_136	0.993117	undirected	+
ASV_152	ASV_66	0.905235	undirected	+
ASV_235	ASV_66	0.905235	undirected	+
ASV_356	ASV_66	0.905235	undirected	+
ASV_101	ASV_66	0.905235	undirected	+
ASV_235	ASV_152	1	undirected	+
ASV_356	ASV_152	1	undirected	+
ASV_101	ASV_152	1	undirected	+
ASV_356	ASV_235	1	undirected	+
ASV_101	ASV_235	1	undirected	+
ASV_101	ASV_356	1	undirected	+
ASV_47	ASV_8	0.821358	undirected	+
ASV_136	ASV_8	0.921285	undirected	+
ASV_66	ASV_8	0.763465	undirected	+
ASV_152	ASV_8	0.872372	undirected	+
ASV_235	ASV_8	0.872372	undirected	+
ASV_356	ASV_8	0.872372	undirected	+
ASV_101	ASV_8	0.872372	undirected	+
ASV_60	ASV_115	0.69496	undirected	+
ASV_91	ASV_115	1	undirected	+
ASV_297	ASV_115	1	undirected	+
ASV_200	ASV_115	1	undirected	+
ASV_434	ASV_115	1	undirected	+
ASV_718	ASV_115	1	undirected	+
ASV_91	ASV_60	0.69496	undirected	+
ASV_297	ASV_60	0.69496	undirected	+
ASV_200	ASV_60	0.69496	undirected	+
ASV_434	ASV_60	0.69496	undirected	+
ASV_718	ASV_60	0.69496	undirected	+
ASV_297	ASV_91	1	undirected	+
ASV_200	ASV_91	1	undirected	+
ASV_434	ASV_91	1	undirected	+
ASV_718	ASV_91	1	undirected	+
ASV_200	ASV_297	1	undirected	+
ASV_434	ASV_297	1	undirected	+
ASV_718	ASV_297	1	undirected	+
ASV_434	ASV_200	1	undirected	+
ASV_718	ASV_200	1	undirected	+
ASV_718	ASV_434	1	undirected	+
ASV_115	ASV_14	0.997262	undirected	+
ASV_60	ASV_14	0.693629	undirected	+
ASV_91	ASV_14	0.997262	undirected	+
ASV_297	ASV_14	0.997262	undirected	+
ASV_200	ASV_14	0.997262	undirected	+
ASV_434	ASV_14	0.997262	undirected	+
ASV_718	ASV_14	0.997262	undirected	+
ASV_132	ASV_175	0.980664	undirected	+
ASV_220	ASV_175	0.980664	undirected	+
ASV_287	ASV_175	0.980664	undirected	+
ASV_46	ASV_175	0.980664	undirected	+
ASV_220	ASV_132	1	undirected	+
ASV_287	ASV_132	1	undirected	+
ASV_46	ASV_132	1	undirected	+
ASV_287	ASV_220	1	undirected	+
ASV_46	ASV_220	1	undirected	+
ASV_46	ASV_287	1	undirected	+
ASV_175	ASV_134	0.980664	undirected	+
ASV_132	ASV_134	1	undirected	+
ASV_220	ASV_134	1	undirected	+
ASV_287	ASV_134	1	undirected	+
ASV_46	ASV_134	1	undirected	+
ASV_752	ASV_216	0.96081	undirected	+
ASV_216	ASV_99	0.971531	undirected	+
ASV_752	ASV_99	0.997381	undirected	+
ASV_44	ASV_17	0.748975	undirected	+
ASV_52	ASV_183	0.69759	undirected	+
ASV_28	ASV_62	1	undirected	+
ASV_649	ASV_423	1	undirected	+
ASV_508	ASV_423	1	undirected	+
ASV_702	ASV_423	1	undirected	+
ASV_712	ASV_423	1	undirected	+
ASV_713	ASV_423	1	undirected	+
ASV_730	ASV_423	1	undirected	+
ASV_731	ASV_423	1	undirected	+
ASV_740	ASV_423	1	undirected	+
ASV_441	ASV_423	1	undirected	+
ASV_467	ASV_462	1	undirected	+
ASV_470	ASV_462	1	undirected	+
ASV_471	ASV_462	1	undirected	+
ASV_378	ASV_462	1	undirected	+
ASV_445	ASV_462	1	undirected	+
ASV_505	ASV_462	1	undirected	+
ASV_6	ASV_462	1	undirected	+
ASV_525	ASV_462	1	undirected	+
ASV_250	ASV_462	1	undirected	+
ASV_539	ASV_462	1	undirected	+
ASV_540	ASV_462	1	undirected	+
ASV_550	ASV_462	1	undirected	+
ASV_557	ASV_462	1	undirected	+
ASV_558	ASV_462	1	undirected	+
ASV_106	ASV_462	1	undirected	+
ASV_567	ASV_462	1	undirected	+
ASV_575	ASV_462	1	undirected	+
ASV_576	ASV_462	1	undirected	+
ASV_120	ASV_462	1	undirected	+
ASV_197	ASV_462	1	undirected	+
ASV_626	ASV_462	1	undirected	+
ASV_627	ASV_462	1	undirected	+
ASV_588	ASV_462	1	undirected	+
ASV_638	ASV_462	1	undirected	+
ASV_642	ASV_462	1	undirected	+
ASV_647	ASV_462	1	undirected	+
ASV_648	ASV_462	1	undirected	+
ASV_649	ASV_462	1	undirected	+
ASV_508	ASV_462	1	undirected	+
ASV_702	ASV_462	1	undirected	+
ASV_712	ASV_462	1	undirected	+
ASV_713	ASV_462	1	undirected	+
ASV_730	ASV_462	1	undirected	+
ASV_731	ASV_462	1	undirected	+
ASV_740	ASV_462	1	undirected	+
ASV_441	ASV_462	1	undirected	+
ASV_470	ASV_467	1	undirected	+
ASV_471	ASV_467	1	undirected	+
ASV_378	ASV_467	1	undirected	+
ASV_445	ASV_467	1	undirected	+
ASV_505	ASV_467	1	undirected	+
ASV_6	ASV_467	1	undirected	+
ASV_525	ASV_467	1	undirected	+
ASV_250	ASV_467	1	undirected	+
ASV_539	ASV_467	1	undirected	+
ASV_540	ASV_467	1	undirected	+
ASV_550	ASV_467	1	undirected	+
ASV_557	ASV_467	1	undirected	+
ASV_558	ASV_467	1	undirected	+
ASV_106	ASV_467	1	undirected	+
ASV_567	ASV_467	1	undirected	+
ASV_575	ASV_467	1	undirected	+
ASV_576	ASV_467	1	undirected	+
ASV_120	ASV_467	1	undirected	+
ASV_197	ASV_467	1	undirected	+
ASV_626	ASV_467	1	undirected	+
ASV_627	ASV_467	1	undirected	+
ASV_588	ASV_467	1	undirected	+
ASV_638	ASV_467	1	undirected	+
ASV_642	ASV_467	1	undirected	+
ASV_647	ASV_467	1	undirected	+
ASV_648	ASV_467	1	undirected	+
ASV_649	ASV_467	1	undirected	+
ASV_508	ASV_467	1	undirected	+
ASV_702	ASV_467	1	undirected	+
ASV_712	ASV_467	1	undirected	+
ASV_713	ASV_467	1	undirected	+
ASV_730	ASV_467	1	undirected	+
ASV_731	ASV_467	1	undirected	+
ASV_740	ASV_467	1	undirected	+
ASV_441	ASV_467	1	undirected	+
ASV_471	ASV_470	1	undirected	+
ASV_378	ASV_470	1	undirected	+
ASV_445	ASV_470	1	undirected	+
ASV_505	ASV_470	1	undirected	+
ASV_6	ASV_470	1	undirected	+
ASV_525	ASV_470	1	undirected	+
ASV_250	ASV_470	1	undirected	+
ASV_539	ASV_470	1	undirected	+
ASV_540	ASV_470	1	undirected	+
ASV_550	ASV_470	1	undirected	+
ASV_557	ASV_470	1	undirected	+
ASV_558	ASV_470	1	undirected	+
ASV_106	ASV_470	1	undirected	+
ASV_567	ASV_470	1	undirected	+
ASV_575	ASV_470	1	undirected	+
ASV_576	ASV_470	1	undirected	+
ASV_120	ASV_470	1	undirected	+
ASV_197	ASV_470	1	undirected	+
ASV_626	ASV_470	1	undirected	+
ASV_627	ASV_470	1	undirected	+
ASV_588	ASV_470	1	undirected	+
ASV_638	ASV_470	1	undirected	+
ASV_642	ASV_470	1	undirected	+
ASV_647	ASV_470	1	undirected	+
ASV_648	ASV_470	1	undirected	+
ASV_649	ASV_470	1	undirected	+
ASV_508	ASV_470	1	undirected	+
ASV_702	ASV_470	1	undirected	+
ASV_712	ASV_470	1	undirected	+
ASV_713	ASV_470	1	undirected	+
ASV_730	ASV_470	1	undirected	+
ASV_731	ASV_470	1	undirected	+
ASV_740	ASV_470	1	undirected	+
ASV_441	ASV_470	1	undirected	+
ASV_378	ASV_471	1	undirected	+
ASV_445	ASV_471	1	undirected	+
ASV_505	ASV_471	1	undirected	+
ASV_6	ASV_471	1	undirected	+
ASV_525	ASV_471	1	undirected	+
ASV_250	ASV_471	1	undirected	+
ASV_539	ASV_471	1	undirected	+
ASV_540	ASV_471	1	undirected	+
ASV_550	ASV_471	1	undirected	+
ASV_557	ASV_471	1	undirected	+
ASV_558	ASV_471	1	undirected	+
ASV_106	ASV_471	1	undirected	+
ASV_567	ASV_471	1	undirected	+
ASV_575	ASV_471	1	undirected	+
ASV_576	ASV_471	1	undirected	+
ASV_120	ASV_471	1	undirected	+
ASV_197	ASV_471	1	undirected	+
ASV_626	ASV_471	1	undirected	+
ASV_627	ASV_471	1	undirected	+
ASV_588	ASV_471	1	undirected	+
ASV_638	ASV_471	1	undirected	+
ASV_642	ASV_471	1	undirected	+
ASV_647	ASV_471	1	undirected	+
ASV_648	ASV_471	1	undirected	+
ASV_649	ASV_471	1	undirected	+
ASV_508	ASV_471	1	undirected	+
ASV_702	ASV_471	1	undirected	+
ASV_712	ASV_471	1	undirected	+
ASV_713	ASV_471	1	undirected	+
ASV_730	ASV_471	1	undirected	+
ASV_731	ASV_471	1	undirected	+
ASV_740	ASV_471	1	undirected	+
ASV_441	ASV_471	1	undirected	+
ASV_445	ASV_378	1	undirected	+
ASV_505	ASV_378	1	undirected	+
ASV_6	ASV_378	1	undirected	+
ASV_525	ASV_378	1	undirected	+
ASV_250	ASV_378	1	undirected	+
ASV_539	ASV_378	1	undirected	+
ASV_540	ASV_378	1	undirected	+
ASV_550	ASV_378	1	undirected	+
ASV_557	ASV_378	1	undirected	+
ASV_558	ASV_378	1	undirected	+
ASV_106	ASV_378	1	undirected	+
ASV_567	ASV_378	1	undirected	+
ASV_575	ASV_378	1	undirected	+
ASV_576	ASV_378	1	undirected	+
ASV_120	ASV_378	1	undirected	+
ASV_197	ASV_378	1	undirected	+
ASV_626	ASV_378	1	undirected	+
ASV_627	ASV_378	1	undirected	+
ASV_588	ASV_378	1	undirected	+
ASV_638	ASV_378	1	undirected	+
ASV_642	ASV_378	1	undirected	+
ASV_647	ASV_378	1	undirected	+
ASV_648	ASV_378	1	undirected	+
ASV_649	ASV_378	1	undirected	+
ASV_508	ASV_378	1	undirected	+
ASV_702	ASV_378	1	undirected	+
ASV_712	ASV_378	1	undirected	+
ASV_713	ASV_378	1	undirected	+
ASV_730	ASV_378	1	undirected	+
ASV_731	ASV_378	1	undirected	+
ASV_740	ASV_378	1	undirected	+
ASV_441	ASV_378	1	undirected	+
ASV_505	ASV_445	1	undirected	+
ASV_6	ASV_445	1	undirected	+
ASV_525	ASV_445	1	undirected	+
ASV_250	ASV_445	1	undirected	+
ASV_539	ASV_445	1	undirected	+
ASV_540	ASV_445	1	undirected	+
ASV_550	ASV_445	1	undirected	+
ASV_557	ASV_445	1	undirected	+
ASV_558	ASV_445	1	undirected	+
ASV_106	ASV_445	1	undirected	+
ASV_567	ASV_445	1	undirected	+
ASV_575	ASV_445	1	undirected	+
ASV_576	ASV_445	1	undirected	+
ASV_120	ASV_445	1	undirected	+
ASV_197	ASV_445	1	undirected	+
ASV_626	ASV_445	1	undirected	+
ASV_627	ASV_445	1	undirected	+
ASV_588	ASV_445	1	undirected	+
ASV_638	ASV_445	1	undirected	+
ASV_642	ASV_445	1	undirected	+
ASV_647	ASV_445	1	undirected	+
ASV_648	ASV_445	1	undirected	+
ASV_649	ASV_445	1	undirected	+
ASV_508	ASV_445	1	undirected	+
ASV_702	ASV_445	1	undirected	+
ASV_712	ASV_445	1	undirected	+
ASV_713	ASV_445	1	undirected	+
ASV_730	ASV_445	1	undirected	+
ASV_731	ASV_445	1	undirected	+
ASV_740	ASV_445	1	undirected	+
ASV_441	ASV_445	1	undirected	+
ASV_6	ASV_505	1	undirected	+
ASV_525	ASV_505	1	undirected	+
ASV_250	ASV_505	1	undirected	+
ASV_539	ASV_505	1	undirected	+
ASV_540	ASV_505	1	undirected	+
ASV_550	ASV_505	1	undirected	+
ASV_557	ASV_505	1	undirected	+
ASV_558	ASV_505	1	undirected	+
ASV_106	ASV_505	1	undirected	+
ASV_567	ASV_505	1	undirected	+
ASV_575	ASV_505	1	undirected	+
ASV_576	ASV_505	1	undirected	+
ASV_120	ASV_505	1	undirected	+
ASV_197	ASV_505	1	undirected	+
ASV_626	ASV_505	1	undirected	+
ASV_627	ASV_505	1	undirected	+
ASV_588	ASV_505	1	undirected	+
ASV_638	ASV_505	1	undirected	+
ASV_642	ASV_505	1	undirected	+
ASV_647	ASV_505	1	undirected	+
ASV_648	ASV_505	1	undirected	+
ASV_649	ASV_505	1	undirected	+
ASV_508	ASV_505	1	undirected	+
ASV_702	ASV_505	1	undirected	+
ASV_712	ASV_505	1	undirected	+
ASV_713	ASV_505	1	undirected	+
ASV_730	ASV_505	1	undirected	+
ASV_731	ASV_505	1	undirected	+
ASV_740	ASV_505	1	undirected	+
ASV_441	ASV_505	1	undirected	+
ASV_525	ASV_6	1	undirected	+
ASV_250	ASV_6	1	undirected	+
ASV_539	ASV_6	1	undirected	+
ASV_540	ASV_6	1	undirected	+
ASV_550	ASV_6	1	undirected	+
ASV_557	ASV_6	1	undirected	+
ASV_558	ASV_6	1	undirected	+
ASV_106	ASV_6	1	undirected	+
ASV_567	ASV_6	1	undirected	+
ASV_575	ASV_6	1	undirected	+
ASV_576	ASV_6	1	undirected	+
ASV_120	ASV_6	1	undirected	+
ASV_197	ASV_6	1	undirected	+
ASV_626	ASV_6	1	undirected	+
ASV_627	ASV_6	1	undirected	+
ASV_588	ASV_6	1	undirected	+
ASV_638	ASV_6	1	undirected	+
ASV_642	ASV_6	1	undirected	+
ASV_647	ASV_6	1	undirected	+
ASV_648	ASV_6	1	undirected	+
ASV_649	ASV_6	1	undirected	+
ASV_508	ASV_6	1	undirected	+
ASV_702	ASV_6	1	undirected	+
ASV_712	ASV_6	1	undirected	+
ASV_713	ASV_6	1	undirected	+
ASV_730	ASV_6	1	undirected	+
ASV_731	ASV_6	1	undirected	+
ASV_740	ASV_6	1	undirected	+
ASV_441	ASV_6	1	undirected	+
ASV_250	ASV_525	1	undirected	+
ASV_539	ASV_525	1	undirected	+
ASV_540	ASV_525	1	undirected	+
ASV_550	ASV_525	1	undirected	+
ASV_557	ASV_525	1	undirected	+
ASV_558	ASV_525	1	undirected	+
ASV_106	ASV_525	1	undirected	+
ASV_567	ASV_525	1	undirected	+
ASV_575	ASV_525	1	undirected	+
ASV_576	ASV_525	1	undirected	+
ASV_120	ASV_525	1	undirected	+
ASV_197	ASV_525	1	undirected	+
ASV_626	ASV_525	1	undirected	+
ASV_627	ASV_525	1	undirected	+
ASV_588	ASV_525	1	undirected	+
ASV_638	ASV_525	1	undirected	+
ASV_642	ASV_525	1	undirected	+
ASV_647	ASV_525	1	undirected	+
ASV_648	ASV_525	1	undirected	+
ASV_649	ASV_525	1	undirected	+
ASV_508	ASV_525	1	undirected	+
ASV_702	ASV_525	1	undirected	+
ASV_712	ASV_525	1	undirected	+
ASV_713	ASV_525	1	undirected	+
ASV_730	ASV_525	1	undirected	+
ASV_731	ASV_525	1	undirected	+
ASV_740	ASV_525	1	undirected	+
ASV_441	ASV_525	1	undirected	+
ASV_539	ASV_250	1	undirected	+
ASV_540	ASV_250	1	undirected	+
ASV_550	ASV_250	1	undirected	+
ASV_557	ASV_250	1	undirected	+
ASV_558	ASV_250	1	undirected	+
ASV_106	ASV_250	1	undirected	+
ASV_567	ASV_250	1	undirected	+
ASV_575	ASV_250	1	undirected	+
ASV_576	ASV_250	1	undirected	+
ASV_120	ASV_250	1	undirected	+
ASV_197	ASV_250	1	undirected	+
ASV_626	ASV_250	1	undirected	+
ASV_627	ASV_250	1	undirected	+
ASV_588	ASV_250	1	undirected	+
ASV_638	ASV_250	1	undirected	+
ASV_642	ASV_250	1	undirected	+
ASV_647	ASV_250	1	undirected	+
ASV_648	ASV_250	1	undirected	+
ASV_649	ASV_250	1	undirected	+
ASV_508	ASV_250	1	undirected	+
ASV_702	ASV_250	1	undirected	+
ASV_712	ASV_250	1	undirected	+
ASV_713	ASV_250	1	undirected	+
ASV_730	ASV_250	1	undirected	+
ASV_731	ASV_250	1	undirected	+
ASV_740	ASV_250	1	undirected	+
ASV_441	ASV_250	1	undirected	+
ASV_540	ASV_539	1	undirected	+
ASV_550	ASV_539	1	undirected	+
ASV_557	ASV_539	1	undirected	+
ASV_558	ASV_539	1	undirected	+
ASV_106	ASV_539	1	undirected	+
ASV_567	ASV_539	1	undirected	+
ASV_575	ASV_539	1	undirected	+
ASV_576	ASV_539	1	undirected	+
ASV_120	ASV_539	1	undirected	+
ASV_197	ASV_539	1	undirected	+
ASV_626	ASV_539	1	undirected	+
ASV_627	ASV_539	1	undirected	+
ASV_588	ASV_539	1	undirected	+
ASV_638	ASV_539	1	undirected	+
ASV_642	ASV_539	1	undirected	+
ASV_647	ASV_539	1	undirected	+
ASV_648	ASV_539	1	undirected	+
ASV_649	ASV_539	1	undirected	+
ASV_508	ASV_539	1	undirected	+
ASV_702	ASV_539	1	undirected	+
ASV_712	ASV_539	1	undirected	+
ASV_713	ASV_539	1	undirected	+
ASV_730	ASV_539	1	undirected	+
ASV_731	ASV_539	1	undirected	+
ASV_740	ASV_539	1	undirected	+
ASV_441	ASV_539	1	undirected	+
ASV_550	ASV_540	1	undirected	+
ASV_557	ASV_540	1	undirected	+
ASV_558	ASV_540	1	undirected	+
ASV_106	ASV_540	1	undirected	+
ASV_567	ASV_540	1	undirected	+
ASV_575	ASV_540	1	undirected	+
ASV_576	ASV_540	1	undirected	+
ASV_120	ASV_540	1	undirected	+
ASV_197	ASV_540	1	undirected	+
ASV_626	ASV_540	1	undirected	+
ASV_627	ASV_540	1	undirected	+
ASV_588	ASV_540	1	undirected	+
ASV_638	ASV_540	1	undirected	+
ASV_642	ASV_540	1	undirected	+
ASV_647	ASV_540	1	undirected	+
ASV_648	ASV_540	1	undirected	+
ASV_649	ASV_540	1	undirected	+
ASV_508	ASV_540	1	undirected	+
ASV_702	ASV_540	1	undirected	+
ASV_712	ASV_540	1	undirected	+
ASV_713	ASV_540	1	undirected	+
ASV_730	ASV_540	1	undirected	+
ASV_731	ASV_540	1	undirected	+
ASV_740	ASV_540	1	undirected	+
ASV_441	ASV_540	1	undirected	+
ASV_557	ASV_550	1	undirected	+
ASV_558	ASV_550	1	undirected	+
ASV_106	ASV_550	1	undirected	+
ASV_567	ASV_550	1	undirected	+
ASV_575	ASV_550	1	undirected	+
ASV_576	ASV_550	1	undirected	+
ASV_120	ASV_550	1	undirected	+
ASV_197	ASV_550	1	undirected	+
ASV_626	ASV_550	1	undirected	+
ASV_627	ASV_550	1	undirected	+
ASV_588	ASV_550	1	undirected	+
ASV_638	ASV_550	1	undirected	+
ASV_642	ASV_550	1	undirected	+
ASV_647	ASV_550	1	undirected	+
ASV_648	ASV_550	1	undirected	+
ASV_649	ASV_550	1	undirected	+
ASV_508	ASV_550	1	undirected	+
ASV_702	ASV_550	1	undirected	+
ASV_712	ASV_550	1	undirected	+
ASV_713	ASV_550	1	undirected	+
ASV_730	ASV_550	1	undirected	+
ASV_731	ASV_550	1	undirected	+
ASV_740	ASV_550	1	undirected	+
ASV_441	ASV_550	1	undirected	+
ASV_558	ASV_557	1	undirected	+
ASV_106	ASV_557	1	undirected	+
ASV_567	ASV_557	1	undirected	+
ASV_575	ASV_557	1	undirected	+
ASV_576	ASV_557	1	undirected	+
ASV_120	ASV_557	1	undirected	+
ASV_197	ASV_557	1	undirected	+
ASV_626	ASV_557	1	undirected	+
ASV_627	ASV_557	1	undirected	+
ASV_588	ASV_557	1	undirected	+
ASV_638	ASV_557	1	undirected	+
ASV_642	ASV_557	1	undirected	+
ASV_647	ASV_557	1	undirected	+
ASV_648	ASV_557	1	undirected	+
ASV_649	ASV_557	1	undirected	+
ASV_508	ASV_557	1	undirected	+
ASV_702	ASV_557	1	undirected	+
ASV_712	ASV_557	1	undirected	+
ASV_713	ASV_557	1	undirected	+
ASV_730	ASV_557	1	undirected	+
ASV_731	ASV_557	1	undirected	+
ASV_740	ASV_557	1	undirected	+
ASV_441	ASV_557	1	undirected	+
ASV_106	ASV_558	1	undirected	+
ASV_567	ASV_558	1	undirected	+
ASV_575	ASV_558	1	undirected	+
ASV_576	ASV_558	1	undirected	+
ASV_120	ASV_558	1	undirected	+
ASV_197	ASV_558	1	undirected	+
ASV_626	ASV_558	1	undirected	+
ASV_627	ASV_558	1	undirected	+
ASV_588	ASV_558	1	undirected	+
ASV_638	ASV_558	1	undirected	+
ASV_642	ASV_558	1	undirected	+
ASV_647	ASV_558	1	undirected	+
ASV_648	ASV_558	1	undirected	+
ASV_649	ASV_558	1	undirected	+
ASV_508	ASV_558	1	undirected	+
ASV_702	ASV_558	1	undirected	+
ASV_712	ASV_558	1	undirected	+
ASV_713	ASV_558	1	undirected	+
ASV_730	ASV_558	1	undirected	+
ASV_731	ASV_558	1	undirected	+
ASV_740	ASV_558	1	undirected	+
ASV_441	ASV_558	1	undirected	+
ASV_567	ASV_106	1	undirected	+
ASV_575	ASV_106	1	undirected	+
ASV_576	ASV_106	1	undirected	+
ASV_120	ASV_106	1	undirected	+
ASV_197	ASV_106	1	undirected	+
ASV_626	ASV_106	1	undirected	+
ASV_627	ASV_106	1	undirected	+
ASV_588	ASV_106	1	undirected	+
ASV_638	ASV_106	1	undirected	+
ASV_642	ASV_106	1	undirected	+
ASV_647	ASV_106	1	undirected	+
ASV_648	ASV_106	1	undirected	+
ASV_649	ASV_106	1	undirected	+
ASV_508	ASV_106	1	undirected	+
ASV_702	ASV_106	1	undirected	+
ASV_712	ASV_106	1	undirected	+
ASV_713	ASV_106	1	undirected	+
ASV_730	ASV_106	1	undirected	+
ASV_731	ASV_106	1	undirected	+
ASV_740	ASV_106	1	undirected	+
ASV_441	ASV_106	1	undirected	+
ASV_575	ASV_567	1	undirected	+
ASV_576	ASV_567	1	undirected	+
ASV_120	ASV_567	1	undirected	+
ASV_197	ASV_567	1	undirected	+
ASV_626	ASV_567	1	undirected	+
ASV_627	ASV_567	1	undirected	+
ASV_588	ASV_567	1	undirected	+
ASV_638	ASV_567	1	undirected	+
ASV_642	ASV_567	1	undirected	+
ASV_647	ASV_567	1	undirected	+
ASV_648	ASV_567	1	undirected	+
ASV_649	ASV_567	1	undirected	+
ASV_508	ASV_567	1	undirected	+
ASV_702	ASV_567	1	undirected	+
ASV_712	ASV_567	1	undirected	+
ASV_713	ASV_567	1	undirected	+
ASV_730	ASV_567	1	undirected	+
ASV_731	ASV_567	1	undirected	+
ASV_740	ASV_567	1	undirected	+
ASV_441	ASV_567	1	undirected	+
ASV_576	ASV_575	1	undirected	+
ASV_120	ASV_575	1	undirected	+
ASV_197	ASV_575	1	undirected	+
ASV_626	ASV_575	1	undirected	+
ASV_627	ASV_575	1	undirected	+
ASV_588	ASV_575	1	undirected	+
ASV_638	ASV_575	1	undirected	+
ASV_642	ASV_575	1	undirected	+
ASV_647	ASV_575	1	undirected	+
ASV_648	ASV_575	1	undirected	+
ASV_649	ASV_575	1	undirected	+
ASV_508	ASV_575	1	undirected	+
ASV_702	ASV_575	1	undirected	+
ASV_712	ASV_575	1	undirected	+
ASV_713	ASV_575	1	undirected	+
ASV_730	ASV_575	1	undirected	+
ASV_731	ASV_575	1	undirected	+
ASV_740	ASV_575	1	undirected	+
ASV_441	ASV_575	1	undirected	+
ASV_120	ASV_576	1	undirected	+
ASV_197	ASV_576	1	undirected	+
ASV_626	ASV_576	1	undirected	+
ASV_627	ASV_576	1	undirected	+
ASV_588	ASV_576	1	undirected	+
ASV_638	ASV_576	1	undirected	+
ASV_642	ASV_576	1	undirected	+
ASV_647	ASV_576	1	undirected	+
ASV_648	ASV_576	1	undirected	+
ASV_649	ASV_576	1	undirected	+
ASV_508	ASV_576	1	undirected	+
ASV_702	ASV_576	1	undirected	+
ASV_712	ASV_576	1	undirected	+
ASV_713	ASV_576	1	undirected	+
ASV_730	ASV_576	1	undirected	+
ASV_731	ASV_576	1	undirected	+
ASV_740	ASV_576	1	undirected	+
ASV_441	ASV_576	1	undirected	+
ASV_197	ASV_120	1	undirected	+
ASV_626	ASV_120	1	undirected	+
ASV_627	ASV_120	1	undirected	+
ASV_588	ASV_120	1	undirected	+
ASV_638	ASV_120	1	undirected	+
ASV_642	ASV_120	1	undirected	+
ASV_647	ASV_120	1	undirected	+
ASV_648	ASV_120	1	undirected	+
ASV_649	ASV_120	1	undirected	+
ASV_508	ASV_120	1	undirected	+
ASV_702	ASV_120	1	undirected	+
ASV_712	ASV_120	1	undirected	+
ASV_713	ASV_120	1	undirected	+
ASV_730	ASV_120	1	undirected	+
ASV_731	ASV_120	1	undirected	+
ASV_740	ASV_120	1	undirected	+
ASV_441	ASV_120	1	undirected	+
ASV_626	ASV_197	1	undirected	+
ASV_627	ASV_197	1	undirected	+
ASV_588	ASV_197	1	undirected	+
ASV_638	ASV_197	1	undirected	+
ASV_642	ASV_197	1	undirected	+
ASV_647	ASV_197	1	undirected	+
ASV_648	ASV_197	1	undirected	+
ASV_649	ASV_197	1	undirected	+
ASV_508	ASV_197	1	undirected	+
ASV_702	ASV_197	1	undirected	+
ASV_712	ASV_197	1	undirected	+
ASV_713	ASV_197	1	undirected	+
ASV_730	ASV_197	1	undirected	+
ASV_731	ASV_197	1	undirected	+
ASV_740	ASV_197	1	undirected	+
ASV_441	ASV_197	1	undirected	+
ASV_627	ASV_626	1	undirected	+
ASV_588	ASV_626	1	undirected	+
ASV_638	ASV_626	1	undirected	+
ASV_642	ASV_626	1	undirected	+
ASV_647	ASV_626	1	undirected	+
ASV_648	ASV_626	1	undirected	+
ASV_649	ASV_626	1	undirected	+
ASV_508	ASV_626	1	undirected	+
ASV_702	ASV_626	1	undirected	+
ASV_712	ASV_626	1	undirected	+
ASV_713	ASV_626	1	undirected	+
ASV_730	ASV_626	1	undirected	+
ASV_731	ASV_626	1	undirected	+
ASV_740	ASV_626	1	undirected	+
ASV_441	ASV_626	1	undirected	+
ASV_588	ASV_627	1	undirected	+
ASV_638	ASV_627	1	undirected	+
ASV_642	ASV_627	1	undirected	+
ASV_647	ASV_627	1	undirected	+
ASV_648	ASV_627	1	undirected	+
ASV_649	ASV_627	1	undirected	+
ASV_508	ASV_627	1	undirected	+
ASV_702	ASV_627	1	undirected	+
ASV_712	ASV_627	1	undirected	+
ASV_713	ASV_627	1	undirected	+
ASV_730	ASV_627	1	undirected	+
ASV_731	ASV_627	1	undirected	+
ASV_740	ASV_627	1	undirected	+
ASV_441	ASV_627	1	undirected	+
ASV_638	ASV_588	1	undirected	+
ASV_642	ASV_588	1	undirected	+
ASV_647	ASV_588	1	undirected	+
ASV_648	ASV_588	1	undirected	+
ASV_649	ASV_588	1	undirected	+
ASV_508	ASV_588	1	undirected	+
ASV_702	ASV_588	1	undirected	+
ASV_712	ASV_588	1	undirected	+
ASV_713	ASV_588	1	undirected	+
ASV_730	ASV_588	1	undirected	+
ASV_731	ASV_588	1	undirected	+
ASV_740	ASV_588	1	undirected	+
ASV_441	ASV_588	1	undirected	+
ASV_642	ASV_638	1	undirected	+
ASV_647	ASV_638	1	undirected	+
ASV_648	ASV_638	1	undirected	+
ASV_649	ASV_638	1	undirected	+
ASV_508	ASV_638	1	undirected	+
ASV_702	ASV_638	1	undirected	+
ASV_712	ASV_638	1	undirected	+
ASV_713	ASV_638	1	undirected	+
ASV_730	ASV_638	1	undirected	+
ASV_731	ASV_638	1	undirected	+
ASV_740	ASV_638	1	undirected	+
ASV_441	ASV_638	1	undirected	+
ASV_647	ASV_642	1	undirected	+
ASV_648	ASV_642	1	undirected	+
ASV_649	ASV_642	1	undirected	+
ASV_508	ASV_642	1	undirected	+
ASV_702	ASV_642	1	undirected	+
ASV_712	ASV_642	1	undirected	+
ASV_713	ASV_642	1	undirected	+
ASV_730	ASV_642	1	undirected	+
ASV_731	ASV_642	1	undirected	+
ASV_740	ASV_642	1	undirected	+
ASV_441	ASV_642	1	undirected	+
ASV_648	ASV_647	1	undirected	+
ASV_649	ASV_647	1	undirected	+
ASV_508	ASV_647	1	undirected	+
ASV_702	ASV_647	1	undirected	+
ASV_712	ASV_647	1	undirected	+
ASV_713	ASV_647	1	undirected	+
ASV_730	ASV_647	1	undirected	+
ASV_731	ASV_647	1	undirected	+
ASV_740	ASV_647	1	undirected	+
ASV_441	ASV_647	1	undirected	+
ASV_649	ASV_648	1	undirected	+
ASV_508	ASV_648	1	undirected	+
ASV_702	ASV_648	1	undirected	+
ASV_712	ASV_648	1	undirected	+
ASV_713	ASV_648	1	undirected	+
ASV_730	ASV_648	1	undirected	+
ASV_731	ASV_648	1	undirected	+
ASV_740	ASV_648	1	undirected	+
ASV_441	ASV_648	1	undirected	+
ASV_508	ASV_649	1	undirected	+
ASV_702	ASV_649	1	undirected	+
ASV_712	ASV_649	1	undirected	+
ASV_713	ASV_649	1	undirected	+
ASV_730	ASV_649	1	undirected	+
ASV_731	ASV_649	1	undirected	+
ASV_740	ASV_649	1	undirected	+
ASV_441	ASV_649	1	undirected	+
ASV_702	ASV_508	1	undirected	+
ASV_712	ASV_508	1	undirected	+
ASV_713	ASV_508	1	undirected	+
ASV_730	ASV_508	1	undirected	+
ASV_731	ASV_508	1	undirected	+
ASV_740	ASV_508	1	undirected	+
ASV_441	ASV_508	1	undirected	+
ASV_712	ASV_702	1	undirected	+
ASV_713	ASV_702	1	undirected	+
ASV_730	ASV_702	1	undirected	+
ASV_731	ASV_702	1	undirected	+
ASV_740	ASV_702	1	undirected	+
ASV_441	ASV_702	1	undirected	+
ASV_713	ASV_712	1	undirected	+
ASV_730	ASV_712	1	undirected	+
ASV_731	ASV_712	1	undirected	+
ASV_740	ASV_712	1	undirected	+
ASV_441	ASV_712	1	undirected	+
ASV_730	ASV_713	1	undirected	+
ASV_731	ASV_713	1	undirected	+
ASV_740	ASV_713	1	undirected	+
ASV_441	ASV_713	1	undirected	+
ASV_731	ASV_730	1	undirected	+
ASV_740	ASV_730	1	undirected	+
ASV_441	ASV_730	1	undirected	+
ASV_740	ASV_731	1	undirected	+
ASV_441	ASV_731	1	undirected	+
ASV_441	ASV_740	1	undirected	+
ASV_77	ASV_141	0.94379	undirected	+
ASV_153	ASV_141	0.832277	undirected	+
ASV_206	ASV_141	0.971854	undirected	+
ASV_30	ASV_141	0.971854	undirected	+
ASV_31	ASV_141	0.971854	undirected	+
ASV_240	ASV_141	0.971854	undirected	+
ASV_89	ASV_141	0.86282	undirected	+
ASV_264	ASV_141	0.971854	undirected	+
ASV_281	ASV_141	0.708158	undirected	+
ASV_299	ASV_141	0.988419	undirected	+
ASV_324	ASV_141	0.971854	undirected	+
ASV_330	ASV_141	0.971854	undirected	+
ASV_341	ASV_141	0.971854	undirected	+
ASV_375	ASV_141	0.971854	undirected	+
ASV_382	ASV_141	0.971854	undirected	+
ASV_391	ASV_141	0.971854	undirected	+
ASV_396	ASV_141	0.90581	undirected	+
ASV_135	ASV_141	0.892985	undirected	+
ASV_413	ASV_141	0.971854	undirected	+
ASV_423	ASV_141	0.971854	undirected	+
ASV_203	ASV_141	0.951316	undirected	+
ASV_462	ASV_141	0.971854	undirected	+
ASV_467	ASV_141	0.971854	undirected	+
ASV_470	ASV_141	0.971854	undirected	+
ASV_471	ASV_141	0.971854	undirected	+
ASV_378	ASV_141	0.971854	undirected	+
ASV_445	ASV_141	0.971854	undirected	+
ASV_505	ASV_141	0.971854	undirected	+
ASV_6	ASV_141	0.971854	undirected	+
ASV_525	ASV_141	0.971854	undirected	+
ASV_250	ASV_141	0.971854	undirected	+
ASV_539	ASV_141	0.971854	undirected	+
ASV_540	ASV_141	0.971854	undirected	+
ASV_550	ASV_141	0.971854	undirected	+
ASV_557	ASV_141	0.971854	undirected	+
ASV_558	ASV_141	0.971854	undirected	+
ASV_106	ASV_141	0.971854	undirected	+
ASV_567	ASV_141	0.971854	undirected	+
ASV_575	ASV_141	0.971854	undirected	+
ASV_576	ASV_141	0.971854	undirected	+
ASV_120	ASV_141	0.971854	undirected	+
ASV_197	ASV_141	0.971854	undirected	+
ASV_626	ASV_141	0.971854	undirected	+
ASV_627	ASV_141	0.971854	undirected	+
ASV_588	ASV_141	0.971854	undirected	+
ASV_638	ASV_141	0.971854	undirected	+
ASV_642	ASV_141	0.971854	undirected	+
ASV_647	ASV_141	0.971854	undirected	+
ASV_648	ASV_141	0.971854	undirected	+
ASV_649	ASV_141	0.971854	undirected	+
ASV_508	ASV_141	0.971854	undirected	+
ASV_702	ASV_141	0.971854	undirected	+
ASV_712	ASV_141	0.971854	undirected	+
ASV_713	ASV_141	0.971854	undirected	+
ASV_730	ASV_141	0.971854	undirected	+
ASV_731	ASV_141	0.971854	undirected	+
ASV_740	ASV_141	0.971854	undirected	+
ASV_441	ASV_141	0.971854	undirected	+
ASV_324	ASV_299	0.924848	undirected	+
ASV_330	ASV_299	0.924848	undirected	+
ASV_341	ASV_299	0.924848	undirected	+
ASV_375	ASV_299	0.924848	undirected	+
ASV_382	ASV_299	0.924848	undirected	+
ASV_391	ASV_299	0.924848	undirected	+
ASV_396	ASV_299	0.858134	undirected	+
ASV_135	ASV_299	0.845567	undirected	+
ASV_413	ASV_299	0.924848	undirected	+
ASV_423	ASV_299	0.924848	undirected	+
ASV_203	ASV_299	0.987071	undirected	+
ASV_462	ASV_299	0.924848	undirected	+
ASV_467	ASV_299	0.924848	undirected	+
ASV_470	ASV_299	0.924848	undirected	+
ASV_471	ASV_299	0.924848	undirected	+
ASV_378	ASV_299	0.924848	undirected	+
ASV_445	ASV_299	0.924848	undirected	+
ASV_505	ASV_299	0.924848	undirected	+
ASV_6	ASV_299	0.924848	undirected	+
ASV_525	ASV_299	0.924848	undirected	+
ASV_250	ASV_299	0.924848	undirected	+
ASV_539	ASV_299	0.924848	undirected	+
ASV_540	ASV_299	0.924848	undirected	+
ASV_550	ASV_299	0.924848	undirected	+
ASV_557	ASV_299	0.924848	undirected	+
ASV_558	ASV_299	0.924848	undirected	+
ASV_106	ASV_299	0.924848	undirected	+
ASV_567	ASV_299	0.924848	undirected	+
ASV_575	ASV_299	0.924848	undirected	+
ASV_576	ASV_299	0.924848	undirected	+
ASV_120	ASV_299	0.924848	undirected	+
ASV_197	ASV_299	0.924848	undirected	+
ASV_626	ASV_299	0.924848	undirected	+
ASV_627	ASV_299	0.924848	undirected	+
ASV_588	ASV_299	0.924848	undirected	+
ASV_638	ASV_299	0.924848	undirected	+
ASV_642	ASV_299	0.924848	undirected	+
ASV_647	ASV_299	0.924848	undirected	+
ASV_648	ASV_299	0.924848	undirected	+
ASV_649	ASV_299	0.924848	undirected	+
ASV_508	ASV_299	0.924848	undirected	+
ASV_702	ASV_299	0.924848	undirected	+
ASV_712	ASV_299	0.924848	undirected	+
ASV_713	ASV_299	0.924848	undirected	+
ASV_730	ASV_299	0.924848	undirected	+
ASV_731	ASV_299	0.924848	undirected	+
ASV_740	ASV_299	0.924848	undirected	+
ASV_441	ASV_299	0.924848	undirected	+
ASV_38	ASV_10	0.790365	undirected	+
ASV_23	ASV_10	0.810859	undirected	+
ASV_49	ASV_10	0.694359	undirected	+
ASV_98	ASV_10	0.885561	undirected	+
ASV_116	ASV_10	0.86598	undirected	+
ASV_124	ASV_10	0.86598	undirected	+
ASV_140	ASV_10	0.86598	undirected	+
ASV_141	ASV_10	0.892904	undirected	+
ASV_77	ASV_10	0.8349	undirected	+
ASV_153	ASV_10	0.711587	undirected	+
ASV_206	ASV_10	0.86598	undirected	+
ASV_30	ASV_10	0.86598	undirected	+
ASV_31	ASV_10	0.86598	undirected	+
ASV_240	ASV_10	0.86598	undirected	+
ASV_89	ASV_10	0.774261	undirected	+
ASV_264	ASV_10	0.86598	undirected	+
ASV_299	ASV_10	0.883718	undirected	+
ASV_324	ASV_10	0.86598	undirected	+
ASV_330	ASV_10	0.86598	undirected	+
ASV_341	ASV_10	0.86598	undirected	+
ASV_375	ASV_10	0.86598	undirected	+
ASV_382	ASV_10	0.86598	undirected	+
ASV_391	ASV_10	0.86598	undirected	+
ASV_396	ASV_10	0.811881	undirected	+
ASV_135	ASV_10	0.923114	undirected	+
ASV_413	ASV_10	0.86598	undirected	+
ASV_423	ASV_10	0.86598	undirected	+
ASV_203	ASV_10	0.851779	undirected	+
ASV_462	ASV_10	0.86598	undirected	+
ASV_467	ASV_10	0.86598	undirected	+
ASV_470	ASV_10	0.86598	undirected	+
ASV_471	ASV_10	0.86598	undirected	+
ASV_378	ASV_10	0.86598	undirected	+
ASV_445	ASV_10	0.86598	undirected	+
ASV_505	ASV_10	0.86598	undirected	+
ASV_6	ASV_10	0.86598	undirected	+
ASV_525	ASV_10	0.86598	undirected	+
ASV_250	ASV_10	0.86598	undirected	+
ASV_539	ASV_10	0.86598	undirected	+
ASV_540	ASV_10	0.86598	undirected	+
ASV_550	ASV_10	0.86598	undirected	+
ASV_557	ASV_10	0.86598	undirected	+
ASV_558	ASV_10	0.86598	undirected	+
ASV_106	ASV_10	0.86598	undirected	+
ASV_567	ASV_10	0.86598	undirected	+
ASV_575	ASV_10	0.86598	undirected	+
ASV_576	ASV_10	0.86598	undirected	+
ASV_120	ASV_10	0.86598	undirected	+
ASV_197	ASV_10	0.86598	undirected	+
ASV_626	ASV_10	0.86598	undirected	+
ASV_627	ASV_10	0.86598	undirected	+
ASV_588	ASV_10	0.86598	undirected	+
ASV_638	ASV_10	0.86598	undirected	+
ASV_642	ASV_10	0.86598	undirected	+
ASV_647	ASV_10	0.86598	undirected	+
ASV_648	ASV_10	0.86598	undirected	+
ASV_649	ASV_10	0.86598	undirected	+
ASV_508	ASV_10	0.86598	undirected	+
ASV_702	ASV_10	0.86598	undirected	+
ASV_712	ASV_10	0.86598	undirected	+
ASV_713	ASV_10	0.86598	undirected	+
ASV_730	ASV_10	0.86598	undirected	+
ASV_731	ASV_10	0.86598	undirected	+
ASV_740	ASV_10	0.86598	undirected	+
ASV_441	ASV_10	0.86598	undirected	+
ASV_49	ASV_23	0.666365	undirected	+
ASV_98	ASV_23	0.843955	undirected	+
ASV_116	ASV_23	0.798109	undirected	+
ASV_124	ASV_23	0.798109	undirected	+
ASV_140	ASV_23	0.798109	undirected	+
ASV_141	ASV_23	0.913852	undirected	+
ASV_77	ASV_23	0.84634	undirected	+
ASV_153	ASV_23	0.870234	undirected	+
ASV_206	ASV_23	0.798109	undirected	+
ASV_30	ASV_23	0.798109	undirected	+
ASV_31	ASV_23	0.798109	undirected	+
ASV_240	ASV_23	0.798109	undirected	+
ASV_89	ASV_23	0.981656	undirected	+
ASV_264	ASV_23	0.798109	undirected	+
ASV_299	ASV_23	0.961256	undirected	+
ASV_324	ASV_23	0.798109	undirected	+
ASV_330	ASV_23	0.798109	undirected	+
ASV_341	ASV_23	0.798109	undirected	+
ASV_375	ASV_23	0.798109	undirected	+
ASV_382	ASV_23	0.798109	undirected	+
ASV_391	ASV_23	0.798109	undirected	+
ASV_396	ASV_23	0.730109	undirected	+
ASV_135	ASV_23	0.718288	undirected	+
ASV_413	ASV_23	0.798109	undirected	+
ASV_423	ASV_23	0.798109	undirected	+
ASV_203	ASV_23	0.987138	undirected	+
ASV_462	ASV_23	0.798109	undirected	+
ASV_467	ASV_23	0.798109	undirected	+
ASV_470	ASV_23	0.798109	undirected	+
ASV_471	ASV_23	0.798109	undirected	+
ASV_378	ASV_23	0.798109	undirected	+
ASV_445	ASV_23	0.798109	undirected	+
ASV_505	ASV_23	0.798109	undirected	+
ASV_6	ASV_23	0.798109	undirected	+
ASV_525	ASV_23	0.798109	undirected	+
ASV_250	ASV_23	0.798109	undirected	+
ASV_539	ASV_23	0.798109	undirected	+
ASV_540	ASV_23	0.798109	undirected	+
ASV_550	ASV_23	0.798109	undirected	+
ASV_557	ASV_23	0.798109	undirected	+
ASV_558	ASV_23	0.798109	undirected	+
ASV_106	ASV_23	0.798109	undirected	+
ASV_567	ASV_23	0.798109	undirected	+
ASV_575	ASV_23	0.798109	undirected	+
ASV_576	ASV_23	0.798109	undirected	+
ASV_120	ASV_23	0.798109	undirected	+
ASV_197	ASV_23	0.798109	undirected	+
ASV_626	ASV_23	0.798109	undirected	+
ASV_627	ASV_23	0.798109	undirected	+
ASV_588	ASV_23	0.798109	undirected	+
ASV_638	ASV_23	0.798109	undirected	+
ASV_642	ASV_23	0.798109	undirected	+
ASV_647	ASV_23	0.798109	undirected	+
ASV_648	ASV_23	0.798109	undirected	+
ASV_649	ASV_23	0.798109	undirected	+
ASV_508	ASV_23	0.798109	undirected	+
ASV_702	ASV_23	0.798109	undirected	+
ASV_712	ASV_23	0.798109	undirected	+
ASV_713	ASV_23	0.798109	undirected	+
ASV_730	ASV_23	0.798109	undirected	+
ASV_731	ASV_23	0.798109	undirected	+
ASV_740	ASV_23	0.798109	undirected	+
ASV_441	ASV_23	0.798109	undirected	+
ASV_98	ASV_49	0.760448	undirected	+
ASV_116	ASV_49	0.775606	undirected	+
ASV_142	ASV_49	0.668219	undirected	+
ASV_124	ASV_49	0.775606	undirected	+
ASV_140	ASV_49	0.775606	undirected	+
ASV_71	ASV_49	0.783407	undirected	+
ASV_141	ASV_49	0.740123	undirected	+
ASV_77	ASV_49	0.685741	undirected	+
ASV_206	ASV_49	0.775606	undirected	+
ASV_30	ASV_49	0.775606	undirected	+
ASV_31	ASV_49	0.775606	undirected	+
ASV_240	ASV_49	0.775606	undirected	+
ASV_264	ASV_49	0.775606	undirected	+
ASV_299	ASV_49	0.695277	undirected	+
ASV_324	ASV_49	0.775606	undirected	+
ASV_330	ASV_49	0.775606	undirected	+
ASV_341	ASV_49	0.775606	undirected	+
ASV_375	ASV_49	0.775606	undirected	+
ASV_382	ASV_49	0.775606	undirected	+
ASV_391	ASV_49	0.775606	undirected	+
ASV_396	ASV_49	0.707471	undirected	+
ASV_135	ASV_49	0.775987	undirected	+
ASV_413	ASV_49	0.775606	undirected	+
ASV_423	ASV_49	0.775606	undirected	+
ASV_462	ASV_49	0.775606	undirected	+
ASV_467	ASV_49	0.775606	undirected	+
ASV_470	ASV_49	0.775606	undirected	+
ASV_471	ASV_49	0.775606	undirected	+
ASV_378	ASV_49	0.775606	undirected	+
ASV_445	ASV_49	0.775606	undirected	+
ASV_505	ASV_49	0.775606	undirected	+
ASV_6	ASV_49	0.775606	undirected	+
ASV_525	ASV_49	0.775606	undirected	+
ASV_250	ASV_49	0.775606	undirected	+
ASV_539	ASV_49	0.775606	undirected	+
ASV_540	ASV_49	0.775606	undirected	+
ASV_550	ASV_49	0.775606	undirected	+
ASV_557	ASV_49	0.775606	undirected	+
ASV_558	ASV_49	0.775606	undirected	+
ASV_106	ASV_49	0.775606	undirected	+
ASV_567	ASV_49	0.775606	undirected	+
ASV_575	ASV_49	0.775606	undirected	+
ASV_576	ASV_49	0.775606	undirected	+
ASV_120	ASV_49	0.775606	undirected	+
ASV_197	ASV_49	0.775606	undirected	+
ASV_626	ASV_49	0.775606	undirected	+
ASV_627	ASV_49	0.775606	undirected	+
ASV_588	ASV_49	0.775606	undirected	+
ASV_638	ASV_49	0.775606	undirected	+
ASV_642	ASV_49	0.775606	undirected	+
ASV_647	ASV_49	0.775606	undirected	+
ASV_648	ASV_49	0.775606	undirected	+
ASV_649	ASV_49	0.775606	undirected	+
ASV_508	ASV_49	0.775606	undirected	+
ASV_702	ASV_49	0.775606	undirected	+
ASV_712	ASV_49	0.775606	undirected	+
ASV_713	ASV_49	0.775606	undirected	+
ASV_730	ASV_49	0.775606	undirected	+
ASV_731	ASV_49	0.775606	undirected	+
ASV_740	ASV_49	0.775606	undirected	+
ASV_441	ASV_49	0.775606	undirected	+
ASV_413	ASV_135	0.925409	undirected	+
ASV_423	ASV_135	0.925409	undirected	+
ASV_203	ASV_135	0.774208	undirected	+
ASV_462	ASV_135	0.925409	undirected	+
ASV_467	ASV_135	0.925409	undirected	+
ASV_470	ASV_135	0.925409	undirected	+
ASV_471	ASV_135	0.925409	undirected	+
ASV_378	ASV_135	0.925409	undirected	+
ASV_445	ASV_135	0.925409	undirected	+
ASV_505	ASV_135	0.925409	undirected	+
ASV_6	ASV_135	0.925409	undirected	+
ASV_525	ASV_135	0.925409	undirected	+
ASV_250	ASV_135	0.925409	undirected	+
ASV_539	ASV_135	0.925409	undirected	+
ASV_540	ASV_135	0.925409	undirected	+
ASV_550	ASV_135	0.925409	undirected	+
ASV_557	ASV_135	0.925409	undirected	+
ASV_558	ASV_135	0.925409	undirected	+
ASV_106	ASV_135	0.925409	undirected	+
ASV_567	ASV_135	0.925409	undirected	+
ASV_575	ASV_135	0.925409	undirected	+
ASV_576	ASV_135	0.925409	undirected	+
ASV_120	ASV_135	0.925409	undirected	+
ASV_197	ASV_135	0.925409	undirected	+
ASV_626	ASV_135	0.925409	undirected	+
ASV_627	ASV_135	0.925409	undirected	+
ASV_588	ASV_135	0.925409	undirected	+
ASV_638	ASV_135	0.925409	undirected	+
ASV_642	ASV_135	0.925409	undirected	+
ASV_647	ASV_135	0.925409	undirected	+
ASV_648	ASV_135	0.925409	undirected	+
ASV_649	ASV_135	0.925409	undirected	+
ASV_508	ASV_135	0.925409	undirected	+
ASV_702	ASV_135	0.925409	undirected	+
ASV_712	ASV_135	0.925409	undirected	+
ASV_713	ASV_135	0.925409	undirected	+
ASV_730	ASV_135	0.925409	undirected	+
ASV_731	ASV_135	0.925409	undirected	+
ASV_740	ASV_135	0.925409	undirected	+
ASV_441	ASV_135	0.925409	undirected	+
ASV_462	ASV_203	0.851929	undirected	+
ASV_467	ASV_203	0.851929	undirected	+
ASV_470	ASV_203	0.851929	undirected	+
ASV_471	ASV_203	0.851929	undirected	+
ASV_378	ASV_203	0.851929	undirected	+
ASV_445	ASV_203	0.851929	undirected	+
ASV_505	ASV_203	0.851929	undirected	+
ASV_6	ASV_203	0.851929	undirected	+
ASV_525	ASV_203	0.851929	undirected	+
ASV_250	ASV_203	0.851929	undirected	+
ASV_539	ASV_203	0.851929	undirected	+
ASV_540	ASV_203	0.851929	undirected	+
ASV_550	ASV_203	0.851929	undirected	+
ASV_557	ASV_203	0.851929	undirected	+
ASV_558	ASV_203	0.851929	undirected	+
ASV_106	ASV_203	0.851929	undirected	+
ASV_567	ASV_203	0.851929	undirected	+
ASV_575	ASV_203	0.851929	undirected	+
ASV_576	ASV_203	0.851929	undirected	+
ASV_120	ASV_203	0.851929	undirected	+
ASV_197	ASV_203	0.851929	undirected	+
ASV_626	ASV_203	0.851929	undirected	+
ASV_627	ASV_203	0.851929	undirected	+
ASV_588	ASV_203	0.851929	undirected	+
ASV_638	ASV_203	0.851929	undirected	+
ASV_642	ASV_203	0.851929	undirected	+
ASV_647	ASV_203	0.851929	undirected	+
ASV_648	ASV_203	0.851929	undirected	+
ASV_649	ASV_203	0.851929	undirected	+
ASV_508	ASV_203	0.851929	undirected	+
ASV_702	ASV_203	0.851929	undirected	+
ASV_712	ASV_203	0.851929	undirected	+
ASV_713	ASV_203	0.851929	undirected	+
ASV_730	ASV_203	0.851929	undirected	+
ASV_731	ASV_203	0.851929	undirected	+
ASV_740	ASV_203	0.851929	undirected	+
ASV_441	ASV_203	0.851929	undirected	+
ASV_264	ASV_89	0.719443	undirected	+
ASV_299	ASV_89	0.929539	undirected	+
ASV_324	ASV_89	0.719443	undirected	+
ASV_330	ASV_89	0.719443	undirected	+
ASV_341	ASV_89	0.719443	undirected	+
ASV_375	ASV_89	0.719443	undirected	+
ASV_382	ASV_89	0.719443	undirected	+
ASV_391	ASV_89	0.719443	undirected	+
ASV_413	ASV_89	0.719443	undirected	+
ASV_423	ASV_89	0.719443	undirected	+
ASV_203	ASV_89	0.976621	undirected	+
ASV_462	ASV_89	0.719443	undirected	+
[truncated: 4,419 more rows]

## Sheet: Fun_GTD escape_Gephi_edgenode
ID	Kingdom	Phylum	Class	Order	Family	Genus	Species	mean	Label
ASV_48	k__Fungi	Basidiomycota	Microbotryomycetes	Microbotryomycetes_ord_Incertae_sedis	Microbotryomycetes_fam_Incertae_sedis	Curvibasidium	cygneicollum	0.00383453	ASV_48
ASV_73	k__Fungi	Ascomycota	Sordariomycetes	Phomatosporales	Phomatosporaceae	Phomatospora	dinemasporium	0.00291837	ASV_73
ASV_116	k__Fungi	Basidiomycota	NA	NA	NA	NA	NA	0.0019218	ASV_116
ASV_108	k__Fungi	Basidiomycota	Tremellomycetes	Holtermanniales	Holtermanniales_fam_Incertae_sedis	Holtermanniella	festucosa	0.00170697	ASV_108
ASV_124	k__Fungi	Ascomycota	Dothideomycetes	Pleosporales	Dictyosporiaceae	Pseudocoleophoma	polygonicola	0.00156625	ASV_124
ASV_140	k__Fungi	Ascomycota	Dothideomycetes	Pleosporales	Didymellaceae	NA	NA	0.0014222	ASV_140
ASV_154	k__Fungi	Ascomycota	Sordariomycetes	Xylariales	Bartaliniaceae	Bartalinia	robillardoides	0.001118	ASV_154
ASV_151	k__Fungi	Ascomycota	Dothideomycetes	Pleosporales	Pleosporaceae	Stemphylium	beticola	0.00111504	ASV_151
ASV_141	k__Fungi	Ascomycota	Dothideomycetes	Pleosporales	Didymellaceae	Didymella	chenopodii	0.0010757	ASV_141
ASV_159	k__Fungi	Ascomycota	Dothideomycetes	Pleosporales	Dictyosporiaceae	Pseudocoleophoma	polygonicola	0.000988393	ASV_159
ASV_77	k__Fungi	Basidiomycota	Cystobasidiomycetes	Erythrobasidiales	Erythrobasidiaceae	Bannoa	ogasawarensis	0.000973104	ASV_77
ASV_177	k__Fungi	Basidiomycota	Microbotryomycetes	Sporidiobolales	Sporidiobolaceae	Rhodotorula	babjevae	0.000864499	ASV_177
ASV_173	k__Fungi	Ascomycota	Dothideomycetes	Pleosporales	Phaeosphaeriaceae	Paraphoma	rhaphiolepidis	0.00082095	ASV_173
ASV_30	k__Fungi	Ascomycota	Dothideomycetes	Pleosporales	Pleosporaceae	Alternaria	terricola	0.000708033	ASV_30
ASV_264	k__Fungi	Ascomycota	Dothideomycetes	Pleosporales	Didymellaceae	Neoascochyta	exitialis	0.000468957	ASV_264
ASV_114	k__Fungi	Basidiomycota	Microbotryomycetes	Sporidiobolales	Sporidiobolaceae	Sporobolomyces	roseus	0.000420186	ASV_114
ASV_268	k__Fungi	Ascomycota	Dothideomycetes	Pleosporales	Lophiostomataceae	Sigarispora	NA	0.000407471	ASV_268
ASV_281	k__Fungi	Ascomycota	Dothideomycetes	Pleosporales	Pleosporaceae	Briansuttonomyces	eucalypti	0.000391695	ASV_281
ASV_278	k__Fungi	Basidiomycota	Agaricostilbomycetes	Agaricostilbales	Kondoaceae	Kondoa	aeria	0.000380728	ASV_278
ASV_131	k__Fungi	Ascomycota	Dothideomycetes	Pleosporales	Didymellaceae	Didymella	NA	0.000378133	ASV_131
ASV_259	k__Fungi	Basidiomycota	Tremellomycetes	Tremellales	Bulleribasidiaceae	Vishniacozyma	victoriae	0.000239527	ASV_259
ASV_353	k__Fungi	Ascomycota	Dothideomycetes	Pleosporales	Phaeosphaeriaceae	Parastagonospora	caricis	0.000231267	ASV_353
ASV_375	k__Fungi	Basidiomycota	Tremellomycetes	Tremellales	Bulleribasidiaceae	Vishniacozyma	victoriae	0.000223751	ASV_375
ASV_391	k__Fungi	Basidiomycota	NA	NA	NA	NA	NA	0.00021149	ASV_391
ASV_422	k__Fungi	Ascomycota	Dothideomycetes	Pleosporales	Didymellaceae	Epicoccum	dendrobii	0.000165191	ASV_422
ASV_445	k__Fungi	Ascomycota	Dothideomycetes	Pleosporales	Pleosporaceae	Alternaria	NA	0.000122603	ASV_445
ASV_6	k__Fungi	Ascomycota	Sordariomycetes	Xylariales	Diatrypaceae	Eutypa	lata	0.000119538	ASV_6
ASV_53	k__Fungi	Ascomycota	Dothideomycetes	Capnodiales	Teratosphaeriaceae	Devriesia	fraserae	0.000115634	ASV_53
ASV_513	k__Fungi	Chytridiomycota	Rhizophlyctidomycetes	Rhizophlyctidales	Rhizophlyctidaceae	Rhizophlyctis	NA	0.000101868	ASV_513
ASV_43	k__Fungi	Ascomycota	Dothideomycetes	Pleosporales	Didymosphaeriaceae	Pseudocamarosporium	propinquum	9.12208e-05	ASV_43
ASV_557	k__Fungi	Basidiomycota	Exobasidiomycetes	Entylomatales	Entylomataceae	Entyloma	calendulae	8.88873e-05	ASV_557
ASV_558	k__Fungi	Ascomycota	Sordariomycetes	Hypocreales	Nectriaceae	Gibberella	intricans	8.88873e-05	ASV_558
ASV_106	k__Fungi	Ascomycota	Arthoniomycetes	Lichenostigmatales	Phaeococcomycetaceae	Phaeococcomyces	NA	8.58222e-05	ASV_106
ASV_469	k__Fungi	Basidiomycota	Agaricostilbomycetes	Agaricostilbales	Kondoaceae	Bensingtonia	NA	7.43359e-05	ASV_469
ASV_120	k__Fungi	Ascomycota	Dothideomycetes	Pleosporales	NA	NA	NA	6.43666e-05	ASV_120
ASV_642	k__Fungi	Ascomycota	Sordariomycetes	Hypocreales	Niessliaceae	Niesslia	tenuis	5.51714e-05	ASV_642
ASV_33	k__Fungi	Ascomycota	Dothideomycetes	Botryosphaeriales	Botryosphaeriaceae	Diplodia	seriata	0.00130303	ASV_33
ASV_135	k__Fungi	Ascomycota	Sordariomycetes	Hypocreales	Hypocreales_fam_Incertae_sedis	Sarocladium	implicatum	0.00018142	ASV_135
ASV_40	k__Fungi	Ascomycota	Dothideomycetes	Pleosporales	Didymellaceae	Boeremia	NA	0.00641487	ASV_40
ASV_94	k__Fungi	Ascomycota	Sordariomycetes	Glomerellales	Plectosphaerellaceae	Lectera	longa	0.000332686	ASV_94
ASV_153	k__Fungi	Ascomycota	Dothideomycetes	Pleosporales	Pleosporaceae	Alternaria	rosae	0.000729754	ASV_153
ASV_89	k__Fungi	Basidiomycota	Tremellomycetes	Tremellales	Bulleribasidiaceae	Vishniacozyma	psychrotolerans	0.000501809	ASV_89
ASV_49	k__Fungi	Basidiomycota	Tremellomycetes	Tremellales	Bulleribasidiaceae	Vishniacozyma	carnescens	0.00228314	ASV_49
ASV_71	k__Fungi	Ascomycota	Dothideomycetes	Capnodiales	NA	NA	NA	0.00105266	ASV_71
ASV_84	k__Fungi	Basidiomycota	Exobasidiomycetes	Entylomatales	Entylomataceae	Entyloma	calendulae	0.00363103	ASV_84
ASV_55	k__Fungi	Ascomycota	Dothideomycetes	Capnodiales	Mycosphaerellaceae	Mycosphaerella	tassiana	0.00356159	ASV_55
ASV_147	k__Fungi	Basidiomycota	Agaricomycetes	Agaricales	Tricholomataceae	Mycena	citrinomarginata	0.00337838	ASV_147
ASV_102	k__Fungi	Basidiomycota	Malasseziomycetes	Malasseziales	Malasseziaceae	Malassezia	restricta	0.00308277	ASV_102
ASV_90	k__Fungi	Basidiomycota	Microbotryomycetes	Microbotryomycetes_ord_Incertae_sedis	Microbotryomycetes_fam_Incertae_sedis	Curvibasidium	pallidicorallinum	0.00307857	ASV_90
ASV_171	k__Fungi	Basidiomycota	Tremellomycetes	Tremellales	Bulleribasidiaceae	Dioszegia	hungarica	0.00254153	ASV_171
ASV_180	k__Fungi	Ascomycota	Lecanoromycetes	Candelariales	Candelariaceae	Candelariella	NA	0.00234782	ASV_180
ASV_179	k__Fungi	Ascomycota	Dothideomycetes	Pleosporales	Didymellaceae	NA	NA	0.00188616	ASV_179
ASV_219	k__Fungi	Ascomycota	Dothideomycetes	Pleosporales	Didymellaceae	Epicoccum	dendrobii	0.00172793	ASV_219
ASV_292	k__Fungi	Ascomycota	Dothideomycetes	Pleosporales	Lophiostomataceae	NA	NA	0.00100731	ASV_292
ASV_267	k__Fungi	Ascomycota	Dothideomycetes	Capnodiales	Teratosphaeriaceae	Neocatenulostroma	abietis	0.00059664	ASV_267
ASV_78	k__Fungi	Ascomycota	Dothideomycetes	Capnodiales	Teratosphaeriaceae	NA	NA	0.00043392	ASV_78
ASV_190	k__Fungi	Ascomycota	Leotiomycetes	Helotiales	Sclerotiniaceae	Botryotinia	pelargonii	0.000356434	ASV_190
ASV_85	k__Fungi	Ascomycota	Saccharomycetes	Saccharomycetales	Saccharomycetaceae	Saccharomyces	cerevisiae	0.000116229	ASV_85
ASV_92	k__Fungi	Basidiomycota	Tremellomycetes	Holtermanniales	Holtermanniales_fam_Incertae_sedis	Holtermanniella	wattica	6.97372e-05	ASV_92
ASV_58	k__Fungi	Ascomycota	Dothideomycetes	Pleosporales	Pleosporaceae	Stemphylium	solani	0.00635042	ASV_58
ASV_148	k__Fungi	Ascomycota	Leotiomycetes	NA	NA	NA	NA	0.000848943	ASV_148
ASV_246	k__Fungi	Ascomycota	Sordariomycetes	Hypocreales	Nectriaceae	Fusarium	NA	0.000699167	ASV_246
ASV_301	k__Fungi	Ascomycota	Sordariomycetes	Xylariales	Diatrypaceae	Eutypa	lata	0.000488623	ASV_301
ASV_109	k__Fungi	Ascomycota	Dothideomycetes	Capnodiales	Cladosporiaceae	Cladosporium	halotolerans	0.000256761	ASV_109
ASV_446	k__Fungi	Ascomycota	Eurotiomycetes	NA	NA	NA	NA	0.000206572	ASV_446
ASV_100	k__Fungi	Ascomycota	Dothideomycetes	Pleosporales	Phaeosphaeriaceae	Populocrescentia	forlicesenensis	0.00168039	ASV_100
ASV_142	k__Fungi	Ascomycota	NA	NA	NA	NA	NA	0.00159068	ASV_142
ASV_155	k__Fungi	Ascomycota	Dothideomycetes	Pleosporales	Biatriosporaceae	Biatriospora	mackinnonii	0.00158107	ASV_155
ASV_105	k__Fungi	Ascomycota	Sordariomycetes	Xylariales	Amphisphaeriaceae	Seimatosporium	rosicola	0.00139722	ASV_105
ASV_163	k__Fungi	Ascomycota	Dothideomycetes	Pleosporales	Didymellaceae	Neoascochyta	europaea	0.0013745	ASV_163
ASV_182	k__Fungi	Ascomycota	Leotiomycetes	Helotiales	Dermateaceae	NA	NA	0.00117984	ASV_182
ASV_181	k__Fungi	Ascomycota	Eurotiomycetes	Chaetothyriales	Trichomeriaceae	Knufia	tsunedae	0.00111638	ASV_181
ASV_86	k__Fungi	Basidiomycota	Malasseziomycetes	Malasseziales	Malasseziaceae	Malassezia	restricta	0.00218949	ASV_86
ASV_103	k__Fungi	Ascomycota	Sordariomycetes	Hypocreales	NA	NA	NA	0.00224247	ASV_103
ASV_15	k__Fungi	Ascomycota	Sordariomycetes	Xylariales	Diatrypaceae	Eutypa	lata	0.0011441	ASV_15
ASV_129	k__Fungi	Basidiomycota	Tremellomycetes	Cystofilobasidiales	Cystofilobasidiaceae	Cystofilobasidium	macerans	0.0010637	ASV_129
ASV_170	k__Fungi	Basidiomycota	Agaricomycetes	Polyporales	Polyporaceae	Trametes	villosa	0.00102326	ASV_170
ASV_221	k__Fungi	Basidiomycota	Agaricomycetes	Agaricales	Agaricales_fam_Incertae_sedis	Chondrostereum	purpureum	0.000671809	ASV_221
ASV_282	k__Fungi	Basidiomycota	Cystobasidiomycetes	Erythrobasidiales	Erythrobasidiaceae	Bannoa	ogasawarensis	0.00041366	ASV_282
ASV_121	k__Fungi	Basidiomycota	Tremellomycetes	Tremellales	Bulleribasidiaceae	Vishniacozyma	psychrotolerans	0.000366968	ASV_121
ASV_468	k__Fungi	Basidiomycota	Wallemiomycetes	Wallemiales	Wallemiaceae	Wallemia	tropicalis	0.000146181	ASV_468
ASV_481	k__Fungi	Ascomycota	Leotiomycetes	Helotiales	Dermateaceae	NA	NA	0.00013685	ASV_481
ASV_2	k__Fungi	Ascomycota	Sordariomycetes	Xylariales	Diatrypaceae	Eutypa	lata	0.00230775	ASV_2
ASV_779	k__Fungi	Ascomycota	Eurotiomycetes	Chaetothyriales	Herpotrichiellaceae	Exophiala	sideris	1.33078e-05	ASV_779
ASV_138	k__Fungi	Basidiomycota	Tremellomycetes	Filobasidiales	Filobasidiaceae	Filobasidium	stepposum	0.00320718	ASV_138
ASV_150	k__Fungi	Basidiomycota	Microbotryomycetes	Sporidiobolales	Sporidiobolaceae	Rhodotorula	babjevae	0.0019068	ASV_150
ASV_112	k__Fungi	Ascomycota	Arthoniomycetes	Lichenostigmatales	Phaeococcomycetaceae	Phaeococcomyces	NA	0.00189173	ASV_112
ASV_29	k__Fungi	Ascomycota	Dothideomycetes	Pleosporales	Lophiotremataceae	Atrocalyx	lignicola	0.00186974	ASV_29
ASV_334	k__Fungi	Ascomycota	Dothideomycetes	Pleosporales	Amorosiaceae	Angustimassarina	acerina	0.000658735	ASV_334
ASV_139	k__Fungi	Basidiomycota	Cystobasidiomycetes	Cystobasidiomycetes_ord_Incertae_sedis	Symmetrosporaceae	Symmetrospora	oryzicola	0.000611812	ASV_139
ASV_50	k__Fungi	Ascomycota	Dothideomycetes	Botryosphaeriales	Botryosphaeriaceae	Neofusicoccum	NA	0.00444609	ASV_50
ASV_146	k__Fungi	Ascomycota	Dothideomycetes	Dothideales	Aureobasidiaceae	Aureobasidium	NA	0.00138291	ASV_146
ASV_137	k__Fungi	Ascomycota	Dothideomycetes	Pleosporales	Lentitheciaceae	Murilentithecium	clematidis	0.000587277	ASV_137
ASV_255	k__Fungi	Ascomycota	Dothideomycetes	Pleosporales	Phaeosphaeriaceae	Parastagonospora	caricis	0.000515823	ASV_255
ASV_291	k__Fungi	Basidiomycota	Cystobasidiomycetes	Erythrobasidiales	Erythrobasidiaceae	Bannoa	ogasawarensis	0.000272152	ASV_291
ASV_456	k__Fungi	Ascomycota	Dothideomycetes	Pleosporales	Didymellaceae	Epicoccum	NA	0.000158228	ASV_456
ASV_753	k__Fungi	Ascomycota	Dothideomycetes	Pleosporales	Melanommataceae	NA	NA	1.89873e-05	ASV_753
ASV_107	k__Fungi	Ascomycota	Saccharomycetes	Saccharomycetales	Saccharomycodaceae	Hanseniaspora	uvarum	0.00224051	ASV_107
ASV_136	k__Fungi	Basidiomycota	Microbotryomycetes	Sporidiobolales	Sporidiobolaceae	Sporobolomyces	roseus	0.00306549	ASV_136
ASV_66	k__Fungi	Basidiomycota	Tremellomycetes	Holtermanniales	Holtermanniales_fam_Incertae_sedis	Holtermanniella	wattica	0.00258337	ASV_66
ASV_152	k__Fungi	Ascomycota	Sordariomycetes	Xylariales	Bartaliniaceae	NA	NA	0.00222392	ASV_152
ASV_235	k__Fungi	Ascomycota	Sordariomycetes	Xylariales	Amphisphaeriaceae	Seimatosporium	vitis	0.00132251	ASV_235
ASV_356	k__Fungi	Ascomycota	Leotiomycetes	Helotiales	Dermateaceae	Parafabraea	caliginosa	0.00054611	ASV_356
ASV_101	k__Fungi	Ascomycota	Eurotiomycetes	Chaetothyriales	Herpotrichiellaceae	Exophiala	salmonis	0.000322402	ASV_101
ASV_47	k__Fungi	Basidiomycota	Microbotryomycetes	Sporidiobolales	Sporidiobolaceae	Sporobolomyces	roseus	0.00924873	ASV_47
ASV_60	k__Fungi	Ascomycota	Dothideomycetes	Pleosporales	Didymellaceae	Neoascochyta	desmazieri	0.000959164	ASV_60
ASV_91	k__Fungi	Ascomycota	Sordariomycetes	Hypocreales	Nectriaceae	Fusarium	NA	0.000190109	ASV_91
ASV_297	k__Fungi	Ascomycota	Dothideomycetes	Pleosporales	Amorosiaceae	Angustimassarina	acerina	0.000186831	ASV_297
ASV_200	k__Fungi	Basidiomycota	Tremellomycetes	Tremellales	Bulleribasidiaceae	Vishniacozyma	tephrensis	5.24439e-05	ASV_200
ASV_434	k__Fungi	Ascomycota	Sordariomycetes	Hypocreales	Nectriaceae	Nectria	pseudopeziza	3.60552e-05	ASV_434
ASV_718	k__Fungi	Basidiomycota	Cystobasidiomycetes	Erythrobasidiales	Erythrobasidiaceae	Bannoa	ogasawarensis	2.94997e-05	ASV_718
ASV_115	k__Fungi	Ascomycota	Sordariomycetes	Xylariales	Sporocadaceae	Hymenopleella	subcylindrica	0.000986601	ASV_115
ASV_132	k__Fungi	Basidiomycota	Cystobasidiomycetes	Erythrobasidiales	Erythrobasidiaceae	Bannoa	ogasawarensis	0.000397279	ASV_132
ASV_220	k__Fungi	Ascomycota	Dothideomycetes	Capnodiales	Cladosporiaceae	Cladosporium	langeronii	0.000387967	ASV_220
ASV_287	k__Fungi	Ascomycota	NA	NA	NA	NA	NA	9.93197e-05	ASV_287
ASV_46	k__Fungi	Ascomycota	Dothideomycetes	Pleosporales	Didymosphaeriaceae	Pseudopithomyces	rosae	9.31122e-05	ASV_46
ASV_175	k__Fungi	Basidiomycota	Cystobasidiomycetes	Erythrobasidiales	Erythrobasidiaceae	Bannoa	ogasawarensis	0.000892981	ASV_175
ASV_752	k__Fungi	Ascomycota	Eurotiomycetes	Eurotiales	Aspergillaceae	Penicillium	paczoskii	0.000203804	ASV_752
ASV_216	k__Fungi	Basidiomycota	Tremellomycetes	Cystofilobasidiales	Cystofilobasidiaceae	Cystofilobasidium	macerans	0.000610449	ASV_216
ASV_44	k__Fungi	Ascomycota	Dothideomycetes	Botryosphaeriales	Botryosphaeriaceae	Neofusicoccum	NA	0.00816224	ASV_44
ASV_52	k__Fungi	Basidiomycota	Microbotryomycetes	Sporidiobolales	Sporidiobolaceae	Rhodotorula	babjevae	0.00483263	ASV_52
ASV_28	k__Fungi	Ascomycota	Eurotiomycetes	Phaeomoniellales	Phaeomoniellaceae	Pseudophaeomoniella	oleae	0.000296287	ASV_28
ASV_5	k__Fungi	Ascomycota	Dothideomycetes	Pleosporales	Pleosporaceae	Alternaria	angustiovoidea	0.108594	ASV_5
ASV_10	k__Fungi	Ascomycota	Dothideomycetes	Pleosporales	Didymellaceae	Epicoccum	dendrobii	0.0224281	ASV_10
ASV_20	k__Fungi	Ascomycota	Dothideomycetes	Capnodiales	Cladosporiaceae	Cladosporium	delicatulum	0.0214845	ASV_20
ASV_26	k__Fungi	Basidiomycota	Tremellomycetes	Filobasidiales	Filobasidiaceae	Filobasidium	NA	0.0178746	ASV_26
ASV_22	k__Fungi	Ascomycota	Dothideomycetes	Pleosporales	Amorosiaceae	Angustimassarina	acerina	0.0205819	ASV_22
ASV_97	k__Fungi	Ascomycota	Eurotiomycetes	NA	NA	NA	NA	0.00241043	ASV_97
ASV_42	k__Fungi	Ascomycota	Eurotiomycetes	Eurotiales	Aspergillaceae	Penicillium	paczoskii	0.01736	ASV_42
ASV_9	k__Fungi	Ascomycota	Dothideomycetes	Dothideales	Aureobasidiaceae	Aureobasidium	NA	0.135611	ASV_9
ASV_8	k__Fungi	Ascomycota	Sordariomycetes	Xylariales	Amphisphaeriaceae	Seimatosporium	vitis	0.0823478	ASV_8
ASV_14	k__Fungi	Ascomycota	Sordariomycetes	Xylariales	Amphisphaeriaceae	Seimatosporium	rosicola	0.0488891	ASV_14
ASV_134	k__Fungi	Ascomycota	Arthoniomycetes	Lichenostigmatales	Phaeococcomycetaceae	Phaeococcomyces	NA	0.0012477	ASV_134
ASV_99	k__Fungi	Ascomycota	Dothideomycetes	Pleosporales	Lophiotremataceae	Atrocalyx	lignicola	0.0041683	ASV_99
ASV_17	k__Fungi	Ascomycota	Eurotiomycetes	Phaeomoniellales	Phaeomoniellaceae	Phaeomoniella	chlamydospora	0.121821	ASV_17
ASV_183	k__Fungi	Ascomycota	Sordariomycetes	Togniniales	Togniniaceae	Phaeoacremonium	NA	0.00892235	ASV_183
ASV_62	k__Fungi	Ascomycota	Sordariomycetes	Hypocreales	Bionectriaceae	Clonostachys	wenpingii	0.00745654	ASV_62
ASV_367	k__Fungi	Ascomycota	Leotiomycetes	Helotiales	Dermateaceae	Parafabraea	caliginosa	0.00026824	ASV_367
ASV_379	k__Fungi	Basidiomycota	Tremellomycetes	Cystofilobasidiales	Cystofilobasidiaceae	Cystofilobasidium	macerans	0.000244472	ASV_379
ASV_392	k__Fungi	Ascomycota	Dothideomycetes	Pleosporales	Pleosporaceae	Alternaria	angustiovoidea	0.000234286	ASV_392
ASV_109	k__Fungi	Ascomycota	Dothideomycetes	Capnodiales	Cladosporiaceae	Cladosporium	halotolerans	0.000212075	ASV_109
ASV_442	k__Fungi	Ascomycota	Dothideomycetes	Capnodiales	Mycosphaerellaceae	Ramularia	plurivora	0.000183354	ASV_442
ASV_446	k__Fungi	Ascomycota	Eurotiomycetes	NA	NA	NA	NA	0.000176563	ASV_446
ASV_451	k__Fungi	Basidiomycota	Cystobasidiomycetes	Erythrobasidiales	Erythrobasidiaceae	Bannoa	ogasawarensis	0.000173168	ASV_451
ASV_276	k__Fungi	Ascomycota	Dothideomycetes	Pleosporales	Lentitheciaceae	Murilentithecium	NA	0.000115445	ASV_276
ASV_463	k__Fungi	Ascomycota	Eurotiomycetes	Chaetothyriales	Herpotrichiellaceae	Exophiala	salmonis	0.00011205	ASV_463
ASV_534	k__Fungi	Ascomycota	Sordariomycetes	Xylariales	Amphisphaeriaceae	Seimatosporium	rosicola	0.00011205	ASV_534
ASV_559	k__Fungi	Ascomycota	NA	NA	NA	NA	NA	9.8468e-05	ASV_559
ASV_650	k__Fungi	Ascomycota	Dothideomycetes	Pleosporales	Phaeosphaeriaceae	Neostagonospora	caricis	5.77226e-05	ASV_650
ASV_100	k__Fungi	Ascomycota	Dothideomycetes	Pleosporales	Phaeosphaeriaceae	Populocrescentia	forlicesenensis	0.00143627	ASV_100
ASV_130	k__Fungi	Basidiomycota	NA	NA	NA	NA	NA	0.00136183	ASV_130
ASV_155	k__Fungi	Ascomycota	Dothideomycetes	Pleosporales	Biatriosporaceae	Biatriospora	mackinnonii	0.00135139	ASV_155
ASV_86	k__Fungi	Basidiomycota	Malasseziomycetes	Malasseziales	Malasseziaceae	Malassezia	restricta	0.0018646	ASV_86
ASV_147	k__Fungi	Basidiomycota	Agaricomycetes	Agaricales	Tricholomataceae	Mycena	citrinomarginata	0.00252971	ASV_147
ASV_84	k__Fungi	Basidiomycota	Exobasidiomycetes	Entylomatales	Entylomataceae	Entyloma	calendulae	0.00251371	ASV_84
ASV_102	k__Fungi	Basidiomycota	Malasseziomycetes	Malasseziales	Malasseziaceae	Malassezia	restricta	0.00232316	ASV_102
ASV_90	k__Fungi	Basidiomycota	Microbotryomycetes	Microbotryomycetes_ord_Incertae_sedis	Microbotryomycetes_fam_Incertae_sedis	Curvibasidium	pallidicorallinum	0.00227939	ASV_90
ASV_171	k__Fungi	Basidiomycota	Tremellomycetes	Tremellales	Bulleribasidiaceae	Dioszegia	hungarica	0.00190308	ASV_171
ASV_180	k__Fungi	Ascomycota	Lecanoromycetes	Candelariales	Candelariaceae	Candelariella	NA	0.00175803	ASV_180
ASV_189	k__Fungi	Basidiomycota	Microbotryomycetes	Sporidiobolales	Sporidiobolaceae	Rhodotorula	babjevae	0.0014741	ASV_189
ASV_179	k__Fungi	Ascomycota	Dothideomycetes	Pleosporales	Didymellaceae	NA	NA	0.00143929	ASV_179
ASV_217	k__Fungi	Basidiomycota	Cystobasidiomycetes	Erythrobasidiales	Erythrobasidiaceae	Bannoa	ogasawarensis	0.00131707	ASV_217
ASV_219	k__Fungi	Ascomycota	Dothideomycetes	Pleosporales	Didymellaceae	Epicoccum	dendrobii	0.00129386	ASV_219
ASV_236	k__Fungi	Basidiomycota	Tremellomycetes	Filobasidiales	Filobasidiaceae	Filobasidium	NA	0.00115461	ASV_236
ASV_36	k__Fungi	Ascomycota	Dothideomycetes	Pleosporales	Amorosiaceae	Angustimassarina	acerina	0.00109659	ASV_36
ASV_283	k__Fungi	Basidiomycota	Agaricomycetes	Trechisporales	Trechisporales_fam_Incertae_sedis	Sistotremastrum	NA	0.000771677	ASV_283
ASV_292	k__Fungi	Ascomycota	Dothideomycetes	Pleosporales	Lophiostomataceae	NA	NA	0.00075427	ASV_292
ASV_310	k__Fungi	Ascomycota	Sordariomycetes	Xylariales	Diatrypaceae	Eutypa	lata	0.000655635	ASV_310
ASV_338	k__Fungi	Basidiomycota	Microbotryomycetes	Sporidiobolales	Sporidiobolaceae	Rhodotorula	babjevae	0.000562802	ASV_338
ASV_360	k__Fungi	Ascomycota	Eurotiomycetes	Onygenales	Onygenales_fam_Incertae_sedis	Chrysosporium	submersum	0.000469968	ASV_360
ASV_267	k__Fungi	Ascomycota	Dothideomycetes	Capnodiales	Teratosphaeriaceae	Neocatenulostroma	abietis	0.00044676	ASV_267
ASV_322	k__Fungi	Basidiomycota	Malasseziomycetes	Malasseziales	Malasseziaceae	Malassezia	restricta	0.000440958	ASV_322
ASV_394	k__Fungi	Ascomycota	NA	NA	NA	NA	NA	0.000394541	ASV_394
ASV_78	k__Fungi	Ascomycota	Dothideomycetes	Capnodiales	Teratosphaeriaceae	NA	NA	0.000324916	ASV_78
ASV_466	k__Fungi	Basidiomycota	NA	NA	NA	NA	NA	0.0002785	ASV_466
ASV_190	k__Fungi	Ascomycota	Leotiomycetes	Helotiales	Sclerotiniaceae	Botryotinia	pelargonii	0.000266896	ASV_190
ASV_484	k__Fungi	Ascomycota	Sordariomycetes	Xylariales	Diatrypaceae	Eutypa	lata	0.000249489	ASV_484
ASV_340	k__Fungi	Ascomycota	Eurotiomycetes	Eurotiales	Aspergillaceae	Penicillium	NA	0.000232083	ASV_340
ASV_524	k__Fungi	Ascomycota	Leotiomycetes	Thelebolales	Pseudeurotiaceae	Pseudogymnoascus	verrucosus	0.000116042	ASV_524
ASV_85	k__Fungi	Ascomycota	Saccharomycetes	Saccharomycetales	Saccharomycetaceae	Saccharomyces	cerevisiae	8.70312e-05	ASV_85
ASV_671	k__Fungi	Basidiomycota	Malasseziomycetes	Malasseziales	Malasseziaceae	Malassezia	globosa	8.12291e-05	ASV_671
ASV_92	k__Fungi	Basidiomycota	Tremellomycetes	Holtermanniales	Holtermanniales_fam_Incertae_sedis	Holtermanniella	wattica	5.22187e-05	ASV_92
ASV_58	k__Fungi	Ascomycota	Dothideomycetes	Pleosporales	Pleosporaceae	Stemphylium	solani	0.00487537	ASV_58
ASV_56	k__Fungi	Basidiomycota	Tremellomycetes	Tremellales	Bulleribasidiaceae	Vishniacozyma	victoriae	0.00472522	ASV_56
ASV_260	k__Fungi	Ascomycota	Dothideomycetes	Capnodiales	Cladosporiaceae	Cladosporium	delicatulum	0.000402939	ASV_260
ASV_284	k__Fungi	Basidiomycota	Cystobasidiomycetes	Erythrobasidiales	Erythrobasidiaceae	Bannoa	ogasawarensis	0.000394051	ASV_284
ASV_362	k__Fungi	Basidiomycota	NA	NA	NA	NA	NA	0.000239986	ASV_362
ASV_406	k__Fungi	Ascomycota	Lecanoromycetes	Caliciales	Physciaceae	Rinodina	pyrina	0.000192581	ASV_406
ASV_91	k__Fungi	Ascomycota	Sordariomycetes	Hypocreales	Nectriaceae	Fusarium	NA	0.000171842	ASV_91
ASV_297	k__Fungi	Ascomycota	Dothideomycetes	Pleosporales	Amorosiaceae	Angustimassarina	acerina	0.000168879	ASV_297
ASV_271	k__Fungi	Basidiomycota	Tremellomycetes	Tremellales	Bulleribasidiaceae	Vishniacozyma	dimennae	0.000165916	ASV_271
ASV_475	k__Fungi	Basidiomycota	Tremellomycetes	Trichosporonales	Trichosporonaceae	Cutaneotrichosporon	moniliiforme	0.000136288	ASV_475
ASV_237	k__Fungi	Basidiomycota	Tremellomycetes	Filobasidiales	Filobasidiaceae	Filobasidium	oeirense	0.000130363	ASV_237
ASV_549	k__Fungi	Ascomycota	Dothideomycetes	Pleosporales	Phaeosphaeriaceae	Parastagonospora	NA	8.88836e-05	ASV_549
ASV_431	k__Fungi	Basidiomycota	Microbotryomycetes	Sporidiobolales	Sporidiobolaceae	Sporobolomyces	ruberrimus	8.59208e-05	ASV_431
ASV_556	k__Fungi	Basidiomycota	Tremellomycetes	Tremellales	Trimorphomycetaceae	Saitozyma	paraflava	8.59208e-05	ASV_556
ASV_586	k__Fungi	Mortierellomycota	Mortierellomycetes	Mortierellales	Mortierellaceae	Mortierella	camargensis	7.40697e-05	ASV_586
ASV_587	k__Fungi	Basidiomycota	Cystobasidiomycetes	Erythrobasidiales	Erythrobasidiaceae	Bannoa	ogasawarensis	7.40697e-05	ASV_587
ASV_620	k__Fungi	Ascomycota	Sordariomycetes	Xylariales	Amphisphaeriaceae	Seimatosporium	rosicola	6.22185e-05	ASV_620
ASV_625	k__Fungi	Ascomycota	Sordariomycetes	Hypocreales	Hypocreales_fam_Incertae_sedis	Chlamydocillium	cyanophilum	5.92557e-05	ASV_625
ASV_200	k__Fungi	Basidiomycota	Tremellomycetes	Tremellales	Bulleribasidiaceae	Vishniacozyma	tephrensis	4.74046e-05	ASV_200
ASV_516	k__Fungi	Basidiomycota	Microbotryomycetes	Microbotryomycetes_ord_Incertae_sedis	Chrysozymaceae	Sampaiozyma	ingeniosa	4.44418e-05	ASV_516
ASV_672	k__Fungi	Basidiomycota	Cystobasidiomycetes	Erythrobasidiales	Erythrobasidiaceae	Bannoa	ogasawarensis	4.1479e-05	ASV_672
ASV_673	k__Fungi	Ascomycota	NA	NA	NA	NA	NA	4.1479e-05	ASV_673
ASV_674	k__Fungi	Ascomycota	Dothideomycetes	Capnodiales	Teratosphaeriaceae	Constantinomyces	NA	4.1479e-05	ASV_674
ASV_434	k__Fungi	Ascomycota	Sordariomycetes	Hypocreales	Nectriaceae	Nectria	pseudopeziza	3.25907e-05	ASV_434
ASV_700	k__Fungi	Ascomycota	Dothideomycetes	Capnodiales	Mycosphaerellaceae	Paracercosporidium	tiliae	3.25907e-05	ASV_700
ASV_701	k__Fungi	Ascomycota	Dothideomycetes	Pleosporales	Sporormiaceae	Preussia	flanaganii	3.25907e-05	ASV_701
ASV_710	k__Fungi	Basidiomycota	Tremellomycetes	Filobasidiales	Filobasidiaceae	Filobasidium	wieringae	2.96279e-05	ASV_710
ASV_711	k__Fungi	Basidiomycota	Microbotryomycetes	Sporidiobolales	Sporidiobolaceae	Rhodosporidiobolus	colostri	2.96279e-05	ASV_711
ASV_718	k__Fungi	Basidiomycota	Cystobasidiomycetes	Erythrobasidiales	Erythrobasidiaceae	Bannoa	ogasawarensis	2.66651e-05	ASV_718
ASV_727	k__Fungi	Ascomycota	Dothideomycetes	Pleosporales	Phaeosphaeriaceae	Phaeosphaeria	poagena	2.37023e-05	ASV_727
ASV_728	k__Fungi	Basidiomycota	Tremellomycetes	Cystofilobasidiales	Cystofilobasidiaceae	Cystofilobasidium	infirmominiatum	2.37023e-05	ASV_728
ASV_729	k__Fungi	Basidiomycota	Tremellomycetes	Tremellales	Bulleribasidiaceae	Dioszegia	patagonica	2.37023e-05	ASV_729
ASV_115	k__Fungi	Ascomycota	Sordariomycetes	Xylariales	Sporocadaceae	Hymenopleella	subcylindrica	0.000891799	ASV_115
ASV_224	k__Fungi	Basidiomycota	Tremellomycetes	Filobasidiales	Filobasidiaceae	Filobasidium	wieringae	0.000460744	ASV_224
ASV_137	k__Fungi	Ascomycota	Dothideomycetes	Pleosporales	Lentitheciaceae	Murilentithecium	clematidis	0.00043949	ASV_137
ASV_255	k__Fungi	Ascomycota	Dothideomycetes	Pleosporales	Phaeosphaeriaceae	Parastagonospora	caricis	0.000369957	ASV_255
ASV_298	k__Fungi	Ascomycota	Dothideomycetes	Pleosporales	Didymellaceae	Neoascochyta	NA	0.000283709	ASV_298
ASV_291	k__Fungi	Basidiomycota	Cystobasidiomycetes	Erythrobasidiales	Erythrobasidiaceae	Bannoa	ogasawarensis	0.000195192	ASV_291
ASV_371	k__Fungi	Basidiomycota	Cystobasidiomycetes	Erythrobasidiales	Erythrobasidiaceae	Bannoa	ogasawarensis	0.000170226	ASV_371
ASV_343	k__Fungi	Basidiomycota	Microbotryomycetes	Leucosporidiales	Leucosporidiaceae	Leucosporidium	golubevii	0.000149798	ASV_343
ASV_405	k__Fungi	Ascomycota	Sordariomycetes	Hypocreales	Nectriaceae	Fusarium	NA	0.000147529	ASV_405
ASV_450	k__Fungi	Ascomycota	Leotiomycetes	Helotiales	NA	NA	NA	0.000115753	ASV_450
ASV_456	k__Fungi	Ascomycota	Dothideomycetes	Pleosporales	Didymellaceae	Epicoccum	NA	0.000113484	ASV_456
ASV_390	k__Fungi	Ascomycota	Dothideomycetes	Dothideales	Aureobasidiaceae	Aureobasidium	leucospermi	0.000102135	ASV_390
ASV_504	k__Fungi	Ascomycota	Eurotiomycetes	Eurotiales	Aspergillaceae	Aspergillus	NA	8.85173e-05	ASV_504
ASV_507	k__Fungi	Basidiomycota	Cystobasidiomycetes	Erythrobasidiales	Erythrobasidiaceae	Bannoa	ogasawarensis	8.62476e-05	ASV_507
ASV_514	k__Fungi	Ascomycota	Dothideomycetes	Pleosporales	Phaeosphaeriaceae	Parastagonospora	caricis	8.39779e-05	ASV_514
ASV_515	k__Fungi	Ascomycota	Sordariomycetes	Xylariales	Diatrypaceae	Eutypa	lata	8.39779e-05	ASV_515
ASV_548	k__Fungi	Ascomycota	Sordariomycetes	Xylariales	Diatrypaceae	Eutypa	lata	6.80902e-05	ASV_548
ASV_566	k__Fungi	Basidiomycota	Agaricostilbomycetes	Agaricostilbales	Chionosphaeraceae	NA	NA	6.35509e-05	ASV_566
ASV_573	k__Fungi	Basidiomycota	Tremellomycetes	Tremellales	Bulleribasidiaceae	Vishniacozyma	dimennae	6.12812e-05	ASV_573
ASV_585	k__Fungi	Ascomycota	Sordariomycetes	Hypocreales	Hypocreales_fam_Incertae_sedis	Acremonium	NA	5.67418e-05	ASV_585
ASV_613	k__Fungi	Ascomycota	Dothideomycetes	Pleosporales	Biatriosporaceae	Biatriospora	mackinnonii	4.99328e-05	ASV_613
ASV_619	k__Fungi	Ascomycota	Leotiomycetes	Helotiales	Dermateaceae	Parafabraea	caliginosa	4.76631e-05	ASV_619
ASV_687	k__Fungi	Ascomycota	Dothideomycetes	Dothideales	Dothideales_fam_Incertae_sedis	Hortaea	werneckii	2.95058e-05	ASV_687
ASV_574	k__Fungi	Basidiomycota	Malasseziomycetes	Malasseziales	Malasseziaceae	Malassezia	globosa	1.3618e-05	ASV_574
ASV_753	k__Fungi	Ascomycota	Dothideomycetes	Pleosporales	Melanommataceae	NA	NA	1.3618e-05	ASV_753
ASV_146	k__Fungi	Ascomycota	Dothideomycetes	Dothideales	Aureobasidiaceae	Aureobasidium	NA	0.000991847	ASV_146
ASV_178	k__Fungi	Ascomycota	Dothideomycetes	Capnodiales	Cladosporiaceae	Cladosporium	NA	0.000755899	ASV_178
ASV_107	k__Fungi	Ascomycota	Saccharomycetes	Saccharomycetales	Saccharomycodaceae	Hanseniaspora	uvarum	0.00160693	ASV_107
ASV_103	k__Fungi	Ascomycota	Sordariomycetes	Hypocreales	NA	NA	NA	0.00200786	ASV_103
ASV_2	k__Fungi	Ascomycota	Sordariomycetes	Xylariales	Diatrypaceae	Eutypa	lata	0.00165902	ASV_2
ASV_15	k__Fungi	Ascomycota	Sordariomycetes	Xylariales	Diatrypaceae	Eutypa	lata	0.000981328	ASV_15
ASV_129	k__Fungi	Basidiomycota	Tremellomycetes	Cystofilobasidiales	Cystofilobasidiaceae	Cystofilobasidium	macerans	0.000952413	ASV_129
ASV_170	k__Fungi	Basidiomycota	Agaricomycetes	Polyporales	Polyporaceae	Trametes	villosa	0.00091621	ASV_170
ASV_184	k__Fungi	Ascomycota	NA	NA	NA	NA	NA	0.000818741	ASV_184
ASV_44	k__Fungi	Ascomycota	Dothideomycetes	Botryosphaeriales	Botryosphaeriaceae	Neofusicoccum	NA	0.000667636	ASV_44
ASV_202	k__Fungi	Ascomycota	Dothideomycetes	Pleosporales	Pleosporaceae	Alternaria	angustiovoidea	0.000665575	ASV_202
ASV_221	k__Fungi	Basidiomycota	Agaricomycetes	Agaricales	Agaricales_fam_Incertae_sedis	Chondrostereum	purpureum	0.000601524	ASV_221
ASV_273	k__Fungi	Ascomycota	Dothideomycetes	Pleosporales	NA	NA	NA	0.000398231	ASV_273
ASV_272	k__Fungi	Ascomycota	Dothideomycetes	Pleosporales	Phaeosphaeriaceae	Phaeosphaeria	caricicola	0.000387622	ASV_272
ASV_282	k__Fungi	Basidiomycota	Cystobasidiomycetes	Erythrobasidiales	Erythrobasidiaceae	Bannoa	ogasawarensis	0.000370383	ASV_282
ASV_121	k__Fungi	Basidiomycota	Tremellomycetes	Tremellales	Bulleribasidiaceae	Vishniacozyma	psychrotolerans	0.000329028	ASV_121
ASV_329	k__Fungi	Basidiomycota	Tremellomycetes	Tremellales	Bulleribasidiaceae	Vishniacozyma	tephrensis	0.000278483	ASV_329
ASV_399	k__Fungi	Ascomycota	Sordariomycetes	Xylariales	Diatrypaceae	Eutypa	lata	0.000183799	ASV_399
ASV_403	k__Fungi	Ascomycota	Sordariomycetes	Xylariales	Diatrypaceae	Eutypa	lata	0.000181014	ASV_403
ASV_409	k__Fungi	Ascomycota	Sordariomycetes	Xylariales	Diatrypaceae	Eutypa	lata	0.00017266	ASV_409
ASV_443	k__Fungi	Ascomycota	Dothideomycetes	Pleosporales	Didymosphaeriaceae	Pseudopithomyces	rosae	0.000147596	ASV_443
ASV_468	k__Fungi	Basidiomycota	Wallemiomycetes	Wallemiales	Wallemiaceae	Wallemia	tropicalis	0.000130887	ASV_468
ASV_478	k__Fungi	Ascomycota	Sordariomycetes	Xylariales	Diatrypaceae	Eutypa	lata	0.000125317	ASV_478
ASV_481	k__Fungi	Ascomycota	Leotiomycetes	Helotiales	Dermateaceae	NA	NA	0.000122533	ASV_481
ASV_527	k__Fungi	Basidiomycota	Agaricomycetes	Agaricales	Typhulaceae	Typhula	sclerotioides	9.46843e-05	ASV_527
ASV_544	k__Fungi	Ascomycota	Dothideomycetes	Pleosporales	Didymellaceae	Neoascochyta	paspali	8.63298e-05	ASV_544
ASV_97	k__Fungi	Ascomycota	Eurotiomycetes	NA	NA	NA	NA	0.00215825	ASV_97
ASV_96	k__Fungi	Basidiomycota	Tremellomycetes	Holtermanniales	Holtermanniales_fam_Incertae_sedis	Holtermanniella	festucosa	0.000909079	ASV_96
ASV_138	k__Fungi	Basidiomycota	Tremellomycetes	Filobasidiales	Filobasidiaceae	Filobasidium	stepposum	0.00228185	ASV_138
ASV_150	k__Fungi	Basidiomycota	Microbotryomycetes	Sporidiobolales	Sporidiobolaceae	Rhodotorula	babjevae	0.00145164	ASV_150
ASV_112	k__Fungi	Ascomycota	Arthoniomycetes	Lichenostigmatales	Phaeococcomycetaceae	Phaeococcomyces	NA	0.00143639	ASV_112
ASV_29	k__Fungi	Ascomycota	Dothideomycetes	Pleosporales	Lophiotremataceae	Atrocalyx	lignicola	0.00133029	ASV_29
ASV_205	k__Fungi	Basidiomycota	Cystobasidiomycetes	Erythrobasidiales	Erythrobasidiaceae	Bannoa	ogasawarensis	0.00112199	ASV_205
ASV_244	k__Fungi	Ascomycota	Dothideomycetes	Pleosporales	Amorosiaceae	Angustimassarina	acerina	0.000856878	ASV_244
ASV_21	k__Fungi	Ascomycota	Dothideomycetes	Pleosporales	Didymosphaeriaceae	Pseudopithomyces	rosae	0.000577564	ASV_21
ASV_139	k__Fungi	Basidiomycota	Cystobasidiomycetes	Cystobasidiomycetes_ord_Incertae_sedis	Symmetrosporaceae	Symmetrospora	oryzicola	0.000478507	ASV_139
ASV_113	k__Fungi	Ascomycota	Sordariomycetes	Hypocreales	NA	NA	NA	0.000470014	ASV_113
ASV_334	k__Fungi	Ascomycota	Dothideomycetes	Pleosporales	Amorosiaceae	Angustimassarina	acerina	0.000468679	ASV_334
ASV_337	k__Fungi	Basidiomycota	Tremellomycetes	Tremellales	Tremellales_fam_Incertae_sedis	Kwoniella	betulae	0.000459211	ASV_337
ASV_400	k__Fungi	Ascomycota	Eurotiomycetes	Chaetothyriales	Herpotrichiellaceae	Exophiala	sideris	0.000312453	ASV_400
ASV_404	k__Fungi	Basidiomycota	Agaricomycetes	Cantharellales	Cantharellales_fam_Incertae_sedis	Sistotrema	brinkmannii	0.000307719	ASV_404
ASV_228	k__Fungi	Ascomycota	Dothideomycetes	Capnodiales	NA	NA	NA	0.000250909	ASV_228
ASV_133	k__Fungi	Ascomycota	Dothideomycetes	Pleosporales	Didymellaceae	Stagonosporopsis	NA	0.000227238	ASV_133
ASV_529	k__Fungi	Ascomycota	NA	NA	NA	NA	NA	0.00016096	ASV_529
ASV_530	k__Fungi	Ascomycota	NA	NA	NA	NA	NA	0.00016096	ASV_530
ASV_555	k__Fungi	Ascomycota	NA	NA	NA	NA	NA	0.00013729	ASV_555
ASV_300	k__Fungi	Ascomycota	Eurotiomycetes	Eurotiales	Aspergillaceae	Penicillium	NA	2.84048e-05	ASV_300
ASV_779	k__Fungi	Ascomycota	Eurotiomycetes	Chaetothyriales	Herpotrichiellaceae	Exophiala	sideris	9.46826e-06	ASV_779
ASV_50	k__Fungi	Ascomycota	Dothideomycetes	Botryosphaeriales	Botryosphaeriaceae	Neofusicoccum	NA	0.00312799	ASV_50
ASV_175	k__Fungi	Basidiomycota	Cystobasidiomycetes	Erythrobasidiales	Erythrobasidiaceae	Bannoa	ogasawarensis	0.000760015	ASV_175
ASV_199	k__Fungi	Ascomycota	Dothideomycetes	Pleosporales	Lophiotremataceae	Atrocalyx	lignicola	0.000710746	ASV_199
ASV_290	k__Fungi	Basidiomycota	Tremellomycetes	Cystofilobasidiales	Cystofilobasidiaceae	Cystofilobasidium	macerans	0.000373927	ASV_290
ASV_132	k__Fungi	Basidiomycota	Cystobasidiomycetes	Erythrobasidiales	Erythrobasidiaceae	Bannoa	ogasawarensis	0.000365364	ASV_132
ASV_220	k__Fungi	Ascomycota	Dothideomycetes	Capnodiales	Cladosporiaceae	Cladosporium	langeronii	0.0003568	ASV_220
ASV_344	k__Fungi	Basidiomycota	Cystobasidiomycetes	Erythrobasidiales	Erythrobasidiaceae	Bannoa	ogasawarensis	0.000262605	ASV_344
ASV_307	k__Fungi	Basidiomycota	Cystobasidiomycetes	Erythrobasidiales	Erythrobasidiaceae	Bannoa	ogasawarensis	0.000248333	ASV_307
ASV_429	k__Fungi	Basidiomycota	Cystobasidiomycetes	Erythrobasidiales	Erythrobasidiaceae	Bannoa	ogasawarensis	0.000165555	ASV_429
ASV_430	k__Fungi	Basidiomycota	Tremellomycetes	Tremellales	Cuniculitremaceae	Kockovaella	NA	0.000165555	ASV_430
ASV_436	k__Fungi	Ascomycota	Sordariomycetes	Xylariales	Diatrypaceae	Eutypa	lata	0.000159847	ASV_436
ASV_499	k__Fungi	Ascomycota	Dothideomycetes	Pleosporales	Torulaceae	Torula	NA	0.000114176	ASV_499
ASV_479	k__Fungi	Ascomycota	Sordariomycetes	Hypocreales	Hypocreales_fam_Incertae_sedis	Acremonium	pilosum	0.000105613	ASV_479
ASV_287	k__Fungi	Ascomycota	NA	NA	NA	NA	NA	9.13409e-05	ASV_287
ASV_46	k__Fungi	Ascomycota	Dothideomycetes	Pleosporales	Didymosphaeriaceae	Pseudopithomyces	rosae	8.56321e-05	ASV_46
ASV_579	k__Fungi	Ascomycota	Eurotiomycetes	Phaeomoniellales	Phaeomoniellaceae	Phaeomoniella	chlamydospora	7.42145e-05	ASV_579
ASV_596	k__Fungi	Ascomycota	Dothideomycetes	Capnodiales	Mycosphaerellaceae	Sphaerulina	pseudovirgaureae	6.85057e-05	ASV_596
ASV_636	k__Fungi	Ascomycota	NA	NA	NA	NA	NA	5.42336e-05	ASV_636
ASV_455	k__Fungi	Basidiomycota	Malasseziomycetes	Malasseziales	Malasseziaceae	Malassezia	restricta	3.71072e-05	ASV_455
ASV_134	k__Fungi	Ascomycota	Arthoniomycetes	Lichenostigmatales	Phaeococcomycetaceae	Phaeococcomyces	NA	0.00114747	ASV_134
ASV_136	k__Fungi	Basidiomycota	Microbotryomycetes	Sporidiobolales	Sporidiobolaceae	Sporobolomyces	roseus	0.00230403	ASV_136
ASV_66	k__Fungi	Basidiomycota	Tremellomycetes	Holtermanniales	Holtermanniales_fam_Incertae_sedis	Holtermanniella	wattica	0.00207855	ASV_66
ASV_152	k__Fungi	Ascomycota	Sordariomycetes	Xylariales	Bartaliniaceae	NA	NA	0.00164461	ASV_152
ASV_218	k__Fungi	Ascomycota	Eurotiomycetes	Chaetothyriales	Herpotrichiellaceae	Exophiala	salmonis	0.00108992	ASV_218
ASV_222	k__Fungi	Ascomycota	NA	NA	NA	NA	NA	0.00104613	ASV_222
ASV_235	k__Fungi	Ascomycota	Sordariomycetes	Xylariales	Amphisphaeriaceae	Seimatosporium	vitis	0.000978007	ASV_235
ASV_241	k__Fungi	Ascomycota	Dothideomycetes	Pleosporales	Pleosporaceae	Alternaria	angustiovoidea	0.000924484	ASV_241
ASV_247	k__Fungi	Ascomycota	Eurotiomycetes	Phaeomoniellales	Phaeomoniellaceae	Phaeomoniella	chlamydospora	0.000870961	ASV_247
ASV_254	k__Fungi	Ascomycota	Eurotiomycetes	Phaeomoniellales	Phaeomoniellaceae	Phaeomoniella	chlamydospora	0.00079311	ASV_254
ASV_263	k__Fungi	Ascomycota	NA	NA	NA	NA	NA	0.000754185	ASV_263
ASV_266	k__Fungi	Ascomycota	Eurotiomycetes	Phaeomoniellales	Phaeomoniellaceae	Phaeomoniella	chlamydospora	0.00072499	ASV_266
ASV_323	k__Fungi	Ascomycota	Eurotiomycetes	Phaeomoniellales	Phaeomoniellaceae	Phaeomoniella	chlamydospora	0.000506033	ASV_323
ASV_347	k__Fungi	Ascomycota	Sordariomycetes	Xylariales	Diatrypaceae	Eutypa	lata	0.000433048	ASV_347
ASV_356	k__Fungi	Ascomycota	Leotiomycetes	Helotiales	Dermateaceae	Parafabraea	caliginosa	0.000403854	ASV_356
ASV_421	k__Fungi	Ascomycota	Eurotiomycetes	Phaeomoniellales	Phaeomoniellaceae	Phaeomoniella	chlamydospora	0.000291942	ASV_421
ASV_101	k__Fungi	Ascomycota	Eurotiomycetes	Chaetothyriales	Herpotrichiellaceae	Exophiala	salmonis	0.00023842	ASV_101
ASV_512	k__Fungi	Ascomycota	Dothideomycetes	Capnodiales	Teratosphaeriaceae	Devriesia	fraserae	0.000180031	ASV_512
ASV_47	k__Fungi	Basidiomycota	Microbotryomycetes	Sporidiobolales	Sporidiobolaceae	Sporobolomyces	roseus	0.00687555	ASV_47
ASV_528	k__Fungi	Ascomycota	Eurotiomycetes	Eurotiales	Aspergillaceae	Aspergillus	penicillioides	5.76584e-05	ASV_528
ASV_595	k__Fungi	Basidiomycota	Agaricostilbomycetes	Agaricostilbales	Kondoaceae	Kondoa	aeria	4.07e-05	ASV_595
ASV_623	k__Fungi	Basidiomycota	NA	NA	NA	NA	NA	3.39167e-05	ASV_623
ASV_658	k__Fungi	Ascomycota	Sordariomycetes	Xylariales	Amphisphaeriaceae	Seimatosporium	rosicola	2.71334e-05	ASV_658
ASV_461	k__Fungi	Ascomycota	Leotiomycetes	Helotiales	NA	NA	NA	2.20459e-05	ASV_461
ASV_28	k__Fungi	Ascomycota	Eurotiomycetes	Phaeomoniellales	Phaeomoniellaceae	Pseudophaeomoniella	oleae	9.15751e-05	ASV_28
ASV_303	k__Fungi	Ascomycota	Dothideomycetes	Pleosporales	Amorosiaceae	Angustimassarina	acerina	0.000375478	ASV_303
ASV_473	k__Fungi	Ascomycota	Sordariomycetes	Hypocreales	Hypocreales_fam_Incertae_sedis	Sporidesmium	melaleucae	0.000142744	ASV_473
ASV_617	k__Fungi	Ascomycota	Dothideomycetes	Pleosporales	Biatriosporaceae	Biatriospora	mackinnonii	6.51656e-05	ASV_617
ASV_709	k__Fungi	Ascomycota	NA	NA	NA	NA	NA	3.10312e-05	ASV_709
ASV_752	k__Fungi	Ascomycota	Eurotiomycetes	Eurotiales	Aspergillaceae	Penicillium	paczoskii	1.86187e-05	ASV_752
ASV_75	k__Fungi	Ascomycota	Eurotiomycetes	Phaeomoniellales	Phaeomoniellaceae	Phaeomoniella	chlamydospora	0.000532799	ASV_75
ASV_773	k__Fungi	Basidiomycota	Microbotryomycetes	Sporidiobolales	Sporidiobolaceae	Rhodotorula	babjevae	5.22867e-05	ASV_773
ASV_751	k__Fungi	Ascomycota	NA	NA	NA	NA	NA	0.000104573	ASV_751
ASV_726	k__Fungi	Ascomycota	Saccharomycetes	Saccharomycetales	Pichiaceae	Pichia	kluyveri	1.54459e-05	ASV_726
ASV_483	k__Fungi	Ascomycota	NA	NA	NA	NA	NA	8.30218e-05	ASV_483
ASV_17	k__Fungi	Ascomycota	Eurotiomycetes	Phaeomoniellales	Phaeomoniellaceae	Phaeomoniella	chlamydospora	0.00754797	ASV_17
ASV_772	k__Fungi	Ascomycota	Dothideomycetes	Capnodiales	Cladosporiaceae	Cladosporium	delicatulum	9.46396e-06	ASV_772
ASV_10	k__Fungi	Ascomycota	Dothideomycetes	Pleosporales	Didymellaceae	Epicoccum	dendrobii	0.0182564	ASV_10
ASV_5	k__Fungi	Ascomycota	Dothideomycetes	Pleosporales	Pleosporaceae	Alternaria	angustiovoidea	0.0730118	ASV_5
ASV_22	k__Fungi	Ascomycota	Dothideomycetes	Pleosporales	Amorosiaceae	Angustimassarina	acerina	0.0140022	ASV_22
ASV_26	k__Fungi	Basidiomycota	Tremellomycetes	Filobasidiales	Filobasidiaceae	Filobasidium	NA	0.0140167	ASV_26
ASV_20	k__Fungi	Ascomycota	Dothideomycetes	Capnodiales	Cladosporiaceae	Cladosporium	delicatulum	0.0151337	ASV_20
ASV_14	k__Fungi	Ascomycota	Sordariomycetes	Xylariales	Amphisphaeriaceae	Seimatosporium	rosicola	0.0433155	ASV_14
ASV_9	k__Fungi	Ascomycota	Dothideomycetes	Dothideales	Aureobasidiaceae	Aureobasidium	NA	0.0774546	ASV_9
ASV_3	k__Fungi	Ascomycota	Dothideomycetes	Pleosporales	Didymellaceae	Epicoccum	dendrobii	0.0889486	ASV_3
ASV_42	k__Fungi	Ascomycota	Eurotiomycetes	Eurotiales	Aspergillaceae	Penicillium	paczoskii	0.0123513	ASV_42
ASV_52	k__Fungi	Basidiomycota	Microbotryomycetes	Sporidiobolales	Sporidiobolaceae	Rhodotorula	babjevae	0.00185862	ASV_52
ASV_8	k__Fungi	Ascomycota	Sordariomycetes	Xylariales	Amphisphaeriaceae	Seimatosporium	vitis	0.0645012	ASV_8
ASV_62	k__Fungi	Ascomycota	Sordariomycetes	Hypocreales	Bionectriaceae	Clonostachys	wenpingii	0.00230464	ASV_62
ASV_99	k__Fungi	Ascomycota	Dothideomycetes	Pleosporales	Lophiotremataceae	Atrocalyx	lignicola	0.000742138	ASV_99
ASV_13	k__Fungi	Ascomycota	Dothideomycetes	Pleosporales	NA	Pleosporales_sp	NA	0.0663499	ASV_13
ASV_183	k__Fungi	Ascomycota	Sordariomycetes	Togniniales	Togniniaceae	Phaeoacremonium	NA	0.000395802	ASV_183
ASV_1	k__Fungi	Ascomycota	Eurotiomycetes	Phaeomoniellales	Phaeomoniellaceae	Phaeomoniella	chlamydospora	0.307258	ASV_1
ASV_750	k__Fungi	Basidiomycota	Tremellomycetes	Filobasidiales	Filobasidiaceae	Naganishia	diffluens	1.89279e-05	ASV_750

## Sheet: Sheet2
	igraph.degree	igraph.closeness	igraph.betweenness	igraph.cen.degree
ASV_107	7	1	0	7
ASV_146	7	1	0	7
ASV_137	7	1	0	7
ASV_255	7	1	0	7
ASV_291	7	1	0	7
ASV_456	7	1	0	7
ASV_753	7	1	0	7
ASV_44	1	1	0	1
ASV_40	37	0.492754	911.89	37
ASV_48	23	0.447368	58.6358	23
ASV_73	21	0.390805	1.17692	21
ASV_108	21	0.390805	1.17692	21
ASV_33	20	0.357895	0.55	20
ASV_154	21	0.390805	1.17692	21
ASV_151	21	0.390805	1.17692	21
ASV_159	21	0.390805	1.17692	21
ASV_177	21	0.390805	1.17692	21
ASV_114	22	0.397661	9.79805	22
ASV_268	21	0.390805	1.17692	21
ASV_278	21	0.390805	1.17692	21
ASV_131	23	0.447368	58.6358	23
ASV_94	9	0.317757	531	9
ASV_259	21	0.390805	1.17692	21
ASV_353	21	0.390805	1.17692	21
ASV_422	21	0.390805	1.17692	21
ASV_53	21	0.390805	1.17692	21
ASV_513	21	0.390805	1.17692	21
ASV_43	22	0.397661	9.79805	22
ASV_469	21	0.390805	1.17692	21
ASV_47	7	1	0	7
ASV_136	7	1	0	7
ASV_66	7	1	0	7
ASV_152	7	1	0	7
ASV_235	7	1	0	7
ASV_356	7	1	0	7
ASV_101	7	1	0	7
ASV_115	7	1	0	7
ASV_60	7	1	0	7
ASV_91	7	1	0	7
ASV_297	7	1	0	7
ASV_200	7	1	0	7
ASV_434	7	1	0	7
ASV_718	7	1	0	7
ASV_49	19	0.409639	795	19
ASV_116	22	0.456376	34.2813	22
ASV_124	22	0.456376	34.2813	22
ASV_140	22	0.456376	34.2813	22
ASV_141	22	0.456376	34.2813	22
ASV_77	24	0.465753	160.624	24
ASV_153	19	0.348718	0	19
ASV_30	22	0.456376	34.2813	22
ASV_89	19	0.348718	0	19
ASV_264	22	0.456376	34.2813	22
ASV_281	23	0.419753	64.563	23
ASV_375	22	0.456376	34.2813	22
ASV_391	22	0.456376	34.2813	22
ASV_135	21	0.386364	3.77778	21
ASV_445	22	0.456376	34.2813	22
ASV_6	22	0.456376	34.2813	22
ASV_557	22	0.456376	34.2813	22
ASV_558	22	0.456376	34.2813	22
ASV_106	22	0.456376	34.2813	22
ASV_120	22	0.456376	34.2813	22
ASV_642	22	0.456376	34.2813	22
ASV_58	17	1	0.0625	17
ASV_84	17	1	0.0625	17
ASV_55	17	1	0.0625	17
ASV_147	17	1	0.0625	17
ASV_102	17	1	0.0625	17
ASV_90	17	1	0.0625	17
ASV_171	17	1	0.0625	17
ASV_180	17	1	0.0625	17
ASV_179	17	1	0.0625	17
ASV_219	17	1	0.0625	17
ASV_292	17	1	0.0625	17
ASV_267	17	1	0.0625	17
ASV_78	17	1	0.0625	17
ASV_190	17	1	0.0625	17
ASV_85	17	1	0.0625	17
ASV_92	17	1	0.0625	17
ASV_86	14	0.262548	0.0769231	14
ASV_100	14	0.262548	0.0769231	14
ASV_142	14	0.262548	0.0769231	14
ASV_155	14	0.262548	0.0769231	14
ASV_105	13	0.261538	0	13
ASV_163	14	0.262548	0.0769231	14
ASV_182	14	0.262548	0.0769231	14
ASV_181	14	0.262548	0.0769231	14
ASV_71	15	0.331707	756.077	15
ASV_148	14	0.262548	0.0769231	14
ASV_246	14	0.262548	0.0769231	14
ASV_301	14	0.262548	0.0769231	14
ASV_109	13	0.261538	0	13
ASV_446	14	0.262548	0.0769231	14
ASV_50	9	0.25	7.5	9
ASV_138	9	0.25	7.5	9
ASV_150	9	0.25	7.5	9
ASV_112	9	0.25	7.5	9
ASV_29	9	0.25	7.5	9
ASV_334	9	0.25	7.5	9
ASV_139	8	0.204819	0	8
ASV_779	9	0.25	7.5	9
ASV_52	1	1	0	1
ASV_28	1	1	0	1
ASV_173	20	0.367568	0.626923	20
ASV_216	2	1	0	2
ASV_752	2	1	0	2
ASV_2	10	1	0	10
ASV_103	10	1	0	10
ASV_15	10	1	0	10
ASV_129	10	1	0	10
ASV_170	10	1	0	10
ASV_221	10	1	0	10
ASV_282	10	1	0	10
ASV_121	10	1	0	10
ASV_468	10	1	0	10
ASV_481	10	1	0	10
ASV_175	5	1	0	5
ASV_132	5	1	0	5
ASV_220	5	1	0	5
ASV_287	5	1	0	5
ASV_46	5	1	0	5
ASV_9	7	1	0	7
ASV_17	1	1	0	1
ASV_5	21	0.412121	580.627	21
ASV_8	7	1	0	7
ASV_14	7	1	0	7
ASV_10	21	0.386364	3.77778	21
ASV_20	16	0.944444	0	16
ASV_22	14	0.262548	0.0769231	14
ASV_26	16	0.944444	0	16
ASV_42	9	0.25	7.5	9
ASV_183	1	1	0	1
ASV_62	1	1	0	1
ASV_99	2	1	0	2
ASV_97	10	1	0	10
ASV_134	5	1	0	5

## Sheet: Fun_Diseased_Gephi_allnode
ID	Kingdom	Phylum	Class	Order	Family	Genus	Species	mean	Label
ASV_10	k__Fungi	Ascomycota	Dothideomycetes	Pleosporales	Didymellaceae	Epicoccum	dendrobii	0.029124	ASV_10
ASV_100	k__Fungi	Ascomycota	Dothideomycetes	Pleosporales	Phaeosphaeriaceae	Populocrescentia	forlicesenensis	0.000449605	ASV_100
ASV_101	k__Fungi	Ascomycota	Eurotiomycetes	Chaetothyriales	Herpotrichiellaceae	Exophiala	salmonis	0.00116303	ASV_101
ASV_102	k__Fungi	Basidiomycota	Malasseziomycetes	Malasseziales	Malasseziaceae	Malassezia	restricta	0.000248025	ASV_102
ASV_105	k__Fungi	Ascomycota	Sordariomycetes	Xylariales	Amphisphaeriaceae	Seimatosporium	rosicola	0.000446405	ASV_105
ASV_106	k__Fungi	Ascomycota	Arthoniomycetes	Lichenostigmatales	Phaeococcomycetaceae	Phaeococcomyces	NA	0.000532841	ASV_106
ASV_108	k__Fungi	Basidiomycota	Tremellomycetes	Holtermanniales	Holtermanniales_fam_Incertae_sedis	Holtermanniella	festucosa	0.000106267	ASV_108
ASV_11	k__Fungi	Ascomycota	NA	NA	NA	NA	NA	0.0140767	ASV_11
ASV_112	k__Fungi	Ascomycota	Arthoniomycetes	Lichenostigmatales	Phaeococcomycetaceae	Phaeococcomyces	NA	0.000322675	ASV_112
ASV_114	k__Fungi	Basidiomycota	Microbotryomycetes	Sporidiobolales	Sporidiobolaceae	Sporobolomyces	roseus	0.000911764	ASV_114
ASV_115	k__Fungi	Ascomycota	Sordariomycetes	Xylariales	Sporocadaceae	Hymenopleella	subcylindrica	0.000573948	ASV_115
ASV_118	k__Fungi	Basidiomycota	Tremellomycetes	Cystofilobasidiales	Mrakiaceae	Itersonilia	perplexans	0.000374859	ASV_118
ASV_119	k__Fungi	Ascomycota	Dothideomycetes	Pleosporales	Amorosiaceae	Angustimassarina	acerina	0.000748724	ASV_119
ASV_12	k__Fungi	Basidiomycota	Tremellomycetes	Tremellales	Tremellaceae	Cryptococcus	gattii	4.22412e-05	ASV_12
ASV_120	k__Fungi	Ascomycota	Dothideomycetes	Pleosporales	NA	NA	NA	0.00107143	ASV_120
ASV_121	k__Fungi	Basidiomycota	Tremellomycetes	Tremellales	Bulleribasidiaceae	Vishniacozyma	psychrotolerans	0.000449452	ASV_121
ASV_122	k__Fungi	Basidiomycota	Cystobasidiomycetes	Erythrobasidiales	Erythrobasidiaceae	Bannoa	ogasawarensis	0.00073643	ASV_122
ASV_123	k__Fungi	Ascomycota	NA	NA	NA	NA	NA	0.000365091	ASV_123
ASV_124	k__Fungi	Ascomycota	Dothideomycetes	Pleosporales	Dictyosporiaceae	Pseudocoleophoma	polygonicola	0.000175022	ASV_124
ASV_127	k__Fungi	Ascomycota	Dothideomycetes	Botryosphaeriales	Botryosphaeriaceae	Diplodia	africana	0.000603882	ASV_127
ASV_129	k__Fungi	Basidiomycota	Tremellomycetes	Cystofilobasidiales	Cystofilobasidiaceae	Cystofilobasidium	macerans	0.00175968	ASV_129
ASV_131	k__Fungi	Ascomycota	Dothideomycetes	Pleosporales	Didymellaceae	Didymella	NA	0.00134875	ASV_131
ASV_132	k__Fungi	Basidiomycota	Cystobasidiomycetes	Erythrobasidiales	Erythrobasidiaceae	Bannoa	ogasawarensis	0.000452969	ASV_132
ASV_134	k__Fungi	Ascomycota	Arthoniomycetes	Lichenostigmatales	Phaeococcomycetaceae	Phaeococcomyces	NA	7.43316e-05	ASV_134
ASV_135	k__Fungi	Ascomycota	Sordariomycetes	Hypocreales	Hypocreales_fam_Incertae_sedis	Sarocladium	implicatum	0.000545868	ASV_135
ASV_137	k__Fungi	Ascomycota	Dothideomycetes	Pleosporales	Lentitheciaceae	Murilentithecium	clematidis	0.000356102	ASV_137
ASV_139	k__Fungi	Basidiomycota	Cystobasidiomycetes	Cystobasidiomycetes_ord_Incertae_sedis	Symmetrosporaceae	Symmetrospora	oryzicola	0.00107709	ASV_139
ASV_14	k__Fungi	Ascomycota	Sordariomycetes	Xylariales	Amphisphaeriaceae	Seimatosporium	rosicola	0.00173368	ASV_14
ASV_141	k__Fungi	Ascomycota	Dothideomycetes	Pleosporales	Didymellaceae	Didymella	chenopodii	0.000140006	ASV_141
ASV_142	k__Fungi	Ascomycota	NA	NA	NA	NA	NA	0.000197664	ASV_142
ASV_143	k__Fungi	Ascomycota	Eurotiomycetes	NA	NA	NA	NA	0.000536227	ASV_143
ASV_145	k__Fungi	Ascomycota	Sordariomycetes	Hypocreales	Bionectriaceae	Clonostachys	wenpingii	0.000335779	ASV_145
ASV_148	k__Fungi	Ascomycota	Leotiomycetes	NA	NA	NA	NA	0.000244018	ASV_148
ASV_149	k__Fungi	Basidiomycota	Tremellomycetes	Tremellales	Bulleribasidiaceae	Vishniacozyma	heimaeyensis	0.000256292	ASV_149
ASV_15	k__Fungi	Ascomycota	Sordariomycetes	Xylariales	Diatrypaceae	Eutypa	lata	0.0125389	ASV_15
ASV_150	k__Fungi	Basidiomycota	Microbotryomycetes	Sporidiobolales	Sporidiobolaceae	Rhodotorula	babjevae	9.07636e-05	ASV_150
ASV_152	k__Fungi	Ascomycota	Sordariomycetes	Xylariales	Bartaliniaceae	NA	NA	0.000106	ASV_152
ASV_153	k__Fungi	Ascomycota	Dothideomycetes	Pleosporales	Pleosporaceae	Alternaria	rosae	0.000309337	ASV_153
ASV_156	k__Fungi	Ascomycota	Eurotiomycetes	Eurotiales	Aspergillaceae	Penicillium	cinerascens	0.000578947	ASV_156
ASV_157	k__Fungi	Ascomycota	Dothideomycetes	Pleosporales	Didymellaceae	Boeremia	NA	0.00103294	ASV_157
ASV_158	k__Fungi	Ascomycota	Dothideomycetes	Pleosporales	Phaeosphaeriaceae	Didymocyrtis	NA	0.000401403	ASV_158
ASV_16	k__Fungi	Ascomycota	Saccharomycetes	Saccharomycetales	Saccharomycetaceae	Saccharomyces	cerevisiae	0.00024822	ASV_16
ASV_160	k__Fungi	Ascomycota	NA	NA	NA	NA	NA	0.000219177	ASV_160
ASV_162	k__Fungi	Ascomycota	NA	NA	NA	NA	NA	0.000326168	ASV_162
ASV_164	k__Fungi	Ascomycota	Dothideomycetes	Pleosporales	NA	NA	NA	0.000409568	ASV_164
ASV_165	k__Fungi	Ascomycota	Dothideomycetes	Pleosporales	NA	NA	NA	0.000421695	ASV_165
ASV_166	k__Fungi	Basidiomycota	Cystobasidiomycetes	Erythrobasidiales	Erythrobasidiaceae	Bannoa	ogasawarensis	0.000474817	ASV_166
ASV_167	k__Fungi	Basidiomycota	Tremellomycetes	Tremellales	Bulleribasidiaceae	Vishniacozyma	carnescens	0.000205876	ASV_167
ASV_168	k__Fungi	Basidiomycota	Tremellomycetes	Tremellales	Bulleribasidiaceae	Vishniacozyma	victoriae	0.000376919	ASV_168
ASV_169	k__Fungi	Basidiomycota	Tremellomycetes	Tremellales	Bulleribasidiaceae	Vishniacozyma	carnescens	0.000204043	ASV_169
ASV_17	k__Fungi	Ascomycota	Eurotiomycetes	Phaeomoniellales	Phaeomoniellaceae	Phaeomoniella	chlamydospora	0.0650064	ASV_17
ASV_173	k__Fungi	Ascomycota	Dothideomycetes	Pleosporales	Phaeosphaeriaceae	Paraphoma	rhaphiolepidis	2.69637e-05	ASV_173
ASV_175	k__Fungi	Basidiomycota	Cystobasidiomycetes	Erythrobasidiales	Erythrobasidiaceae	Bannoa	ogasawarensis	0.000267802	ASV_175
ASV_179	k__Fungi	Ascomycota	Dothideomycetes	Pleosporales	Didymellaceae	NA	NA	4.37591e-05	ASV_179
ASV_18	k__Fungi	Ascomycota	Dothideomycetes	Pleosporales	Phaeosphaeriaceae	Didymocyrtis	NA	0.0122938	ASV_18
ASV_181	k__Fungi	Ascomycota	Eurotiomycetes	Chaetothyriales	Trichomeriaceae	Knufia	tsunedae	1.325e-05	ASV_181
ASV_183	k__Fungi	Ascomycota	Sordariomycetes	Togniniales	Togniniaceae	Phaeoacremonium	NA	0.000573862	ASV_183
ASV_185	k__Fungi	Basidiomycota	Cystobasidiomycetes	Erythrobasidiales	Erythrobasidiaceae	Bannoa	ogasawarensis	0.000348015	ASV_185
ASV_186	k__Fungi	Basidiomycota	Ustilaginomycetes	Ustilaginales	Ustilaginaceae	Ustilago	nunavutica	0.000339729	ASV_186
ASV_19	k__Fungi	Ascomycota	Sordariomycetes	Xylariales	Diatrypaceae	Eutypa	lata	0.0651762	ASV_19
ASV_190	k__Fungi	Ascomycota	Leotiomycetes	Helotiales	Sclerotiniaceae	Botryotinia	pelargonii	0.000468582	ASV_190
ASV_191	k__Fungi	Ascomycota	Dothideomycetes	Botryosphaeriales	Botryosphaeriaceae	Neofusicoccum	NA	0.000714665	ASV_191
ASV_2	k__Fungi	Ascomycota	Sordariomycetes	Xylariales	Diatrypaceae	Eutypa	lata	0.251634	ASV_2
ASV_20	k__Fungi	Ascomycota	Dothideomycetes	Capnodiales	Cladosporiaceae	Cladosporium	delicatulum	0.00716046	ASV_20
ASV_200	k__Fungi	Basidiomycota	Tremellomycetes	Tremellales	Bulleribasidiaceae	Vishniacozyma	tephrensis	0.000403816	ASV_200
ASV_201	k__Fungi	Ascomycota	Dothideomycetes	Pleosporales	Phaeosphaeriaceae	NA	NA	0.000189918	ASV_201
ASV_204	k__Fungi	Ascomycota	Eurotiomycetes	Chaetothyriales	Herpotrichiellaceae	Exophiala	salmonis	0.000279128	ASV_204
ASV_209	k__Fungi	Ascomycota	NA	NA	NA	NA	NA	0.000263281	ASV_209
ASV_211	k__Fungi	Basidiomycota	Tremellomycetes	Filobasidiales	Filobasidiaceae	Naganishia	globosa	0.000274624	ASV_211
ASV_216	k__Fungi	Basidiomycota	Tremellomycetes	Cystofilobasidiales	Cystofilobasidiaceae	Cystofilobasidium	macerans	0.000164239	ASV_216
ASV_22	k__Fungi	Ascomycota	Dothideomycetes	Pleosporales	Amorosiaceae	Angustimassarina	acerina	0.00501253	ASV_22
ASV_220	k__Fungi	Ascomycota	Dothideomycetes	Capnodiales	Cladosporiaceae	Cladosporium	langeronii	7.58965e-05	ASV_220
ASV_226	k__Fungi	Basidiomycota	Tremellomycetes	Filobasidiales	Filobasidiaceae	Naganishia	diffluens	0.000263098	ASV_226
ASV_227	k__Fungi	Basidiomycota	Ustilaginomycetes	Ustilaginales	Ustilaginaceae	Ustilago	nunavutica	0.0001987	ASV_227
ASV_238	k__Fungi	Ascomycota	NA	NA	NA	NA	NA	0.000189332	ASV_238
ASV_24	k__Fungi	Ascomycota	Dothideomycetes	Pleosporales	Melanommataceae	Muriformistrickeria	rosae	0.00659818	ASV_24
ASV_246	k__Fungi	Ascomycota	Sordariomycetes	Hypocreales	Nectriaceae	Fusarium	NA	5.20912e-06	ASV_246
ASV_248	k__Fungi	Ascomycota	NA	NA	NA	NA	NA	0.0011982	ASV_248
ASV_251	k__Fungi	Basidiomycota	Cystobasidiomycetes	Erythrobasidiales	Erythrobasidiaceae	Bannoa	ogasawarensis	0.00122688	ASV_251
ASV_252	k__Fungi	Ascomycota	Sordariomycetes	Xylariales	Diatrypaceae	Eutypa	lata	0.00115012	ASV_252
ASV_259	k__Fungi	Basidiomycota	Tremellomycetes	Tremellales	Bulleribasidiaceae	Vishniacozyma	victoriae	0.000452714	ASV_259
ASV_26	k__Fungi	Basidiomycota	Tremellomycetes	Filobasidiales	Filobasidiaceae	Filobasidium	NA	0.00341158	ASV_26
ASV_267	k__Fungi	Ascomycota	Dothideomycetes	Capnodiales	Teratosphaeriaceae	Neocatenulostroma	abietis	8.40444e-05	ASV_267
ASV_27	k__Fungi	Basidiomycota	Tremellomycetes	Cystofilobasidiales	Mrakiaceae	Itersonilia	perplexans	0.00300681	ASV_27
ASV_270	k__Fungi	Ascomycota	Dothideomycetes	Pleosporales	Pleosporaceae	Alternaria	dactylidicola	8.98035e-05	ASV_270
ASV_279	k__Fungi	Ascomycota	Dothideomycetes	Pleosporales	Phaeosphaeriaceae	Phaeosphaeria	NA	0.000167203	ASV_279
ASV_287	k__Fungi	Ascomycota	NA	NA	NA	NA	NA	5.3181e-05	ASV_287
ASV_29	k__Fungi	Ascomycota	Dothideomycetes	Pleosporales	Lophiotremataceae	Atrocalyx	lignicola	0.0121097	ASV_29
ASV_291	k__Fungi	Basidiomycota	Cystobasidiomycetes	Erythrobasidiales	Erythrobasidiaceae	Bannoa	ogasawarensis	6.30287e-05	ASV_291
ASV_297	k__Fungi	Ascomycota	Dothideomycetes	Pleosporales	Amorosiaceae	Angustimassarina	acerina	8.4041e-05	ASV_297
ASV_3	k__Fungi	Ascomycota	Dothideomycetes	Pleosporales	Didymellaceae	Epicoccum	dendrobii	0.167398	ASV_3
ASV_30	k__Fungi	Ascomycota	Dothideomycetes	Pleosporales	Pleosporaceae	Alternaria	terricola	0.0119643	ASV_30
ASV_306	k__Fungi	Basidiomycota	Microbotryomycetes	Sporidiobolales	Sporidiobolaceae	Rhodotorula	kratochvilovae	0.000129735	ASV_306
ASV_311	k__Fungi	Basidiomycota	Cystobasidiomycetes	Erythrobasidiales	Erythrobasidiaceae	Bannoa	ogasawarensis	0.000129669	ASV_311
ASV_32	k__Fungi	Ascomycota	Sordariomycetes	Xylariales	Diatrypaceae	Eutypa	lata	0.00359768	ASV_32
ASV_33	k__Fungi	Ascomycota	Dothideomycetes	Botryosphaeriales	Botryosphaeriaceae	Diplodia	seriata	0.00264004	ASV_33
ASV_34	k__Fungi	Ascomycota	Dothideomycetes	Pleosporales	Amorosiaceae	Angustimassarina	acerina	0.00407434	ASV_34
ASV_35	k__Fungi	Ascomycota	NA	NA	NA	NA	NA	0.00398013	ASV_35
ASV_352	k__Fungi	Ascomycota	Eurotiomycetes	Eurotiales	Aspergillaceae	Penicillium	NA	8.16314e-05	ASV_352
ASV_363	k__Fungi	Basidiomycota	Cystobasidiomycetes	Erythrobasidiales	Erythrobasidiaceae	Bannoa	ogasawarensis	6.09473e-05	ASV_363
ASV_366	k__Fungi	Basidiomycota	Malasseziomycetes	Malasseziales	Malasseziaceae	Malassezia	restricta	9.46979e-05	ASV_366
ASV_387	k__Fungi	Ascomycota	Dothideomycetes	Pleosporales	Phaeosphaeriaceae	Didymocyrtis	NA	8.60602e-05	ASV_387
ASV_397	k__Fungi	Basidiomycota	Cystobasidiomycetes	Erythrobasidiales	Erythrobasidiaceae	Bannoa	ogasawarensis	8.04932e-05	ASV_397
ASV_398	k__Fungi	Ascomycota	Dothideomycetes	Pleosporales	Melanommataceae	Alpinaria	NA	7.67217e-05	ASV_398
ASV_40	k__Fungi	Ascomycota	Dothideomycetes	Pleosporales	Didymellaceae	Boeremia	NA	0.00112152	ASV_40
ASV_42	k__Fungi	Ascomycota	Eurotiomycetes	Eurotiales	Aspergillaceae	Penicillium	paczoskii	0.000154022	ASV_42
ASV_43	k__Fungi	Ascomycota	Dothideomycetes	Pleosporales	Didymosphaeriaceae	Pseudocamarosporium	propinquum	0.00282607	ASV_43
ASV_434	k__Fungi	Ascomycota	Sordariomycetes	Hypocreales	Nectriaceae	Nectria	pseudopeziza	6.44294e-05	ASV_434
ASV_44	k__Fungi	Ascomycota	Dothideomycetes	Botryosphaeriales	Botryosphaeriaceae	Neofusicoccum	NA	0.00358716	ASV_44
ASV_445	k__Fungi	Ascomycota	Dothideomycetes	Pleosporales	Pleosporaceae	Alternaria	NA	1.47532e-05	ASV_445
ASV_45	k__Fungi	Ascomycota	Sordariomycetes	Xylariales	Amphisphaeriaceae	Seimatosporium	vitis	0.00239091	ASV_45
ASV_46	k__Fungi	Ascomycota	Dothideomycetes	Pleosporales	Didymosphaeriaceae	Pseudopithomyces	rosae	0.00233142	ASV_46
ASV_465	k__Fungi	Ascomycota	Dothideomycetes	Pleosporales	Phaeosphaeriaceae	NA	NA	9.04934e-05	ASV_465
ASV_469	k__Fungi	Basidiomycota	Agaricostilbomycetes	Agaricostilbales	Kondoaceae	Bensingtonia	NA	0.000127525	ASV_469
ASV_47	k__Fungi	Basidiomycota	Microbotryomycetes	Sporidiobolales	Sporidiobolaceae	Sporobolomyces	roseus	0.00247382	ASV_47
ASV_48	k__Fungi	Basidiomycota	Microbotryomycetes	Microbotryomycetes_ord_Incertae_sedis	Microbotryomycetes_fam_Incertae_sedis	Curvibasidium	cygneicollum	0.00052451	ASV_48
ASV_49	k__Fungi	Basidiomycota	Tremellomycetes	Tremellales	Bulleribasidiaceae	Vishniacozyma	carnescens	0.000974625	ASV_49
ASV_5	k__Fungi	Ascomycota	Dothideomycetes	Pleosporales	Pleosporaceae	Alternaria	angustiovoidea	0.0668366	ASV_5
ASV_50	k__Fungi	Ascomycota	Dothideomycetes	Botryosphaeriales	Botryosphaeriaceae	Neofusicoccum	NA	0.00204311	ASV_50
ASV_502	k__Fungi	Ascomycota	Dothideomycetes	Pleosporales	Phaeosphaeriaceae	NA	NA	0.00025505	ASV_502
ASV_51	k__Fungi	Ascomycota	Dothideomycetes	Capnodiales	Teratosphaeriaceae	NA	NA	0.00192829	ASV_51
ASV_517	k__Fungi	Basidiomycota	Tremellomycetes	Holtermanniales	Holtermanniales_fam_Incertae_sedis	Holtermanniella	NA	4.5489e-05	ASV_517
ASV_52	k__Fungi	Basidiomycota	Microbotryomycetes	Sporidiobolales	Sporidiobolaceae	Rhodotorula	babjevae	0.00140873	ASV_52
ASV_53	k__Fungi	Ascomycota	Dothideomycetes	Capnodiales	Teratosphaeriaceae	Devriesia	fraserae	0.00179154	ASV_53
ASV_536	k__Fungi	Ascomycota	Dothideomycetes	Pleosporales	Pleosporaceae	Pyrenophora	tritici-repentis	4.05712e-05	ASV_536
ASV_55	k__Fungi	Ascomycota	Dothideomycetes	Capnodiales	Mycosphaerellaceae	Mycosphaerella	tassiana	0.00132658	ASV_55
ASV_570	k__Fungi	Basidiomycota	Cystobasidiomycetes	Erythrobasidiales	Erythrobasidiaceae	Bannoa	ogasawarensis	3.92179e-05	ASV_570
ASV_58	k__Fungi	Ascomycota	Dothideomycetes	Pleosporales	Pleosporaceae	Stemphylium	solani	0.000298899	ASV_58
ASV_581	k__Fungi	Ascomycota	Eurotiomycetes	Chaetothyriales	Cyphellophoraceae	Cyphellophora	reptans	3.19652e-05	ASV_581
ASV_59	k__Fungi	Ascomycota	Sordariomycetes	Glomerellales	Plectosphaerellaceae	Plectosphaerella	NA	0.00085656	ASV_59
ASV_6	k__Fungi	Ascomycota	Sordariomycetes	Xylariales	Diatrypaceae	Eutypa	lata	0.0564344	ASV_6
ASV_60	k__Fungi	Ascomycota	Dothideomycetes	Pleosporales	Didymellaceae	Neoascochyta	desmazieri	0.000774944	ASV_60
ASV_61	k__Fungi	Ascomycota	Sordariomycetes	Xylariales	Diatrypaceae	Eutypa	lata	0.00095108	ASV_61
ASV_611	k__Fungi	Ascomycota	Eurotiomycetes	NA	NA	NA	NA	0.000329343	ASV_611
ASV_62	k__Fungi	Ascomycota	Sordariomycetes	Hypocreales	Bionectriaceae	Clonostachys	wenpingii	3.77666e-05	ASV_62
ASV_621	k__Fungi	Ascomycota	Dothideomycetes	Pleosporales	Phaeosphaeriaceae	Phaeosphaeria	ampeli	1.9284e-05	ASV_621
ASV_64	k__Fungi	Ascomycota	Sordariomycetes	Xylariales	Diatrypaceae	Eutypa	lata	0.00135133	ASV_64
ASV_65	k__Fungi	Ascomycota	Sordariomycetes	Magnaporthales	Magnaporthaceae	Arxiella	NA	0.00465681	ASV_65
ASV_652	k__Fungi	Ascomycota	Dothideomycetes	Pleosporales	Pleosporaceae	Alternaria	angustiovoidea	2.01233e-05	ASV_652
ASV_66	k__Fungi	Basidiomycota	Tremellomycetes	Holtermanniales	Holtermanniales_fam_Incertae_sedis	Holtermanniella	wattica	0.000979675	ASV_66
ASV_665	k__Fungi	Ascomycota	NA	NA	NA	NA	NA	2.77848e-05	ASV_665
ASV_666	k__Fungi	Ascomycota	Eurotiomycetes	Phaeomoniellales	Phaeomoniellaceae	Phaeomoniella	chlamydospora	2.48438e-05	ASV_666
ASV_676	k__Fungi	Ascomycota	Sordariomycetes	Xylariales	Diatrypaceae	Eutypa	lata	0.000117312	ASV_676
ASV_68	k__Fungi	Ascomycota	Dothideomycetes	Pleosporales	Massarinaceae	Stagonospora	pseudovitensis	0.00136591	ASV_68
ASV_69	k__Fungi	Ascomycota	Arthoniomycetes	Lichenostigmatales	Phaeococcomycetaceae	Phaeococcomyces	NA	0.00144682	ASV_69
ASV_696	k__Fungi	Ascomycota	Dothideomycetes	Pleosporales	Amorosiaceae	Angustimassarina	acerina	1.68077e-05	ASV_696
ASV_7	k__Fungi	Ascomycota	Sordariomycetes	Xylariales	Diatrypaceae	Eutypa	lata	0.0365841	ASV_7
ASV_70	k__Fungi	Basidiomycota	Tremellomycetes	Filobasidiales	Filobasidiaceae	Filobasidium	stepposum	0.000910015	ASV_70
ASV_71	k__Fungi	Ascomycota	Dothideomycetes	Capnodiales	NA	NA	NA	0.000977924	ASV_71
ASV_72	k__Fungi	Basidiomycota	Exobasidiomycetes	Georgefischeriales	Tilletiariaceae	Tilletiaria	anomala	0.000656309	ASV_72
ASV_737	k__Fungi	Ascomycota	Dothideomycetes	Dothideales	NA	NA	NA	5.2063e-05	ASV_737
ASV_74	k__Fungi	Ascomycota	Leotiomycetes	Helotiales	Sclerotiniaceae	Botrytis	NA	0.000644099	ASV_74
ASV_746	k__Fungi	Ascomycota	Dothideomycetes	Pleosporales	Cucurbitariaceae	Pyrenochaetopsis	pratorum	6.56084e-06	ASV_746
ASV_757	k__Fungi	Ascomycota	Eurotiomycetes	NA	NA	NA	NA	7.37659e-06	ASV_757
ASV_758	k__Fungi	Ascomycota	NA	NA	NA	NA	NA	1.47325e-05	ASV_758
ASV_760	k__Fungi	Ascomycota	Sordariomycetes	Hypocreales	Hypocreales_fam_Incertae_sedis	Sarocladium	kiliense	4.74795e-06	ASV_760
ASV_761	k__Fungi	Basidiomycota	Microbotryomycetes	Sporidiobolales	Sporidiobolaceae	Rhodotorula	babjevae	8.59156e-05	ASV_761
ASV_762	k__Fungi	Basidiomycota	Tremellomycetes	Tremellales	Bulleribasidiaceae	Vishniacozyma	dimennae	3.91219e-06	ASV_762
ASV_763	k__Fungi	Basidiomycota	Microbotryomycetes	Sporidiobolales	Sporidiobolaceae	Rhodotorula	babjevae	2.78062e-05	ASV_763
ASV_764	k__Fungi	Basidiomycota	NA	NA	NA	NA	NA	5.50079e-05	ASV_764
ASV_765	k__Fungi	Ascomycota	Dothideomycetes	Pleosporales	Lentitheciaceae	Keissleriella	rosarum	3.76218e-06	ASV_765
ASV_766	k__Fungi	Basidiomycota	NA	NA	NA	NA	NA	1.2277e-05	ASV_766
ASV_767	k__Fungi	Basidiomycota	Agaricomycetes	Agaricales	Psathyrellaceae	Coprinellus	heptemerus	7.15963e-05	ASV_767
ASV_77	k__Fungi	Basidiomycota	Cystobasidiomycetes	Erythrobasidiales	Erythrobasidiaceae	Bannoa	ogasawarensis	0.00117054	ASV_77
ASV_770	k__Fungi	Ascomycota	Dothideomycetes	Capnodiales	Cladosporiaceae	Cladosporium	NA	4.40063e-05	ASV_770
ASV_771	k__Fungi	Ascomycota	Dothideomycetes	Capnodiales	Cladosporiaceae	Cladosporium	delicatulum	1.08725e-05	ASV_771
ASV_776	k__Fungi	Basidiomycota	NA	NA	NA	NA	NA	7.36623e-06	ASV_776
ASV_777	k__Fungi	Ascomycota	Dothideomycetes	Botryosphaeriales	Botryosphaeriaceae	Diplodia	NA	6.08569e-05	ASV_777
ASV_778	k__Fungi	Basidiomycota	Tremellomycetes	Trichosporonales	Trichosporonaceae	Trichosporon	insectorum	8.15439e-06	ASV_778
ASV_78	k__Fungi	Ascomycota	Dothideomycetes	Capnodiales	Teratosphaeriaceae	NA	NA	0.00115984	ASV_78
ASV_781	k__Fungi	Ascomycota	NA	NA	NA	NA	NA	2.20032e-05	ASV_781
ASV_783	k__Fungi	Ascomycota	NA	NA	NA	NA	NA	2.80128e-06	ASV_783
ASV_784	k__Fungi	Basidiomycota	Agaricomycetes	Polyporales	Phanerochaetaceae	Phlebiopsis	castanea	7.14235e-06	ASV_784
ASV_786	k__Fungi	Basidiomycota	Agaricomycetes	Hymenochaetales	Hymenochaetaceae	Inonotus	nothofagi	2.36745e-06	ASV_786
ASV_79	k__Fungi	Ascomycota	Sordariomycetes	Xylariales	Diatrypaceae	Eutypa	lata	0.0122871	ASV_79
ASV_8	k__Fungi	Ascomycota	Sordariomycetes	Xylariales	Amphisphaeriaceae	Seimatosporium	vitis	0.0276697	ASV_8
ASV_81	k__Fungi	Basidiomycota	NA	NA	NA	NA	NA	0.000797089	ASV_81
ASV_82	k__Fungi	Ascomycota	Dothideomycetes	Pleosporales	Lentitheciaceae	Pleurophoma	ossicola	0.00241367	ASV_82
ASV_83	k__Fungi	Basidiomycota	Tremellomycetes	Filobasidiales	Filobasidiaceae	Naganishia	adeliensis	0.00118517	ASV_83
ASV_86	k__Fungi	Basidiomycota	Malasseziomycetes	Malasseziales	Malasseziaceae	Malassezia	restricta	0.000564802	ASV_86
ASV_87	k__Fungi	Ascomycota	Dothideomycetes	Pleosporales	Phaeosphaeriaceae	Neosetophoma	clematidis	0.00212258	ASV_87
ASV_89	k__Fungi	Basidiomycota	Tremellomycetes	Tremellales	Bulleribasidiaceae	Vishniacozyma	psychrotolerans	0.000416639	ASV_89
ASV_9	k__Fungi	Ascomycota	Dothideomycetes	Dothideales	Aureobasidiaceae	Aureobasidium	NA	0.0271755	ASV_9
ASV_90	k__Fungi	Basidiomycota	Microbotryomycetes	Microbotryomycetes_ord_Incertae_sedis	Microbotryomycetes_fam_Incertae_sedis	Curvibasidium	pallidicorallinum	0.0011013	ASV_90
ASV_91	k__Fungi	Ascomycota	Sordariomycetes	Hypocreales	Nectriaceae	Fusarium	NA	0.00107417	ASV_91
ASV_92	k__Fungi	Basidiomycota	Tremellomycetes	Holtermanniales	Holtermanniales_fam_Incertae_sedis	Holtermanniella	wattica	0.000901734	ASV_92
ASV_94	k__Fungi	Ascomycota	Sordariomycetes	Glomerellales	Plectosphaerellaceae	Lectera	longa	0.000811382	ASV_94
ASV_96	k__Fungi	Basidiomycota	Tremellomycetes	Holtermanniales	Holtermanniales_fam_Incertae_sedis	Holtermanniella	festucosa	0.00115027	ASV_96
ASV_99	k__Fungi	Ascomycota	Dothideomycetes	Pleosporales	Lophiotremataceae	Atrocalyx	lignicola	0.000573815	ASV_99
ASV_385	k__Fungi	Ascomycota	Dothideomycetes	Pleosporales	Pleosporaceae	Alternaria	angustiovoidea	7.11879e-05	ASV_385
ASV_386	k__Fungi	Ascomycota	Eurotiomycetes	Chaetothyriales	Chaetothyriales_fam_Incertae_sedis	Neophaeococcomyces	aloes	7.20871e-05	ASV_386
ASV_387	k__Fungi	Ascomycota	Dothideomycetes	Pleosporales	Phaeosphaeriaceae	Didymocyrtis	NA	7.37821e-05	ASV_387
ASV_388	k__Fungi	Basidiomycota	Tremellomycetes	Tremellales	Bulleribasidiaceae	Vishniacozyma	dimennae	3.99085e-05	ASV_388
ASV_389	k__Fungi	Ascomycota	Dothideomycetes	Pleosporales	Phaeosphaeriaceae	Neostagonospora	caricis	0.000126293	ASV_389
ASV_390	k__Fungi	Ascomycota	Dothideomycetes	Dothideales	Aureobasidiaceae	Aureobasidium	leucospermi	2.52967e-05	ASV_390
ASV_393	k__Fungi	Ascomycota	Leotiomycetes	Helotiales	Dermateaceae	Pseudofabraea	citricarpa	5.94873e-05	ASV_393
ASV_397	k__Fungi	Basidiomycota	Cystobasidiomycetes	Erythrobasidiales	Erythrobasidiaceae	Bannoa	ogasawarensis	6.818e-05	ASV_397
ASV_398	k__Fungi	Ascomycota	Dothideomycetes	Pleosporales	Melanommataceae	Alpinaria	NA	6.56541e-05	ASV_398
ASV_40	k__Fungi	Ascomycota	Dothideomycetes	Pleosporales	Didymellaceae	Boeremia	NA	0.000764851	ASV_40
ASV_407	k__Fungi	Ascomycota	Sordariomycetes	Xylariales	Diatrypaceae	Eutypa	lata	4.22826e-05	ASV_407
ASV_408	k__Fungi	Ascomycota	Lecanoromycetes	Lecanorales	Parmeliaceae	Punctelia	subrudecta	5.27077e-05	ASV_408
ASV_411	k__Fungi	Basidiomycota	Cystobasidiomycetes	Erythrobasidiales	Erythrobasidiaceae	Bannoa	ogasawarensis	4.24369e-05	ASV_411
ASV_412	k__Fungi	Ascomycota	Dothideomycetes	Capnodiales	Extremaceae	Petrophila	NA	6.53498e-05	ASV_412
ASV_414	k__Fungi	Basidiomycota	Tremellomycetes	Tremellales	Bulleribasidiaceae	Vishniacozyma	heimaeyensis	7.32075e-05	ASV_414
ASV_415	k__Fungi	Basidiomycota	Tremellomycetes	Filobasidiales	Filobasidiaceae	Naganishia	diffluens	6.72212e-05	ASV_415
ASV_416	k__Fungi	Ascomycota	Dothideomycetes	Capnodiales	Neodevriesiaceae	Neodevriesia	stirlingiae	6.42958e-05	ASV_416
ASV_417	k__Fungi	Basidiomycota	Agaricostilbomycetes	Agaricostilbales	Chionosphaeraceae	NA	NA	0.000286256	ASV_417
ASV_418	k__Fungi	Ascomycota	Dothideomycetes	Pleosporales	Phaeosphaeriaceae	Neosetophoma	rosarum	0.000286256	ASV_418
ASV_419	k__Fungi	Mortierellomycota	Mortierellomycetes	Mortierellales	Mortierellaceae	Mortierella	NA	5.25902e-05	ASV_419
ASV_420	k__Fungi	Basidiomycota	Cystobasidiomycetes	Erythrobasidiales	Erythrobasidiaceae	Bannoa	ogasawarensis	6.11615e-05	ASV_420
ASV_424	k__Fungi	Basidiomycota	Cystobasidiomycetes	Erythrobasidiales	Erythrobasidiaceae	Bannoa	ogasawarensis	4.08587e-05	ASV_424
ASV_425	k__Fungi	Ascomycota	Sordariomycetes	Hypocreales	Hypocreales_fam_Incertae_sedis	Sporidesmium	melaleucae	5.01978e-05	ASV_425
ASV_426	k__Fungi	Basidiomycota	Tremellomycetes	Filobasidiales	Filobasidiaceae	Filobasidium	NA	0.000181931	ASV_426
ASV_428	k__Fungi	Basidiomycota	Malasseziomycetes	Malasseziales	Malasseziaceae	Malassezia	sympodialis	5.46737e-05	ASV_428
ASV_43	k__Fungi	Ascomycota	Dothideomycetes	Pleosporales	Didymosphaeriaceae	Pseudocamarosporium	propinquum	0.00247519	ASV_43
ASV_431	k__Fungi	Basidiomycota	Microbotryomycetes	Sporidiobolales	Sporidiobolaceae	Sporobolomyces	ruberrimus	1.65335e-05	ASV_431
ASV_432	k__Fungi	Ascomycota	Eurotiomycetes	Chaetothyriales	Herpotrichiellaceae	NA	NA	5.97293e-05	ASV_432
ASV_433	k__Fungi	Basidiomycota	Tremellomycetes	Tremellales	Trimorphomycetaceae	Saitozyma	paraflava	6.11337e-05	ASV_433
ASV_434	k__Fungi	Ascomycota	Sordariomycetes	Hypocreales	Nectriaceae	Nectria	pseudopeziza	5.28002e-05	ASV_434
ASV_435	k__Fungi	Basidiomycota	Ustilaginomycetes	Ustilaginales	Ustilaginaceae	Ustilago	NA	6.00797e-05	ASV_435
ASV_437	k__Fungi	Basidiomycota	Microbotryomycetes	Sporidiobolales	Sporidiobolaceae	Rhodotorula	mucilaginosa	5.90257e-05	ASV_437
ASV_438	k__Fungi	Basidiomycota	Agaricomycetes	Auriculariales	Exidiaceae	Exidia	glandulosa	0.000262792	ASV_438
ASV_44	k__Fungi	Ascomycota	Dothideomycetes	Botryosphaeriales	Botryosphaeriaceae	Neofusicoccum	NA	0.00296623	ASV_44
ASV_440	k__Fungi	Basidiomycota	Cystobasidiomycetes	Erythrobasidiales	Erythrobasidiaceae	Bannoa	ogasawarensis	3.81687e-05	ASV_440
ASV_441	k__Fungi	Ascomycota	NA	NA	NA	NA	NA	2.90762e-05	ASV_441
ASV_445	k__Fungi	Ascomycota	Dothideomycetes	Pleosporales	Pleosporaceae	Alternaria	NA	1.26484e-05	ASV_445
ASV_447	k__Fungi	Basidiomycota	Malasseziomycetes	Malasseziales	Malasseziaceae	Malassezia	restricta	6.24064e-05	ASV_447
ASV_448	k__Fungi	Ascomycota	Dothideomycetes	Pleosporales	Phaeosphaeriaceae	Phaeosphaeria	ampeli	2.54304e-05	ASV_448
ASV_45	k__Fungi	Ascomycota	Sordariomycetes	Xylariales	Amphisphaeriaceae	Seimatosporium	vitis	0.00218836	ASV_45
ASV_452	k__Fungi	Ascomycota	NA	NA	NA	NA	NA	2.60331e-05	ASV_452
ASV_453	k__Fungi	Ascomycota	NA	NA	NA	NA	NA	0.000239329	ASV_453
ASV_454	k__Fungi	Ascomycota	Dothideomycetes	Pleosporales	Didymellaceae	Epicoccum	dendrobii	5.1135e-05	ASV_454
ASV_455	k__Fungi	Basidiomycota	Malasseziomycetes	Malasseziales	Malasseziaceae	Malassezia	restricta	4.66246e-05	ASV_455
ASV_457	k__Fungi	Basidiomycota	Cystobasidiomycetes	Erythrobasidiales	Erythrobasidiaceae	Bannoa	ogasawarensis	5.27015e-05	ASV_457
ASV_458	k__Fungi	Ascomycota	Arthoniomycetes	Lichenostigmatales	Phaeococcomycetaceae	Phaeococcomyces	NA	5.27015e-05	ASV_458
ASV_459	k__Fungi	Ascomycota	Sordariomycetes	Xylariales	Diatrypaceae	Eutypa	lata	0.000245541	ASV_459
ASV_46	k__Fungi	Ascomycota	Dothideomycetes	Pleosporales	Didymosphaeriaceae	Pseudopithomyces	rosae	0.00145466	ASV_46
ASV_461	k__Fungi	Ascomycota	Leotiomycetes	Helotiales	NA	NA	NA	2.95385e-05	ASV_461
ASV_463	k__Fungi	Ascomycota	Eurotiomycetes	Chaetothyriales	Herpotrichiellaceae	Exophiala	salmonis	7.85731e-05	ASV_463
ASV_464	k__Fungi	Ascomycota	Dothideomycetes	Pleosporales	Lophiostomataceae	Sigarispora	NA	5.62437e-05	ASV_464
ASV_465	k__Fungi	Ascomycota	Dothideomycetes	Pleosporales	Phaeosphaeriaceae	NA	NA	8.56643e-05	ASV_465
ASV_469	k__Fungi	Basidiomycota	Agaricostilbomycetes	Agaricostilbales	Kondoaceae	Bensingtonia	NA	9.38544e-05	ASV_469
ASV_47	k__Fungi	Basidiomycota	Microbotryomycetes	Sporidiobolales	Sporidiobolaceae	Sporobolomyces	roseus	0.000744709	ASV_47
ASV_472	k__Fungi	Ascomycota	Sordariomycetes	Xylariales	Diatrypaceae	Eutypa	lata	3.9043e-05	ASV_472
ASV_476	k__Fungi	Basidiomycota	Microbotryomycetes	Sporidiobolales	Sporidiobolaceae	Rhodotorula	babjevae	3.82123e-05	ASV_476
ASV_477	k__Fungi	Ascomycota	Eurotiomycetes	Eurotiales	Aspergillaceae	Penicillium	paczoskii	2.62256e-05	ASV_477
ASV_48	k__Fungi	Basidiomycota	Microbotryomycetes	Microbotryomycetes_ord_Incertae_sedis	Microbotryomycetes_fam_Incertae_sedis	Curvibasidium	cygneicollum	0.000470288	ASV_48
ASV_480	k__Fungi	Basidiomycota	Ustilaginomycetes	Ustilaginales	Ustilaginaceae	Ustilago	nunavutica	2.40017e-05	ASV_480
ASV_482	k__Fungi	Ascomycota	Dothideomycetes	Pleosporales	Amorosiaceae	Angustimassarina	acerina	2.1518e-05	ASV_482
ASV_485	k__Fungi	Ascomycota	Dothideomycetes	Pleosporales	Didymellaceae	Epicoccum	dendrobii	5.16053e-05	ASV_485
ASV_486	k__Fungi	Ascomycota	Dothideomycetes	Pleosporales	Didymosphaeriaceae	Didymosphaeria	variabile	3.59751e-05	ASV_486
ASV_487	k__Fungi	Ascomycota	Dothideomycetes	Pleosporales	Phaeosphaeriaceae	Phaeosphaeria	NA	4.53233e-05	ASV_487
ASV_488	k__Fungi	Ascomycota	Leotiomycetes	Helotiales	Dermateaceae	Parafabraea	caliginosa	2.45152e-05	ASV_488
ASV_489	k__Fungi	Ascomycota	Eurotiomycetes	Chaetothyriales	Herpotrichiellaceae	Exophiala	xenobiotica	2.92623e-05	ASV_489
ASV_49	k__Fungi	Basidiomycota	Tremellomycetes	Tremellales	Bulleribasidiaceae	Vishniacozyma	carnescens	0.000852179	ASV_49
ASV_492	k__Fungi	Ascomycota	Leotiomycetes	Helotiales	Dermateaceae	Parafabraea	caliginosa	3.62096e-05	ASV_492
ASV_493	k__Fungi	Basidiomycota	Tremellomycetes	Filobasidiales	Filobasidiaceae	Filobasidium	oeirense	2.09285e-05	ASV_493
ASV_494	k__Fungi	Basidiomycota	Tremellomycetes	Tremellales	Bulleribasidiaceae	Vishniacozyma	victoriae	2.3375e-05	ASV_494
ASV_495	k__Fungi	Ascomycota	Dothideomycetes	Pleosporales	Phaeosphaeriaceae	Neosetophoma	NA	2.3375e-05	ASV_495
ASV_496	k__Fungi	Basidiomycota	Cystobasidiomycetes	Erythrobasidiales	Erythrobasidiaceae	Bannoa	ogasawarensis	4.32057e-05	ASV_496
ASV_497	k__Fungi	Ascomycota	Dothideomycetes	Pleosporales	Didymosphaeriaceae	Paraphaeosphaeria	xanthorrhoeae	4.32057e-05	ASV_497
ASV_498	k__Fungi	Ascomycota	NA	NA	NA	NA	NA	2.79013e-05	ASV_498
ASV_5	k__Fungi	Ascomycota	Dothideomycetes	Pleosporales	Pleosporaceae	Alternaria	angustiovoidea	0.0366727	ASV_5
ASV_50	k__Fungi	Ascomycota	Dothideomycetes	Botryosphaeriales	Botryosphaeriaceae	Neofusicoccum	NA	0.00132374	ASV_50
ASV_500	k__Fungi	Ascomycota	Eurotiomycetes	Chaetothyriales	Herpotrichiellaceae	Exophiala	salmonis	3.34652e-05	ASV_500
ASV_501	k__Fungi	Ascomycota	NA	NA	NA	NA	NA	4.21612e-05	ASV_501
ASV_502	k__Fungi	Ascomycota	Dothideomycetes	Pleosporales	Phaeosphaeriaceae	NA	NA	0.000187709	ASV_502
ASV_503	k__Fungi	Ascomycota	Dothideomycetes	Pleosporales	Torulaceae	Torula	acaciae	4.01059e-05	ASV_503
ASV_508	k__Fungi	Ascomycota	Leotiomycetes	Helotiales	Dermateaceae	Pseudofabraea	citricarpa	2.7548e-05	ASV_508
ASV_509	k__Fungi	Basidiomycota	Atractiellomycetes	Atractiellales	Hoehnelomycetaceae	NA	NA	3.17919e-05	ASV_509
ASV_51	k__Fungi	Ascomycota	Dothideomycetes	Capnodiales	Teratosphaeriaceae	NA	NA	0.00183256	ASV_51
ASV_510	k__Fungi	Ascomycota	NA	NA	NA	NA	NA	4.00531e-05	ASV_510
ASV_511	k__Fungi	Ascomycota	Eurotiomycetes	Phaeomoniellales	Phaeomoniellaceae	Phaeomoniella	chlamydospora	1.52874e-05	ASV_511
ASV_516	k__Fungi	Basidiomycota	Microbotryomycetes	Microbotryomycetes_ord_Incertae_sedis	Chrysozymaceae	Sampaiozyma	ingeniosa	1.25427e-05	ASV_516
ASV_517	k__Fungi	Basidiomycota	Tremellomycetes	Holtermanniales	Holtermanniales_fam_Incertae_sedis	Holtermanniella	NA	3.89991e-05	ASV_517
ASV_518	k__Fungi	Basidiomycota	Cystobasidiomycetes	Erythrobasidiales	Erythrobasidiaceae	Bannoa	ogasawarensis	0.000173631	ASV_518
ASV_52	k__Fungi	Basidiomycota	Microbotryomycetes	Sporidiobolales	Sporidiobolaceae	Rhodotorula	babjevae	0.000761323	ASV_52
ASV_520	k__Fungi	Ascomycota	NA	NA	NA	NA	NA	0.000168938	ASV_520
ASV_521	k__Fungi	Ascomycota	Eurotiomycetes	Chaetothyriales	Herpotrichiellaceae	Exophiala	salmonis	2.05244e-05	ASV_521
ASV_522	k__Fungi	Ascomycota	NA	NA	NA	NA	NA	1.64229e-05	ASV_522
ASV_523	k__Fungi	Ascomycota	Eurotiomycetes	Chaetothyriales	Trichomeriaceae	Knufia	NA	6.29371e-05	ASV_523
ASV_526	k__Fungi	Basidiomycota	Tremellomycetes	Cystofilobasidiales	Cystofilobasidiaceae	Cystofilobasidium	macerans	3.6891e-05	ASV_526
ASV_53	k__Fungi	Ascomycota	Dothideomycetes	Capnodiales	Teratosphaeriaceae	Devriesia	fraserae	0.00160683	ASV_53
ASV_531	k__Fungi	Basidiomycota	Tremellomycetes	Tremellales	Bulleraceae	Genolevuria	armeniaca	1.93841e-05	ASV_531
ASV_533	k__Fungi	Ascomycota	Eurotiomycetes	Chaetothyriales	Herpotrichiellaceae	Exophiala	salmonis	3.21393e-05	ASV_533
ASV_535	k__Fungi	Ascomycota	Dothideomycetes	NA	NA	NA	NA	3.4783e-05	ASV_535
ASV_536	k__Fungi	Ascomycota	Dothideomycetes	Pleosporales	Pleosporaceae	Pyrenophora	tritici-repentis	3.4783e-05	ASV_536
ASV_537	k__Fungi	Ascomycota	NA	NA	NA	NA	NA	3.4783e-05	ASV_537
ASV_538	k__Fungi	Ascomycota	Eurotiomycetes	NA	NA	NA	NA	3.78784e-05	ASV_538
ASV_54	k__Fungi	Ascomycota	Sordariomycetes	Diaporthales	Diaporthaceae	Diaporthe	NA	0.00130888	ASV_54
ASV_541	k__Fungi	Basidiomycota	Cystobasidiomycetes	Erythrobasidiales	Erythrobasidiaceae	Bannoa	ogasawarensis	3.84039e-05	ASV_541
ASV_542	k__Fungi	Ascomycota	Leotiomycetes	Helotiales	Helotiales_fam_Incertae_sedis	Cadophora	luteo-olivacea	3.37289e-05	ASV_542
ASV_543	k__Fungi	Ascomycota	Dothideomycetes	Pleosporales	Pleosporaceae	Alternaria	armoraciae	3.67306e-05	ASV_543
ASV_545	k__Fungi	Basidiomycota	Cystobasidiomycetes	Erythrobasidiales	Erythrobasidiaceae	Bannoa	ogasawarensis	5.41958e-05	ASV_545
ASV_55	k__Fungi	Ascomycota	Dothideomycetes	Capnodiales	Mycosphaerellaceae	Mycosphaerella	tassiana	0.00103845	ASV_55
ASV_551	k__Fungi	Ascomycota	Dothideomycetes	Pleosporales	Teichosporaceae	Teichospora	melanommoides	3.16209e-05	ASV_551
ASV_552	k__Fungi	Basidiomycota	NA	NA	NA	NA	NA	1.71036e-05	ASV_552
ASV_553	k__Fungi	Basidiomycota	Agaricomycetes	Agaricales	Schizophyllaceae	Schizophyllum	commune	3.1614e-05	ASV_553
ASV_554	k__Fungi	Basidiomycota	Ustilaginomycetes	Ustilaginales	Ustilaginaceae	Ustilago	nunavutica	2.08193e-05	ASV_554
ASV_56	k__Fungi	Basidiomycota	Tremellomycetes	Tremellales	Bulleribasidiaceae	Vishniacozyma	victoriae	0.00012214	ASV_56
ASV_560	k__Fungi	Basidiomycota	Cystobasidiomycetes	Erythrobasidiales	Erythrobasidiaceae	Bannoa	ogasawarensis	3.05669e-05	ASV_560
ASV_561	k__Fungi	Ascomycota	Eurotiomycetes	Chaetothyriales	Herpotrichiellaceae	Exophiala	salmonis	3.32871e-05	ASV_561
ASV_563	k__Fungi	Ascomycota	Eurotiomycetes	Phaeomoniellales	Phaeomoniellaceae	Phaeomoniella	chlamydospora	1.59215e-05	ASV_563
ASV_564	k__Fungi	Ascomycota	Eurotiomycetes	Chaetothyriales	Trichomeriaceae	Knufia	NA	0.000142414	ASV_564
ASV_568	k__Fungi	Basidiomycota	NA	NA	NA	NA	NA	3.08556e-05	ASV_568
ASV_569	k__Fungi	Basidiomycota	Cystobasidiomycetes	Erythrobasidiales	Erythrobasidiaceae	Bannoa	ogasawarensis	2.88348e-05	ASV_569
ASV_570	k__Fungi	Basidiomycota	Cystobasidiomycetes	Erythrobasidiales	Erythrobasidiaceae	Bannoa	ogasawarensis	3.21393e-05	ASV_570
ASV_574	k__Fungi	Basidiomycota	Malasseziomycetes	Malasseziales	Malasseziaceae	Malassezia	globosa	2.52026e-05	ASV_574
ASV_577	k__Fungi	Ascomycota	Dothideomycetes	Pleosporales	Pleosporaceae	Stemphylium	eturmiunum	3.09915e-05	ASV_577
ASV_578	k__Fungi	Basidiomycota	Tremellomycetes	Filobasidiales	Filobasidiaceae	Filobasidium	NA	1.85898e-05	ASV_578
ASV_58	k__Fungi	Ascomycota	Dothideomycetes	Pleosporales	Pleosporaceae	Stemphylium	solani	0.000275461	ASV_58
ASV_581	k__Fungi	Ascomycota	Eurotiomycetes	Chaetothyriales	Cyphellophoraceae	Cyphellophora	reptans	2.74048e-05	ASV_581
ASV_589	k__Fungi	Ascomycota	Dothideomycetes	Pleosporales	Amorosiaceae	Angustimassarina	acerina	2.09157e-05	ASV_589
ASV_59	k__Fungi	Ascomycota	Sordariomycetes	Glomerellales	Plectosphaerellaceae	Plectosphaerella	NA	0.00085656	ASV_59
ASV_590	k__Fungi	Basidiomycota	Agaricomycetes	Polyporales	Polyporaceae	Neofomitella	rhodophaea	2.63507e-05	ASV_590
ASV_591	k__Fungi	Ascomycota	Dothideomycetes	Capnodiales	Teratosphaeriaceae	Penidiella	ellipsoidea	2.63507e-05	ASV_591
ASV_592	k__Fungi	Basidiomycota	Agaricomycetes	Polyporales	Polyporaceae	Trametes	villosa	2.63507e-05	ASV_592
ASV_593	k__Fungi	Ascomycota	Dothideomycetes	Pleosporales	Didymellaceae	Didymella	negriana	1.4253e-05	ASV_593
ASV_594	k__Fungi	Ascomycota	Sordariomycetes	Xylariales	Amphisphaeriaceae	Seimatosporium	rosicola	4.51045e-05	ASV_594
ASV_598	k__Fungi	Ascomycota	Taphrinomycetes	Taphrinales	Taphrinaceae	Taphrina	carpini	0.000112625	ASV_598
ASV_599	k__Fungi	Basidiomycota	Cystobasidiomycetes	Erythrobasidiales	Erythrobasidiaceae	Bannoa	ogasawarensis	1.36829e-05	ASV_599
ASV_6	k__Fungi	Ascomycota	Sordariomycetes	Xylariales	Diatrypaceae	Eutypa	lata	0.0433276	ASV_6
ASV_60	k__Fungi	Ascomycota	Dothideomycetes	Pleosporales	Didymellaceae	Neoascochyta	desmazieri	0.000698355	ASV_60
ASV_600	k__Fungi	Ascomycota	Eurotiomycetes	Chaetothyriales	Herpotrichiellaceae	Exophiala	mesophila	2.7548e-05	ASV_600
ASV_602	k__Fungi	Ascomycota	Dothideomycetes	Pleosporales	Amorosiaceae	Angustimassarina	acerina	2.40635e-05	ASV_602
ASV_603	k__Fungi	Ascomycota	Dothideomycetes	Pleosporales	Biatriosporaceae	Biatriospora	mackinnonii	1.65242e-05	ASV_603
ASV_604	k__Fungi	Ascomycota	Sordariomycetes	Xylariales	Amphisphaeriaceae	Seimatosporium	vitis	4.1958e-05	ASV_604
ASV_605	k__Fungi	Basidiomycota	Cystobasidiomycetes	Erythrobasidiales	Erythrobasidiaceae	Bannoa	ogasawarensis	1.78782e-05	ASV_605
ASV_606	k__Fungi	Basidiomycota	Cystobasidiomycetes	Erythrobasidiales	Erythrobasidiaceae	Bannoa	ogasawarensis	1.78782e-05	ASV_606
ASV_607	k__Fungi	Ascomycota	Dothideomycetes	Pleosporales	Lophiotremataceae	Atrocalyx	NA	1.57427e-05	ASV_607
ASV_608	k__Fungi	Ascomycota	Sordariomycetes	Pleurotheciales	Pleurotheciaceae	NA	NA	0.000107933	ASV_608
ASV_609	k__Fungi	Basidiomycota	Tremellomycetes	Filobasidiales	Filobasidiaceae	Filobasidium	oeirense	2.64001e-05	ASV_609
ASV_61	k__Fungi	Ascomycota	Sordariomycetes	Xylariales	Diatrypaceae	Eutypa	lata	0.000948508	ASV_61
ASV_610	k__Fungi	Ascomycota	Dothideomycetes	Capnodiales	Mycosphaerellaceae	NA	NA	1.58357e-05	ASV_610
ASV_611	k__Fungi	Ascomycota	Eurotiomycetes	NA	NA	NA	NA	1.56519e-05	ASV_611
ASV_614	k__Fungi	Ascomycota	Sordariomycetes	Hypocreales	Niessliaceae	Niesslia	tenuis	2.31887e-05	ASV_614
ASV_615	k__Fungi	Ascomycota	Dothideomycetes	Pleosporales	Phaeosphaeriaceae	Phaeosphaeria	NA	2.31836e-05	ASV_615
ASV_62	k__Fungi	Ascomycota	Sordariomycetes	Hypocreales	Bionectriaceae	Clonostachys	wenpingii	1.5017e-05	ASV_62
ASV_621	k__Fungi	Ascomycota	Dothideomycetes	Pleosporales	Phaeosphaeriaceae	Phaeosphaeria	ampeli	1.74448e-05	ASV_621
ASV_622	k__Fungi	Ascomycota	Sordariomycetes	Xylariales	Diatrypaceae	Eutypa	lata	2.72409e-05	ASV_622
ASV_628	k__Fungi	Ascomycota	Leotiomycetes	Helotiales	Dermateaceae	Parafabraea	caliginosa	1.55463e-05	ASV_628
ASV_629	k__Fungi	Ascomycota	Eurotiomycetes	Chaetothyriales	Herpotrichiellaceae	Exophiala	salmonis	2.10806e-05	ASV_629
ASV_630	k__Fungi	Ascomycota	Eurotiomycetes	Chaetothyriales	Herpotrichiellaceae	NA	NA	2.10806e-05	ASV_630
ASV_631	k__Fungi	Ascomycota	NA	NA	NA	NA	NA	2.10806e-05	ASV_631
ASV_632	k__Fungi	Ascomycota	NA	NA	NA	NA	NA	2.29566e-05	ASV_632
ASV_634	k__Fungi	Ascomycota	Dothideomycetes	Pleosporales	Didymellaceae	Stagonosporopsis	NA	2.1076e-05	ASV_634
ASV_639	k__Fungi	Ascomycota	Eurotiomycetes	Chaetothyriales	Herpotrichiellaceae	Capronia	pilosella	2.00266e-05	ASV_639
ASV_64	k__Fungi	Ascomycota	Sordariomycetes	Xylariales	Diatrypaceae	Eutypa	lata	0.00105696	ASV_64
ASV_643	k__Fungi	Ascomycota	NA	NA	NA	NA	NA	1.89725e-05	ASV_643
ASV_644	k__Fungi	Ascomycota	Eurotiomycetes	Chaetothyriales	Herpotrichiellaceae	Exophiala	NA	1.89725e-05	ASV_644
ASV_645	k__Fungi	Basidiomycota	Wallemiomycetes	Wallemiales	Wallemiaceae	Wallemia	tropicalis	2.0661e-05	ASV_645
ASV_646	k__Fungi	Ascomycota	NA	NA	NA	NA	NA	1.24916e-05	ASV_646
ASV_65	k__Fungi	Ascomycota	Sordariomycetes	Magnaporthales	Magnaporthaceae	Arxiella	NA	0.000594874	ASV_65
ASV_651	k__Fungi	Ascomycota	Eurotiomycetes	Chaetothyriales	NA	NA	NA	2.20521e-05	ASV_651
ASV_652	k__Fungi	Ascomycota	Dothideomycetes	Pleosporales	Pleosporaceae	Alternaria	angustiovoidea	1.7045e-05	ASV_652
ASV_653	k__Fungi	Ascomycota	NA	NA	NA	NA	NA	1.79146e-05	ASV_653
ASV_654	k__Fungi	Basidiomycota	Agaricomycetes	Corticiales	Corticiaceae	Limonomyces	roseipellis	1.79146e-05	ASV_654
ASV_657	k__Fungi	Ascomycota	Eurotiomycetes	Chaetothyriales	Herpotrichiellaceae	Exophiala	salmonis	3.06711e-05	ASV_657
ASV_66	k__Fungi	Basidiomycota	Tremellomycetes	Holtermanniales	Holtermanniales_fam_Incertae_sedis	Holtermanniella	wattica	0.000713385	ASV_66
ASV_660	k__Fungi	Basidiomycota	Malasseziomycetes	Malasseziales	Malasseziaceae	NA	NA	1.68645e-05	ASV_660
ASV_662	k__Fungi	Ascomycota	NA	NA	NA	NA	NA	2.88669e-05	ASV_662
ASV_663	k__Fungi	Basidiomycota	Tremellomycetes	Tremellales	Bulleribasidiaceae	Vishniacozyma	tephrensis	1.73338e-05	ASV_663
ASV_665	k__Fungi	Ascomycota	NA	NA	NA	NA	NA	1.80018e-05	ASV_665
ASV_678	k__Fungi	Basidiomycota	Agaricomycetes	Agaricales	Agaricaceae	Agaricus	bisporus	6.56981e-05	ASV_678
ASV_679	k__Fungi	Ascomycota	NA	NA	NA	NA	NA	1.47532e-05	ASV_679
ASV_68	k__Fungi	Ascomycota	Dothideomycetes	Pleosporales	Massarinaceae	Stagonospora	pseudovitensis	0.0012502	ASV_68
ASV_689	k__Fungi	Ascomycota	Dothideomycetes	Pleosporales	Didymellaceae	Neoascochyta	NA	6.10054e-05	ASV_689
ASV_69	k__Fungi	Ascomycota	Arthoniomycetes	Lichenostigmatales	Phaeococcomycetaceae	Phaeococcomyces	NA	0.00123116	ASV_69
ASV_690	k__Fungi	Basidiomycota	Tremellomycetes	Tremellales	Bulleraceae	Genolevuria	amylolytica	6.10054e-05	ASV_690
ASV_692	k__Fungi	Basidiomycota	Cystobasidiomycetes	Erythrobasidiales	Erythrobasidiaceae	Bannoa	ogasawarensis	1.36994e-05	ASV_692
ASV_694	k__Fungi	Ascomycota	Dothideomycetes	Capnodiales	Cladosporiaceae	Cladosporium	delicatulum	0.000101126	ASV_694
ASV_695	k__Fungi	Ascomycota	Dothideomycetes	Pleosporales	Phaeosphaeriaceae	Phaeosphaeria	NA	5.63126e-05	ASV_695
ASV_696	k__Fungi	Ascomycota	Dothideomycetes	Pleosporales	Amorosiaceae	Angustimassarina	acerina	1.3774e-05	ASV_696
ASV_697	k__Fungi	Ascomycota	Dothideomycetes	Pleosporales	Didymosphaeriaceae	Didymosphaeria	variabile	2.16502e-05	ASV_697
ASV_7	k__Fungi	Ascomycota	Sordariomycetes	Xylariales	Diatrypaceae	Eutypa	lata	0.0364878	ASV_7
ASV_70	k__Fungi	Basidiomycota	Tremellomycetes	Filobasidiales	Filobasidiaceae	Filobasidium	stepposum	0.000702813	ASV_70
ASV_71	k__Fungi	Ascomycota	Dothideomycetes	Capnodiales	NA	NA	NA	0.00086268	ASV_71
ASV_72	k__Fungi	Basidiomycota	Exobasidiomycetes	Georgefischeriales	Tilletiariaceae	Tilletiaria	anomala	0.000656309	ASV_72
ASV_720	k__Fungi	Ascomycota	Sordariomycetes	Hypocreales	Niessliaceae	Niesslia	tenuis	7.58444e-05	ASV_720
ASV_723	k__Fungi	Ascomycota	Dothideomycetes	Pleosporales	Phaeosphaeriaceae	Populocrescentia	forlicesenensis	1.62376e-05	ASV_723
ASV_74	k__Fungi	Ascomycota	Leotiomycetes	Helotiales	Sclerotiniaceae	Botrytis	NA	0.000644099	ASV_74
ASV_75	k__Fungi	Ascomycota	Eurotiomycetes	Phaeomoniellales	Phaeomoniellaceae	Phaeomoniella	chlamydospora	0.000653499	ASV_75
ASV_77	k__Fungi	Basidiomycota	Cystobasidiomycetes	Erythrobasidiales	Erythrobasidiaceae	Bannoa	ogasawarensis	0.000904705	ASV_77
ASV_78	k__Fungi	Ascomycota	Dothideomycetes	Capnodiales	Teratosphaeriaceae	NA	NA	0.000985795	ASV_78
ASV_79	k__Fungi	Ascomycota	Sordariomycetes	Xylariales	Diatrypaceae	Eutypa	lata	0.00110531	ASV_79
ASV_8	k__Fungi	Ascomycota	Sordariomycetes	Xylariales	Amphisphaeriaceae	Seimatosporium	vitis	0.0234894	ASV_8
ASV_81	k__Fungi	Basidiomycota	NA	NA	NA	NA	NA	0.000793333	ASV_81
ASV_82	k__Fungi	Ascomycota	Dothideomycetes	Pleosporales	Lentitheciaceae	Pleurophoma	ossicola	0.00177351	ASV_82
ASV_83	k__Fungi	Basidiomycota	Tremellomycetes	Filobasidiales	Filobasidiaceae	Naganishia	adeliensis	0.00101608	ASV_83
ASV_86	k__Fungi	Basidiomycota	Malasseziomycetes	Malasseziales	Malasseziaceae	Malassezia	restricta	0.000475405	ASV_86
ASV_87	k__Fungi	Ascomycota	Dothideomycetes	Pleosporales	Phaeosphaeriaceae	Neosetophoma	clematidis	0.0015751	ASV_87
ASV_89	k__Fungi	Basidiomycota	Tremellomycetes	Tremellales	Bulleribasidiaceae	Vishniacozyma	psychrotolerans	0.000388823	ASV_89
ASV_9	k__Fungi	Ascomycota	Dothideomycetes	Dothideales	Aureobasidiaceae	Aureobasidium	NA	0.0115198	ASV_9
ASV_90	k__Fungi	Basidiomycota	Microbotryomycetes	Microbotryomycetes_ord_Incertae_sedis	Microbotryomycetes_fam_Incertae_sedis	Curvibasidium	pallidicorallinum	0.000597704	ASV_90
ASV_91	k__Fungi	Ascomycota	Sordariomycetes	Hypocreales	Nectriaceae	Fusarium	NA	0.000791139	ASV_91
ASV_92	k__Fungi	Basidiomycota	Tremellomycetes	Holtermanniales	Holtermanniales_fam_Incertae_sedis	Holtermanniella	wattica	0.000786491	ASV_92
ASV_94	k__Fungi	Ascomycota	Sordariomycetes	Glomerellales	Plectosphaerellaceae	Lectera	longa	0.00057559	ASV_94
ASV_96	k__Fungi	Basidiomycota	Tremellomycetes	Holtermanniales	Holtermanniales_fam_Incertae_sedis	Holtermanniella	festucosa	0.000344094	ASV_96
ASV_98	k__Fungi	Ascomycota	Dothideomycetes	Pleosporales	Lentitheciaceae	Murilentithecium	lonicerae	0.00033871	ASV_98
ASV_99	k__Fungi	Ascomycota	Dothideomycetes	Pleosporales	Lophiotremataceae	Atrocalyx	lignicola	0.000514445	ASV_99

## Sheet: Fun_Diseased_Gephi_edge
source	target	correlation	direct	cor
ASV_238	ASV_148	0.610643	undirected	+
ASV_279	ASV_148	0.610643	undirected	+
ASV_387	ASV_148	0.610643	undirected	+
ASV_517	ASV_148	0.610643	undirected	+
ASV_536	ASV_148	0.610643	undirected	+
ASV_581	ASV_148	0.610643	undirected	+
ASV_445	ASV_148	0.610643	undirected	+
ASV_757	ASV_148	0.610643	undirected	+
ASV_211	ASV_204	0.64378	undirected	+
ASV_209	ASV_204	0.747167	undirected	+
ASV_148	ASV_204	0.726538	undirected	+
ASV_366	ASV_204	0.64378	undirected	+
ASV_267	ASV_204	0.64378	undirected	+
ASV_397	ASV_204	0.64378	undirected	+
ASV_398	ASV_204	0.641459	undirected	+
ASV_652	ASV_204	0.64378	undirected	+
ASV_786	ASV_204	0.64378	undirected	+
ASV_86	ASV_99	0.684818	undirected	+
ASV_48	ASV_99	0.830298	undirected	+
ASV_168	ASV_99	0.900576	undirected	+
ASV_204	ASV_99	0.66636	undirected	+
ASV_209	ASV_99	0.900576	undirected	+
ASV_148	ASV_99	0.920892	undirected	+
ASV_68	ASV_45	1	undirected	+
ASV_101	ASV_45	0.769705	undirected	+
ASV_40	ASV_45	0.680153	undirected	+
ASV_127	ASV_45	0.969984	undirected	+
ASV_99	ASV_45	0.900576	undirected	+
ASV_86	ASV_45	0.769191	undirected	+
ASV_48	ASV_45	0.927118	undirected	+
ASV_168	ASV_45	1	undirected	+
ASV_204	ASV_45	0.747167	undirected	+
ASV_209	ASV_45	1	undirected	+
ASV_148	ASV_45	0.720927	undirected	+
ASV_101	ASV_68	0.769705	undirected	+
ASV_40	ASV_68	0.680153	undirected	+
ASV_127	ASV_68	0.969984	undirected	+
ASV_99	ASV_68	0.900576	undirected	+
ASV_86	ASV_68	0.769191	undirected	+
ASV_48	ASV_68	0.927118	undirected	+
ASV_168	ASV_68	1	undirected	+
ASV_204	ASV_68	0.747167	undirected	+
ASV_209	ASV_68	1	undirected	+
ASV_148	ASV_68	0.720927	undirected	+
ASV_127	ASV_101	0.741305	undirected	+
ASV_156	ASV_101	0.73972	undirected	+
ASV_99	ASV_101	0.695248	undirected	+
ASV_48	ASV_101	0.708054	undirected	+
ASV_168	ASV_101	0.769705	undirected	+
ASV_209	ASV_101	0.769705	undirected	+
ASV_99	ASV_127	0.870527	undirected	+
ASV_86	ASV_127	0.739798	undirected	+
ASV_48	ASV_127	0.895583	undirected	+
ASV_168	ASV_127	0.969984	undirected	+
ASV_204	ASV_127	0.719534	undirected	+
ASV_209	ASV_127	0.969984	undirected	+
ASV_148	ASV_127	0.692829	undirected	+
ASV_168	ASV_48	0.927118	undirected	+
ASV_204	ASV_48	0.684702	undirected	+
ASV_209	ASV_48	0.927118	undirected	+
ASV_148	ASV_48	0.658447	undirected	+
ASV_204	ASV_168	0.747167	undirected	+
ASV_209	ASV_168	1	undirected	+
ASV_148	ASV_168	0.720927	undirected	+
ASV_148	ASV_209	0.720927	undirected	+
ASV_22	ASV_24	0.746924	undirected	+
ASV_45	ASV_24	0.999961	undirected	+
ASV_68	ASV_24	0.999961	undirected	+
ASV_101	ASV_24	0.769717	undirected	+
ASV_40	ASV_24	0.679902	undirected	+
ASV_127	ASV_24	0.969885	undirected	+
ASV_99	ASV_24	0.904382	undirected	+
ASV_86	ASV_24	0.769001	undirected	+
ASV_48	ASV_24	0.926988	undirected	+
ASV_168	ASV_24	0.999961	undirected	+
ASV_204	ASV_24	0.747005	undirected	+
ASV_209	ASV_24	0.999961	undirected	+
ASV_148	ASV_24	0.726419	undirected	+
ASV_127	ASV_40	0.650891	undirected	+
ASV_99	ASV_40	0.601449	undirected	+
ASV_48	ASV_40	0.631862	undirected	+
ASV_168	ASV_40	0.680153	undirected	+
ASV_204	ASV_40	0.764902	undirected	+
ASV_209	ASV_40	0.680153	undirected	+
ASV_48	ASV_86	0.799152	undirected	+
ASV_168	ASV_86	0.769191	undirected	+
ASV_209	ASV_86	0.769191	undirected	+
ASV_45	ASV_22	0.747149	undirected	+
ASV_68	ASV_22	0.747149	undirected	+
ASV_120	ASV_22	0.856823	undirected	+
ASV_127	ASV_22	0.717004	undirected	+
ASV_99	ASV_22	0.663197	undirected	+
ASV_48	ASV_22	0.682572	undirected	+
ASV_168	ASV_22	0.747149	undirected	+
ASV_209	ASV_22	0.747149	undirected	+
ASV_131	ASV_87	0.695419	undirected	+
ASV_55	ASV_87	0.716034	undirected	+
ASV_251	ASV_87	0.70779	undirected	+
ASV_248	ASV_87	0.707288	undirected	+
ASV_115	ASV_87	0.686629	undirected	+
ASV_16	ASV_87	0.678533	undirected	+
ASV_55	ASV_131	0.947335	undirected	+
ASV_251	ASV_131	0.987452	undirected	+
ASV_248	ASV_131	0.987182	undirected	+
ASV_101	ASV_131	0.617757	undirected	+
ASV_156	ASV_131	0.602691	undirected	+
ASV_16	ASV_131	0.952552	undirected	+
ASV_248	ASV_251	0.999823	undirected	+
ASV_101	ASV_251	0.619845	undirected	+
ASV_156	ASV_251	0.618578	undirected	+
ASV_16	ASV_251	0.965983	undirected	+
ASV_101	ASV_248	0.619392	undirected	+
ASV_156	ASV_248	0.617865	undirected	+
ASV_16	ASV_248	0.965715	undirected	+
ASV_251	ASV_55	0.957291	undirected	+
ASV_248	ASV_55	0.95675	undirected	+
ASV_101	ASV_55	0.61305	undirected	+
ASV_16	ASV_55	0.919636	undirected	+
ASV_445	ASV_173	0.702399	undirected	+
ASV_757	ASV_173	0.702399	undirected	+
ASV_149	ASV_58	0.960747	undirected	+
ASV_102	ASV_58	0.644282	undirected	+
ASV_167	ASV_58	0.967976	undirected	+
ASV_169	ASV_58	0.967976	undirected	+
ASV_270	ASV_58	0.967976	undirected	+
ASV_173	ASV_58	0.836427	undirected	+
ASV_89	ASV_70	0.941298	undirected	+
ASV_58	ASV_70	0.907689	undirected	+
ASV_149	ASV_70	0.941282	undirected	+
ASV_167	ASV_70	0.941298	undirected	+
ASV_169	ASV_70	0.941298	undirected	+
ASV_270	ASV_70	0.941298	undirected	+
ASV_173	ASV_70	0.649588	undirected	+
ASV_58	ASV_89	0.967976	undirected	+
ASV_149	ASV_89	0.993339	undirected	+
ASV_167	ASV_89	1	undirected	+
ASV_169	ASV_89	1	undirected	+
ASV_270	ASV_89	1	undirected	+
ASV_173	ASV_89	0.697874	undirected	+
ASV_167	ASV_149	0.993339	undirected	+
ASV_169	ASV_149	0.993339	undirected	+
ASV_270	ASV_149	0.993339	undirected	+
ASV_173	ASV_149	0.691575	undirected	+
ASV_169	ASV_167	1	undirected	+
ASV_270	ASV_167	1	undirected	+
ASV_173	ASV_167	0.697874	undirected	+
ASV_270	ASV_169	1	undirected	+
ASV_173	ASV_169	0.697874	undirected	+
ASV_173	ASV_270	0.697874	undirected	+
ASV_70	ASV_49	0.715302	undirected	+
ASV_89	ASV_49	0.771997	undirected	+
ASV_58	ASV_49	0.769735	undirected	+
ASV_149	ASV_49	0.764289	undirected	+
ASV_167	ASV_49	0.771997	undirected	+
ASV_169	ASV_49	0.771997	undirected	+
ASV_270	ASV_49	0.771997	undirected	+
ASV_83	ASV_53	0.776782	undirected	+
ASV_71	ASV_53	0.67307	undirected	+
ASV_119	ASV_53	0.776782	undirected	+
ASV_122	ASV_53	0.776782	undirected	+
ASV_135	ASV_53	0.776782	undirected	+
ASV_105	ASV_53	0.779774	undirected	+
ASV_165	ASV_53	0.776782	undirected	+
ASV_158	ASV_53	0.612627	undirected	+
ASV_112	ASV_53	0.612627	undirected	+
ASV_226	ASV_53	0.776782	undirected	+
ASV_102	ASV_53	0.717215	undirected	+
ASV_238	ASV_53	0.776782	undirected	+
ASV_279	ASV_53	0.776782	undirected	+
ASV_306	ASV_53	0.612627	undirected	+
ASV_387	ASV_53	0.776782	undirected	+
ASV_517	ASV_53	0.776782	undirected	+
ASV_536	ASV_53	0.776782	undirected	+
ASV_581	ASV_53	0.776782	undirected	+
ASV_445	ASV_53	0.776782	undirected	+
ASV_757	ASV_53	0.776782	undirected	+
ASV_53	ASV_51	0.612627	undirected	+
ASV_91	ASV_51	0.821069	undirected	+
ASV_158	ASV_51	1	undirected	+
ASV_112	ASV_51	1	undirected	+
ASV_306	ASV_51	1	undirected	+
ASV_108	ASV_51	0.82292	undirected	+
ASV_112	ASV_158	1	undirected	+
ASV_306	ASV_158	1	undirected	+
ASV_108	ASV_158	0.82292	undirected	+
ASV_306	ASV_112	1	undirected	+
ASV_108	ASV_112	0.82292	undirected	+
ASV_108	ASV_306	0.82292	undirected	+
ASV_51	ASV_18	1	undirected	+
ASV_53	ASV_18	0.612627	undirected	+
ASV_91	ASV_18	0.821069	undirected	+
ASV_158	ASV_18	1	undirected	+
ASV_112	ASV_18	1	undirected	+
ASV_306	ASV_18	1	undirected	+
ASV_108	ASV_18	0.82292	undirected	+
ASV_158	ASV_91	0.821069	undirected	+
ASV_112	ASV_91	0.821069	undirected	+
ASV_306	ASV_91	0.821069	undirected	+
ASV_108	ASV_91	0.664096	undirected	+
ASV_53	ASV_35	0.823758	undirected	+
ASV_83	ASV_35	0.996878	undirected	+
ASV_71	ASV_35	0.839052	undirected	+
ASV_119	ASV_35	0.996878	undirected	+
ASV_122	ASV_35	0.996878	undirected	+
ASV_135	ASV_35	0.996878	undirected	+
ASV_105	ASV_35	0.89669	undirected	+
ASV_165	ASV_35	0.996878	undirected	+
ASV_226	ASV_35	0.996878	undirected	+
ASV_102	ASV_35	0.836706	undirected	+
ASV_148	ASV_35	0.60696	undirected	+
ASV_238	ASV_35	0.996878	undirected	+
ASV_279	ASV_35	0.996878	undirected	+
ASV_311	ASV_35	0.726278	undirected	+
ASV_387	ASV_35	0.996878	undirected	+
ASV_517	ASV_35	0.996878	undirected	+
ASV_536	ASV_35	0.996878	undirected	+
ASV_581	ASV_35	0.996878	undirected	+
ASV_173	ASV_35	0.698989	undirected	+
ASV_445	ASV_35	0.996878	undirected	+
ASV_757	ASV_35	0.996878	undirected	+
ASV_71	ASV_83	0.839005	undirected	+
ASV_119	ASV_83	1	undirected	+
ASV_122	ASV_83	1	undirected	+
ASV_135	ASV_83	1	undirected	+
ASV_105	ASV_83	0.886038	undirected	+
ASV_165	ASV_83	1	undirected	+
ASV_226	ASV_83	1	undirected	+
ASV_102	ASV_83	0.830252	undirected	+
ASV_148	ASV_83	0.610643	undirected	+
ASV_238	ASV_83	1	undirected	+
ASV_279	ASV_83	1	undirected	+
ASV_311	ASV_83	0.730585	undirected	+
ASV_387	ASV_83	1	undirected	+
ASV_517	ASV_83	1	undirected	+
ASV_536	ASV_83	1	undirected	+
ASV_581	ASV_83	1	undirected	+
ASV_173	ASV_83	0.702399	undirected	+
ASV_445	ASV_83	1	undirected	+
ASV_757	ASV_83	1	undirected	+
ASV_122	ASV_119	1	undirected	+
ASV_135	ASV_119	1	undirected	+
ASV_105	ASV_119	0.886038	undirected	+
ASV_165	ASV_119	1	undirected	+
ASV_226	ASV_119	1	undirected	+
ASV_102	ASV_119	0.830252	undirected	+
ASV_148	ASV_119	0.610643	undirected	+
ASV_238	ASV_119	1	undirected	+
ASV_279	ASV_119	1	undirected	+
ASV_311	ASV_119	0.730585	undirected	+
ASV_387	ASV_119	1	undirected	+
ASV_517	ASV_119	1	undirected	+
ASV_536	ASV_119	1	undirected	+
ASV_581	ASV_119	1	undirected	+
ASV_173	ASV_119	0.702399	undirected	+
ASV_445	ASV_119	1	undirected	+
ASV_757	ASV_119	1	undirected	+
ASV_135	ASV_122	1	undirected	+
ASV_105	ASV_122	0.886038	undirected	+
ASV_165	ASV_122	1	undirected	+
ASV_226	ASV_122	1	undirected	+
ASV_102	ASV_122	0.830252	undirected	+
ASV_148	ASV_122	0.610643	undirected	+
ASV_238	ASV_122	1	undirected	+
ASV_279	ASV_122	1	undirected	+
ASV_311	ASV_122	0.730585	undirected	+
ASV_387	ASV_122	1	undirected	+
ASV_517	ASV_122	1	undirected	+
ASV_536	ASV_122	1	undirected	+
ASV_581	ASV_122	1	undirected	+
ASV_173	ASV_122	0.702399	undirected	+
ASV_445	ASV_122	1	undirected	+
ASV_757	ASV_122	1	undirected	+
ASV_105	ASV_135	0.886038	undirected	+
ASV_165	ASV_135	1	undirected	+
ASV_226	ASV_135	1	undirected	+
ASV_102	ASV_135	0.830252	undirected	+
ASV_148	ASV_135	0.610643	undirected	+
ASV_238	ASV_135	1	undirected	+
ASV_279	ASV_135	1	undirected	+
ASV_311	ASV_135	0.730585	undirected	+
ASV_387	ASV_135	1	undirected	+
ASV_517	ASV_135	1	undirected	+
ASV_536	ASV_135	1	undirected	+
ASV_581	ASV_135	1	undirected	+
ASV_173	ASV_135	0.702399	undirected	+
ASV_445	ASV_135	1	undirected	+
ASV_757	ASV_135	1	undirected	+
ASV_226	ASV_165	1	undirected	+
ASV_102	ASV_165	0.830252	undirected	+
ASV_148	ASV_165	0.610643	undirected	+
ASV_238	ASV_165	1	undirected	+
ASV_279	ASV_165	1	undirected	+
ASV_311	ASV_165	0.730585	undirected	+
ASV_387	ASV_165	1	undirected	+
ASV_517	ASV_165	1	undirected	+
ASV_536	ASV_165	1	undirected	+
ASV_581	ASV_165	1	undirected	+
ASV_173	ASV_165	0.702399	undirected	+
ASV_445	ASV_165	1	undirected	+
ASV_757	ASV_165	1	undirected	+
ASV_102	ASV_226	0.830252	undirected	+
ASV_148	ASV_226	0.610643	undirected	+
ASV_238	ASV_226	1	undirected	+
ASV_279	ASV_226	1	undirected	+
ASV_311	ASV_226	0.730585	undirected	+
ASV_387	ASV_226	1	undirected	+
ASV_517	ASV_226	1	undirected	+
ASV_536	ASV_226	1	undirected	+
ASV_581	ASV_226	1	undirected	+
ASV_173	ASV_226	0.702399	undirected	+
ASV_445	ASV_226	1	undirected	+
ASV_757	ASV_226	1	undirected	+
ASV_279	ASV_238	1	undirected	+
ASV_311	ASV_238	0.730585	undirected	+
ASV_387	ASV_238	1	undirected	+
ASV_517	ASV_238	1	undirected	+
ASV_536	ASV_238	1	undirected	+
ASV_581	ASV_238	1	undirected	+
ASV_173	ASV_238	0.702399	undirected	+
ASV_445	ASV_238	1	undirected	+
ASV_757	ASV_238	1	undirected	+
ASV_311	ASV_279	0.730585	undirected	+
ASV_387	ASV_279	1	undirected	+
ASV_517	ASV_279	1	undirected	+
ASV_536	ASV_279	1	undirected	+
ASV_581	ASV_279	1	undirected	+
ASV_173	ASV_279	0.702399	undirected	+
ASV_445	ASV_279	1	undirected	+
ASV_757	ASV_279	1	undirected	+
ASV_517	ASV_387	1	undirected	+
ASV_536	ASV_387	1	undirected	+
ASV_581	ASV_387	1	undirected	+
ASV_173	ASV_387	0.702399	undirected	+
ASV_445	ASV_387	1	undirected	+
ASV_757	ASV_387	1	undirected	+
ASV_536	ASV_517	1	undirected	+
ASV_581	ASV_517	1	undirected	+
ASV_173	ASV_517	0.702399	undirected	+
ASV_445	ASV_517	1	undirected	+
ASV_757	ASV_517	1	undirected	+
ASV_581	ASV_536	1	undirected	+
ASV_173	ASV_536	0.702399	undirected	+
ASV_445	ASV_536	1	undirected	+
ASV_757	ASV_536	1	undirected	+
ASV_173	ASV_581	0.702399	undirected	+
ASV_445	ASV_581	1	undirected	+
ASV_757	ASV_581	1	undirected	+
ASV_757	ASV_445	1	undirected	+
ASV_35	ASV_34	0.996878	undirected	+
ASV_53	ASV_34	0.776782	undirected	+
ASV_83	ASV_34	1	undirected	+
ASV_71	ASV_34	0.839005	undirected	+
ASV_119	ASV_34	1	undirected	+
ASV_122	ASV_34	1	undirected	+
ASV_135	ASV_34	1	undirected	+
ASV_105	ASV_34	0.886038	undirected	+
ASV_165	ASV_34	1	undirected	+
ASV_226	ASV_34	1	undirected	+
ASV_102	ASV_34	0.830252	undirected	+
ASV_148	ASV_34	0.610643	undirected	+
ASV_238	ASV_34	1	undirected	+
ASV_279	ASV_34	1	undirected	+
ASV_311	ASV_34	0.730585	undirected	+
ASV_387	ASV_34	1	undirected	+
ASV_517	ASV_34	1	undirected	+
ASV_536	ASV_34	1	undirected	+
ASV_581	ASV_34	1	undirected	+
ASV_173	ASV_34	0.702399	undirected	+
ASV_445	ASV_34	1	undirected	+
ASV_757	ASV_34	1	undirected	+
ASV_119	ASV_71	0.839005	undirected	+
ASV_122	ASV_71	0.839005	undirected	+
ASV_99	ASV_71	0.84265	undirected	+
ASV_135	ASV_71	0.839005	undirected	+
ASV_105	ASV_71	0.74156	undirected	+
ASV_165	ASV_71	0.839005	undirected	+
ASV_226	ASV_71	0.839005	undirected	+
ASV_102	ASV_71	0.692347	undirected	+
ASV_148	ASV_71	0.90951	undirected	+
ASV_238	ASV_71	0.839005	undirected	+
ASV_279	ASV_71	0.839005	undirected	+
ASV_387	ASV_71	0.839005	undirected	+
ASV_517	ASV_71	0.839005	undirected	+
ASV_536	ASV_71	0.839005	undirected	+
ASV_581	ASV_71	0.839005	undirected	+
ASV_445	ASV_71	0.839005	undirected	+
ASV_757	ASV_71	0.839005	undirected	+
ASV_165	ASV_105	0.886038	undirected	+
ASV_226	ASV_105	0.886038	undirected	+
ASV_102	ASV_105	0.743132	undirected	+
ASV_238	ASV_105	0.886038	undirected	+
ASV_279	ASV_105	0.886038	undirected	+
ASV_311	ASV_105	0.628706	undirected	+
ASV_387	ASV_105	0.886038	undirected	+
ASV_517	ASV_105	0.886038	undirected	+
ASV_536	ASV_105	0.886038	undirected	+
ASV_581	ASV_105	0.886038	undirected	+
ASV_173	ASV_105	0.611169	undirected	+
ASV_445	ASV_105	0.886038	undirected	+
ASV_757	ASV_105	0.886038	undirected	+
ASV_238	ASV_102	0.830252	undirected	+
ASV_279	ASV_102	0.830252	undirected	+
ASV_387	ASV_102	0.830252	undirected	+
ASV_517	ASV_102	0.830252	undirected	+
ASV_536	ASV_102	0.830252	undirected	+
ASV_581	ASV_102	0.830252	undirected	+
ASV_173	ASV_102	0.919563	undirected	+
ASV_445	ASV_102	0.830252	undirected	+
ASV_757	ASV_102	0.830252	undirected	+
ASV_387	ASV_311	0.730585	undirected	+
ASV_517	ASV_311	0.730585	undirected	+
ASV_536	ASV_311	0.730585	undirected	+
ASV_581	ASV_311	0.730585	undirected	+
ASV_445	ASV_311	0.730585	undirected	+
ASV_757	ASV_311	0.730585	undirected	+
ASV_69	ASV_43	0.856983	undirected	+
ASV_78	ASV_43	0.786178	undirected	+
ASV_40	ASV_43	0.611821	undirected	+
ASV_66	ASV_43	0.693799	undirected	+
ASV_143	ASV_43	0.765451	undirected	+
ASV_132	ASV_43	0.834064	undirected	+
ASV_164	ASV_43	0.765451	undirected	+
ASV_185	ASV_43	0.765451	undirected	+
ASV_186	ASV_43	0.765451	undirected	+
ASV_204	ASV_43	0.858128	undirected	+
ASV_211	ASV_43	0.765451	undirected	+
ASV_148	ASV_43	0.812268	undirected	+
ASV_366	ASV_43	0.765451	undirected	+
ASV_267	ASV_43	0.765451	undirected	+
ASV_397	ASV_43	0.765451	undirected	+
ASV_398	ASV_43	0.762656	undirected	+
ASV_652	ASV_43	0.765451	undirected	+
ASV_786	ASV_43	0.765451	undirected	+
ASV_78	ASV_69	0.848662	undirected	+
ASV_66	ASV_69	0.779223	undirected	+
ASV_143	ASV_69	0.849976	undirected	+
ASV_132	ASV_69	0.946873	undirected	+
ASV_164	ASV_69	0.849976	undirected	+
ASV_185	ASV_69	0.849976	undirected	+
ASV_186	ASV_69	0.849976	undirected	+
ASV_211	ASV_69	0.849976	undirected	+
ASV_311	ASV_69	0.631758	undirected	+
ASV_366	ASV_69	0.849976	undirected	+
ASV_267	ASV_69	0.849976	undirected	+
ASV_397	ASV_69	0.849976	undirected	+
ASV_398	ASV_69	0.847658	undirected	+
ASV_652	ASV_69	0.849976	undirected	+
ASV_786	ASV_69	0.849976	undirected	+
ASV_66	ASV_78	0.923898	undirected	+
ASV_143	ASV_78	0.999006	undirected	+
ASV_132	ASV_78	0.97308	undirected	+
ASV_164	ASV_78	0.999006	undirected	+
ASV_185	ASV_78	0.999006	undirected	+
ASV_186	ASV_78	0.999006	undirected	+
ASV_204	ASV_78	0.677013	undirected	+
ASV_211	ASV_78	0.999006	undirected	+
ASV_366	ASV_78	0.999006	undirected	+
ASV_267	ASV_78	0.999006	undirected	+
ASV_397	ASV_78	0.999006	undirected	+
ASV_398	ASV_78	0.997	undirected	+
ASV_652	ASV_78	0.999006	undirected	+
ASV_786	ASV_78	0.999006	undirected	+
ASV_132	ASV_143	0.974249	undirected	+
ASV_164	ASV_143	1	undirected	+
ASV_185	ASV_143	1	undirected	+
ASV_186	ASV_143	1	undirected	+
ASV_204	ASV_143	0.64378	undirected	+
ASV_211	ASV_143	1	undirected	+
ASV_366	ASV_143	1	undirected	+
ASV_267	ASV_143	1	undirected	+
ASV_397	ASV_143	1	undirected	+
ASV_398	ASV_143	0.998047	undirected	+
ASV_652	ASV_143	1	undirected	+
ASV_786	ASV_143	1	undirected	+
ASV_164	ASV_132	0.974249	undirected	+
ASV_185	ASV_132	0.974249	undirected	+
ASV_186	ASV_132	0.974249	undirected	+
ASV_204	ASV_132	0.623363	undirected	+
ASV_211	ASV_132	0.974249	undirected	+
ASV_366	ASV_132	0.974249	undirected	+
ASV_267	ASV_132	0.974249	undirected	+
ASV_397	ASV_132	0.974249	undirected	+
ASV_398	ASV_132	0.972065	undirected	+
ASV_652	ASV_132	0.974249	undirected	+
ASV_786	ASV_132	0.974249	undirected	+
ASV_185	ASV_164	1	undirected	+
ASV_186	ASV_164	1	undirected	+
ASV_204	ASV_164	0.64378	undirected	+
ASV_211	ASV_164	1	undirected	+
ASV_366	ASV_164	1	undirected	+
ASV_267	ASV_164	1	undirected	+
ASV_397	ASV_164	1	undirected	+
ASV_398	ASV_164	0.998047	undirected	+
ASV_652	ASV_164	1	undirected	+
ASV_786	ASV_164	1	undirected	+
ASV_186	ASV_185	1	undirected	+
ASV_204	ASV_185	0.64378	undirected	+
ASV_211	ASV_185	1	undirected	+
ASV_366	ASV_185	1	undirected	+
ASV_267	ASV_185	1	undirected	+
ASV_397	ASV_185	1	undirected	+
ASV_398	ASV_185	0.998047	undirected	+
ASV_652	ASV_185	1	undirected	+
ASV_786	ASV_185	1	undirected	+
ASV_204	ASV_186	0.64378	undirected	+
ASV_211	ASV_186	1	undirected	+
ASV_366	ASV_186	1	undirected	+
ASV_267	ASV_186	1	undirected	+
ASV_397	ASV_186	1	undirected	+
ASV_398	ASV_186	0.998047	undirected	+
ASV_652	ASV_186	1	undirected	+
ASV_786	ASV_186	1	undirected	+
ASV_366	ASV_211	1	undirected	+
ASV_267	ASV_211	1	undirected	+
ASV_397	ASV_211	1	undirected	+
ASV_398	ASV_211	0.998047	undirected	+
ASV_652	ASV_211	1	undirected	+
ASV_786	ASV_211	1	undirected	+
ASV_267	ASV_366	1	undirected	+
ASV_397	ASV_366	1	undirected	+
ASV_398	ASV_366	0.998047	undirected	+
ASV_652	ASV_366	1	undirected	+
ASV_786	ASV_366	1	undirected	+
ASV_397	ASV_267	1	undirected	+
ASV_398	ASV_267	0.998047	undirected	+
ASV_652	ASV_267	1	undirected	+
ASV_786	ASV_267	1	undirected	+
ASV_398	ASV_397	0.998047	undirected	+
ASV_652	ASV_397	1	undirected	+
ASV_786	ASV_397	1	undirected	+
ASV_652	ASV_398	0.998047	undirected	+
ASV_786	ASV_398	0.998047	undirected	+
ASV_786	ASV_652	1	undirected	+
ASV_143	ASV_66	0.925442	undirected	+
ASV_132	ASV_66	0.898452	undirected	+
ASV_164	ASV_66	0.925442	undirected	+
ASV_185	ASV_66	0.925442	undirected	+
ASV_186	ASV_66	0.925442	undirected	+
ASV_211	ASV_66	0.925442	undirected	+
ASV_366	ASV_66	0.925442	undirected	+
ASV_267	ASV_66	0.925442	undirected	+
ASV_397	ASV_66	0.925442	undirected	+
ASV_398	ASV_66	0.92276	undirected	+
ASV_652	ASV_66	0.925442	undirected	+
ASV_786	ASV_66	0.925442	undirected	+
ASV_166	ASV_115	0.844658	undirected	+
ASV_100	ASV_115	0.844658	undirected	+
ASV_137	ASV_115	0.795112	undirected	+
ASV_141	ASV_115	0.829932	undirected	+
ASV_434	ASV_115	0.844658	undirected	+
ASV_291	ASV_115	0.844658	undirected	+
ASV_570	ASV_115	0.844658	undirected	+
ASV_696	ASV_115	0.844658	undirected	+
ASV_783	ASV_115	0.844658	undirected	+
ASV_100	ASV_166	1	undirected	+
ASV_137	ASV_166	0.948025	undirected	+
ASV_141	ASV_166	0.984769	undirected	+
ASV_434	ASV_166	1	undirected	+
ASV_291	ASV_166	1	undirected	+
ASV_570	ASV_166	1	undirected	+
ASV_696	ASV_166	1	undirected	+
ASV_783	ASV_166	1	undirected	+
ASV_137	ASV_100	0.948025	undirected	+
ASV_141	ASV_100	0.984769	undirected	+
ASV_434	ASV_100	1	undirected	+
ASV_291	ASV_100	1	undirected	+
ASV_570	ASV_100	1	undirected	+
ASV_696	ASV_100	1	undirected	+
ASV_783	ASV_100	1	undirected	+
ASV_141	ASV_137	0.931752	undirected	+
ASV_434	ASV_137	0.948025	undirected	+
ASV_291	ASV_137	0.948025	undirected	+
ASV_570	ASV_137	0.948025	undirected	+
ASV_696	ASV_137	0.948025	undirected	+
ASV_783	ASV_137	0.948025	undirected	+
ASV_434	ASV_141	0.984769	undirected	+
ASV_291	ASV_141	0.984769	undirected	+
ASV_570	ASV_141	0.984769	undirected	+
ASV_696	ASV_141	0.984769	undirected	+
ASV_783	ASV_141	0.984769	undirected	+
ASV_291	ASV_434	1	undirected	+
ASV_570	ASV_434	1	undirected	+
ASV_696	ASV_434	1	undirected	+
ASV_783	ASV_434	1	undirected	+
ASV_570	ASV_291	1	undirected	+
ASV_696	ASV_291	1	undirected	+
ASV_783	ASV_291	1	undirected	+
ASV_696	ASV_570	1	undirected	+
ASV_783	ASV_570	1	undirected	+
ASV_783	ASV_696	1	undirected	+
ASV_115	ASV_8	0.678552	undirected	+
ASV_166	ASV_8	0.81611	undirected	+
ASV_100	ASV_8	0.81611	undirected	+
ASV_137	ASV_8	0.878405	undirected	+
ASV_141	ASV_8	0.801382	undirected	+
ASV_434	ASV_8	0.81611	undirected	+
ASV_291	ASV_8	0.81611	undirected	+
ASV_570	ASV_8	0.81611	undirected	+
ASV_696	ASV_8	0.81611	undirected	+
ASV_783	ASV_8	0.81611	undirected	+
ASV_183	ASV_157	0.882591	undirected	+
ASV_86	ASV_157	0.611943	undirected	+
ASV_259	ASV_157	0.882591	undirected	+
ASV_175	ASV_157	0.882591	undirected	+
ASV_502	ASV_157	0.882591	undirected	+
ASV_142	ASV_157	0.882591	undirected	+
ASV_124	ASV_157	0.874035	undirected	+
ASV_469	ASV_157	0.882591	undirected	+
ASV_14	ASV_26	0.978572	undirected	+
ASV_157	ASV_26	0.903659	undirected	+
ASV_183	ASV_26	0.980397	undirected	+
ASV_86	ASV_26	0.684561	undirected	+
ASV_259	ASV_26	0.980397	undirected	+
ASV_175	ASV_26	0.980397	undirected	+
ASV_502	ASV_26	0.980397	undirected	+
ASV_142	ASV_26	0.980397	undirected	+
ASV_124	ASV_26	0.971141	undirected	+
ASV_469	ASV_26	0.980397	undirected	+
ASV_157	ASV_14	0.880828	undirected	+
ASV_183	ASV_14	0.998465	undirected	+
ASV_259	ASV_14	0.998465	undirected	+
ASV_175	ASV_14	0.998465	undirected	+
ASV_502	ASV_14	0.998465	undirected	+
ASV_142	ASV_14	0.998465	undirected	+
ASV_124	ASV_14	0.992561	undirected	+
ASV_469	ASV_14	0.998465	undirected	+
ASV_259	ASV_183	1	undirected	+
ASV_175	ASV_183	1	undirected	+
ASV_502	ASV_183	1	undirected	+
ASV_142	ASV_183	1	undirected	+
ASV_124	ASV_183	0.990584	undirected	+
ASV_469	ASV_183	1	undirected	+
ASV_175	ASV_259	1	undirected	+
ASV_502	ASV_259	1	undirected	+
ASV_142	ASV_259	1	undirected	+
ASV_124	ASV_259	0.990584	undirected	+
ASV_469	ASV_259	1	undirected	+
ASV_502	ASV_175	1	undirected	+
ASV_142	ASV_175	1	undirected	+
ASV_124	ASV_175	0.990584	undirected	+
ASV_469	ASV_175	1	undirected	+
ASV_142	ASV_502	1	undirected	+
ASV_124	ASV_502	0.990584	undirected	+
ASV_469	ASV_502	1	undirected	+
ASV_124	ASV_142	0.990584	undirected	+
ASV_469	ASV_142	1	undirected	+
ASV_469	ASV_124	0.990584	undirected	+
ASV_59	ASV_27	1	undirected	+
ASV_72	ASV_27	1	undirected	+
ASV_74	ASV_27	1	undirected	+
ASV_118	ASV_27	1	undirected	+
ASV_123	ASV_27	1	undirected	+
ASV_160	ASV_27	1	undirected	+
ASV_72	ASV_59	1	undirected	+
ASV_74	ASV_59	1	undirected	+
ASV_118	ASV_59	1	undirected	+
ASV_123	ASV_59	1	undirected	+
ASV_160	ASV_59	1	undirected	+
ASV_74	ASV_72	1	undirected	+
ASV_118	ASV_72	1	undirected	+
ASV_123	ASV_72	1	undirected	+
ASV_160	ASV_72	1	undirected	+
ASV_118	ASV_74	1	undirected	+
ASV_123	ASV_74	1	undirected	+
ASV_160	ASV_74	1	undirected	+
ASV_123	ASV_118	1	undirected	+
ASV_160	ASV_118	1	undirected	+
ASV_160	ASV_123	1	undirected	+
ASV_27	ASV_11	0.996683	undirected	+
ASV_59	ASV_11	0.996683	undirected	+
ASV_72	ASV_11	0.996683	undirected	+
ASV_74	ASV_11	0.996683	undirected	+
ASV_118	ASV_11	0.996683	undirected	+
ASV_123	ASV_11	0.996683	undirected	+
ASV_160	ASV_11	0.996683	undirected	+
ASV_758	ASV_120	0.82453	undirected	+
ASV_766	ASV_120	0.82453	undirected	+
ASV_776	ASV_120	0.82453	undirected	+
ASV_82	ASV_30	0.878624	undirected	+
ASV_87	ASV_30	0.645947	undirected	+
ASV_77	ASV_30	0.832577	undirected	+
ASV_120	ASV_30	0.797456	undirected	+
ASV_758	ASV_30	0.878624	undirected	+
ASV_766	ASV_30	0.878624	undirected	+
ASV_776	ASV_30	0.878624	undirected	+
ASV_77	ASV_82	0.943532	undirected	+
ASV_120	ASV_82	0.82453	undirected	+
ASV_758	ASV_82	1	undirected	+
ASV_766	ASV_82	1	undirected	+
ASV_776	ASV_82	1	undirected	+
ASV_120	ASV_77	0.768236	undirected	+
ASV_758	ASV_77	0.943532	undirected	+
ASV_766	ASV_77	0.943532	undirected	+
ASV_776	ASV_77	0.943532	undirected	+
ASV_766	ASV_758	1	undirected	+
ASV_776	ASV_758	1	undirected	+
ASV_776	ASV_766	1	undirected	+
ASV_200	ASV_90	0.910127	undirected	+
ASV_153	ASV_90	0.917799	undirected	+
ASV_150	ASV_90	0.917799	undirected	+
ASV_665	ASV_90	0.917799	undirected	+
ASV_153	ASV_200	0.993083	undirected	+
ASV_150	ASV_200	0.993083	undirected	+
ASV_665	ASV_200	0.993083	undirected	+
ASV_150	ASV_153	1	undirected	+
ASV_665	ASV_153	1	undirected	+
ASV_665	ASV_150	1	undirected	+
ASV_90	ASV_50	0.917799	undirected	+
ASV_200	ASV_50	0.993083	undirected	+
ASV_153	ASV_50	1	undirected	+
ASV_150	ASV_50	1	undirected	+
ASV_665	ASV_50	1	undirected	+
ASV_40	ASV_29	0.616061	undirected	+
ASV_42	ASV_29	0.898703	undirected	+
ASV_764	ASV_29	0.898703	undirected	+
ASV_770	ASV_29	0.898703	undirected	+
ASV_781	ASV_29	0.898703	undirected	+
ASV_764	ASV_42	1	undirected	+
ASV_770	ASV_42	1	undirected	+
ASV_781	ASV_42	1	undirected	+
ASV_770	ASV_764	1	undirected	+
ASV_781	ASV_764	1	undirected	+
ASV_781	ASV_770	1	undirected	+
ASV_81	ASV_61	0.69031	undirected	+
ASV_363	ASV_61	0.705878	undirected	+
ASV_765	ASV_61	0.705878	undirected	+
ASV_363	ASV_81	0.981761	undirected	+
ASV_765	ASV_81	0.981761	undirected	+
ASV_765	ASV_363	1	undirected	+
ASV_61	ASV_7	0.999426	undirected	+
ASV_81	ASV_7	0.666268	undirected	+
ASV_363	ASV_7	0.68148	undirected	+
ASV_765	ASV_7	0.68148	undirected	+
ASV_52	ASV_65	0.822135	undirected	+
ASV_190	ASV_65	0.981783	undirected	+
ASV_784	ASV_65	1	undirected	+
ASV_190	ASV_52	0.80354	undirected	+
ASV_784	ASV_52	0.822135	undirected	+
ASV_784	ASV_190	0.981783	undirected	+
ASV_65	ASV_9	0.780795	undirected	+
ASV_52	ASV_9	0.605936	undirected	+
ASV_190	ASV_9	0.761771	undirected	+
ASV_784	ASV_9	0.780795	undirected	+
ASV_220	ASV_216	0.849148	undirected	+
ASV_134	ASV_216	0.849148	undirected	+
ASV_762	ASV_216	0.849148	undirected	+
ASV_134	ASV_220	1	undirected	+
ASV_762	ASV_220	1	undirected	+
ASV_762	ASV_134	1	undirected	+
ASV_216	ASV_106	0.849148	undirected	+
ASV_220	ASV_106	1	undirected	+
ASV_134	ASV_106	1	undirected	+
ASV_762	ASV_106	1	undirected	+
ASV_666	ASV_152	1	undirected	+
ASV_181	ASV_152	1	undirected	+
ASV_181	ASV_666	1	undirected	+
ASV_152	ASV_46	0.781688	undirected	+
ASV_666	ASV_46	0.781688	undirected	+
ASV_181	ASV_46	0.781688	undirected	+
ASV_761	ASV_611	1	undirected	+
ASV_767	ASV_611	1	undirected	+
ASV_767	ASV_761	1	undirected	+
ASV_611	ASV_139	0.897284	undirected	+
ASV_761	ASV_139	0.897284	undirected	+
ASV_767	ASV_139	0.897284	undirected	+
ASV_227	ASV_162	1	undirected	+
ASV_746	ASV_162	1	undirected	+
ASV_746	ASV_227	1	undirected	+
ASV_162	ASV_92	0.893905	undirected	+
ASV_227	ASV_92	0.893905	undirected	+
ASV_746	ASV_92	0.893905	undirected	+
ASV_62	ASV_252	0.678463	undirected	+
ASV_252	ASV_19	0.940296	undirected	+
ASV_145	ASV_64	0.61803	undirected	+
ASV_64	ASV_6	0.997825	undirected	+
ASV_352	ASV_33	0.996872	undirected	+
ASV_33	ASV_15	0.996493	undirected	+
ASV_352	ASV_15	0.992009	undirected	+
ASV_465	ASV_114	0.998097	undirected	+
ASV_114	ASV_44	0.940128	undirected	+
ASV_465	ASV_44	0.942509	undirected	+
ASV_676	ASV_96	0.9404	undirected	+
ASV_96	ASV_129	0.9404	undirected	+
ASV_676	ASV_129	1	undirected	+
ASV_760	ASV_201	1	undirected	+
ASV_201	ASV_94	0.804888	undirected	+
ASV_760	ASV_94	0.804888	undirected	+
ASV_621	ASV_12	1	undirected	+
ASV_12	ASV_121	0.999881	undirected	+
ASV_621	ASV_121	0.999881	undirected	+
ASV_32	ASV_2	0.729213	undirected	+
ASV_191	ASV_20	0.784042	undirected	+
ASV_287	ASV_60	0.827854	undirected	+
ASV_778	ASV_771	1	undirected	+
ASV_105	ASV_35	0.910156	undirected	+
ASV_165	ASV_35	0.996181	undirected	+
ASV_172	ASV_35	0.951756	undirected	+
ASV_188	ASV_35	0.881924	undirected	+
ASV_226	ASV_35	0.996181	undirected	+
ASV_102	ASV_35	0.81551	undirected	+
ASV_232	ASV_35	0.996181	undirected	+
ASV_242	ASV_35	0.996181	undirected	+
ASV_256	ASV_35	0.996063	undirected	+
ASV_237	ASV_35	0.668591	undirected	+
ASV_238	ASV_35	0.996181	undirected	+
ASV_279	ASV_35	0.996181	undirected	+
ASV_309	ASV_35	0.996181	undirected	+
ASV_312	ASV_35	0.996181	undirected	+
ASV_320	ASV_35	0.996181	undirected	+
ASV_311	ASV_35	0.795591	undirected	+
ASV_346	ASV_35	0.996181	undirected	+
ASV_383	ASV_35	0.996181	undirected	+
ASV_387	ASV_35	0.996181	undirected	+
ASV_412	ASV_35	0.996181	undirected	+
ASV_416	ASV_35	0.996181	undirected	+
ASV_433	ASV_35	0.996181	undirected	+
ASV_435	ASV_35	0.996181	undirected	+
ASV_437	ASV_35	0.996181	undirected	+
ASV_457	ASV_35	0.996181	undirected	+
ASV_458	ASV_35	0.996181	undirected	+
ASV_487	ASV_35	0.996181	undirected	+
ASV_501	ASV_35	0.996181	undirected	+
ASV_510	ASV_35	0.996181	undirected	+
ASV_517	ASV_35	0.996181	undirected	+
ASV_526	ASV_35	0.996181	undirected	+
ASV_535	ASV_35	0.996181	undirected	+
ASV_536	ASV_35	0.996181	undirected	+
ASV_537	ASV_35	0.996181	undirected	+
ASV_542	ASV_35	0.996181	undirected	+
ASV_551	ASV_35	0.996181	undirected	+
ASV_560	ASV_35	0.996181	undirected	+
ASV_322	ASV_35	0.996181	undirected	+
ASV_581	ASV_35	0.996181	undirected	+
ASV_590	ASV_35	0.996181	undirected	+
ASV_591	ASV_35	0.996181	undirected	+
ASV_592	ASV_35	0.996181	undirected	+
ASV_390	ASV_35	0.996181	undirected	+
ASV_173	ASV_35	0.66736	undirected	+
ASV_614	ASV_35	0.996181	undirected	+
ASV_629	ASV_35	0.996181	undirected	+
ASV_630	ASV_35	0.996181	undirected	+
ASV_631	ASV_35	0.996181	undirected	+
ASV_639	ASV_35	0.996181	undirected	+
ASV_643	ASV_35	0.996181	undirected	+
ASV_644	ASV_35	0.996181	undirected	+
ASV_660	ASV_35	0.996181	undirected	+
ASV_445	ASV_35	0.996181	undirected	+
ASV_71	ASV_83	0.822073	undirected	+
ASV_119	ASV_83	1	undirected	+
ASV_122	ASV_83	1	undirected	+
ASV_135	ASV_83	1	undirected	+
ASV_105	ASV_83	0.897644	undirected	+
ASV_165	ASV_83	1	undirected	+
ASV_172	ASV_83	0.955953	undirected	+
ASV_188	ASV_83	0.88617	undirected	+
ASV_226	ASV_83	1	undirected	+
ASV_102	ASV_83	0.807719	undirected	+
ASV_232	ASV_83	1	undirected	+
ASV_242	ASV_83	1	undirected	+
ASV_256	ASV_83	0.999908	undirected	+
ASV_237	ASV_83	0.673095	undirected	+
ASV_238	ASV_83	1	undirected	+
ASV_279	ASV_83	1	undirected	+
ASV_309	ASV_83	1	undirected	+
ASV_312	ASV_83	1	undirected	+
ASV_320	ASV_83	1	undirected	+
ASV_311	ASV_83	0.800503	undirected	+
ASV_346	ASV_83	1	undirected	+
ASV_383	ASV_83	1	undirected	+
ASV_387	ASV_83	1	undirected	+
ASV_412	ASV_83	1	undirected	+
ASV_416	ASV_83	1	undirected	+
ASV_433	ASV_83	1	undirected	+
ASV_435	ASV_83	1	undirected	+
ASV_437	ASV_83	1	undirected	+
ASV_457	ASV_83	1	undirected	+
ASV_458	ASV_83	1	undirected	+
ASV_487	ASV_83	1	undirected	+
ASV_501	ASV_83	1	undirected	+
ASV_510	ASV_83	1	undirected	+
ASV_517	ASV_83	1	undirected	+
ASV_526	ASV_83	1	undirected	+
ASV_535	ASV_83	1	undirected	+
ASV_536	ASV_83	1	undirected	+
ASV_537	ASV_83	1	undirected	+
ASV_542	ASV_83	1	undirected	+
ASV_551	ASV_83	1	undirected	+
ASV_560	ASV_83	1	undirected	+
ASV_322	ASV_83	1	undirected	+
ASV_581	ASV_83	1	undirected	+
ASV_590	ASV_83	1	undirected	+
ASV_591	ASV_83	1	undirected	+
ASV_592	ASV_83	1	undirected	+
ASV_390	ASV_83	1	undirected	+
ASV_173	ASV_83	0.671303	undirected	+
ASV_614	ASV_83	1	undirected	+
ASV_629	ASV_83	1	undirected	+
ASV_630	ASV_83	1	undirected	+
ASV_631	ASV_83	1	undirected	+
ASV_639	ASV_83	1	undirected	+
ASV_643	ASV_83	1	undirected	+
ASV_644	ASV_83	1	undirected	+
ASV_660	ASV_83	1	undirected	+
ASV_445	ASV_83	1	undirected	+
ASV_119	ASV_71	0.822073	undirected	+
ASV_122	ASV_71	0.822073	undirected	+
ASV_99	ASV_71	0.845293	undirected	+
ASV_135	ASV_71	0.822073	undirected	+
ASV_105	ASV_71	0.737625	undirected	+
ASV_165	ASV_71	0.822073	undirected	+
ASV_172	ASV_71	0.782237	undirected	+
ASV_188	ASV_71	0.722771	undirected	+
ASV_226	ASV_71	0.822073	undirected	+
ASV_102	ASV_71	0.659676	undirected	+
ASV_148	ASV_71	0.912706	undirected	+
ASV_232	ASV_71	0.822073	undirected	+
ASV_242	ASV_71	0.822073	undirected	+
ASV_256	ASV_71	0.82183	undirected	+
ASV_238	ASV_71	0.822073	undirected	+
ASV_279	ASV_71	0.822073	undirected	+
ASV_309	ASV_71	0.822073	undirected	+
ASV_312	ASV_71	0.822073	undirected	+
ASV_320	ASV_71	0.822073	undirected	+
ASV_311	ASV_71	0.645753	undirected	+
ASV_346	ASV_71	0.822073	undirected	+
ASV_383	ASV_71	0.822073	undirected	+
ASV_387	ASV_71	0.822073	undirected	+
ASV_412	ASV_71	0.822073	undirected	+
ASV_416	ASV_71	0.822073	undirected	+
ASV_433	ASV_71	0.822073	undirected	+
ASV_435	ASV_71	0.822073	undirected	+
ASV_437	ASV_71	0.822073	undirected	+
ASV_457	ASV_71	0.822073	undirected	+
ASV_458	ASV_71	0.822073	undirected	+
ASV_487	ASV_71	0.822073	undirected	+
ASV_501	ASV_71	0.822073	undirected	+
ASV_510	ASV_71	0.822073	undirected	+
ASV_517	ASV_71	0.822073	undirected	+
ASV_526	ASV_71	0.822073	undirected	+
ASV_535	ASV_71	0.822073	undirected	+
ASV_536	ASV_71	0.822073	undirected	+
ASV_537	ASV_71	0.822073	undirected	+
ASV_542	ASV_71	0.822073	undirected	+
ASV_551	ASV_71	0.822073	undirected	+
ASV_560	ASV_71	0.822073	undirected	+
ASV_322	ASV_71	0.822073	undirected	+
ASV_581	ASV_71	0.822073	undirected	+
ASV_590	ASV_71	0.822073	undirected	+
ASV_591	ASV_71	0.822073	undirected	+
ASV_592	ASV_71	0.822073	undirected	+
ASV_390	ASV_71	0.822073	undirected	+
ASV_614	ASV_71	0.822073	undirected	+
ASV_629	ASV_71	0.822073	undirected	+
ASV_630	ASV_71	0.822073	undirected	+
ASV_631	ASV_71	0.822073	undirected	+
ASV_639	ASV_71	0.822073	undirected	+
ASV_643	ASV_71	0.822073	undirected	+
ASV_644	ASV_71	0.822073	undirected	+
ASV_660	ASV_71	0.822073	undirected	+
ASV_445	ASV_71	0.822073	undirected	+
ASV_122	ASV_119	1	undirected	+
ASV_135	ASV_119	1	undirected	+
ASV_105	ASV_119	0.897644	undirected	+
ASV_165	ASV_119	1	undirected	+
ASV_172	ASV_119	0.955953	undirected	+
ASV_188	ASV_119	0.88617	undirected	+
ASV_226	ASV_119	1	undirected	+
ASV_102	ASV_119	0.807719	undirected	+
ASV_232	ASV_119	1	undirected	+
ASV_242	ASV_119	1	undirected	+
ASV_256	ASV_119	0.999908	undirected	+
ASV_237	ASV_119	0.673095	undirected	+
ASV_238	ASV_119	1	undirected	+
ASV_279	ASV_119	1	undirected	+
ASV_309	ASV_119	1	undirected	+
ASV_312	ASV_119	1	undirected	+
ASV_320	ASV_119	1	undirected	+
ASV_311	ASV_119	0.800503	undirected	+
ASV_346	ASV_119	1	undirected	+
ASV_383	ASV_119	1	undirected	+
ASV_387	ASV_119	1	undirected	+
ASV_412	ASV_119	1	undirected	+
ASV_416	ASV_119	1	undirected	+
ASV_433	ASV_119	1	undirected	+
ASV_435	ASV_119	1	undirected	+
ASV_437	ASV_119	1	undirected	+
ASV_457	ASV_119	1	undirected	+
ASV_458	ASV_119	1	undirected	+
ASV_487	ASV_119	1	undirected	+
ASV_501	ASV_119	1	undirected	+
ASV_510	ASV_119	1	undirected	+
ASV_517	ASV_119	1	undirected	+
ASV_526	ASV_119	1	undirected	+
ASV_535	ASV_119	1	undirected	+
ASV_536	ASV_119	1	undirected	+
ASV_537	ASV_119	1	undirected	+
ASV_542	ASV_119	1	undirected	+
ASV_551	ASV_119	1	undirected	+
ASV_560	ASV_119	1	undirected	+
ASV_322	ASV_119	1	undirected	+
ASV_581	ASV_119	1	undirected	+
ASV_590	ASV_119	1	undirected	+
ASV_591	ASV_119	1	undirected	+
ASV_592	ASV_119	1	undirected	+
ASV_390	ASV_119	1	undirected	+
ASV_173	ASV_119	0.671303	undirected	+
ASV_614	ASV_119	1	undirected	+
ASV_629	ASV_119	1	undirected	+
ASV_630	ASV_119	1	undirected	+
ASV_631	ASV_119	1	undirected	+
ASV_639	ASV_119	1	undirected	+
ASV_643	ASV_119	1	undirected	+
ASV_644	ASV_119	1	undirected	+
ASV_660	ASV_119	1	undirected	+
ASV_445	ASV_119	1	undirected	+
ASV_135	ASV_122	1	undirected	+
ASV_105	ASV_122	0.897644	undirected	+
ASV_165	ASV_122	1	undirected	+
ASV_172	ASV_122	0.955953	undirected	+
ASV_188	ASV_122	0.88617	undirected	+
ASV_226	ASV_122	1	undirected	+
ASV_102	ASV_122	0.807719	undirected	+
ASV_232	ASV_122	1	undirected	+
ASV_242	ASV_122	1	undirected	+
ASV_256	ASV_122	0.999908	undirected	+
ASV_237	ASV_122	0.673095	undirected	+
ASV_238	ASV_122	1	undirected	+
ASV_279	ASV_122	1	undirected	+
ASV_309	ASV_122	1	undirected	+
ASV_312	ASV_122	1	undirected	+
ASV_320	ASV_122	1	undirected	+
ASV_311	ASV_122	0.800503	undirected	+
ASV_346	ASV_122	1	undirected	+
ASV_383	ASV_122	1	undirected	+
ASV_387	ASV_122	1	undirected	+
ASV_412	ASV_122	1	undirected	+
ASV_416	ASV_122	1	undirected	+
ASV_433	ASV_122	1	undirected	+
ASV_435	ASV_122	1	undirected	+
ASV_437	ASV_122	1	undirected	+
ASV_457	ASV_122	1	undirected	+
ASV_458	ASV_122	1	undirected	+
ASV_487	ASV_122	1	undirected	+
ASV_501	ASV_122	1	undirected	+
ASV_510	ASV_122	1	undirected	+
ASV_517	ASV_122	1	undirected	+
ASV_526	ASV_122	1	undirected	+
ASV_535	ASV_122	1	undirected	+
ASV_536	ASV_122	1	undirected	+
ASV_537	ASV_122	1	undirected	+
ASV_542	ASV_122	1	undirected	+
ASV_551	ASV_122	1	undirected	+
ASV_560	ASV_122	1	undirected	+
ASV_322	ASV_122	1	undirected	+
ASV_581	ASV_122	1	undirected	+
ASV_590	ASV_122	1	undirected	+
ASV_591	ASV_122	1	undirected	+
ASV_592	ASV_122	1	undirected	+
ASV_390	ASV_122	1	undirected	+
ASV_173	ASV_122	0.671303	undirected	+
ASV_614	ASV_122	1	undirected	+
ASV_629	ASV_122	1	undirected	+
ASV_630	ASV_122	1	undirected	+
ASV_631	ASV_122	1	undirected	+
ASV_639	ASV_122	1	undirected	+
ASV_643	ASV_122	1	undirected	+
ASV_644	ASV_122	1	undirected	+
ASV_660	ASV_122	1	undirected	+
ASV_445	ASV_122	1	undirected	+
ASV_105	ASV_135	0.897644	undirected	+
ASV_165	ASV_135	1	undirected	+
ASV_172	ASV_135	0.955953	undirected	+
ASV_188	ASV_135	0.88617	undirected	+
ASV_226	ASV_135	1	undirected	+
ASV_102	ASV_135	0.807719	undirected	+
ASV_232	ASV_135	1	undirected	+
ASV_242	ASV_135	1	undirected	+
ASV_256	ASV_135	0.999908	undirected	+
ASV_237	ASV_135	0.673095	undirected	+
ASV_238	ASV_135	1	undirected	+
ASV_279	ASV_135	1	undirected	+
ASV_309	ASV_135	1	undirected	+
ASV_312	ASV_135	1	undirected	+
ASV_320	ASV_135	1	undirected	+
ASV_311	ASV_135	0.800503	undirected	+
ASV_346	ASV_135	1	undirected	+
ASV_383	ASV_135	1	undirected	+
ASV_387	ASV_135	1	undirected	+
ASV_412	ASV_135	1	undirected	+
ASV_416	ASV_135	1	undirected	+
ASV_433	ASV_135	1	undirected	+
ASV_435	ASV_135	1	undirected	+
ASV_437	ASV_135	1	undirected	+
ASV_457	ASV_135	1	undirected	+
ASV_458	ASV_135	1	undirected	+
ASV_487	ASV_135	1	undirected	+
ASV_501	ASV_135	1	undirected	+
ASV_510	ASV_135	1	undirected	+
ASV_517	ASV_135	1	undirected	+
ASV_526	ASV_135	1	undirected	+
ASV_535	ASV_135	1	undirected	+
ASV_536	ASV_135	1	undirected	+
ASV_537	ASV_135	1	undirected	+
ASV_542	ASV_135	1	undirected	+
ASV_551	ASV_135	1	undirected	+
ASV_560	ASV_135	1	undirected	+
ASV_322	ASV_135	1	undirected	+
ASV_581	ASV_135	1	undirected	+
ASV_590	ASV_135	1	undirected	+
ASV_591	ASV_135	1	undirected	+
ASV_592	ASV_135	1	undirected	+
ASV_390	ASV_135	1	undirected	+
ASV_173	ASV_135	0.671303	undirected	+
ASV_614	ASV_135	1	undirected	+
ASV_629	ASV_135	1	undirected	+
ASV_630	ASV_135	1	undirected	+
ASV_631	ASV_135	1	undirected	+
ASV_639	ASV_135	1	undirected	+
ASV_643	ASV_135	1	undirected	+
ASV_644	ASV_135	1	undirected	+
ASV_660	ASV_135	1	undirected	+
ASV_445	ASV_135	1	undirected	+
ASV_172	ASV_165	0.955953	undirected	+
ASV_188	ASV_165	0.88617	undirected	+
ASV_226	ASV_165	1	undirected	+
ASV_102	ASV_165	0.807719	undirected	+
ASV_232	ASV_165	1	undirected	+
ASV_242	ASV_165	1	undirected	+
ASV_256	ASV_165	0.999908	undirected	+
ASV_237	ASV_165	0.673095	undirected	+
ASV_238	ASV_165	1	undirected	+
ASV_279	ASV_165	1	undirected	+
ASV_309	ASV_165	1	undirected	+
ASV_312	ASV_165	1	undirected	+
ASV_320	ASV_165	1	undirected	+
ASV_311	ASV_165	0.800503	undirected	+
ASV_346	ASV_165	1	undirected	+
ASV_383	ASV_165	1	undirected	+
ASV_387	ASV_165	1	undirected	+
ASV_412	ASV_165	1	undirected	+
ASV_416	ASV_165	1	undirected	+
ASV_433	ASV_165	1	undirected	+
ASV_435	ASV_165	1	undirected	+
ASV_437	ASV_165	1	undirected	+
ASV_457	ASV_165	1	undirected	+
ASV_458	ASV_165	1	undirected	+
ASV_487	ASV_165	1	undirected	+
ASV_501	ASV_165	1	undirected	+
ASV_510	ASV_165	1	undirected	+
ASV_517	ASV_165	1	undirected	+
ASV_526	ASV_165	1	undirected	+
ASV_535	ASV_165	1	undirected	+
ASV_536	ASV_165	1	undirected	+
ASV_537	ASV_165	1	undirected	+
ASV_542	ASV_165	1	undirected	+
ASV_551	ASV_165	1	undirected	+
ASV_560	ASV_165	1	undirected	+
ASV_322	ASV_165	1	undirected	+
ASV_581	ASV_165	1	undirected	+
ASV_590	ASV_165	1	undirected	+
ASV_591	ASV_165	1	undirected	+
ASV_592	ASV_165	1	undirected	+
ASV_390	ASV_165	1	undirected	+
ASV_173	ASV_165	0.671303	undirected	+
ASV_614	ASV_165	1	undirected	+
ASV_629	ASV_165	1	undirected	+
ASV_630	ASV_165	1	undirected	+
ASV_631	ASV_165	1	undirected	+
ASV_639	ASV_165	1	undirected	+
ASV_643	ASV_165	1	undirected	+
ASV_644	ASV_165	1	undirected	+
ASV_660	ASV_165	1	undirected	+
ASV_445	ASV_165	1	undirected	+
ASV_102	ASV_226	0.807719	undirected	+
ASV_232	ASV_226	1	undirected	+
ASV_242	ASV_226	1	undirected	+
ASV_256	ASV_226	0.999908	undirected	+
ASV_237	ASV_226	0.673095	undirected	+
ASV_238	ASV_226	1	undirected	+
ASV_279	ASV_226	1	undirected	+
ASV_309	ASV_226	1	undirected	+
ASV_312	ASV_226	1	undirected	+
ASV_320	ASV_226	1	undirected	+
ASV_311	ASV_226	0.800503	undirected	+
ASV_346	ASV_226	1	undirected	+
ASV_383	ASV_226	1	undirected	+
ASV_387	ASV_226	1	undirected	+
ASV_412	ASV_226	1	undirected	+
ASV_416	ASV_226	1	undirected	+
ASV_433	ASV_226	1	undirected	+
ASV_435	ASV_226	1	undirected	+
ASV_437	ASV_226	1	undirected	+
ASV_457	ASV_226	1	undirected	+
ASV_458	ASV_226	1	undirected	+
ASV_487	ASV_226	1	undirected	+
ASV_501	ASV_226	1	undirected	+
ASV_510	ASV_226	1	undirected	+
ASV_517	ASV_226	1	undirected	+
ASV_526	ASV_226	1	undirected	+
ASV_535	ASV_226	1	undirected	+
ASV_536	ASV_226	1	undirected	+
ASV_537	ASV_226	1	undirected	+
ASV_542	ASV_226	1	undirected	+
ASV_551	ASV_226	1	undirected	+
ASV_560	ASV_226	1	undirected	+
ASV_322	ASV_226	1	undirected	+
ASV_581	ASV_226	1	undirected	+
ASV_590	ASV_226	1	undirected	+
ASV_591	ASV_226	1	undirected	+
ASV_592	ASV_226	1	undirected	+
ASV_390	ASV_226	1	undirected	+
ASV_173	ASV_226	0.671303	undirected	+
ASV_614	ASV_226	1	undirected	+
ASV_629	ASV_226	1	undirected	+
ASV_630	ASV_226	1	undirected	+
ASV_631	ASV_226	1	undirected	+
ASV_639	ASV_226	1	undirected	+
ASV_643	ASV_226	1	undirected	+
ASV_644	ASV_226	1	undirected	+
ASV_660	ASV_226	1	undirected	+
ASV_445	ASV_226	1	undirected	+
ASV_232	ASV_102	0.807719	undirected	+
ASV_242	ASV_102	0.807719	undirected	+
ASV_256	ASV_102	0.807392	undirected	+
ASV_238	ASV_102	0.807719	undirected	+
ASV_279	ASV_102	0.807719	undirected	+
ASV_309	ASV_102	0.807719	undirected	+
ASV_312	ASV_102	0.807719	undirected	+
ASV_320	ASV_102	0.807719	undirected	+
ASV_311	ASV_102	0.628024	undirected	+
ASV_346	ASV_102	0.807719	undirected	+
ASV_383	ASV_102	0.807719	undirected	+
ASV_387	ASV_102	0.807719	undirected	+
ASV_412	ASV_102	0.807719	undirected	+
ASV_416	ASV_102	0.807719	undirected	+
ASV_433	ASV_102	0.807719	undirected	+
ASV_435	ASV_102	0.807719	undirected	+
ASV_437	ASV_102	0.807719	undirected	+
ASV_457	ASV_102	0.807719	undirected	+
ASV_458	ASV_102	0.807719	undirected	+
ASV_487	ASV_102	0.807719	undirected	+
ASV_501	ASV_102	0.807719	undirected	+
ASV_510	ASV_102	0.807719	undirected	+
ASV_517	ASV_102	0.807719	undirected	+
ASV_526	ASV_102	0.807719	undirected	+
ASV_535	ASV_102	0.807719	undirected	+
ASV_536	ASV_102	0.807719	undirected	+
ASV_537	ASV_102	0.807719	undirected	+
ASV_542	ASV_102	0.807719	undirected	+
ASV_551	ASV_102	0.807719	undirected	+
ASV_560	ASV_102	0.807719	undirected	+
ASV_322	ASV_102	0.807719	undirected	+
ASV_581	ASV_102	0.807719	undirected	+
ASV_590	ASV_102	0.807719	undirected	+
ASV_591	ASV_102	0.807719	undirected	+
ASV_592	ASV_102	0.807719	undirected	+
ASV_390	ASV_102	0.807719	undirected	+
ASV_173	ASV_102	0.913559	undirected	+
ASV_614	ASV_102	0.807719	undirected	+
ASV_629	ASV_102	0.807719	undirected	+
ASV_630	ASV_102	0.807719	undirected	+
ASV_631	ASV_102	0.807719	undirected	+
ASV_639	ASV_102	0.807719	undirected	+
ASV_643	ASV_102	0.807719	undirected	+
ASV_644	ASV_102	0.807719	undirected	+
ASV_660	ASV_102	0.807719	undirected	+
ASV_445	ASV_102	0.807719	undirected	+
ASV_242	ASV_232	1	undirected	+
ASV_256	ASV_232	0.999908	undirected	+
ASV_237	ASV_232	0.673095	undirected	+
ASV_238	ASV_232	1	undirected	+
ASV_279	ASV_232	1	undirected	+
ASV_309	ASV_232	1	undirected	+
ASV_312	ASV_232	1	undirected	+
ASV_320	ASV_232	1	undirected	+
ASV_311	ASV_232	0.800503	undirected	+
ASV_346	ASV_232	1	undirected	+
ASV_383	ASV_232	1	undirected	+
ASV_387	ASV_232	1	undirected	+
ASV_412	ASV_232	1	undirected	+
ASV_416	ASV_232	1	undirected	+
ASV_433	ASV_232	1	undirected	+
ASV_435	ASV_232	1	undirected	+
ASV_437	ASV_232	1	undirected	+
ASV_457	ASV_232	1	undirected	+
ASV_458	ASV_232	1	undirected	+
ASV_487	ASV_232	1	undirected	+
ASV_501	ASV_232	1	undirected	+
ASV_510	ASV_232	1	undirected	+
ASV_517	ASV_232	1	undirected	+
ASV_526	ASV_232	1	undirected	+
ASV_535	ASV_232	1	undirected	+
ASV_536	ASV_232	1	undirected	+
ASV_537	ASV_232	1	undirected	+
ASV_542	ASV_232	1	undirected	+
ASV_551	ASV_232	1	undirected	+
ASV_560	ASV_232	1	undirected	+
ASV_322	ASV_232	1	undirected	+
ASV_581	ASV_232	1	undirected	+
ASV_590	ASV_232	1	undirected	+
ASV_591	ASV_232	1	undirected	+
ASV_592	ASV_232	1	undirected	+
ASV_390	ASV_232	1	undirected	+
ASV_173	ASV_232	0.671303	undirected	+
ASV_614	ASV_232	1	undirected	+
ASV_629	ASV_232	1	undirected	+
ASV_630	ASV_232	1	undirected	+
ASV_631	ASV_232	1	undirected	+
ASV_639	ASV_232	1	undirected	+
ASV_643	ASV_232	1	undirected	+
ASV_644	ASV_232	1	undirected	+
ASV_660	ASV_232	1	undirected	+
ASV_445	ASV_232	1	undirected	+
ASV_256	ASV_242	0.999908	undirected	+
ASV_237	ASV_242	0.673095	undirected	+
ASV_238	ASV_242	1	undirected	+
ASV_279	ASV_242	1	undirected	+
ASV_309	ASV_242	1	undirected	+
ASV_312	ASV_242	1	undirected	+
ASV_320	ASV_242	1	undirected	+
ASV_311	ASV_242	0.800503	undirected	+
ASV_346	ASV_242	1	undirected	+
ASV_383	ASV_242	1	undirected	+
ASV_387	ASV_242	1	undirected	+
ASV_412	ASV_242	1	undirected	+
ASV_416	ASV_242	1	undirected	+
ASV_433	ASV_242	1	undirected	+
ASV_435	ASV_242	1	undirected	+
ASV_437	ASV_242	1	undirected	+
ASV_457	ASV_242	1	undirected	+
ASV_458	ASV_242	1	undirected	+
ASV_487	ASV_242	1	undirected	+
ASV_501	ASV_242	1	undirected	+
ASV_510	ASV_242	1	undirected	+
ASV_517	ASV_242	1	undirected	+
ASV_526	ASV_242	1	undirected	+
ASV_535	ASV_242	1	undirected	+
ASV_536	ASV_242	1	undirected	+
ASV_537	ASV_242	1	undirected	+
ASV_542	ASV_242	1	undirected	+
ASV_551	ASV_242	1	undirected	+
ASV_560	ASV_242	1	undirected	+
ASV_322	ASV_242	1	undirected	+
ASV_581	ASV_242	1	undirected	+
ASV_590	ASV_242	1	undirected	+
ASV_591	ASV_242	1	undirected	+
ASV_592	ASV_242	1	undirected	+
ASV_390	ASV_242	1	undirected	+
ASV_173	ASV_242	0.671303	undirected	+
ASV_614	ASV_242	1	undirected	+
ASV_629	ASV_242	1	undirected	+
ASV_630	ASV_242	1	undirected	+
ASV_631	ASV_242	1	undirected	+
ASV_639	ASV_242	1	undirected	+
ASV_643	ASV_242	1	undirected	+
ASV_644	ASV_242	1	undirected	+
ASV_660	ASV_242	1	undirected	+
ASV_445	ASV_242	1	undirected	+
ASV_237	ASV_256	0.672751	undirected	+
ASV_238	ASV_256	0.999908	undirected	+
ASV_279	ASV_256	0.999908	undirected	+
ASV_309	ASV_256	0.999908	undirected	+
ASV_312	ASV_256	0.999908	undirected	+
ASV_320	ASV_256	0.999908	undirected	+
ASV_311	ASV_256	0.806658	undirected	+
ASV_346	ASV_256	0.999908	undirected	+
ASV_383	ASV_256	0.999908	undirected	+
ASV_387	ASV_256	0.999908	undirected	+
ASV_412	ASV_256	0.999908	undirected	+
ASV_416	ASV_256	0.999908	undirected	+
ASV_433	ASV_256	0.999908	undirected	+
ASV_435	ASV_256	0.999908	undirected	+
ASV_437	ASV_256	0.999908	undirected	+
ASV_457	ASV_256	0.999908	undirected	+
ASV_458	ASV_256	0.999908	undirected	+
ASV_487	ASV_256	0.999908	undirected	+
ASV_501	ASV_256	0.999908	undirected	+
ASV_510	ASV_256	0.999908	undirected	+
ASV_517	ASV_256	0.999908	undirected	+
ASV_526	ASV_256	0.999908	undirected	+
ASV_535	ASV_256	0.999908	undirected	+
ASV_536	ASV_256	0.999908	undirected	+
ASV_537	ASV_256	0.999908	undirected	+
ASV_542	ASV_256	0.999908	undirected	+
ASV_551	ASV_256	0.999908	undirected	+
ASV_560	ASV_256	0.999908	undirected	+
ASV_322	ASV_256	0.999908	undirected	+
ASV_581	ASV_256	0.999908	undirected	+
ASV_590	ASV_256	0.999908	undirected	+
ASV_591	ASV_256	0.999908	undirected	+
ASV_592	ASV_256	0.999908	undirected	+
ASV_390	ASV_256	0.999908	undirected	+
ASV_173	ASV_256	0.671039	undirected	+
ASV_614	ASV_256	0.999908	undirected	+
ASV_629	ASV_256	0.999908	undirected	+
ASV_630	ASV_256	0.999908	undirected	+
ASV_631	ASV_256	0.999908	undirected	+
ASV_639	ASV_256	0.999908	undirected	+
ASV_643	ASV_256	0.999908	undirected	+
ASV_644	ASV_256	0.999908	undirected	+
ASV_660	ASV_256	0.999908	undirected	+
ASV_445	ASV_256	0.999908	undirected	+
ASV_279	ASV_238	1	undirected	+
ASV_309	ASV_238	1	undirected	+
ASV_312	ASV_238	1	undirected	+
ASV_320	ASV_238	1	undirected	+
ASV_311	ASV_238	0.800503	undirected	+
ASV_346	ASV_238	1	undirected	+
ASV_383	ASV_238	1	undirected	+
ASV_387	ASV_238	1	undirected	+
ASV_412	ASV_238	1	undirected	+
ASV_416	ASV_238	1	undirected	+
ASV_433	ASV_238	1	undirected	+
ASV_435	ASV_238	1	undirected	+
ASV_437	ASV_238	1	undirected	+
ASV_457	ASV_238	1	undirected	+
ASV_458	ASV_238	1	undirected	+
ASV_487	ASV_238	1	undirected	+
ASV_501	ASV_238	1	undirected	+
ASV_510	ASV_238	1	undirected	+
ASV_517	ASV_238	1	undirected	+
ASV_526	ASV_238	1	undirected	+
ASV_535	ASV_238	1	undirected	+
ASV_536	ASV_238	1	undirected	+
ASV_537	ASV_238	1	undirected	+
ASV_542	ASV_238	1	undirected	+
ASV_551	ASV_238	1	undirected	+
ASV_560	ASV_238	1	undirected	+
ASV_322	ASV_238	1	undirected	+
ASV_581	ASV_238	1	undirected	+
ASV_590	ASV_238	1	undirected	+
ASV_591	ASV_238	1	undirected	+
ASV_592	ASV_238	1	undirected	+
ASV_390	ASV_238	1	undirected	+
ASV_173	ASV_238	0.671303	undirected	+
ASV_614	ASV_238	1	undirected	+
ASV_629	ASV_238	1	undirected	+
ASV_630	ASV_238	1	undirected	+
ASV_631	ASV_238	1	undirected	+
ASV_639	ASV_238	1	undirected	+
ASV_643	ASV_238	1	undirected	+
ASV_644	ASV_238	1	undirected	+
ASV_660	ASV_238	1	undirected	+
ASV_445	ASV_238	1	undirected	+
ASV_309	ASV_279	1	undirected	+
ASV_312	ASV_279	1	undirected	+
ASV_320	ASV_279	1	undirected	+
ASV_311	ASV_279	0.800503	undirected	+
ASV_346	ASV_279	1	undirected	+
ASV_383	ASV_279	1	undirected	+
ASV_387	ASV_279	1	undirected	+
ASV_412	ASV_279	1	undirected	+
ASV_416	ASV_279	1	undirected	+
ASV_433	ASV_279	1	undirected	+
ASV_435	ASV_279	1	undirected	+
ASV_437	ASV_279	1	undirected	+
ASV_457	ASV_279	1	undirected	+
ASV_458	ASV_279	1	undirected	+
ASV_487	ASV_279	1	undirected	+
ASV_501	ASV_279	1	undirected	+
ASV_510	ASV_279	1	undirected	+
ASV_517	ASV_279	1	undirected	+
ASV_526	ASV_279	1	undirected	+
ASV_535	ASV_279	1	undirected	+
ASV_536	ASV_279	1	undirected	+
ASV_537	ASV_279	1	undirected	+
ASV_542	ASV_279	1	undirected	+
ASV_551	ASV_279	1	undirected	+
ASV_560	ASV_279	1	undirected	+
ASV_322	ASV_279	1	undirected	+
ASV_581	ASV_279	1	undirected	+
ASV_590	ASV_279	1	undirected	+
ASV_591	ASV_279	1	undirected	+
ASV_592	ASV_279	1	undirected	+
ASV_390	ASV_279	1	undirected	+
ASV_173	ASV_279	0.671303	undirected	+
ASV_614	ASV_279	1	undirected	+
ASV_629	ASV_279	1	undirected	+
ASV_630	ASV_279	1	undirected	+
ASV_631	ASV_279	1	undirected	+
ASV_639	ASV_279	1	undirected	+
ASV_643	ASV_279	1	undirected	+
ASV_644	ASV_279	1	undirected	+
ASV_660	ASV_279	1	undirected	+
ASV_445	ASV_279	1	undirected	+
ASV_312	ASV_309	1	undirected	+
ASV_320	ASV_309	1	undirected	+
ASV_311	ASV_309	0.800503	undirected	+
ASV_346	ASV_309	1	undirected	+
ASV_383	ASV_309	1	undirected	+
ASV_387	ASV_309	1	undirected	+
ASV_412	ASV_309	1	undirected	+
ASV_416	ASV_309	1	undirected	+
ASV_433	ASV_309	1	undirected	+
ASV_435	ASV_309	1	undirected	+
ASV_437	ASV_309	1	undirected	+
ASV_457	ASV_309	1	undirected	+
ASV_458	ASV_309	1	undirected	+
ASV_487	ASV_309	1	undirected	+
ASV_501	ASV_309	1	undirected	+
ASV_510	ASV_309	1	undirected	+
ASV_517	ASV_309	1	undirected	+
ASV_526	ASV_309	1	undirected	+
ASV_535	ASV_309	1	undirected	+
ASV_536	ASV_309	1	undirected	+
ASV_537	ASV_309	1	undirected	+
ASV_542	ASV_309	1	undirected	+
ASV_551	ASV_309	1	undirected	+
ASV_560	ASV_309	1	undirected	+
ASV_322	ASV_309	1	undirected	+
ASV_581	ASV_309	1	undirected	+
ASV_590	ASV_309	1	undirected	+
ASV_591	ASV_309	1	undirected	+
ASV_592	ASV_309	1	undirected	+
ASV_390	ASV_309	1	undirected	+
ASV_173	ASV_309	0.671303	undirected	+
ASV_614	ASV_309	1	undirected	+
ASV_629	ASV_309	1	undirected	+
ASV_630	ASV_309	1	undirected	+
ASV_631	ASV_309	1	undirected	+
ASV_639	ASV_309	1	undirected	+
ASV_643	ASV_309	1	undirected	+
ASV_644	ASV_309	1	undirected	+
ASV_660	ASV_309	1	undirected	+
ASV_445	ASV_309	1	undirected	+
ASV_320	ASV_312	1	undirected	+
ASV_311	ASV_312	0.800503	undirected	+
ASV_346	ASV_312	1	undirected	+
ASV_383	ASV_312	1	undirected	+
ASV_387	ASV_312	1	undirected	+
ASV_412	ASV_312	1	undirected	+
ASV_416	ASV_312	1	undirected	+
ASV_433	ASV_312	1	undirected	+
ASV_435	ASV_312	1	undirected	+
ASV_437	ASV_312	1	undirected	+
ASV_457	ASV_312	1	undirected	+
ASV_458	ASV_312	1	undirected	+
ASV_487	ASV_312	1	undirected	+
ASV_501	ASV_312	1	undirected	+
ASV_510	ASV_312	1	undirected	+
ASV_517	ASV_312	1	undirected	+
ASV_526	ASV_312	1	undirected	+
ASV_535	ASV_312	1	undirected	+
ASV_536	ASV_312	1	undirected	+
ASV_537	ASV_312	1	undirected	+
ASV_542	ASV_312	1	undirected	+
ASV_551	ASV_312	1	undirected	+
ASV_560	ASV_312	1	undirected	+
ASV_322	ASV_312	1	undirected	+
ASV_581	ASV_312	1	undirected	+
ASV_590	ASV_312	1	undirected	+
ASV_591	ASV_312	1	undirected	+
ASV_592	ASV_312	1	undirected	+
ASV_390	ASV_312	1	undirected	+
ASV_173	ASV_312	0.671303	undirected	+
ASV_614	ASV_312	1	undirected	+
ASV_629	ASV_312	1	undirected	+
ASV_630	ASV_312	1	undirected	+
ASV_631	ASV_312	1	undirected	+
ASV_639	ASV_312	1	undirected	+
ASV_643	ASV_312	1	undirected	+
ASV_644	ASV_312	1	undirected	+
ASV_660	ASV_312	1	undirected	+
ASV_445	ASV_312	1	undirected	+
ASV_311	ASV_320	0.800503	undirected	+
ASV_346	ASV_320	1	undirected	+
ASV_383	ASV_320	1	undirected	+
ASV_387	ASV_320	1	undirected	+
ASV_412	ASV_320	1	undirected	+
ASV_416	ASV_320	1	undirected	+
ASV_433	ASV_320	1	undirected	+
ASV_435	ASV_320	1	undirected	+
ASV_437	ASV_320	1	undirected	+
ASV_457	ASV_320	1	undirected	+
ASV_458	ASV_320	1	undirected	+
ASV_487	ASV_320	1	undirected	+
ASV_501	ASV_320	1	undirected	+
ASV_510	ASV_320	1	undirected	+
ASV_517	ASV_320	1	undirected	+
ASV_526	ASV_320	1	undirected	+
ASV_535	ASV_320	1	undirected	+
ASV_536	ASV_320	1	undirected	+
ASV_537	ASV_320	1	undirected	+
ASV_542	ASV_320	1	undirected	+
ASV_551	ASV_320	1	undirected	+
ASV_560	ASV_320	1	undirected	+
ASV_322	ASV_320	1	undirected	+
ASV_581	ASV_320	1	undirected	+
ASV_590	ASV_320	1	undirected	+
ASV_591	ASV_320	1	undirected	+
ASV_592	ASV_320	1	undirected	+
ASV_390	ASV_320	1	undirected	+
ASV_173	ASV_320	0.671303	undirected	+
ASV_614	ASV_320	1	undirected	+
ASV_629	ASV_320	1	undirected	+
ASV_630	ASV_320	1	undirected	+
ASV_631	ASV_320	1	undirected	+
ASV_639	ASV_320	1	undirected	+
ASV_643	ASV_320	1	undirected	+
ASV_644	ASV_320	1	undirected	+
ASV_660	ASV_320	1	undirected	+
ASV_445	ASV_320	1	undirected	+
ASV_383	ASV_346	1	undirected	+
ASV_387	ASV_346	1	undirected	+
ASV_412	ASV_346	1	undirected	+
ASV_416	ASV_346	1	undirected	+
ASV_433	ASV_346	1	undirected	+
ASV_435	ASV_346	1	undirected	+
ASV_437	ASV_346	1	undirected	+
ASV_457	ASV_346	1	undirected	+
ASV_458	ASV_346	1	undirected	+
ASV_487	ASV_346	1	undirected	+
ASV_501	ASV_346	1	undirected	+
ASV_510	ASV_346	1	undirected	+
ASV_517	ASV_346	1	undirected	+
ASV_526	ASV_346	1	undirected	+
ASV_535	ASV_346	1	undirected	+
ASV_536	ASV_346	1	undirected	+
ASV_537	ASV_346	1	undirected	+
ASV_542	ASV_346	1	undirected	+
ASV_551	ASV_346	1	undirected	+
ASV_560	ASV_346	1	undirected	+
ASV_322	ASV_346	1	undirected	+
ASV_581	ASV_346	1	undirected	+
ASV_590	ASV_346	1	undirected	+
ASV_591	ASV_346	1	undirected	+
ASV_592	ASV_346	1	undirected	+
ASV_390	ASV_346	1	undirected	+
ASV_173	ASV_346	0.671303	undirected	+
ASV_614	ASV_346	1	undirected	+
ASV_629	ASV_346	1	undirected	+
ASV_630	ASV_346	1	undirected	+
ASV_631	ASV_346	1	undirected	+
ASV_639	ASV_346	1	undirected	+
ASV_643	ASV_346	1	undirected	+
ASV_644	ASV_346	1	undirected	+
ASV_660	ASV_346	1	undirected	+
ASV_445	ASV_346	1	undirected	+
ASV_387	ASV_383	1	undirected	+
ASV_412	ASV_383	1	undirected	+
ASV_416	ASV_383	1	undirected	+
ASV_433	ASV_383	1	undirected	+
ASV_435	ASV_383	1	undirected	+
ASV_437	ASV_383	1	undirected	+
ASV_457	ASV_383	1	undirected	+
ASV_458	ASV_383	1	undirected	+
ASV_487	ASV_383	1	undirected	+
ASV_501	ASV_383	1	undirected	+
ASV_510	ASV_383	1	undirected	+
ASV_517	ASV_383	1	undirected	+
ASV_526	ASV_383	1	undirected	+
ASV_535	ASV_383	1	undirected	+
ASV_536	ASV_383	1	undirected	+
ASV_537	ASV_383	1	undirected	+
ASV_542	ASV_383	1	undirected	+
ASV_551	ASV_383	1	undirected	+
ASV_560	ASV_383	1	undirected	+
ASV_322	ASV_383	1	undirected	+
ASV_581	ASV_383	1	undirected	+
ASV_590	ASV_383	1	undirected	+
ASV_591	ASV_383	1	undirected	+
ASV_592	ASV_383	1	undirected	+
ASV_390	ASV_383	1	undirected	+
ASV_173	ASV_383	0.671303	undirected	+
ASV_614	ASV_383	1	undirected	+
ASV_629	ASV_383	1	undirected	+
ASV_630	ASV_383	1	undirected	+
ASV_631	ASV_383	1	undirected	+
ASV_639	ASV_383	1	undirected	+
ASV_643	ASV_383	1	undirected	+
ASV_644	ASV_383	1	undirected	+
ASV_660	ASV_383	1	undirected	+
ASV_445	ASV_383	1	undirected	+
ASV_412	ASV_387	1	undirected	+
ASV_416	ASV_387	1	undirected	+
ASV_433	ASV_387	1	undirected	+
ASV_435	ASV_387	1	undirected	+
ASV_437	ASV_387	1	undirected	+
ASV_457	ASV_387	1	undirected	+
ASV_458	ASV_387	1	undirected	+
ASV_487	ASV_387	1	undirected	+
ASV_501	ASV_387	1	undirected	+
ASV_510	ASV_387	1	undirected	+
ASV_517	ASV_387	1	undirected	+
ASV_526	ASV_387	1	undirected	+
ASV_535	ASV_387	1	undirected	+
ASV_536	ASV_387	1	undirected	+
ASV_537	ASV_387	1	undirected	+
ASV_542	ASV_387	1	undirected	+
ASV_551	ASV_387	1	undirected	+
ASV_560	ASV_387	1	undirected	+
ASV_322	ASV_387	1	undirected	+
ASV_581	ASV_387	1	undirected	+
ASV_590	ASV_387	1	undirected	+
ASV_591	ASV_387	1	undirected	+
ASV_592	ASV_387	1	undirected	+
ASV_390	ASV_387	1	undirected	+
ASV_173	ASV_387	0.671303	undirected	+
ASV_614	ASV_387	1	undirected	+
ASV_629	ASV_387	1	undirected	+
ASV_630	ASV_387	1	undirected	+
ASV_631	ASV_387	1	undirected	+
ASV_639	ASV_387	1	undirected	+
ASV_643	ASV_387	1	undirected	+
ASV_644	ASV_387	1	undirected	+
ASV_660	ASV_387	1	undirected	+
ASV_445	ASV_387	1	undirected	+
ASV_416	ASV_412	1	undirected	+
ASV_433	ASV_412	1	undirected	+
ASV_435	ASV_412	1	undirected	+
ASV_437	ASV_412	1	undirected	+
ASV_457	ASV_412	1	undirected	+
ASV_458	ASV_412	1	undirected	+
ASV_487	ASV_412	1	undirected	+
ASV_501	ASV_412	1	undirected	+
ASV_510	ASV_412	1	undirected	+
ASV_517	ASV_412	1	undirected	+
ASV_526	ASV_412	1	undirected	+
ASV_535	ASV_412	1	undirected	+
ASV_536	ASV_412	1	undirected	+
ASV_537	ASV_412	1	undirected	+
ASV_542	ASV_412	1	undirected	+
ASV_551	ASV_412	1	undirected	+
ASV_560	ASV_412	1	undirected	+
ASV_322	ASV_412	1	undirected	+
ASV_581	ASV_412	1	undirected	+
ASV_590	ASV_412	1	undirected	+
ASV_591	ASV_412	1	undirected	+
ASV_592	ASV_412	1	undirected	+
ASV_390	ASV_412	1	undirected	+
ASV_173	ASV_412	0.671303	undirected	+
ASV_614	ASV_412	1	undirected	+
ASV_629	ASV_412	1	undirected	+
ASV_630	ASV_412	1	undirected	+
ASV_631	ASV_412	1	undirected	+
ASV_639	ASV_412	1	undirected	+
ASV_643	ASV_412	1	undirected	+
ASV_644	ASV_412	1	undirected	+
ASV_660	ASV_412	1	undirected	+
ASV_445	ASV_412	1	undirected	+
ASV_433	ASV_416	1	undirected	+
ASV_435	ASV_416	1	undirected	+
ASV_437	ASV_416	1	undirected	+
ASV_457	ASV_416	1	undirected	+
ASV_458	ASV_416	1	undirected	+
ASV_487	ASV_416	1	undirected	+
ASV_501	ASV_416	1	undirected	+
ASV_510	ASV_416	1	undirected	+
ASV_517	ASV_416	1	undirected	+
ASV_526	ASV_416	1	undirected	+
ASV_535	ASV_416	1	undirected	+
ASV_536	ASV_416	1	undirected	+
ASV_537	ASV_416	1	undirected	+
ASV_542	ASV_416	1	undirected	+
ASV_551	ASV_416	1	undirected	+
ASV_560	ASV_416	1	undirected	+
ASV_322	ASV_416	1	undirected	+
ASV_581	ASV_416	1	undirected	+
ASV_590	ASV_416	1	undirected	+
ASV_591	ASV_416	1	undirected	+
ASV_592	ASV_416	1	undirected	+
ASV_390	ASV_416	1	undirected	+
ASV_173	ASV_416	0.671303	undirected	+
ASV_614	ASV_416	1	undirected	+
ASV_629	ASV_416	1	undirected	+
ASV_630	ASV_416	1	undirected	+
ASV_631	ASV_416	1	undirected	+
ASV_639	ASV_416	1	undirected	+
ASV_643	ASV_416	1	undirected	+
ASV_644	ASV_416	1	undirected	+
ASV_660	ASV_416	1	undirected	+
ASV_445	ASV_416	1	undirected	+
ASV_435	ASV_433	1	undirected	+
ASV_437	ASV_433	1	undirected	+
ASV_457	ASV_433	1	undirected	+
ASV_458	ASV_433	1	undirected	+
ASV_487	ASV_433	1	undirected	+
ASV_501	ASV_433	1	undirected	+
ASV_510	ASV_433	1	undirected	+
ASV_517	ASV_433	1	undirected	+
ASV_526	ASV_433	1	undirected	+
ASV_535	ASV_433	1	undirected	+
ASV_536	ASV_433	1	undirected	+
ASV_537	ASV_433	1	undirected	+
ASV_542	ASV_433	1	undirected	+
ASV_551	ASV_433	1	undirected	+
ASV_560	ASV_433	1	undirected	+
ASV_322	ASV_433	1	undirected	+
ASV_581	ASV_433	1	undirected	+
ASV_590	ASV_433	1	undirected	+
ASV_591	ASV_433	1	undirected	+
ASV_592	ASV_433	1	undirected	+
ASV_390	ASV_433	1	undirected	+
ASV_173	ASV_433	0.671303	undirected	+
ASV_614	ASV_433	1	undirected	+
ASV_629	ASV_433	1	undirected	+
ASV_630	ASV_433	1	undirected	+
ASV_631	ASV_433	1	undirected	+
ASV_639	ASV_433	1	undirected	+
ASV_643	ASV_433	1	undirected	+
ASV_644	ASV_433	1	undirected	+
ASV_660	ASV_433	1	undirected	+
ASV_445	ASV_433	1	undirected	+
ASV_437	ASV_435	1	undirected	+
ASV_457	ASV_435	1	undirected	+
ASV_458	ASV_435	1	undirected	+
ASV_487	ASV_435	1	undirected	+
ASV_501	ASV_435	1	undirected	+
ASV_510	ASV_435	1	undirected	+
ASV_517	ASV_435	1	undirected	+
ASV_526	ASV_435	1	undirected	+
ASV_535	ASV_435	1	undirected	+
ASV_536	ASV_435	1	undirected	+
ASV_537	ASV_435	1	undirected	+
ASV_542	ASV_435	1	undirected	+
ASV_551	ASV_435	1	undirected	+
ASV_560	ASV_435	1	undirected	+
ASV_322	ASV_435	1	undirected	+
ASV_581	ASV_435	1	undirected	+
ASV_590	ASV_435	1	undirected	+
ASV_591	ASV_435	1	undirected	+
ASV_592	ASV_435	1	undirected	+
ASV_390	ASV_435	1	undirected	+
ASV_173	ASV_435	0.671303	undirected	+
ASV_614	ASV_435	1	undirected	+
ASV_629	ASV_435	1	undirected	+
ASV_630	ASV_435	1	undirected	+
ASV_631	ASV_435	1	undirected	+
ASV_639	ASV_435	1	undirected	+
ASV_643	ASV_435	1	undirected	+
ASV_644	ASV_435	1	undirected	+
ASV_660	ASV_435	1	undirected	+
ASV_445	ASV_435	1	undirected	+
ASV_457	ASV_437	1	undirected	+
ASV_458	ASV_437	1	undirected	+
ASV_487	ASV_437	1	undirected	+
ASV_501	ASV_437	1	undirected	+
ASV_510	ASV_437	1	undirected	+
ASV_517	ASV_437	1	undirected	+
ASV_526	ASV_437	1	undirected	+
ASV_535	ASV_437	1	undirected	+
ASV_536	ASV_437	1	undirected	+
ASV_537	ASV_437	1	undirected	+
ASV_542	ASV_437	1	undirected	+
ASV_551	ASV_437	1	undirected	+
ASV_560	ASV_437	1	undirected	+
ASV_322	ASV_437	1	undirected	+
ASV_581	ASV_437	1	undirected	+
ASV_590	ASV_437	1	undirected	+
ASV_591	ASV_437	1	undirected	+
ASV_592	ASV_437	1	undirected	+
ASV_390	ASV_437	1	undirected	+
ASV_173	ASV_437	0.671303	undirected	+
ASV_614	ASV_437	1	undirected	+
ASV_629	ASV_437	1	undirected	+
ASV_630	ASV_437	1	undirected	+
ASV_631	ASV_437	1	undirected	+
ASV_639	ASV_437	1	undirected	+
ASV_643	ASV_437	1	undirected	+
ASV_644	ASV_437	1	undirected	+
ASV_660	ASV_437	1	undirected	+
ASV_445	ASV_437	1	undirected	+
ASV_458	ASV_457	1	undirected	+
ASV_487	ASV_457	1	undirected	+
ASV_501	ASV_457	1	undirected	+
ASV_510	ASV_457	1	undirected	+
ASV_517	ASV_457	1	undirected	+
ASV_526	ASV_457	1	undirected	+
ASV_535	ASV_457	1	undirected	+
ASV_536	ASV_457	1	undirected	+
ASV_537	ASV_457	1	undirected	+
ASV_542	ASV_457	1	undirected	+
ASV_551	ASV_457	1	undirected	+
ASV_560	ASV_457	1	undirected	+
ASV_322	ASV_457	1	undirected	+
ASV_581	ASV_457	1	undirected	+
ASV_590	ASV_457	1	undirected	+
ASV_591	ASV_457	1	undirected	+
ASV_592	ASV_457	1	undirected	+
ASV_390	ASV_457	1	undirected	+
ASV_173	ASV_457	0.671303	undirected	+
ASV_614	ASV_457	1	undirected	+
ASV_629	ASV_457	1	undirected	+
ASV_630	ASV_457	1	undirected	+
ASV_631	ASV_457	1	undirected	+
ASV_639	ASV_457	1	undirected	+
ASV_643	ASV_457	1	undirected	+
ASV_644	ASV_457	1	undirected	+
ASV_660	ASV_457	1	undirected	+
ASV_445	ASV_457	1	undirected	+
ASV_487	ASV_458	1	undirected	+
ASV_501	ASV_458	1	undirected	+
ASV_510	ASV_458	1	undirected	+
ASV_517	ASV_458	1	undirected	+
ASV_526	ASV_458	1	undirected	+
ASV_535	ASV_458	1	undirected	+
ASV_536	ASV_458	1	undirected	+
ASV_537	ASV_458	1	undirected	+
ASV_542	ASV_458	1	undirected	+
ASV_551	ASV_458	1	undirected	+
ASV_560	ASV_458	1	undirected	+
ASV_322	ASV_458	1	undirected	+
ASV_581	ASV_458	1	undirected	+
ASV_590	ASV_458	1	undirected	+
ASV_591	ASV_458	1	undirected	+
ASV_592	ASV_458	1	undirected	+
ASV_390	ASV_458	1	undirected	+
ASV_173	ASV_458	0.671303	undirected	+
ASV_614	ASV_458	1	undirected	+
ASV_629	ASV_458	1	undirected	+
ASV_630	ASV_458	1	undirected	+
ASV_631	ASV_458	1	undirected	+
ASV_639	ASV_458	1	undirected	+
ASV_643	ASV_458	1	undirected	+
ASV_644	ASV_458	1	undirected	+
ASV_660	ASV_458	1	undirected	+
ASV_445	ASV_458	1	undirected	+
ASV_501	ASV_487	1	undirected	+
ASV_510	ASV_487	1	undirected	+
ASV_517	ASV_487	1	undirected	+
ASV_526	ASV_487	1	undirected	+
ASV_535	ASV_487	1	undirected	+
ASV_536	ASV_487	1	undirected	+
ASV_537	ASV_487	1	undirected	+
ASV_542	ASV_487	1	undirected	+
ASV_551	ASV_487	1	undirected	+
ASV_560	ASV_487	1	undirected	+
ASV_322	ASV_487	1	undirected	+
ASV_581	ASV_487	1	undirected	+
ASV_590	ASV_487	1	undirected	+
ASV_591	ASV_487	1	undirected	+
ASV_592	ASV_487	1	undirected	+
ASV_390	ASV_487	1	undirected	+
ASV_173	ASV_487	0.671303	undirected	+
ASV_614	ASV_487	1	undirected	+
ASV_629	ASV_487	1	undirected	+
ASV_630	ASV_487	1	undirected	+
ASV_631	ASV_487	1	undirected	+
ASV_639	ASV_487	1	undirected	+
ASV_643	ASV_487	1	undirected	+
ASV_644	ASV_487	1	undirected	+
ASV_660	ASV_487	1	undirected	+
ASV_445	ASV_487	1	undirected	+
ASV_510	ASV_501	1	undirected	+
ASV_517	ASV_501	1	undirected	+
ASV_526	ASV_501	1	undirected	+
ASV_535	ASV_501	1	undirected	+
ASV_536	ASV_501	1	undirected	+
ASV_537	ASV_501	1	undirected	+
ASV_542	ASV_501	1	undirected	+
ASV_551	ASV_501	1	undirected	+
ASV_560	ASV_501	1	undirected	+
ASV_322	ASV_501	1	undirected	+
ASV_581	ASV_501	1	undirected	+
ASV_590	ASV_501	1	undirected	+
ASV_591	ASV_501	1	undirected	+
ASV_592	ASV_501	1	undirected	+
ASV_390	ASV_501	1	undirected	+
ASV_173	ASV_501	0.671303	undirected	+
ASV_614	ASV_501	1	undirected	+
ASV_629	ASV_501	1	undirected	+
ASV_630	ASV_501	1	undirected	+
ASV_631	ASV_501	1	undirected	+
ASV_639	ASV_501	1	undirected	+
ASV_643	ASV_501	1	undirected	+
ASV_644	ASV_501	1	undirected	+
ASV_660	ASV_501	1	undirected	+
ASV_445	ASV_501	1	undirected	+
ASV_517	ASV_510	1	undirected	+
ASV_526	ASV_510	1	undirected	+
ASV_535	ASV_510	1	undirected	+
ASV_536	ASV_510	1	undirected	+
ASV_537	ASV_510	1	undirected	+
ASV_542	ASV_510	1	undirected	+
ASV_551	ASV_510	1	undirected	+
ASV_560	ASV_510	1	undirected	+
ASV_322	ASV_510	1	undirected	+
ASV_581	ASV_510	1	undirected	+
ASV_590	ASV_510	1	undirected	+
ASV_591	ASV_510	1	undirected	+
ASV_592	ASV_510	1	undirected	+
ASV_390	ASV_510	1	undirected	+
ASV_173	ASV_510	0.671303	undirected	+
ASV_614	ASV_510	1	undirected	+
ASV_629	ASV_510	1	undirected	+
ASV_630	ASV_510	1	undirected	+
ASV_631	ASV_510	1	undirected	+
ASV_639	ASV_510	1	undirected	+
ASV_643	ASV_510	1	undirected	+
ASV_644	ASV_510	1	undirected	+
ASV_660	ASV_510	1	undirected	+
ASV_445	ASV_510	1	undirected	+
ASV_526	ASV_517	1	undirected	+
ASV_535	ASV_517	1	undirected	+
ASV_536	ASV_517	1	undirected	+
ASV_537	ASV_517	1	undirected	+
ASV_542	ASV_517	1	undirected	+
ASV_551	ASV_517	1	undirected	+
ASV_560	ASV_517	1	undirected	+
[truncated: 2,769 more rows]

## Sheet: Fun_Diseased_Gephi_edgenode
ID	Kingdom	Phylum	Class	Order	Family	Genus	Species	mean	Label
ASV_238	k__Fungi	Ascomycota	NA	NA	NA	NA	NA	0.000189332	ASV_238
ASV_279	k__Fungi	Ascomycota	Dothideomycetes	Pleosporales	Phaeosphaeriaceae	Phaeosphaeria	NA	0.000167203	ASV_279
ASV_387	k__Fungi	Ascomycota	Dothideomycetes	Pleosporales	Phaeosphaeriaceae	Didymocyrtis	NA	8.60602e-05	ASV_387
ASV_517	k__Fungi	Basidiomycota	Tremellomycetes	Holtermanniales	Holtermanniales_fam_Incertae_sedis	Holtermanniella	NA	4.5489e-05	ASV_517
ASV_536	k__Fungi	Ascomycota	Dothideomycetes	Pleosporales	Pleosporaceae	Pyrenophora	tritici-repentis	4.05712e-05	ASV_536
ASV_581	k__Fungi	Ascomycota	Eurotiomycetes	Chaetothyriales	Cyphellophoraceae	Cyphellophora	reptans	3.19652e-05	ASV_581
ASV_445	k__Fungi	Ascomycota	Dothideomycetes	Pleosporales	Pleosporaceae	Alternaria	NA	1.47532e-05	ASV_445
ASV_757	k__Fungi	Ascomycota	Eurotiomycetes	NA	NA	NA	NA	7.37659e-06	ASV_757
ASV_211	k__Fungi	Basidiomycota	Tremellomycetes	Filobasidiales	Filobasidiaceae	Naganishia	globosa	0.000274624	ASV_211
ASV_209	k__Fungi	Ascomycota	NA	NA	NA	NA	NA	0.000263281	ASV_209
ASV_148	k__Fungi	Ascomycota	Leotiomycetes	NA	NA	NA	NA	0.000244018	ASV_148
ASV_366	k__Fungi	Basidiomycota	Malasseziomycetes	Malasseziales	Malasseziaceae	Malassezia	restricta	9.46979e-05	ASV_366
ASV_267	k__Fungi	Ascomycota	Dothideomycetes	Capnodiales	Teratosphaeriaceae	Neocatenulostroma	abietis	8.40444e-05	ASV_267
ASV_397	k__Fungi	Basidiomycota	Cystobasidiomycetes	Erythrobasidiales	Erythrobasidiaceae	Bannoa	ogasawarensis	8.04932e-05	ASV_397
ASV_398	k__Fungi	Ascomycota	Dothideomycetes	Pleosporales	Melanommataceae	Alpinaria	NA	7.67217e-05	ASV_398
ASV_652	k__Fungi	Ascomycota	Dothideomycetes	Pleosporales	Pleosporaceae	Alternaria	angustiovoidea	2.01233e-05	ASV_652
ASV_786	k__Fungi	Basidiomycota	Agaricomycetes	Hymenochaetales	Hymenochaetaceae	Inonotus	nothofagi	2.36745e-06	ASV_786
ASV_86	k__Fungi	Basidiomycota	Malasseziomycetes	Malasseziales	Malasseziaceae	Malassezia	restricta	0.000564802	ASV_86
ASV_48	k__Fungi	Basidiomycota	Microbotryomycetes	Microbotryomycetes_ord_Incertae_sedis	Microbotryomycetes_fam_Incertae_sedis	Curvibasidium	cygneicollum	0.00052451	ASV_48
ASV_168	k__Fungi	Basidiomycota	Tremellomycetes	Tremellales	Bulleribasidiaceae	Vishniacozyma	victoriae	0.000376919	ASV_168
ASV_204	k__Fungi	Ascomycota	Eurotiomycetes	Chaetothyriales	Herpotrichiellaceae	Exophiala	salmonis	0.000279128	ASV_204
ASV_68	k__Fungi	Ascomycota	Dothideomycetes	Pleosporales	Massarinaceae	Stagonospora	pseudovitensis	0.00136591	ASV_68
ASV_101	k__Fungi	Ascomycota	Eurotiomycetes	Chaetothyriales	Herpotrichiellaceae	Exophiala	salmonis	0.00116303	ASV_101
ASV_40	k__Fungi	Ascomycota	Dothideomycetes	Pleosporales	Didymellaceae	Boeremia	NA	0.00112152	ASV_40
ASV_127	k__Fungi	Ascomycota	Dothideomycetes	Botryosphaeriales	Botryosphaeriaceae	Diplodia	africana	0.000603882	ASV_127
ASV_99	k__Fungi	Ascomycota	Dothideomycetes	Pleosporales	Lophiotremataceae	Atrocalyx	lignicola	0.000573815	ASV_99
ASV_156	k__Fungi	Ascomycota	Eurotiomycetes	Eurotiales	Aspergillaceae	Penicillium	cinerascens	0.000578947	ASV_156
ASV_22	k__Fungi	Ascomycota	Dothideomycetes	Pleosporales	Amorosiaceae	Angustimassarina	acerina	0.00501253	ASV_22
ASV_45	k__Fungi	Ascomycota	Sordariomycetes	Xylariales	Amphisphaeriaceae	Seimatosporium	vitis	0.00239091	ASV_45
ASV_120	k__Fungi	Ascomycota	Dothideomycetes	Pleosporales	NA	NA	NA	0.00107143	ASV_120
ASV_131	k__Fungi	Ascomycota	Dothideomycetes	Pleosporales	Didymellaceae	Didymella	NA	0.00134875	ASV_131
ASV_55	k__Fungi	Ascomycota	Dothideomycetes	Capnodiales	Mycosphaerellaceae	Mycosphaerella	tassiana	0.00132658	ASV_55
ASV_251	k__Fungi	Basidiomycota	Cystobasidiomycetes	Erythrobasidiales	Erythrobasidiaceae	Bannoa	ogasawarensis	0.00122688	ASV_251
ASV_248	k__Fungi	Ascomycota	NA	NA	NA	NA	NA	0.0011982	ASV_248
ASV_115	k__Fungi	Ascomycota	Sordariomycetes	Xylariales	Sporocadaceae	Hymenopleella	subcylindrica	0.000573948	ASV_115
ASV_16	k__Fungi	Ascomycota	Saccharomycetes	Saccharomycetales	Saccharomycetaceae	Saccharomyces	cerevisiae	0.00024822	ASV_16
ASV_149	k__Fungi	Basidiomycota	Tremellomycetes	Tremellales	Bulleribasidiaceae	Vishniacozyma	heimaeyensis	0.000256292	ASV_149
ASV_102	k__Fungi	Basidiomycota	Malasseziomycetes	Malasseziales	Malasseziaceae	Malassezia	restricta	0.000248025	ASV_102
ASV_167	k__Fungi	Basidiomycota	Tremellomycetes	Tremellales	Bulleribasidiaceae	Vishniacozyma	carnescens	0.000205876	ASV_167
ASV_169	k__Fungi	Basidiomycota	Tremellomycetes	Tremellales	Bulleribasidiaceae	Vishniacozyma	carnescens	0.000204043	ASV_169
ASV_270	k__Fungi	Ascomycota	Dothideomycetes	Pleosporales	Pleosporaceae	Alternaria	dactylidicola	8.98035e-05	ASV_270
ASV_173	k__Fungi	Ascomycota	Dothideomycetes	Pleosporales	Phaeosphaeriaceae	Paraphoma	rhaphiolepidis	2.69637e-05	ASV_173
ASV_89	k__Fungi	Basidiomycota	Tremellomycetes	Tremellales	Bulleribasidiaceae	Vishniacozyma	psychrotolerans	0.000416639	ASV_89
ASV_58	k__Fungi	Ascomycota	Dothideomycetes	Pleosporales	Pleosporaceae	Stemphylium	solani	0.000298899	ASV_58
ASV_70	k__Fungi	Basidiomycota	Tremellomycetes	Filobasidiales	Filobasidiaceae	Filobasidium	stepposum	0.000910015	ASV_70
ASV_83	k__Fungi	Basidiomycota	Tremellomycetes	Filobasidiales	Filobasidiaceae	Naganishia	adeliensis	0.00118517	ASV_83
ASV_71	k__Fungi	Ascomycota	Dothideomycetes	Capnodiales	NA	NA	NA	0.000977924	ASV_71
ASV_119	k__Fungi	Ascomycota	Dothideomycetes	Pleosporales	Amorosiaceae	Angustimassarina	acerina	0.000748724	ASV_119
ASV_122	k__Fungi	Basidiomycota	Cystobasidiomycetes	Erythrobasidiales	Erythrobasidiaceae	Bannoa	ogasawarensis	0.00073643	ASV_122
ASV_135	k__Fungi	Ascomycota	Sordariomycetes	Hypocreales	Hypocreales_fam_Incertae_sedis	Sarocladium	implicatum	0.000545868	ASV_135
ASV_105	k__Fungi	Ascomycota	Sordariomycetes	Xylariales	Amphisphaeriaceae	Seimatosporium	rosicola	0.000446405	ASV_105
ASV_165	k__Fungi	Ascomycota	Dothideomycetes	Pleosporales	NA	NA	NA	0.000421695	ASV_165
ASV_158	k__Fungi	Ascomycota	Dothideomycetes	Pleosporales	Phaeosphaeriaceae	Didymocyrtis	NA	0.000401403	ASV_158
ASV_112	k__Fungi	Ascomycota	Arthoniomycetes	Lichenostigmatales	Phaeococcomycetaceae	Phaeococcomyces	NA	0.000322675	ASV_112
ASV_226	k__Fungi	Basidiomycota	Tremellomycetes	Filobasidiales	Filobasidiaceae	Naganishia	diffluens	0.000263098	ASV_226
ASV_306	k__Fungi	Basidiomycota	Microbotryomycetes	Sporidiobolales	Sporidiobolaceae	Rhodotorula	kratochvilovae	0.000129735	ASV_306
ASV_53	k__Fungi	Ascomycota	Dothideomycetes	Capnodiales	Teratosphaeriaceae	Devriesia	fraserae	0.00179154	ASV_53
ASV_91	k__Fungi	Ascomycota	Sordariomycetes	Hypocreales	Nectriaceae	Fusarium	NA	0.00107417	ASV_91
ASV_108	k__Fungi	Basidiomycota	Tremellomycetes	Holtermanniales	Holtermanniales_fam_Incertae_sedis	Holtermanniella	festucosa	0.000106267	ASV_108
ASV_51	k__Fungi	Ascomycota	Dothideomycetes	Capnodiales	Teratosphaeriaceae	NA	NA	0.00192829	ASV_51
ASV_311	k__Fungi	Basidiomycota	Cystobasidiomycetes	Erythrobasidiales	Erythrobasidiaceae	Bannoa	ogasawarensis	0.000129669	ASV_311
ASV_35	k__Fungi	Ascomycota	NA	NA	NA	NA	NA	0.00398013	ASV_35
ASV_69	k__Fungi	Ascomycota	Arthoniomycetes	Lichenostigmatales	Phaeococcomycetaceae	Phaeococcomyces	NA	0.00144682	ASV_69
ASV_78	k__Fungi	Ascomycota	Dothideomycetes	Capnodiales	Teratosphaeriaceae	NA	NA	0.00115984	ASV_78
ASV_66	k__Fungi	Basidiomycota	Tremellomycetes	Holtermanniales	Holtermanniales_fam_Incertae_sedis	Holtermanniella	wattica	0.000979675	ASV_66
ASV_143	k__Fungi	Ascomycota	Eurotiomycetes	NA	NA	NA	NA	0.000536227	ASV_143
ASV_132	k__Fungi	Basidiomycota	Cystobasidiomycetes	Erythrobasidiales	Erythrobasidiaceae	Bannoa	ogasawarensis	0.000452969	ASV_132
ASV_164	k__Fungi	Ascomycota	Dothideomycetes	Pleosporales	NA	NA	NA	0.000409568	ASV_164
ASV_185	k__Fungi	Basidiomycota	Cystobasidiomycetes	Erythrobasidiales	Erythrobasidiaceae	Bannoa	ogasawarensis	0.000348015	ASV_185
ASV_186	k__Fungi	Basidiomycota	Ustilaginomycetes	Ustilaginales	Ustilaginaceae	Ustilago	nunavutica	0.000339729	ASV_186
ASV_166	k__Fungi	Basidiomycota	Cystobasidiomycetes	Erythrobasidiales	Erythrobasidiaceae	Bannoa	ogasawarensis	0.000474817	ASV_166
ASV_100	k__Fungi	Ascomycota	Dothideomycetes	Pleosporales	Phaeosphaeriaceae	Populocrescentia	forlicesenensis	0.000449605	ASV_100
ASV_137	k__Fungi	Ascomycota	Dothideomycetes	Pleosporales	Lentitheciaceae	Murilentithecium	clematidis	0.000356102	ASV_137
ASV_141	k__Fungi	Ascomycota	Dothideomycetes	Pleosporales	Didymellaceae	Didymella	chenopodii	0.000140006	ASV_141
ASV_434	k__Fungi	Ascomycota	Sordariomycetes	Hypocreales	Nectriaceae	Nectria	pseudopeziza	6.44294e-05	ASV_434
ASV_291	k__Fungi	Basidiomycota	Cystobasidiomycetes	Erythrobasidiales	Erythrobasidiaceae	Bannoa	ogasawarensis	6.30287e-05	ASV_291
ASV_570	k__Fungi	Basidiomycota	Cystobasidiomycetes	Erythrobasidiales	Erythrobasidiaceae	Bannoa	ogasawarensis	3.92179e-05	ASV_570
ASV_696	k__Fungi	Ascomycota	Dothideomycetes	Pleosporales	Amorosiaceae	Angustimassarina	acerina	1.68077e-05	ASV_696
ASV_783	k__Fungi	Ascomycota	NA	NA	NA	NA	NA	2.80128e-06	ASV_783
ASV_183	k__Fungi	Ascomycota	Sordariomycetes	Togniniales	Togniniaceae	Phaeoacremonium	NA	0.000573862	ASV_183
ASV_259	k__Fungi	Basidiomycota	Tremellomycetes	Tremellales	Bulleribasidiaceae	Vishniacozyma	victoriae	0.000452714	ASV_259
ASV_175	k__Fungi	Basidiomycota	Cystobasidiomycetes	Erythrobasidiales	Erythrobasidiaceae	Bannoa	ogasawarensis	0.000267802	ASV_175
ASV_502	k__Fungi	Ascomycota	Dothideomycetes	Pleosporales	Phaeosphaeriaceae	NA	NA	0.00025505	ASV_502
ASV_142	k__Fungi	Ascomycota	NA	NA	NA	NA	NA	0.000197664	ASV_142
ASV_124	k__Fungi	Ascomycota	Dothideomycetes	Pleosporales	Dictyosporiaceae	Pseudocoleophoma	polygonicola	0.000175022	ASV_124
ASV_469	k__Fungi	Basidiomycota	Agaricostilbomycetes	Agaricostilbales	Kondoaceae	Bensingtonia	NA	0.000127525	ASV_469
ASV_14	k__Fungi	Ascomycota	Sordariomycetes	Xylariales	Amphisphaeriaceae	Seimatosporium	rosicola	0.00173368	ASV_14
ASV_157	k__Fungi	Ascomycota	Dothideomycetes	Pleosporales	Didymellaceae	Boeremia	NA	0.00103294	ASV_157
ASV_59	k__Fungi	Ascomycota	Sordariomycetes	Glomerellales	Plectosphaerellaceae	Plectosphaerella	NA	0.00085656	ASV_59
ASV_72	k__Fungi	Basidiomycota	Exobasidiomycetes	Georgefischeriales	Tilletiariaceae	Tilletiaria	anomala	0.000656309	ASV_72
ASV_74	k__Fungi	Ascomycota	Leotiomycetes	Helotiales	Sclerotiniaceae	Botrytis	NA	0.000644099	ASV_74
ASV_118	k__Fungi	Basidiomycota	Tremellomycetes	Cystofilobasidiales	Mrakiaceae	Itersonilia	perplexans	0.000374859	ASV_118
ASV_123	k__Fungi	Ascomycota	NA	NA	NA	NA	NA	0.000365091	ASV_123
ASV_160	k__Fungi	Ascomycota	NA	NA	NA	NA	NA	0.000219177	ASV_160
ASV_27	k__Fungi	Basidiomycota	Tremellomycetes	Cystofilobasidiales	Mrakiaceae	Itersonilia	perplexans	0.00300681	ASV_27
ASV_758	k__Fungi	Ascomycota	NA	NA	NA	NA	NA	1.47325e-05	ASV_758
ASV_766	k__Fungi	Basidiomycota	NA	NA	NA	NA	NA	1.2277e-05	ASV_766
ASV_776	k__Fungi	Basidiomycota	NA	NA	NA	NA	NA	7.36623e-06	ASV_776
ASV_82	k__Fungi	Ascomycota	Dothideomycetes	Pleosporales	Lentitheciaceae	Pleurophoma	ossicola	0.00241367	ASV_82
ASV_87	k__Fungi	Ascomycota	Dothideomycetes	Pleosporales	Phaeosphaeriaceae	Neosetophoma	clematidis	0.00212258	ASV_87
ASV_77	k__Fungi	Basidiomycota	Cystobasidiomycetes	Erythrobasidiales	Erythrobasidiaceae	Bannoa	ogasawarensis	0.00117054	ASV_77
ASV_200	k__Fungi	Basidiomycota	Tremellomycetes	Tremellales	Bulleribasidiaceae	Vishniacozyma	tephrensis	0.000403816	ASV_200
ASV_153	k__Fungi	Ascomycota	Dothideomycetes	Pleosporales	Pleosporaceae	Alternaria	rosae	0.000309337	ASV_153
ASV_150	k__Fungi	Basidiomycota	Microbotryomycetes	Sporidiobolales	Sporidiobolaceae	Rhodotorula	babjevae	9.07636e-05	ASV_150
ASV_665	k__Fungi	Ascomycota	NA	NA	NA	NA	NA	2.77848e-05	ASV_665
ASV_90	k__Fungi	Basidiomycota	Microbotryomycetes	Microbotryomycetes_ord_Incertae_sedis	Microbotryomycetes_fam_Incertae_sedis	Curvibasidium	pallidicorallinum	0.0011013	ASV_90
ASV_42	k__Fungi	Ascomycota	Eurotiomycetes	Eurotiales	Aspergillaceae	Penicillium	paczoskii	0.000154022	ASV_42
ASV_764	k__Fungi	Basidiomycota	NA	NA	NA	NA	NA	5.50079e-05	ASV_764
ASV_770	k__Fungi	Ascomycota	Dothideomycetes	Capnodiales	Cladosporiaceae	Cladosporium	NA	4.40063e-05	ASV_770
ASV_781	k__Fungi	Ascomycota	NA	NA	NA	NA	NA	2.20032e-05	ASV_781
ASV_81	k__Fungi	Basidiomycota	NA	NA	NA	NA	NA	0.000797089	ASV_81
ASV_363	k__Fungi	Basidiomycota	Cystobasidiomycetes	Erythrobasidiales	Erythrobasidiaceae	Bannoa	ogasawarensis	6.09473e-05	ASV_363
ASV_765	k__Fungi	Ascomycota	Dothideomycetes	Pleosporales	Lentitheciaceae	Keissleriella	rosarum	3.76218e-06	ASV_765
ASV_61	k__Fungi	Ascomycota	Sordariomycetes	Xylariales	Diatrypaceae	Eutypa	lata	0.00095108	ASV_61
ASV_52	k__Fungi	Basidiomycota	Microbotryomycetes	Sporidiobolales	Sporidiobolaceae	Rhodotorula	babjevae	0.00140873	ASV_52
ASV_190	k__Fungi	Ascomycota	Leotiomycetes	Helotiales	Sclerotiniaceae	Botryotinia	pelargonii	0.000468582	ASV_190
ASV_784	k__Fungi	Basidiomycota	Agaricomycetes	Polyporales	Phanerochaetaceae	Phlebiopsis	castanea	7.14235e-06	ASV_784
ASV_65	k__Fungi	Ascomycota	Sordariomycetes	Magnaporthales	Magnaporthaceae	Arxiella	NA	0.00465681	ASV_65
ASV_220	k__Fungi	Ascomycota	Dothideomycetes	Capnodiales	Cladosporiaceae	Cladosporium	langeronii	7.58965e-05	ASV_220
ASV_134	k__Fungi	Ascomycota	Arthoniomycetes	Lichenostigmatales	Phaeococcomycetaceae	Phaeococcomyces	NA	7.43316e-05	ASV_134
ASV_762	k__Fungi	Basidiomycota	Tremellomycetes	Tremellales	Bulleribasidiaceae	Vishniacozyma	dimennae	3.91219e-06	ASV_762
ASV_216	k__Fungi	Basidiomycota	Tremellomycetes	Cystofilobasidiales	Cystofilobasidiaceae	Cystofilobasidium	macerans	0.000164239	ASV_216
ASV_666	k__Fungi	Ascomycota	Eurotiomycetes	Phaeomoniellales	Phaeomoniellaceae	Phaeomoniella	chlamydospora	2.48438e-05	ASV_666
ASV_181	k__Fungi	Ascomycota	Eurotiomycetes	Chaetothyriales	Trichomeriaceae	Knufia	tsunedae	1.325e-05	ASV_181
ASV_152	k__Fungi	Ascomycota	Sordariomycetes	Xylariales	Bartaliniaceae	NA	NA	0.000106	ASV_152
ASV_761	k__Fungi	Basidiomycota	Microbotryomycetes	Sporidiobolales	Sporidiobolaceae	Rhodotorula	babjevae	8.59156e-05	ASV_761
ASV_767	k__Fungi	Basidiomycota	Agaricomycetes	Agaricales	Psathyrellaceae	Coprinellus	heptemerus	7.15963e-05	ASV_767
ASV_611	k__Fungi	Ascomycota	Eurotiomycetes	NA	NA	NA	NA	0.000329343	ASV_611
ASV_227	k__Fungi	Basidiomycota	Ustilaginomycetes	Ustilaginales	Ustilaginaceae	Ustilago	nunavutica	0.0001987	ASV_227
ASV_746	k__Fungi	Ascomycota	Dothideomycetes	Pleosporales	Cucurbitariaceae	Pyrenochaetopsis	pratorum	6.56084e-06	ASV_746
ASV_162	k__Fungi	Ascomycota	NA	NA	NA	NA	NA	0.000326168	ASV_162
ASV_62	k__Fungi	Ascomycota	Sordariomycetes	Hypocreales	Bionectriaceae	Clonostachys	wenpingii	3.77666e-05	ASV_62
ASV_252	k__Fungi	Ascomycota	Sordariomycetes	Xylariales	Diatrypaceae	Eutypa	lata	0.00115012	ASV_252
ASV_145	k__Fungi	Ascomycota	Sordariomycetes	Hypocreales	Bionectriaceae	Clonostachys	wenpingii	0.000335779	ASV_145
ASV_64	k__Fungi	Ascomycota	Sordariomycetes	Xylariales	Diatrypaceae	Eutypa	lata	0.00135133	ASV_64
ASV_352	k__Fungi	Ascomycota	Eurotiomycetes	Eurotiales	Aspergillaceae	Penicillium	NA	8.16314e-05	ASV_352
ASV_33	k__Fungi	Ascomycota	Dothideomycetes	Botryosphaeriales	Botryosphaeriaceae	Diplodia	seriata	0.00264004	ASV_33
ASV_465	k__Fungi	Ascomycota	Dothideomycetes	Pleosporales	Phaeosphaeriaceae	NA	NA	9.04934e-05	ASV_465
ASV_114	k__Fungi	Basidiomycota	Microbotryomycetes	Sporidiobolales	Sporidiobolaceae	Sporobolomyces	roseus	0.000911764	ASV_114
ASV_676	k__Fungi	Ascomycota	Sordariomycetes	Xylariales	Diatrypaceae	Eutypa	lata	0.000117312	ASV_676
ASV_96	k__Fungi	Basidiomycota	Tremellomycetes	Holtermanniales	Holtermanniales_fam_Incertae_sedis	Holtermanniella	festucosa	0.00115027	ASV_96
ASV_760	k__Fungi	Ascomycota	Sordariomycetes	Hypocreales	Hypocreales_fam_Incertae_sedis	Sarocladium	kiliense	4.74795e-06	ASV_760
ASV_201	k__Fungi	Ascomycota	Dothideomycetes	Pleosporales	Phaeosphaeriaceae	NA	NA	0.000189918	ASV_201
ASV_621	k__Fungi	Ascomycota	Dothideomycetes	Pleosporales	Phaeosphaeriaceae	Phaeosphaeria	ampeli	1.9284e-05	ASV_621
ASV_12	k__Fungi	Basidiomycota	Tremellomycetes	Tremellales	Tremellaceae	Cryptococcus	gattii	4.22412e-05	ASV_12
ASV_32	k__Fungi	Ascomycota	Sordariomycetes	Xylariales	Diatrypaceae	Eutypa	lata	0.00359768	ASV_32
ASV_191	k__Fungi	Ascomycota	Dothideomycetes	Botryosphaeriales	Botryosphaeriaceae	Neofusicoccum	NA	0.000714665	ASV_191
ASV_287	k__Fungi	Ascomycota	NA	NA	NA	NA	NA	5.3181e-05	ASV_287
ASV_778	k__Fungi	Basidiomycota	Tremellomycetes	Trichosporonales	Trichosporonaceae	Trichosporon	insectorum	8.15439e-06	ASV_778
ASV_24	k__Fungi	Ascomycota	Dothideomycetes	Pleosporales	Melanommataceae	Muriformistrickeria	rosae	0.00659818	ASV_24
ASV_49	k__Fungi	Basidiomycota	Tremellomycetes	Tremellales	Bulleribasidiaceae	Vishniacozyma	carnescens	0.000974625	ASV_49
ASV_18	k__Fungi	Ascomycota	Dothideomycetes	Pleosporales	Phaeosphaeriaceae	Didymocyrtis	NA	0.0122938	ASV_18
ASV_34	k__Fungi	Ascomycota	Dothideomycetes	Pleosporales	Amorosiaceae	Angustimassarina	acerina	0.00407434	ASV_34
ASV_43	k__Fungi	Ascomycota	Dothideomycetes	Pleosporales	Didymosphaeriaceae	Pseudocamarosporium	propinquum	0.00282607	ASV_43
ASV_8	k__Fungi	Ascomycota	Sordariomycetes	Xylariales	Amphisphaeriaceae	Seimatosporium	vitis	0.0276697	ASV_8
ASV_26	k__Fungi	Basidiomycota	Tremellomycetes	Filobasidiales	Filobasidiaceae	Filobasidium	NA	0.00341158	ASV_26
ASV_11	k__Fungi	Ascomycota	NA	NA	NA	NA	NA	0.0140767	ASV_11
ASV_30	k__Fungi	Ascomycota	Dothideomycetes	Pleosporales	Pleosporaceae	Alternaria	terricola	0.0119643	ASV_30
ASV_50	k__Fungi	Ascomycota	Dothideomycetes	Botryosphaeriales	Botryosphaeriaceae	Neofusicoccum	NA	0.00204311	ASV_50
ASV_29	k__Fungi	Ascomycota	Dothideomycetes	Pleosporales	Lophiotremataceae	Atrocalyx	lignicola	0.0121097	ASV_29
ASV_7	k__Fungi	Ascomycota	Sordariomycetes	Xylariales	Diatrypaceae	Eutypa	lata	0.0365841	ASV_7
ASV_9	k__Fungi	Ascomycota	Dothideomycetes	Dothideales	Aureobasidiaceae	Aureobasidium	NA	0.0271755	ASV_9
ASV_106	k__Fungi	Ascomycota	Arthoniomycetes	Lichenostigmatales	Phaeococcomycetaceae	Phaeococcomyces	NA	0.000532841	ASV_106
ASV_46	k__Fungi	Ascomycota	Dothideomycetes	Pleosporales	Didymosphaeriaceae	Pseudopithomyces	rosae	0.00233142	ASV_46
ASV_139	k__Fungi	Basidiomycota	Cystobasidiomycetes	Cystobasidiomycetes_ord_Incertae_sedis	Symmetrosporaceae	Symmetrospora	oryzicola	0.00107709	ASV_139
ASV_92	k__Fungi	Basidiomycota	Tremellomycetes	Holtermanniales	Holtermanniales_fam_Incertae_sedis	Holtermanniella	wattica	0.000901734	ASV_92
ASV_19	k__Fungi	Ascomycota	Sordariomycetes	Xylariales	Diatrypaceae	Eutypa	lata	0.0651762	ASV_19
ASV_6	k__Fungi	Ascomycota	Sordariomycetes	Xylariales	Diatrypaceae	Eutypa	lata	0.0564344	ASV_6
ASV_15	k__Fungi	Ascomycota	Sordariomycetes	Xylariales	Diatrypaceae	Eutypa	lata	0.0125389	ASV_15
ASV_44	k__Fungi	Ascomycota	Dothideomycetes	Botryosphaeriales	Botryosphaeriaceae	Neofusicoccum	NA	0.00358716	ASV_44
ASV_129	k__Fungi	Basidiomycota	Tremellomycetes	Cystofilobasidiales	Cystofilobasidiaceae	Cystofilobasidium	macerans	0.00175968	ASV_129
ASV_94	k__Fungi	Ascomycota	Sordariomycetes	Glomerellales	Plectosphaerellaceae	Lectera	longa	0.000811382	ASV_94
ASV_121	k__Fungi	Basidiomycota	Tremellomycetes	Tremellales	Bulleribasidiaceae	Vishniacozyma	psychrotolerans	0.000449452	ASV_121
ASV_2	k__Fungi	Ascomycota	Sordariomycetes	Xylariales	Diatrypaceae	Eutypa	lata	0.251634	ASV_2
ASV_20	k__Fungi	Ascomycota	Dothideomycetes	Capnodiales	Cladosporiaceae	Cladosporium	delicatulum	0.00716046	ASV_20
ASV_60	k__Fungi	Ascomycota	Dothideomycetes	Pleosporales	Didymellaceae	Neoascochyta	desmazieri	0.000774944	ASV_60
ASV_771	k__Fungi	Ascomycota	Dothideomycetes	Capnodiales	Cladosporiaceae	Cladosporium	delicatulum	1.08725e-05	ASV_771
ASV_185	k__Fungi	Basidiomycota	Cystobasidiomycetes	Erythrobasidiales	Erythrobasidiaceae	Bannoa	ogasawarensis	0.000294778	ASV_185
ASV_186	k__Fungi	Basidiomycota	Ustilaginomycetes	Ustilaginales	Ustilaginaceae	Ustilago	nunavutica	0.00028776	ASV_186
ASV_204	k__Fungi	Ascomycota	Eurotiomycetes	Chaetothyriales	Herpotrichiellaceae	Exophiala	salmonis	0.00023689	ASV_204
ASV_168	k__Fungi	Basidiomycota	Tremellomycetes	Tremellales	Bulleribasidiaceae	Vishniacozyma	victoriae	0.000344988	ASV_168
ASV_389	k__Fungi	Ascomycota	Dothideomycetes	Pleosporales	Phaeosphaeriaceae	Neostagonospora	caricis	0.000126293	ASV_389
ASV_594	k__Fungi	Ascomycota	Sordariomycetes	Xylariales	Amphisphaeriaceae	Seimatosporium	rosicola	4.51045e-05	ASV_594
ASV_657	k__Fungi	Ascomycota	Eurotiomycetes	Chaetothyriales	Herpotrichiellaceae	Exophiala	salmonis	3.06711e-05	ASV_657
ASV_662	k__Fungi	Ascomycota	NA	NA	NA	NA	NA	2.88669e-05	ASV_662
ASV_697	k__Fungi	Ascomycota	Dothideomycetes	Pleosporales	Didymosphaeriaceae	Didymosphaeria	variabile	2.16502e-05	ASV_697
ASV_723	k__Fungi	Ascomycota	Dothideomycetes	Pleosporales	Phaeosphaeriaceae	Populocrescentia	forlicesenensis	1.62376e-05	ASV_723
ASV_127	k__Fungi	Ascomycota	Dothideomycetes	Botryosphaeriales	Botryosphaeriaceae	Diplodia	africana	0.000564852	ASV_127
ASV_86	k__Fungi	Basidiomycota	Malasseziomycetes	Malasseziales	Malasseziaceae	Malassezia	restricta	0.000475405	ASV_86
ASV_48	k__Fungi	Basidiomycota	Microbotryomycetes	Microbotryomycetes_ord_Incertae_sedis	Microbotryomycetes_fam_Incertae_sedis	Curvibasidium	cygneicollum	0.000470288	ASV_48
ASV_45	k__Fungi	Ascomycota	Sordariomycetes	Xylariales	Amphisphaeriaceae	Seimatosporium	vitis	0.00218836	ASV_45
ASV_68	k__Fungi	Ascomycota	Dothideomycetes	Pleosporales	Massarinaceae	Stagonospora	pseudovitensis	0.0012502	ASV_68
ASV_101	k__Fungi	Ascomycota	Eurotiomycetes	Chaetothyriales	Herpotrichiellaceae	Exophiala	salmonis	0.000947654	ASV_101
ASV_120	k__Fungi	Ascomycota	Dothideomycetes	Pleosporales	NA	NA	NA	0.000848318	ASV_120
ASV_156	k__Fungi	Ascomycota	Eurotiomycetes	Eurotiales	Aspergillaceae	Penicillium	cinerascens	0.000474245	ASV_156
ASV_22	k__Fungi	Ascomycota	Dothideomycetes	Pleosporales	Amorosiaceae	Angustimassarina	acerina	0.00340638	ASV_22
ASV_82	k__Fungi	Ascomycota	Dothideomycetes	Pleosporales	Lentitheciaceae	Pleurophoma	ossicola	0.00177351	ASV_82
ASV_77	k__Fungi	Basidiomycota	Cystobasidiomycetes	Erythrobasidiales	Erythrobasidiaceae	Bannoa	ogasawarensis	0.000904705	ASV_77
ASV_115	k__Fungi	Ascomycota	Sordariomycetes	Xylariales	Sporocadaceae	Hymenopleella	subcylindrica	0.00045163	ASV_115
ASV_31	k__Fungi	Ascomycota	Dothideomycetes	Pleosporales	Lentitheciaceae	Pleurophoma	ossicola	0.00581882	ASV_31
ASV_87	k__Fungi	Ascomycota	Dothideomycetes	Pleosporales	Phaeosphaeriaceae	Neosetophoma	clematidis	0.0015751	ASV_87
ASV_305	k__Fungi	Ascomycota	Eurotiomycetes	Eurotiales	Aspergillaceae	Penicillium	bilaiae	0.000111873	ASV_305
ASV_352	k__Fungi	Ascomycota	Eurotiomycetes	Eurotiales	Aspergillaceae	Penicillium	NA	8.09724e-05	ASV_352
ASV_33	k__Fungi	Ascomycota	Dothideomycetes	Botryosphaeriales	Botryosphaeriaceae	Diplodia	seriata	0.00252016	ASV_33
ASV_38	k__Fungi	Basidiomycota	Tremellomycetes	Cystofilobasidiales	Cystofilobasidiaceae	Cystofilobasidium	macerans	0.00151712	ASV_38
ASV_55	k__Fungi	Ascomycota	Dothideomycetes	Capnodiales	Mycosphaerellaceae	Mycosphaerella	tassiana	0.00103845	ASV_55
ASV_131	k__Fungi	Ascomycota	Dothideomycetes	Pleosporales	Didymellaceae	Didymella	NA	0.000972263	ASV_131
ASV_251	k__Fungi	Basidiomycota	Cystobasidiomycetes	Erythrobasidiales	Erythrobasidiaceae	Bannoa	ogasawarensis	0.000829928	ASV_251
ASV_248	k__Fungi	Ascomycota	NA	NA	NA	NA	NA	0.000817605	ASV_248
ASV_262	k__Fungi	Basidiomycota	Tremellomycetes	Tremellales	Bulleribasidiaceae	Vishniacozyma	psychrotolerans	0.000766088	ASV_262
ASV_348	k__Fungi	Ascomycota	Sordariomycetes	Xylariales	Diatrypaceae	Eutypa	lata	0.000432152	ASV_348
ASV_350	k__Fungi	Ascomycota	Sordariomycetes	Xylariales	Diatrypaceae	Eutypa	lata	0.000427241	ASV_350
ASV_355	k__Fungi	Ascomycota	Dothideomycetes	Pleosporales	Lentitheciaceae	Keissleriella	NA	0.000412509	ASV_355
ASV_166	k__Fungi	Basidiomycota	Cystobasidiomycetes	Erythrobasidiales	Erythrobasidiaceae	Bannoa	ogasawarensis	0.000389115	ASV_166
ASV_368	k__Fungi	Ascomycota	Sordariomycetes	Xylariales	Diatrypaceae	Eutypa	lata	0.000378133	ASV_368
ASV_100	k__Fungi	Ascomycota	Dothideomycetes	Pleosporales	Phaeosphaeriaceae	Populocrescentia	forlicesenensis	0.000368454	ASV_100
ASV_137	k__Fungi	Ascomycota	Dothideomycetes	Pleosporales	Lentitheciaceae	Murilentithecium	clematidis	0.000302103	ASV_137
ASV_459	k__Fungi	Ascomycota	Sordariomycetes	Xylariales	Diatrypaceae	Eutypa	lata	0.000245541	ASV_459
ASV_564	k__Fungi	Ascomycota	Eurotiomycetes	Chaetothyriales	Trichomeriaceae	Knufia	NA	0.000142414	ASV_564
ASV_16	k__Fungi	Ascomycota	Saccharomycetes	Saccharomycetales	Saccharomycetaceae	Saccharomyces	cerevisiae	0.000140096	ASV_16
ASV_463	k__Fungi	Ascomycota	Eurotiomycetes	Chaetothyriales	Herpotrichiellaceae	Exophiala	salmonis	7.85731e-05	ASV_463
ASV_23	k__Fungi	Basidiomycota	Tremellomycetes	Tremellales	Bulleribasidiaceae	Vishniacozyma	victoriae	0.00448787	ASV_23
ASV_200	k__Fungi	Basidiomycota	Tremellomycetes	Tremellales	Bulleribasidiaceae	Vishniacozyma	tephrensis	0.000270119	ASV_200
ASV_153	k__Fungi	Ascomycota	Dothideomycetes	Pleosporales	Pleosporaceae	Alternaria	rosae	0.000200421	ASV_153
ASV_130	k__Fungi	Basidiomycota	NA	NA	NA	NA	NA	0.000170417	ASV_130
ASV_414	k__Fungi	Basidiomycota	Tremellomycetes	Tremellales	Bulleribasidiaceae	Vishniacozyma	heimaeyensis	7.32075e-05	ASV_414
ASV_447	k__Fungi	Basidiomycota	Malasseziomycetes	Malasseziales	Malasseziaceae	Malassezia	restricta	6.24064e-05	ASV_447
ASV_150	k__Fungi	Basidiomycota	Microbotryomycetes	Sporidiobolales	Sporidiobolaceae	Rhodotorula	babjevae	5.8806e-05	ASV_150
ASV_485	k__Fungi	Ascomycota	Dothideomycetes	Pleosporales	Didymellaceae	Epicoccum	dendrobii	5.16053e-05	ASV_485
ASV_541	k__Fungi	Basidiomycota	Cystobasidiomycetes	Erythrobasidiales	Erythrobasidiaceae	Bannoa	ogasawarensis	3.84039e-05	ASV_541
ASV_325	k__Fungi	Ascomycota	NA	NA	NA	NA	NA	2.76028e-05	ASV_325
ASV_574	k__Fungi	Basidiomycota	Malasseziomycetes	Malasseziales	Malasseziaceae	Malassezia	globosa	2.52026e-05	ASV_574
ASV_665	k__Fungi	Ascomycota	NA	NA	NA	NA	NA	1.80018e-05	ASV_665
ASV_90	k__Fungi	Basidiomycota	Microbotryomycetes	Microbotryomycetes_ord_Incertae_sedis	Microbotryomycetes_fam_Incertae_sedis	Curvibasidium	pallidicorallinum	0.000597704	ASV_90
ASV_139	k__Fungi	Basidiomycota	Cystobasidiomycetes	Cystobasidiomycetes_ord_Incertae_sedis	Symmetrosporaceae	Symmetrospora	oryzicola	0.000353981	ASV_139
ASV_50	k__Fungi	Ascomycota	Dothideomycetes	Botryosphaeriales	Botryosphaeriaceae	Neofusicoccum	NA	0.00132374	ASV_50
ASV_428	k__Fungi	Basidiomycota	Malasseziomycetes	Malasseziales	Malasseziaceae	Malassezia	sympodialis	5.46737e-05	ASV_428
ASV_43	k__Fungi	Ascomycota	Dothideomycetes	Pleosporales	Didymosphaeriaceae	Pseudocamarosporium	propinquum	0.00247519	ASV_43
ASV_14	k__Fungi	Ascomycota	Sordariomycetes	Xylariales	Amphisphaeriaceae	Seimatosporium	rosicola	0.00129794	ASV_14
ASV_157	k__Fungi	Ascomycota	Dothideomycetes	Pleosporales	Didymellaceae	Boeremia	NA	0.000792317	ASV_157
ASV_104	k__Fungi	Basidiomycota	Tremellomycetes	Tremellales	Bulleribasidiaceae	Vishniacozyma	carnescens	0.000611825	ASV_104
ASV_326	k__Fungi	Ascomycota	Dothideomycetes	Pleosporales	Didymellaceae	Ascochyta	NA	0.00048335	ASV_326
ASV_335	k__Fungi	Ascomycota	Saccharomycetes	Saccharomycetales	Trichomonascaceae	Trichomonascus	apis	0.000464579	ASV_335
ASV_183	k__Fungi	Ascomycota	Sordariomycetes	Togniniales	Togniniaceae	Phaeoacremonium	NA	0.000422345	ASV_183
ASV_364	k__Fungi	Ascomycota	Eurotiomycetes	Chaetothyriales	Herpotrichiellaceae	Exophiala	salmonis	0.000375418	ASV_364
ASV_373	k__Fungi	Ascomycota	Dothideomycetes	Pleosporales	Didymellaceae	Stagonosporopsis	NA	0.000347261	ASV_373
ASV_98	k__Fungi	Ascomycota	Dothideomycetes	Pleosporales	Lentitheciaceae	Murilentithecium	lonicerae	0.00033871	ASV_98
ASV_259	k__Fungi	Basidiomycota	Tremellomycetes	Tremellales	Bulleribasidiaceae	Vishniacozyma	victoriae	0.000333183	ASV_259
ASV_417	k__Fungi	Basidiomycota	Agaricostilbomycetes	Agaricostilbales	Chionosphaeraceae	NA	NA	0.000286256	ASV_417
ASV_418	k__Fungi	Ascomycota	Dothideomycetes	Pleosporales	Phaeosphaeriaceae	Neosetophoma	rosarum	0.000286256	ASV_418
ASV_438	k__Fungi	Basidiomycota	Agaricomycetes	Auriculariales	Exidiaceae	Exidia	glandulosa	0.000262792	ASV_438
ASV_453	k__Fungi	Ascomycota	NA	NA	NA	NA	NA	0.000239329	ASV_453
ASV_175	k__Fungi	Basidiomycota	Cystobasidiomycetes	Erythrobasidiales	Erythrobasidiaceae	Bannoa	ogasawarensis	0.000197094	ASV_175
ASV_502	k__Fungi	Ascomycota	Dothideomycetes	Pleosporales	Phaeosphaeriaceae	NA	NA	0.000187709	ASV_502
ASV_426	k__Fungi	Basidiomycota	Tremellomycetes	Filobasidiales	Filobasidiaceae	Filobasidium	NA	0.000181931	ASV_426
ASV_518	k__Fungi	Basidiomycota	Cystobasidiomycetes	Erythrobasidiales	Erythrobasidiaceae	Bannoa	ogasawarensis	0.000173631	ASV_518
ASV_520	k__Fungi	Ascomycota	NA	NA	NA	NA	NA	0.000168938	ASV_520
ASV_142	k__Fungi	Ascomycota	NA	NA	NA	NA	NA	0.000145474	ASV_142
ASV_307	k__Fungi	Basidiomycota	Cystobasidiomycetes	Erythrobasidiales	Erythrobasidiaceae	Bannoa	ogasawarensis	0.000136089	ASV_307
ASV_124	k__Fungi	Ascomycota	Dothideomycetes	Pleosporales	Dictyosporiaceae	Pseudocoleophoma	polygonicola	0.000135289	ASV_124
ASV_598	k__Fungi	Ascomycota	Taphrinomycetes	Taphrinales	Taphrinaceae	Taphrina	carpini	0.000112625	ASV_598
ASV_608	k__Fungi	Ascomycota	Sordariomycetes	Pleurotheciales	Pleurotheciaceae	NA	NA	0.000107933	ASV_608
ASV_469	k__Fungi	Basidiomycota	Agaricostilbomycetes	Agaricostilbales	Kondoaceae	Bensingtonia	NA	9.38544e-05	ASV_469
ASV_678	k__Fungi	Basidiomycota	Agaricomycetes	Agaricales	Agaricaceae	Agaricus	bisporus	6.56981e-05	ASV_678
ASV_689	k__Fungi	Ascomycota	Dothideomycetes	Pleosporales	Didymellaceae	Neoascochyta	NA	6.10054e-05	ASV_689
ASV_690	k__Fungi	Basidiomycota	Tremellomycetes	Tremellales	Bulleraceae	Genolevuria	amylolytica	6.10054e-05	ASV_690
ASV_695	k__Fungi	Ascomycota	Dothideomycetes	Pleosporales	Phaeosphaeriaceae	Phaeosphaeria	NA	5.63126e-05	ASV_695
ASV_351	k__Fungi	Ascomycota	Eurotiomycetes	Phaeomoniellales	Phaeomoniellaceae	Phaeomoniella	chlamydospora	7.19502e-05	ASV_351
ASV_408	k__Fungi	Ascomycota	Lecanoromycetes	Lecanorales	Parmeliaceae	Punctelia	subrudecta	5.27077e-05	ASV_408
ASV_425	k__Fungi	Ascomycota	Sordariomycetes	Hypocreales	Hypocreales_fam_Incertae_sedis	Sporidesmium	melaleucae	5.01978e-05	ASV_425
ASV_486	k__Fungi	Ascomycota	Dothideomycetes	Pleosporales	Didymosphaeriaceae	Didymosphaeria	variabile	3.59751e-05	ASV_486
ASV_500	k__Fungi	Ascomycota	Eurotiomycetes	Chaetothyriales	Herpotrichiellaceae	Exophiala	salmonis	3.34652e-05	ASV_500
ASV_509	k__Fungi	Basidiomycota	Atractiellomycetes	Atractiellales	Hoehnelomycetaceae	NA	NA	3.17919e-05	ASV_509
ASV_489	k__Fungi	Ascomycota	Eurotiomycetes	Chaetothyriales	Herpotrichiellaceae	Exophiala	xenobiotica	2.92623e-05	ASV_489
ASV_498	k__Fungi	Ascomycota	NA	NA	NA	NA	NA	2.79013e-05	ASV_498
ASV_589	k__Fungi	Ascomycota	Dothideomycetes	Pleosporales	Amorosiaceae	Angustimassarina	acerina	2.09157e-05	ASV_589
ASV_611	k__Fungi	Ascomycota	Eurotiomycetes	NA	NA	NA	NA	1.56519e-05	ASV_611
ASV_228	k__Fungi	Ascomycota	Dothideomycetes	Capnodiales	NA	NA	NA	0.000117769	ASV_228
ASV_563	k__Fungi	Ascomycota	Eurotiomycetes	Phaeomoniellales	Phaeomoniellaceae	Phaeomoniella	chlamydospora	1.59215e-05	ASV_563
ASV_522	k__Fungi	Ascomycota	NA	NA	NA	NA	NA	1.64229e-05	ASV_522
ASV_201	k__Fungi	Ascomycota	Dothideomycetes	Pleosporales	Phaeosphaeriaceae	NA	NA	0.000166554	ASV_201
ASV_229	k__Fungi	Ascomycota	Dothideomycetes	Pleosporales	Biatriosporaceae	Biatriospora	NA	0.000145041	ASV_229
ASV_56	k__Fungi	Basidiomycota	Tremellomycetes	Tremellales	Bulleribasidiaceae	Vishniacozyma	victoriae	0.00012214	ASV_56
ASV_340	k__Fungi	Ascomycota	Eurotiomycetes	Eurotiales	Aspergillaceae	Penicillium	NA	4.40029e-05	ASV_340
ASV_440	k__Fungi	Basidiomycota	Cystobasidiomycetes	Erythrobasidiales	Erythrobasidiaceae	Bannoa	ogasawarensis	3.81687e-05	ASV_440
ASV_461	k__Fungi	Ascomycota	Leotiomycetes	Helotiales	NA	NA	NA	2.95385e-05	ASV_461
ASV_231	k__Fungi	Ascomycota	NA	NA	NA	NA	NA	2.56771e-05	ASV_231
ASV_554	k__Fungi	Basidiomycota	Ustilaginomycetes	Ustilaginales	Ustilaginaceae	Ustilago	nunavutica	2.08193e-05	ASV_554
ASV_646	k__Fungi	Ascomycota	NA	NA	NA	NA	NA	1.24916e-05	ASV_646
ASV_52	k__Fungi	Basidiomycota	Microbotryomycetes	Sporidiobolales	Sporidiobolaceae	Rhodotorula	babjevae	0.000761323	ASV_52
ASV_94	k__Fungi	Ascomycota	Sordariomycetes	Glomerellales	Plectosphaerellaceae	Lectera	longa	0.00057559	ASV_94
ASV_133	k__Fungi	Ascomycota	Dothideomycetes	Pleosporales	Didymellaceae	Stagonosporopsis	NA	0.00046658	ASV_133
ASV_297	k__Fungi	Ascomycota	Dothideomycetes	Pleosporales	Amorosiaceae	Angustimassarina	acerina	7.60371e-05	ASV_297
ASV_415	k__Fungi	Basidiomycota	Tremellomycetes	Filobasidiales	Filobasidiaceae	Naganishia	diffluens	6.72212e-05	ASV_415
ASV_568	k__Fungi	Basidiomycota	NA	NA	NA	NA	NA	3.08556e-05	ASV_568
ASV_227	k__Fungi	Basidiomycota	Ustilaginomycetes	Ustilaginales	Ustilaginaceae	Ustilago	nunavutica	0.000182772	ASV_227
ASV_234	k__Fungi	Ascomycota	Eurotiomycetes	Phaeomoniellales	Phaeomoniellaceae	Phaeomoniella	chlamydospora	0.000174151	ASV_234
ASV_245	k__Fungi	Ascomycota	Eurotiomycetes	Phaeomoniellales	Phaeomoniellaceae	Phaeomoniella	chlamydospora	0.000156046	ASV_245
ASV_328	k__Fungi	Ascomycota	Eurotiomycetes	Phaeomoniellales	Phaeomoniellaceae	Phaeomoniella	chlamydospora	8.70756e-05	ASV_328
ASV_345	k__Fungi	Basidiomycota	Agaricomycetes	Atheliales	Atheliaceae	Athelia	NA	7.84542e-05	ASV_345
ASV_370	k__Fungi	Ascomycota	Eurotiomycetes	Phaeomoniellales	Phaeomoniellaceae	Phaeomoniella	chlamydospora	6.55222e-05	ASV_370
ASV_393	k__Fungi	Ascomycota	Leotiomycetes	Helotiales	Dermateaceae	Pseudofabraea	citricarpa	5.94873e-05	ASV_393
ASV_419	k__Fungi	Mortierellomycota	Mortierellomycetes	Mortierellales	Mortierellaceae	Mortierella	NA	5.25902e-05	ASV_419
ASV_492	k__Fungi	Ascomycota	Leotiomycetes	Helotiales	Dermateaceae	Parafabraea	caliginosa	3.62096e-05	ASV_492
ASV_162	k__Fungi	Ascomycota	NA	NA	NA	NA	NA	0.000300023	ASV_162
ASV_111	k__Fungi	Ascomycota	Dothideomycetes	Pleosporales	Pleosporaceae	Alternaria	NA	0.000824122	ASV_111
ASV_113	k__Fungi	Ascomycota	Sordariomycetes	Hypocreales	NA	NA	NA	0.000521784	ASV_113
ASV_191	k__Fungi	Ascomycota	Dothideomycetes	Botryosphaeriales	Botryosphaeriaceae	Neofusicoccum	NA	0.000324632	ASV_191
ASV_197	k__Fungi	Ascomycota	Sordariomycetes	Hypocreales	Bionectriaceae	Bionectria	solani	0.000274824	ASV_197
ASV_455	k__Fungi	Basidiomycota	Malasseziomycetes	Malasseziales	Malasseziaceae	Malassezia	restricta	4.66246e-05	ASV_455
ASV_20	k__Fungi	Ascomycota	Dothideomycetes	Capnodiales	Cladosporiaceae	Cladosporium	delicatulum	0.0037021	ASV_20
ASV_59	k__Fungi	Ascomycota	Sordariomycetes	Glomerellales	Plectosphaerellaceae	Plectosphaerella	NA	0.00085656	ASV_59
ASV_72	k__Fungi	Basidiomycota	Exobasidiomycetes	Georgefischeriales	Tilletiariaceae	Tilletiaria	anomala	0.000656309	ASV_72
ASV_74	k__Fungi	Ascomycota	Leotiomycetes	Helotiales	Sclerotiniaceae	Botrytis	NA	0.000644099	ASV_74
ASV_118	k__Fungi	Basidiomycota	Tremellomycetes	Cystofilobasidiales	Mrakiaceae	Itersonilia	perplexans	0.000374859	ASV_118
ASV_123	k__Fungi	Ascomycota	NA	NA	NA	NA	NA	0.000365091	ASV_123
ASV_160	k__Fungi	Ascomycota	NA	NA	NA	NA	NA	0.000219177	ASV_160
ASV_27	k__Fungi	Basidiomycota	Tremellomycetes	Cystofilobasidiales	Mrakiaceae	Itersonilia	perplexans	0.00300681	ASV_27
ASV_220	k__Fungi	Ascomycota	Dothideomycetes	Capnodiales	Cladosporiaceae	Cladosporium	langeronii	7.53995e-05	ASV_220
ASV_134	k__Fungi	Ascomycota	Arthoniomycetes	Lichenostigmatales	Phaeococcomycetaceae	Phaeococcomyces	NA	7.38449e-05	ASV_134
ASV_424	k__Fungi	Basidiomycota	Cystobasidiomycetes	Erythrobasidiales	Erythrobasidiaceae	Bannoa	ogasawarensis	4.08587e-05	ASV_424
ASV_605	k__Fungi	Basidiomycota	Cystobasidiomycetes	Erythrobasidiales	Erythrobasidiaceae	Bannoa	ogasawarensis	1.78782e-05	ASV_605
ASV_606	k__Fungi	Basidiomycota	Cystobasidiomycetes	Erythrobasidiales	Erythrobasidiaceae	Bannoa	ogasawarensis	1.78782e-05	ASV_606
ASV_628	k__Fungi	Ascomycota	Leotiomycetes	Helotiales	Dermateaceae	Parafabraea	caliginosa	1.55463e-05	ASV_628
ASV_216	k__Fungi	Basidiomycota	Tremellomycetes	Cystofilobasidiales	Cystofilobasidiaceae	Cystofilobasidium	macerans	0.000159778	ASV_216
ASV_152	k__Fungi	Ascomycota	Sordariomycetes	Xylariales	Bartaliniaceae	NA	NA	3.1299e-05	ASV_152
ASV_448	k__Fungi	Ascomycota	Dothideomycetes	Pleosporales	Phaeosphaeriaceae	Phaeosphaeria	ampeli	2.54304e-05	ASV_448
ASV_480	k__Fungi	Basidiomycota	Ustilaginomycetes	Ustilaginales	Ustilaginaceae	Ustilago	nunavutica	2.40017e-05	ASV_480
ASV_482	k__Fungi	Ascomycota	Dothideomycetes	Pleosporales	Amorosiaceae	Angustimassarina	acerina	2.1518e-05	ASV_482
ASV_271	k__Fungi	Basidiomycota	Tremellomycetes	Tremellales	Bulleribasidiaceae	Vishniacozyma	dimennae	1.71166e-05	ASV_271
ASV_343	k__Fungi	Basidiomycota	Microbotryomycetes	Leucosporidiales	Leucosporidiaceae	Leucosporidium	golubevii	1.32043e-05	ASV_343
ASV_372	k__Fungi	Basidiomycota	Tremellomycetes	Cystofilobasidiales	Cystofilobasidiaceae	Cystofilobasidium	macerans	3.61894e-05	ASV_372
ASV_317	k__Fungi	Basidiomycota	Agaricomycetes	Agaricales	Tricholomataceae	Mycena	citrinomarginata	0.000188811	ASV_317
ASV_465	k__Fungi	Ascomycota	Dothideomycetes	Pleosporales	Phaeosphaeriaceae	NA	NA	8.56643e-05	ASV_465
ASV_523	k__Fungi	Ascomycota	Eurotiomycetes	Chaetothyriales	Trichomeriaceae	Knufia	NA	6.29371e-05	ASV_523
ASV_545	k__Fungi	Basidiomycota	Cystobasidiomycetes	Erythrobasidiales	Erythrobasidiaceae	Bannoa	ogasawarensis	5.41958e-05	ASV_545
ASV_604	k__Fungi	Ascomycota	Sordariomycetes	Xylariales	Amphisphaeriaceae	Seimatosporium	vitis	4.1958e-05	ASV_604
ASV_114	k__Fungi	Basidiomycota	Microbotryomycetes	Sporidiobolales	Sporidiobolaceae	Sporobolomyces	roseus	0.000828587	ASV_114
ASV_250	k__Fungi	Ascomycota	Dothideomycetes	Pleosporales	Didymellaceae	Neoascochyta	paspali	7.29946e-05	ASV_250
ASV_287	k__Fungi	Ascomycota	NA	NA	NA	NA	NA	5.10452e-05	ASV_287
ASV_357	k__Fungi	Basidiomycota	Tremellomycetes	Tremellales	Bulleribasidiaceae	Vishniacozyma	tephrensis	4.23675e-05	ASV_357
ASV_452	k__Fungi	Ascomycota	NA	NA	NA	NA	NA	2.60331e-05	ASV_452
ASV_493	k__Fungi	Basidiomycota	Tremellomycetes	Filobasidiales	Filobasidiaceae	Filobasidium	oeirense	2.09285e-05	ASV_493
ASV_192	k__Fungi	Basidiomycota	Tremellomycetes	Cystofilobasidiales	Cystofilobasidiaceae	Cystofilobasidium	macerans	0.000139864	ASV_192
ASV_81	k__Fungi	Basidiomycota	NA	NA	NA	NA	NA	0.000793333	ASV_81
ASV_349	k__Fungi	Basidiomycota	Cystobasidiomycetes	Erythrobasidiales	Erythrobasidiaceae	Bannoa	ogasawarensis	6.51434e-05	ASV_349
ASV_363	k__Fungi	Basidiomycota	Cystobasidiomycetes	Erythrobasidiales	Erythrobasidiaceae	Bannoa	ogasawarensis	6.06507e-05	ASV_363
ASV_61	k__Fungi	Ascomycota	Sordariomycetes	Xylariales	Diatrypaceae	Eutypa	lata	0.000948508	ASV_61
ASV_145	k__Fungi	Ascomycota	Sordariomycetes	Hypocreales	Bionectriaceae	Clonostachys	wenpingii	0.000335779	ASV_145
ASV_64	k__Fungi	Ascomycota	Sordariomycetes	Xylariales	Diatrypaceae	Eutypa	lata	0.00105696	ASV_64
ASV_663	k__Fungi	Basidiomycota	Tremellomycetes	Tremellales	Bulleribasidiaceae	Vishniacozyma	tephrensis	1.73338e-05	ASV_663
ASV_75	k__Fungi	Ascomycota	Eurotiomycetes	Phaeomoniellales	Phaeomoniellaceae	Phaeomoniella	chlamydospora	0.000653499	ASV_75
ASV_607	k__Fungi	Ascomycota	Dothideomycetes	Pleosporales	Lophiotremataceae	Atrocalyx	NA	1.57427e-05	ASV_607
ASV_411	k__Fungi	Basidiomycota	Cystobasidiomycetes	Erythrobasidiales	Erythrobasidiaceae	Bannoa	ogasawarensis	4.24369e-05	ASV_411
ASV_610	k__Fungi	Ascomycota	Dothideomycetes	Capnodiales	Mycosphaerellaceae	NA	NA	1.58357e-05	ASV_610
ASV_603	k__Fungi	Ascomycota	Dothideomycetes	Pleosporales	Biatriosporaceae	Biatriospora	mackinnonii	1.65242e-05	ASV_603
ASV_17	k__Fungi	Ascomycota	Eurotiomycetes	Phaeomoniellales	Phaeomoniellaceae	Phaeomoniella	chlamydospora	0.00545204	ASV_17
ASV_32	k__Fungi	Ascomycota	Sordariomycetes	Xylariales	Diatrypaceae	Eutypa	lata	0.00296194	ASV_32
ASV_252	k__Fungi	Ascomycota	Sordariomycetes	Xylariales	Diatrypaceae	Eutypa	lata	0.000649455	ASV_252
ASV_651	k__Fungi	Ascomycota	Eurotiomycetes	Chaetothyriales	NA	NA	NA	2.20521e-05	ASV_651
ASV_49	k__Fungi	Basidiomycota	Tremellomycetes	Tremellales	Bulleribasidiaceae	Vishniacozyma	carnescens	0.000852179	ASV_49
ASV_18	k__Fungi	Ascomycota	Dothideomycetes	Pleosporales	Phaeosphaeriaceae	Didymocyrtis	NA	0.0116835	ASV_18
ASV_54	k__Fungi	Ascomycota	Sordariomycetes	Diaporthales	Diaporthaceae	Diaporthe	NA	0.00130888	ASV_54
ASV_34	k__Fungi	Ascomycota	Dothideomycetes	Pleosporales	Amorosiaceae	Angustimassarina	acerina	0.00349305	ASV_34
ASV_24	k__Fungi	Ascomycota	Dothideomycetes	Pleosporales	Melanommataceae	Muriformistrickeria	rosae	0.00603586	ASV_24
ASV_30	k__Fungi	Ascomycota	Dothideomycetes	Pleosporales	Pleosporaceae	Alternaria	terricola	0.00865286	ASV_30
ASV_15	k__Fungi	Ascomycota	Sordariomycetes	Xylariales	Diatrypaceae	Eutypa	lata	0.0124175	ASV_15
ASV_9	k__Fungi	Ascomycota	Dothideomycetes	Dothideales	Aureobasidiaceae	Aureobasidium	NA	0.0115198	ASV_9
ASV_36	k__Fungi	Ascomycota	Dothideomycetes	Pleosporales	Amorosiaceae	Angustimassarina	acerina	0.00363157	ASV_36
ASV_29	k__Fungi	Ascomycota	Dothideomycetes	Pleosporales	Lophiotremataceae	Atrocalyx	lignicola	0.0039636	ASV_29
ASV_26	k__Fungi	Basidiomycota	Tremellomycetes	Filobasidiales	Filobasidiaceae	Filobasidium	NA	0.00246841	ASV_26
ASV_8	k__Fungi	Ascomycota	Sordariomycetes	Xylariales	Amphisphaeriaceae	Seimatosporium	vitis	0.0234894	ASV_8
ASV_198	k__Fungi	Ascomycota	Eurotiomycetes	Phaeomoniellales	Phaeomoniellaceae	Phaeomoniella	chlamydospora	0.00019532	ASV_198
ASV_25	k__Fungi	Ascomycota	Dothideomycetes	Botryosphaeriales	Botryosphaeriaceae	Neofusicoccum	ribis	0.00381226	ASV_25
ASV_65	k__Fungi	Ascomycota	Sordariomycetes	Magnaporthales	Magnaporthaceae	Arxiella	NA	0.000594874	ASV_65
ASV_46	k__Fungi	Ascomycota	Dothideomycetes	Pleosporales	Didymosphaeriaceae	Pseudopithomyces	rosae	0.00145466	ASV_46
ASV_92	k__Fungi	Basidiomycota	Tremellomycetes	Holtermanniales	Holtermanniales_fam_Incertae_sedis	Holtermanniella	wattica	0.000786491	ASV_92
ASV_21	k__Fungi	Ascomycota	Dothideomycetes	Pleosporales	Didymosphaeriaceae	Pseudopithomyces	rosae	0.00855338	ASV_21
ASV_10	k__Fungi	Ascomycota	Dothideomycetes	Pleosporales	Didymellaceae	Epicoccum	dendrobii	0.0146566	ASV_10
ASV_11	k__Fungi	Ascomycota	NA	NA	NA	NA	NA	0.0130196	ASV_11
ASV_106	k__Fungi	Ascomycota	Arthoniomycetes	Lichenostigmatales	Phaeococcomycetaceae	Phaeococcomyces	NA	0.000529351	ASV_106
ASV_174	k__Fungi	Ascomycota	Sordariomycetes	Hypocreales	Hypocreales_fam_Incertae_sedis	NA	NA	9.88809e-05	ASV_174
ASV_44	k__Fungi	Ascomycota	Dothideomycetes	Botryosphaeriales	Botryosphaeriaceae	Neofusicoccum	NA	0.00296623	ASV_44
ASV_60	k__Fungi	Ascomycota	Dothideomycetes	Pleosporales	Didymellaceae	Neoascochyta	desmazieri	0.000698355	ASV_60
ASV_7	k__Fungi	Ascomycota	Sordariomycetes	Xylariales	Diatrypaceae	Eutypa	lata	0.0364878	ASV_7
ASV_6	k__Fungi	Ascomycota	Sordariomycetes	Xylariales	Diatrypaceae	Eutypa	lata	0.0433276	ASV_6
ASV_13	k__Fungi	Ascomycota	Dothideomycetes	Pleosporales	NA	Pleosporales_sp	NA	0.00976776	ASV_13
ASV_129	k__Fungi	Basidiomycota	Tremellomycetes	Cystofilobasidiales	Cystofilobasidiaceae	Cystofilobasidium	macerans	0.000143738	ASV_129
ASV_578	k__Fungi	Basidiomycota	Tremellomycetes	Filobasidiales	Filobasidiaceae	Filobasidium	NA	1.85898e-05	ASV_578
ASV_1	k__Fungi	Ascomycota	Eurotiomycetes	Phaeomoniellales	Phaeomoniellaceae	Phaeomoniella	chlamydospora	0.271909	ASV_1
ASV_2	k__Fungi	Ascomycota	Sordariomycetes	Xylariales	Diatrypaceae	Eutypa	lata	0.201732	ASV_2
ASV_19	k__Fungi	Ascomycota	Sordariomycetes	Xylariales	Diatrypaceae	Eutypa	lata	0.0316099	ASV_19
ASV_622	k__Fungi	Ascomycota	Sordariomycetes	Xylariales	Diatrypaceae	Eutypa	lata	2.72409e-05	ASV_622

## Sheet: Fun_Diseased_node_properties
	igraph.degree	igraph.closeness	igraph.betweenness	igraph.cen.degree
ASV_32	1	1	0	1
ASV_252	2	1	1	2
ASV_64	2	1	1	2
ASV_61	4	1	0	4
ASV_81	4	1	0	4
ASV_363	4	1	0	4
ASV_765	4	1	0	4
ASV_115	11	0.192727	960	11
ASV_166	10	0.164087	0	10
ASV_100	10	0.164087	0	10
ASV_137	10	0.164087	0	10
ASV_141	10	0.164087	0	10
ASV_434	10	0.164087	0	10
ASV_291	10	0.164087	0	10
ASV_570	10	0.164087	0	10
ASV_696	10	0.164087	0	10
ASV_783	10	0.164087	0	10
ASV_65	4	1	0	4
ASV_52	4	1	0	4
ASV_190	4	1	0	4
ASV_784	4	1	0	4
ASV_27	7	1	0	7
ASV_59	7	1	0	7
ASV_72	7	1	0	7
ASV_74	7	1	0	7
ASV_118	7	1	0	7
ASV_123	7	1	0	7
ASV_160	7	1	0	7
ASV_33	2	1	0	2
ASV_352	2	1	0	2
ASV_51	7	0.227468	40	7
ASV_53	24	0.287263	693	24
ASV_91	6	0.187279	0	6
ASV_158	7	0.227468	40	7
ASV_112	7	0.227468	40	7
ASV_306	7	0.227468	40	7
ASV_108	6	0.187279	0	6
ASV_40	11	0.307246	526.083	11
ASV_42	4	0.194853	0	4
ASV_764	4	0.194853	0	4
ASV_770	4	0.194853	0	4
ASV_781	4	0.194853	0	4
ASV_82	6	0.214141	0	6
ASV_87	7	0.227957	1088.97	7
ASV_77	6	0.214141	0	6
ASV_120	7	0.256659	501.364	7
ASV_758	6	0.214141	0	6
ASV_766	6	0.214141	0	6
ASV_776	6	0.214141	0	6
ASV_191	1	1	0	1
ASV_22	9	0.302857	565.061	9
ASV_45	13	0.364261	266.443	13
ASV_68	13	0.364261	266.443	13
ASV_101	13	0.312684	1446.95	13
ASV_127	13	0.364261	266.443	13
ASV_99	14	0.381295	973.249	14
ASV_86	10	0.297753	960	10
ASV_48	13	0.364261	266.443	13
ASV_168	13	0.364261	266.443	13
ASV_204	24	0.338658	909.287	24
ASV_209	13	0.364261	266.443	13
ASV_148	27	0.359322	1604.37	27
ASV_35	22	0.309038	53.9712	22
ASV_83	22	0.309038	53.9712	22
ASV_71	21	0.345277	689.872	21
ASV_119	22	0.309038	53.9712	22
ASV_122	22	0.309038	53.9712	22
ASV_135	22	0.309038	53.9712	22
ASV_105	21	0.300283	13.2782	21
ASV_165	22	0.309038	53.9712	22
ASV_226	22	0.309038	53.9712	22
ASV_102	21	0.288828	145.907	21
ASV_238	22	0.309038	53.9712	22
ASV_279	22	0.309038	53.9712	22
ASV_311	18	0.268354	215.134	18
ASV_387	22	0.309038	53.9712	22
ASV_517	22	0.309038	53.9712	22
ASV_536	22	0.309038	53.9712	22
ASV_581	22	0.309038	53.9712	22
ASV_173	25	0.255422	638.682	25
ASV_445	22	0.309038	53.9712	22
ASV_757	22	0.309038	53.9712	22
ASV_114	2	1	0	2
ASV_465	2	1	0	2
ASV_14	9	0.195933	0	9
ASV_157	10	0.238739	388	10
ASV_183	9	0.195933	0	9
ASV_259	9	0.195933	0	9
ASV_175	9	0.195933	0	9
ASV_502	9	0.195933	0	9
ASV_142	9	0.195933	0	9
ASV_124	9	0.195933	0	9
ASV_469	9	0.195933	0	9
ASV_69	16	0.259169	200.656	16
ASV_78	16	0.266332	5.92619	16
ASV_66	15	0.238202	0	15
ASV_143	16	0.266332	5.92619	16
ASV_132	16	0.266332	5.92619	16
ASV_164	16	0.266332	5.92619	16
ASV_185	16	0.266332	5.92619	16
ASV_186	16	0.266332	5.92619	16
ASV_211	16	0.266332	5.92619	16
ASV_366	16	0.266332	5.92619	16
ASV_267	16	0.266332	5.92619	16
ASV_397	16	0.266332	5.92619	16
ASV_398	16	0.266332	5.92619	16
ASV_652	16	0.266332	5.92619	16
ASV_786	16	0.266332	5.92619	16
ASV_152	3	1	0	3
ASV_666	3	1	0	3
ASV_181	3	1	0	3
ASV_131	7	0.264339	270.833	7
ASV_55	6	0.263682	264.159	6
ASV_251	7	0.264339	270.833	7
ASV_248	7	0.264339	270.833	7
ASV_16	5	0.219008	0	5
ASV_90	5	1	0	5
ASV_200	5	1	0	5
ASV_153	5	1	0	5
ASV_150	5	1	0	5
ASV_665	5	1	0	5
ASV_96	2	1	0	2
ASV_676	2	1	0	2
ASV_145	1	0.666667	0	1
ASV_156	4	0.251185	0	4
ASV_62	1	0.666667	0	1
ASV_611	3	1	0	3
ASV_761	3	1	0	3
ASV_767	3	1	0	3
ASV_70	8	0.207031	5.48772	8
ASV_89	8	0.207031	5.48772	8
ASV_58	9	0.231947	73.8393	9
ASV_149	8	0.207031	5.48772	8
ASV_167	8	0.207031	5.48772	8
ASV_169	8	0.207031	5.48772	8
ASV_270	8	0.207031	5.48772	8
ASV_162	3	1	0	3
ASV_227	3	1	0	3
ASV_746	3	1	0	3
ASV_201	2	1	0	2
ASV_760	2	1	0	2
ASV_287	1	1	0	1
ASV_216	4	1	0	4
ASV_220	4	1	0	4
ASV_134	4	1	0	4
ASV_762	4	1	0	4
ASV_12	2	1	0	2
ASV_621	2	1	0	2
ASV_778	1	1	0	1
ASV_2	1	1	0	1
ASV_19	1	0.666667	0	1
ASV_6	1	0.666667	0	1
ASV_7	4	1	0	4
ASV_8	10	0.164087	0	10
ASV_9	4	1	0	4
ASV_11	7	1	0	7
ASV_15	2	1	0	2
ASV_18	7	0.227468	40	7
ASV_29	5	0.239819	408	5
ASV_30	7	0.222689	120.97	7
ASV_20	1	1	0	1
ASV_24	13	0.364261	266.443	13
ASV_34	22	0.309038	53.9712	22
ASV_44	2	1	0	2
ASV_26	10	0.238739	388	10
ASV_43	18	0.297753	264.064	18
ASV_46	3	1	0	3
ASV_50	5	1	0	5
ASV_129	2	1	0	2
ASV_139	3	1	0	3
ASV_49	7	0.190647	0	7
ASV_92	3	1	0	3
ASV_94	2	1	0	2
ASV_60	1	1	0	1
ASV_106	4	1	0	4
ASV_121	2	1	0	2
ASV_771	1	1	0	1
