# Supplementary material for: Grapevines escaping trunk diseases in New Zealand vineyards have a distinct microbiome structure
Source: Front Microbiol. 2023 Aug 23;14:1231832. doi: 10.3389/fmicb.2023.1231832 (PMC10482235; doi:10.3389/fmicb.2023.1231832)
Supplement: Supplementary file 1 [file Data_Sheet_1.zip › Supplementary Data 4.xlsx]

## Sheet: Bac_co-occurrence properties
	GTD escape	Diseased
num.edges(L)	12522	8531
num.pos.edges	12522	8531
num.neg.edges	0	0
num.vertices(n)	586	901
Connectance(edge_density)	0.073055	0.0210408
average.degree(Average K)	42.7372	18.9367
average.path.length	3.04338	7.73625
diameter	7.54795	21.5729
edge.connectivity	0	0
mean.clustering.coefficient(Average.CC)	0.894273	0.865357
no.clusters	4	11
centralization.degree	0.0636971	0.0222925
centralization.betweenness	0.149979	0.183418
centralization.closeness	1.42145	1.57316
RM(relative.modularity)	8.18921	4.86837
the.number.of.keystone.nodes	Not.calculated	Not.calculated

## Sheet: Bac_GTD escape_Gephi_allnode
ID	Kingdom	Phylum	Class	Order	Family	Genus	Species	mean	Label
ASV_1	Bacteria	Firmicutes	Bacilli	Lactobacillales	Lactobacillaceae	Levilactobacillus	NA	0.0056423	ASV_1
ASV_10	Bacteria	Proteobacteria	Gammaproteobacteria	Enterobacterales	Erwiniaceae	Pantoea	NA	0.00235609	ASV_10
ASV_100	Bacteria	Actinobacteriota	Actinobacteria	Pseudonocardiales	Pseudonocardiaceae	Actinomycetospora	NA	0.00149118	ASV_100
ASV_1007	Bacteria	Actinobacteriota	Actinobacteria	Micrococcales	Micrococcaceae	Pseudarthrobacter	NA	0.000137656	ASV_1007
ASV_1008	Bacteria	Firmicutes	Bacilli	Lactobacillales	Streptococcaceae	Streptococcus	NA	8.7182e-05	ASV_1008
ASV_101	Bacteria	Proteobacteria	Gammaproteobacteria	Pseudomonadales	Moraxellaceae	Enhydrobacter	aerosaccus	0.00416977	ASV_101
ASV_102	Bacteria	Proteobacteria	Gammaproteobacteria	Burkholderiales	Comamonadaceae	Variovorax	NA	0.00155156	ASV_102
ASV_1031	Bacteria	Proteobacteria	Alphaproteobacteria	Acetobacterales	Acetobacteraceae	Acidiphilium	NA	3.14106e-05	ASV_1031
ASV_1032	Bacteria	Proteobacteria	Gammaproteobacteria	Pseudomonadales	Pseudomonadaceae	Pseudomonas	abietaniphila	0.000273572	ASV_1032
ASV_105	Bacteria	Proteobacteria	Alphaproteobacteria	Sphingomonadales	Sphingomonadaceae	Sphingomonas	NA	0.000166027	ASV_105
ASV_106	Bacteria	Proteobacteria	Alphaproteobacteria	Sphingomonadales	Sphingomonadaceae	NA	NA	0.00113679	ASV_106
ASV_1064	Bacteria	Acidobacteriota	Acidobacteriae	Acidobacteriales	Acidobacteriaceae (Subgroup 1)	Bryocella	NA	8.37612e-05	ASV_1064
ASV_107	Bacteria	Proteobacteria	Gammaproteobacteria	Burkholderiales	Comamonadaceae	Schlegelella	aquatica	0.000933412	ASV_107
ASV_108	Bacteria	Proteobacteria	Alphaproteobacteria	Sphingomonadales	Sphingomonadaceae	Sphingomonas	melonis	0.00209262	ASV_108
ASV_1092	Bacteria	Actinobacteriota	Actinobacteria	Frankiales	Nakamurellaceae	Nakamurella	NA	5.82687e-05	ASV_1092
ASV_110	Bacteria	Actinobacteriota	Actinobacteria	Micrococcales	Microbacteriaceae	Amnibacterium	NA	0.00362473	ASV_110
ASV_111	Bacteria	Actinobacteriota	Actinobacteria	Pseudonocardiales	Pseudonocardiaceae	Actinomycetospora	NA	0.000785909	ASV_111
ASV_1112	Bacteria	Firmicutes	Bacilli	Staphylococcales	Staphylococcaceae	Staphylococcus	epidermidis	0.000914136	ASV_1112
ASV_112	Bacteria	Proteobacteria	Alphaproteobacteria	Rhizobiales	Methylopilaceae	Hansschlegelia	NA	0.000979101	ASV_112
ASV_1123	Bacteria	Proteobacteria	Alphaproteobacteria	Sphingomonadales	Sphingomonadaceae	Sphingomonas	NA	0.000152955	ASV_1123
ASV_113	Bacteria	Bacteroidota	Bacteroidia	Sphingobacteriales	Sphingobacteriaceae	Pedobacter	NA	0.00206288	ASV_113
ASV_114	Bacteria	Proteobacteria	Alphaproteobacteria	Rhizobiales	Rhizobiaceae	Allorhizobium-Neorhizobium-Pararhizobium-Rhizobium	NA	0.00343149	ASV_114
ASV_1142	Bacteria	Actinobacteriota	Actinobacteria	Corynebacteriales	Corynebacteriaceae	NA	NA	0.000600214	ASV_1142
ASV_1159	Bacteria	Proteobacteria	Alphaproteobacteria	Elsterales	Elsteraceae	NA	NA	0.000174806	ASV_1159
ASV_116	Bacteria	Proteobacteria	Alphaproteobacteria	Acetobacterales	Acetobacteraceae	Acidiphilium	NA	0.00204307	ASV_116
ASV_1160	Bacteria	Actinobacteriota	Actinobacteria	Micrococcales	Microbacteriaceae	Pseudoclavibacter	NA	9.46866e-05	ASV_1160
ASV_1165	Bacteria	Proteobacteria	Gammaproteobacteria	Xanthomonadales	Xanthomonadaceae	Lysobacter	NA	0.000481109	ASV_1165
ASV_118	Bacteria	Proteobacteria	Alphaproteobacteria	Rhizobiales	Beijerinckiaceae	Methylobacterium-Methylorubrum	NA	0.00407247	ASV_118
ASV_119	Bacteria	Bacteroidota	Bacteroidia	Cytophagales	Hymenobacteraceae	Hymenobacter	NA	0.00446377	ASV_119
ASV_1190	Bacteria	Proteobacteria	Alphaproteobacteria	Sphingomonadales	Sphingomonadaceae	NA	NA	0.000153145	ASV_1190
ASV_1191	Bacteria	Actinobacteriota	Actinobacteria	Micrococcales	Brevibacteriaceae	Brevibacterium	pityocampae	2.37941e-05	ASV_1191
ASV_120	Bacteria	Proteobacteria	Gammaproteobacteria	Enterobacterales	Erwiniaceae	NA	NA	0.00357424	ASV_120
ASV_1205	Bacteria	Actinobacteriota	Actinobacteria	Micrococcales	Microbacteriaceae	Salinibacterium	NA	0.000109543	ASV_1205
ASV_1207	Bacteria	Proteobacteria	Alphaproteobacteria	Sphingomonadales	Sphingomonadaceae	Sphingomonas	NA	3.27169e-05	ASV_1207
ASV_121	Bacteria	Proteobacteria	Gammaproteobacteria	Pseudomonadales	Moraxellaceae	Acinetobacter	NA	0.0012986	ASV_121
ASV_122	Bacteria	Proteobacteria	Alphaproteobacteria	Sphingomonadales	Sphingomonadaceae	Sphingomonas	qilianensis	0.000669414	ASV_122
ASV_1223	Bacteria	Proteobacteria	Alphaproteobacteria	Acetobacterales	Acetobacteraceae	Acidiphilium	NA	0.00182208	ASV_1223
ASV_1224	Bacteria	Actinobacteriota	Actinobacteria	Micrococcales	Micrococcaceae	Kocuria	NA	0.00182208	ASV_1224
ASV_1236	Bacteria	Proteobacteria	Alphaproteobacteria	Rhizobiales	Xanthobacteraceae	Tardiphaga	robiniae	0.000391773	ASV_1236
ASV_124	Bacteria	Bacteroidota	Bacteroidia	Sphingobacteriales	Sphingobacteriaceae	Mucilaginibacter	NA	0.00255395	ASV_124
ASV_125	Bacteria	Proteobacteria	Alphaproteobacteria	Rhizobiales	Beijerinckiaceae	Psychroglaciecola	arctica	0.000924928	ASV_125
ASV_126	Bacteria	Bacteroidota	Bacteroidia	Cytophagales	Hymenobacteraceae	Hymenobacter	NA	0.00190546	ASV_126
ASV_127	Bacteria	Proteobacteria	Gammaproteobacteria	Pseudomonadales	Pseudomonadaceae	Pseudomonas	NA	0.00672302	ASV_127
ASV_128	Bacteria	Bacteroidota	Bacteroidia	Sphingobacteriales	Sphingobacteriaceae	NA	NA	0.00387464	ASV_128
ASV_129	Bacteria	Proteobacteria	Alphaproteobacteria	Rhizobiales	Rhizobiaceae	Allorhizobium-Neorhizobium-Pararhizobium-Rhizobium	NA	0.0017552	ASV_129
ASV_1295	Bacteria	Bacteroidota	Bacteroidia	Cytophagales	Hymenobacteraceae	Hymenobacter	NA	0.000735814	ASV_1295
ASV_13	Bacteria	Proteobacteria	Gammaproteobacteria	Enterobacterales	Erwiniaceae	Pantoea	NA	0.0115563	ASV_13
ASV_131	Bacteria	Proteobacteria	Alphaproteobacteria	Caulobacterales	Caulobacteraceae	NA	NA	0.00131059	ASV_131
ASV_132	Bacteria	Actinobacteriota	Actinobacteria	Pseudonocardiales	Pseudonocardiaceae	Actinomycetospora	NA	0.00176531	ASV_132
ASV_1328	Bacteria	Proteobacteria	Gammaproteobacteria	Burkholderiales	Comamonadaceae	Rhizobacter	NA	0.000865801	ASV_1328
ASV_1329	Bacteria	Proteobacteria	Gammaproteobacteria	Pseudomonadales	Halomonadaceae	Halomonas	NA	0.000148861	ASV_1329
ASV_133	Bacteria	Proteobacteria	Gammaproteobacteria	Burkholderiales	Comamonadaceae	Tepidimonas	NA	0.000151712	ASV_133
ASV_134	Bacteria	Proteobacteria	Alphaproteobacteria	Rhizobiales	Rhizobiaceae	Allorhizobium-Neorhizobium-Pararhizobium-Rhizobium	NA	0.00155969	ASV_134
ASV_135	Bacteria	Proteobacteria	Gammaproteobacteria	Enterobacterales	Yersiniaceae	NA	NA	0.00336093	ASV_135
ASV_136	Bacteria	Actinobacteriota	Actinobacteria	Propionibacteriales	Nocardioidaceae	Nocardioides	NA	0.00142692	ASV_136
ASV_137	Bacteria	Proteobacteria	Alphaproteobacteria	Rhizobiales	Rhizobiaceae	Neorhizobium	NA	0.000194189	ASV_137
ASV_1381	Bacteria	Actinobacteriota	Actinobacteria	Corynebacteriales	Corynebacteriaceae	Turicella	otitidis	0.000935772	ASV_1381
ASV_1382	Bacteria	Actinobacteriota	Actinobacteria	Corynebacteriales	Corynebacteriaceae	Corynebacterium	NA	0.000920525	ASV_1382
ASV_139	Bacteria	Actinobacteriota	Actinobacteria	Micrococcales	Microbacteriaceae	Amnibacterium	NA	0.00174867	ASV_139
ASV_1392	Bacteria	Proteobacteria	Alphaproteobacteria	Tistrellales	Geminicoccaceae	Candidatus Alysiosphaera	NA	0.000205593	ASV_1392
ASV_1393	Bacteria	Proteobacteria	Alphaproteobacteria	Sphingomonadales	Sphingomonadaceae	Sphingomonas	NA	0.000634299	ASV_1393
ASV_14	Bacteria	Proteobacteria	Gammaproteobacteria	Enterobacterales	Erwiniaceae	NA	NA	0.029701	ASV_14
ASV_140	Bacteria	Bacteroidota	Bacteroidia	Chitinophagales	Chitinophagaceae	NA	NA	0.000633518	ASV_140
ASV_141	Bacteria	Bacteroidota	Bacteroidia	Sphingobacteriales	Sphingobacteriaceae	Pedobacter	NA	0.00234429	ASV_141
ASV_142	Bacteria	Proteobacteria	Alphaproteobacteria	Sphingomonadales	Sphingomonadaceae	Sphingomonas	NA	0.00223275	ASV_142
ASV_143	Bacteria	Actinobacteriota	Actinobacteria	Micrococcales	Microbacteriaceae	Microbacterium	NA	0.00210725	ASV_143
ASV_1436	Bacteria	Proteobacteria	Gammaproteobacteria	Burkholderiales	Comamonadaceae	Acidovorax	NA	0.000278671	ASV_1436
ASV_144	Bacteria	Actinobacteriota	Actinobacteria	Micrococcales	Cellulomonadaceae	Cellulomonas	NA	5.94853e-05	ASV_144
ASV_1450	Bacteria	Proteobacteria	Gammaproteobacteria	Burkholderiales	Comamonadaceae	Xylophilus	NA	0.000587659	ASV_1450
ASV_146	Bacteria	Proteobacteria	Alphaproteobacteria	Rhizobiales	Rhizobiaceae	Allorhizobium-Neorhizobium-Pararhizobium-Rhizobium	NA	0.00260117	ASV_146
ASV_147	Bacteria	Proteobacteria	Gammaproteobacteria	Burkholderiales	Oxalobacteraceae	Massilia	NA	0.000323491	ASV_147
ASV_149	Bacteria	Bacteroidota	Bacteroidia	Chitinophagales	Chitinophagaceae	NA	NA	0.00171257	ASV_149
ASV_15	Bacteria	Proteobacteria	Gammaproteobacteria	Enterobacterales	Hafniaceae	Hafnia-Obesumbacterium	NA	0.0431259	ASV_15
ASV_150	Bacteria	Bacteroidota	Bacteroidia	Cytophagales	Hymenobacteraceae	Hymenobacter	NA	0.000286045	ASV_150
ASV_151	Bacteria	Proteobacteria	Gammaproteobacteria	Pseudomonadales	Pseudomonadaceae	Pseudomonas	NA	0.000902362	ASV_151
ASV_1511	Bacteria	Actinobacteriota	Actinobacteria	Micrococcales	Intrasporangiaceae	Lapillicoccus	NA	0.00126474	ASV_1511
ASV_1514	Bacteria	Actinobacteriota	Actinobacteria	Propionibacteriales	Nocardioidaceae	Marmoricola	NA	4.08898e-05	ASV_1514
ASV_153	Bacteria	Proteobacteria	Alphaproteobacteria	Rhizobiales	Beijerinckiaceae	NA	NA	0.000782545	ASV_153
ASV_1532	Bacteria	Actinobacteriota	Actinobacteria	Corynebacteriales	Corynebacteriaceae	Corynebacterium	NA	0.0012433	ASV_1532
ASV_1533	Bacteria	Proteobacteria	Gammaproteobacteria	Burkholderiales	Alcaligenaceae	NA	NA	0.0012433	ASV_1533
ASV_1534	Bacteria	Actinobacteriota	Actinobacteria	Micrococcales	Micrococcaceae	Micrococcus	NA	0.000621651	ASV_1534
ASV_1535	Bacteria	Bacteroidota	Bacteroidia	Chitinophagales	Chitinophagaceae	Terrimonas	arctica	0.00022387	ASV_1535
ASV_155	Bacteria	Bacteroidota	Bacteroidia	Sphingobacteriales	Sphingobacteriaceae	Mucilaginibacter	rigui	0.00150402	ASV_155
ASV_1561	Bacteria	Proteobacteria	Alphaproteobacteria	Sphingomonadales	Sphingomonadaceae	Sphingomonas	NA	0.000531692	ASV_1561
ASV_1562	Bacteria	Proteobacteria	Alphaproteobacteria	Sphingomonadales	Sphingomonadaceae	Sphingomonas	NA	0.000100606	ASV_1562
ASV_1565	Bacteria	Proteobacteria	Alphaproteobacteria	Tistrellales	Geminicoccaceae	Geminicoccus	NA	5.31567e-05	ASV_1565
ASV_157	Bacteria	Bacteroidota	Bacteroidia	Cytophagales	Spirosomaceae	Spirosoma	NA	0.00319522	ASV_157
ASV_158	Bacteria	Proteobacteria	Alphaproteobacteria	Sphingomonadales	Sphingomonadaceae	Rhizorhapis	NA	0.00207874	ASV_158
ASV_159	Bacteria	Bacteroidota	Bacteroidia	Chitinophagales	Chitinophagaceae	Flavihumibacter	NA	0.000888277	ASV_159
ASV_16	Bacteria	Proteobacteria	Gammaproteobacteria	Enterobacterales	Erwiniaceae	Erwinia	NA	0.0109397	ASV_16
ASV_160	Bacteria	Actinobacteriota	Actinobacteria	Frankiales	Geodermatophilaceae	Modestobacter	NA	0.000294425	ASV_160
ASV_161	Bacteria	Proteobacteria	Alphaproteobacteria	Sphingomonadales	Sphingomonadaceae	Sphingomonas	NA	0.00134706	ASV_161
ASV_1616	Bacteria	Actinobacteriota	Actinobacteria	Propionibacteriales	Nocardioidaceae	Nocardioides	NA	0.000503708	ASV_1616
ASV_1617	Bacteria	Actinobacteriota	Actinobacteria	Micromonosporales	Micromonosporaceae	Couchioplanes	NA	0.00050941	ASV_1617
ASV_162	Bacteria	Proteobacteria	Alphaproteobacteria	Sphingomonadales	Sphingomonadaceae	Sphingomonas	NA	0.00126409	ASV_162
ASV_163	Bacteria	Bacteroidota	Bacteroidia	Sphingobacteriales	Sphingobacteriaceae	Mucilaginibacter	NA	0.000396208	ASV_163
ASV_164	Bacteria	Proteobacteria	Gammaproteobacteria	Burkholderiales	Comamonadaceae	Aquabacterium	commune	0.000163433	ASV_164
ASV_165	Bacteria	Proteobacteria	Alphaproteobacteria	Acetobacterales	Acetobacteraceae	Acidiphilium	NA	0.000273134	ASV_165
ASV_1652	Bacteria	Firmicutes	Bacilli	Lactobacillales	Streptococcaceae	Streptococcus	NA	0.000578778	ASV_1652
ASV_166	Bacteria	Proteobacteria	Alphaproteobacteria	Sphingomonadales	Sphingomonadaceae	Sphingomonas	NA	0.0012223	ASV_166
ASV_167	Bacteria	Actinobacteriota	Actinobacteria	Micrococcales	Microbacteriaceae	Rathayibacter	NA	0.000697845	ASV_167
ASV_168	Bacteria	Actinobacteriota	Actinobacteria	Propionibacteriales	Propionibacteriaceae	NA	NA	0.00094115	ASV_168
ASV_17	Bacteria	Proteobacteria	Gammaproteobacteria	Pseudomonadales	Pseudomonadaceae	Pseudomonas	NA	0.00216694	ASV_17
ASV_170	Bacteria	Actinobacteriota	Actinobacteria	Frankiales	Nakamurellaceae	Nakamurella	NA	0.00125549	ASV_170
ASV_171	Bacteria	Proteobacteria	Alphaproteobacteria	Rhizobiales	Rhizobiaceae	Corticibacterium	populi	9.55758e-05	ASV_171
ASV_172	Bacteria	Proteobacteria	Alphaproteobacteria	Sphingomonadales	Sphingomonadaceae	Sphingomonas	NA	0.000678103	ASV_172
ASV_173	Bacteria	Bacteroidota	Bacteroidia	Chitinophagales	Chitinophagaceae	NA	NA	0.00229741	ASV_173
ASV_1739	Bacteria	Actinobacteriota	Actinobacteria	Propionibacteriales	Nocardioidaceae	Marmoricola	NA	0.00102894	ASV_1739
ASV_175	Bacteria	Proteobacteria	Gammaproteobacteria	Enterobacterales	Pasteurellaceae	Pasteurella	multocida	0.000158575	ASV_175
ASV_176	Bacteria	Proteobacteria	Alphaproteobacteria	Rhizobiales	Rhizobiaceae	Mesorhizobium	NA	0.000746575	ASV_176
ASV_1762	Bacteria	Proteobacteria	Alphaproteobacteria	Sphingomonadales	Sphingomonadaceae	Sphingomonas	kaistensis	0.0010075	ASV_1762
ASV_1763	Bacteria	Acidobacteriota	Acidobacteriae	Acidobacteriales	Acidobacteriaceae (Subgroup 1)	Granulicella	NA	0.0010075	ASV_1763
ASV_177	Bacteria	Proteobacteria	Alphaproteobacteria	Sphingomonadales	Sphingomonadaceae	Sphingomonas	NA	0.000385197	ASV_177
ASV_178	Bacteria	Firmicutes	Bacilli	Lactobacillales	Lactobacillaceae	Pediococcus	pentosaceus	0.000704084	ASV_178
ASV_179	Bacteria	Proteobacteria	Alphaproteobacteria	Acetobacterales	Acetobacteraceae	NA	NA	0.00216029	ASV_179
ASV_18	Bacteria	Actinobacteriota	Actinobacteria	Propionibacteriales	Propionibacteriaceae	Friedmanniella	NA	0.0103391	ASV_18
ASV_180	Bacteria	Proteobacteria	Alphaproteobacteria	Rhizobiales	Beijerinckiaceae	1174-901-12	NA	0.000204148	ASV_180
ASV_181	Bacteria	Proteobacteria	Alphaproteobacteria	Rhizobiales	Beijerinckiaceae	Methylobacterium-Methylorubrum	NA	0.00214484	ASV_181
ASV_1815	Bacteria	Proteobacteria	Alphaproteobacteria	Rhodobacterales	Rhodobacteraceae	NA	NA	2.52369e-05	ASV_1815
ASV_1838	Bacteria	Proteobacteria	Alphaproteobacteria	Rhizobiales	Rhizobiaceae	Pseudaminobacter	NA	0.0012477	ASV_1838
ASV_1839	Bacteria	Proteobacteria	Gammaproteobacteria	Xanthomonadales	Xanthomonadaceae	Pseudoxanthomonas	NA	0.000793988	ASV_1839
ASV_184	Bacteria	Proteobacteria	Gammaproteobacteria	Burkholderiales	Oxalobacteraceae	Massilia	NA	0.00187615	ASV_184
ASV_185	Bacteria	Actinobacteriota	Actinobacteria	Micrococcales	Microbacteriaceae	Curtobacterium	NA	0.000353316	ASV_185
ASV_186	Bacteria	Actinobacteriota	Actinobacteria	Corynebacteriales	Corynebacteriaceae	Corynebacterium	NA	0.000686205	ASV_186
ASV_187	Bacteria	Bacteroidota	Bacteroidia	Chitinophagales	Chitinophagaceae	Segetibacter	NA	0.0016899	ASV_187
ASV_188	Bacteria	Proteobacteria	Alphaproteobacteria	Sphingomonadales	Sphingomonadaceae	Sphingomonas	hylomeconis	0.00198317	ASV_188
ASV_19	Bacteria	Bacteroidota	Bacteroidia	Cytophagales	Hymenobacteraceae	Hymenobacter	NA	0.0217314	ASV_19
ASV_190	Bacteria	Proteobacteria	Gammaproteobacteria	Burkholderiales	Oxalobacteraceae	NA	NA	0.00192034	ASV_190
ASV_1902	Bacteria	Actinobacteriota	Actinobacteria	Micrococcales	NA	NA	NA	0.000878885	ASV_1902
ASV_191	Bacteria	Actinobacteriota	Actinobacteria	Propionibacteriales	Nocardioidaceae	Nocardioides	halotolerans	0.00194765	ASV_191
ASV_192	Bacteria	Proteobacteria	Gammaproteobacteria	Burkholderiales	Oxalobacteraceae	Massilia	NA	0.000318693	ASV_192
ASV_193	Bacteria	Proteobacteria	Alphaproteobacteria	Sphingomonadales	Sphingomonadaceae	Sphingomonas	NA	0.000510771	ASV_193
ASV_1959	Bacteria	Proteobacteria	Gammaproteobacteria	Nitrococcales	Nitrococcaceae	NA	NA	0.000374826	ASV_1959
ASV_196	Bacteria	Proteobacteria	Gammaproteobacteria	Burkholderiales	Comamonadaceae	Variovorax	NA	0.00064756	ASV_196
ASV_197	Bacteria	Proteobacteria	Alphaproteobacteria	Sphingomonadales	Sphingomonadaceae	Sandaracinobacter	NA	0.00130902	ASV_197
ASV_198	Bacteria	Actinobacteriota	Actinobacteria	Micrococcales	Microbacteriaceae	NA	NA	0.000765681	ASV_198
ASV_1989	Bacteria	Acidobacteriota	Acidobacteriae	Acidobacteriales	Acidobacteriaceae (Subgroup 1)	Granulicella	NA	0.00149547	ASV_1989
ASV_1992	Bacteria	Proteobacteria	Alphaproteobacteria	Caulobacterales	Caulobacteraceae	Phenylobacterium	NA	0.000814577	ASV_1992
ASV_20	Bacteria	Proteobacteria	Alphaproteobacteria	Sphingomonadales	Sphingomonadaceae	Sphingomonas	NA	0.0161771	ASV_20
ASV_201	Bacteria	Proteobacteria	Alphaproteobacteria	Sphingomonadales	Sphingomonadaceae	Sphingomonas	NA	0.000945436	ASV_201
ASV_202	Bacteria	Proteobacteria	Alphaproteobacteria	Sphingomonadales	Sphingomonadaceae	Sphingomonas	NA	0.000793738	ASV_202
ASV_203	Bacteria	Actinobacteriota	Actinobacteria	Micromonosporales	Micromonosporaceae	Actinoplanes	NA	0.00125291	ASV_203
ASV_204	Bacteria	Actinobacteriota	Actinobacteria	Micrococcales	Sanguibacteraceae	Sanguibacter-Flavimobilis	NA	0.00123202	ASV_204
ASV_205	Bacteria	Proteobacteria	Alphaproteobacteria	Sphingomonadales	Sphingomonadaceae	Sphingomonas	NA	0.00066667	ASV_205
ASV_206	Bacteria	Proteobacteria	Alphaproteobacteria	Rhizobiales	Beijerinckiaceae	Methylobacterium-Methylorubrum	NA	0.000131105	ASV_206
ASV_208	Bacteria	Actinobacteriota	Actinobacteria	Propionibacteriales	Nocardioidaceae	Marmoricola	scoriae	0.000961499	ASV_208
ASV_2083	Bacteria	Actinobacteriota	Actinobacteria	Micrococcales	NA	NA	NA	0.000750268	ASV_2083
ASV_209	Bacteria	Proteobacteria	Alphaproteobacteria	Rhodobacterales	Rhodobacteraceae	Rubellimicrobium	NA	0.000868325	ASV_209
ASV_21	Bacteria	Proteobacteria	Gammaproteobacteria	Pseudomonadales	Pseudomonadaceae	Pseudomonas	NA	0.0685675	ASV_21
ASV_210	Bacteria	Abditibacteriota	Abditibacteria	Abditibacteriales	Abditibacteriaceae	Abditibacterium	NA	0.00101132	ASV_210
ASV_211	Bacteria	Bacteroidota	Bacteroidia	Cytophagales	Spirosomaceae	Spirosoma	NA	0.00108222	ASV_211
ASV_2117	Bacteria	Actinobacteriota	Acidimicrobiia	Microtrichales	Iamiaceae	Iamia	NA	0.000728832	ASV_2117
ASV_2118	Bacteria	Firmicutes	Bacilli	Bacillales	Bacillaceae	Bacillus	NA	0.000728832	ASV_2118
ASV_212	Bacteria	Bacteroidota	Bacteroidia	Sphingobacteriales	Sphingobacteriaceae	Mucilaginibacter	NA	0.000311594	ASV_212
ASV_2123	Bacteria	Bacteroidota	Bacteroidia	Sphingobacteriales	Sphingobacteriaceae	Pedobacter	heparinus	1.18971e-05	ASV_2123
ASV_213	Bacteria	Proteobacteria	Gammaproteobacteria	Pseudomonadales	Pseudomonadaceae	Pseudomonas	NA	0.00229212	ASV_213
ASV_214	Bacteria	Proteobacteria	Alphaproteobacteria	Acetobacterales	Acetobacteraceae	Roseomonas	elaeocarpi	0.00242203	ASV_214
ASV_215	Bacteria	Proteobacteria	Alphaproteobacteria	Rhizobiales	NA	NA	NA	0.00070214	ASV_215
ASV_2163	Bacteria	Proteobacteria	Alphaproteobacteria	Acetobacterales	Acetobacteraceae	Endobacter	NA	0.000707395	ASV_2163
ASV_218	Bacteria	Firmicutes	Bacilli	Staphylococcales	Staphylococcaceae	Staphylococcus	NA	0.000289622	ASV_218
ASV_219	Bacteria	Proteobacteria	Alphaproteobacteria	Sphingomonadales	Sphingomonadaceae	Sphingomonas	NA	0.000542627	ASV_219
ASV_2196	Bacteria	Bacteroidota	Bacteroidia	Flavobacteriales	Weeksellaceae	Chryseobacterium	NA	0.000586121	ASV_2196
ASV_2197	Bacteria	Firmicutes	Bacilli	Paenibacillales	Paenibacillaceae	Paenibacillus	NA	0.000685959	ASV_2197
ASV_22	Bacteria	Actinobacteriota	Actinobacteria	Propionibacteriales	Propionibacteriaceae	Friedmanniella	NA	0.0144321	ASV_22
ASV_221	Bacteria	Actinobacteriota	Actinobacteria	Propionibacteriales	Nocardioidaceae	Nocardioides	NA	0.00157333	ASV_221
ASV_222	Bacteria	Proteobacteria	Alphaproteobacteria	Sphingomonadales	Sphingomonadaceae	Sphingomonas	NA	0.00131478	ASV_222
ASV_223	Bacteria	Bacteroidota	Bacteroidia	Cytophagales	Hymenobacteraceae	Hymenobacter	NA	0.0028573	ASV_223
ASV_224	Bacteria	Proteobacteria	Gammaproteobacteria	Pseudomonadales	Pseudomonadaceae	Pseudomonas	NA	0.0233659	ASV_224
ASV_225	Bacteria	Proteobacteria	Alphaproteobacteria	Acetobacterales	Acetobacteraceae	NA	NA	0.000430302	ASV_225
ASV_226	Bacteria	Actinobacteriota	Actinobacteria	Propionibacteriales	Nocardioidaceae	Nocardioides	NA	0.00200578	ASV_226
ASV_227	Bacteria	Proteobacteria	Alphaproteobacteria	Rhizobiales	Beijerinckiaceae	Methylobacterium-Methylorubrum	NA	0.0023941	ASV_227
ASV_228	Bacteria	Proteobacteria	Gammaproteobacteria	Burkholderiales	Oxalobacteraceae	Massilia	NA	0.000112181	ASV_228
ASV_229	Bacteria	Proteobacteria	Alphaproteobacteria	Sphingomonadales	Sphingomonadaceae	Sphingomonas	NA	0.000412987	ASV_229
ASV_232	Bacteria	Bacteroidota	Bacteroidia	Sphingobacteriales	Sphingobacteriaceae	Mucilaginibacter	NA	7.11221e-05	ASV_232
ASV_2328	Bacteria	Actinobacteriota	Actinobacteria	Micrococcales	Intrasporangiaceae	Pedococcus-Phycicoccus	NA	0.000621651	ASV_2328
ASV_2329	Bacteria	Acidobacteriota	Acidobacteriae	Acidobacteriales	Acidobacteriaceae (Subgroup 1)	Bryocella	NA	0.000621651	ASV_2329
ASV_235	Bacteria	Bacteroidota	Bacteroidia	Cytophagales	Hymenobacteraceae	Hymenobacter	NA	0.00159307	ASV_235
ASV_236	Bacteria	Proteobacteria	Alphaproteobacteria	Rhizobiales	Rhizobiaceae	Aureimonas	NA	0.000403507	ASV_236
ASV_2369	Bacteria	Firmicutes	Clostridia	Lachnospirales	Lachnospiraceae	Lachnospiraceae UCG-004	NA	0.000600214	ASV_2369
ASV_237	Bacteria	Proteobacteria	Alphaproteobacteria	Sphingomonadales	Sphingomonadaceae	Sphingomonas	hunanensis	0.00178968	ASV_237
ASV_2370	Bacteria	Proteobacteria	Gammaproteobacteria	Pseudomonadales	Pseudomonadaceae	Pseudomonas	NA	0.000600214	ASV_2370
ASV_2371	Bacteria	Proteobacteria	Gammaproteobacteria	Burkholderiales	Oxalobacteraceae	Massilia	NA	0.000600214	ASV_2371
ASV_238	Bacteria	Firmicutes	Bacilli	Lactobacillales	Streptococcaceae	Streptococcus	NA	0.000150909	ASV_238
ASV_239	Bacteria	Proteobacteria	Alphaproteobacteria	Acetobacterales	Acetobacteraceae	Roseomonas	vinacea	0.000505553	ASV_239
ASV_24	Bacteria	Proteobacteria	Alphaproteobacteria	Rhizobiales	Beijerinckiaceae	Methylobacterium-Methylorubrum	NA	0.0111037	ASV_24
ASV_240	Bacteria	Actinobacteriota	Actinobacteria	Propionibacteriales	Nocardioidaceae	Nocardioides	endophyticus	0.00122207	ASV_240
ASV_242	Bacteria	Bacteroidota	Bacteroidia	Cytophagales	Hymenobacteraceae	Hymenobacter	NA	0.000163534	ASV_242
ASV_243	Bacteria	Proteobacteria	Alphaproteobacteria	Rhizobiales	Beijerinckiaceae	Methylobacterium-Methylorubrum	NA	0.000757037	ASV_243
ASV_244	Bacteria	Proteobacteria	Alphaproteobacteria	Sphingomonadales	Sphingomonadaceae	NA	NA	0.00036988	ASV_244
ASV_245	Bacteria	Proteobacteria	Gammaproteobacteria	Burkholderiales	Oxalobacteraceae	Massilia	NA	0.00722164	ASV_245
ASV_246	Bacteria	Proteobacteria	Gammaproteobacteria	Burkholderiales	Comamonadaceae	Variovorax	NA	0.00208213	ASV_246
ASV_247	Bacteria	Bacteroidota	Bacteroidia	Sphingobacteriales	Sphingobacteriaceae	Pedobacter	ginsengiterrae	0.00169775	ASV_247
ASV_248	Bacteria	Actinobacteriota	Thermoleophilia	Solirubrobacterales	Solirubrobacteraceae	Solirubrobacter	NA	0.000103769	ASV_248
ASV_249	Bacteria	Bacteroidota	Bacteroidia	Chitinophagales	Chitinophagaceae	NA	NA	0.00020225	ASV_249
ASV_25	Bacteria	Proteobacteria	Alphaproteobacteria	Sphingomonadales	Sphingomonadaceae	Sphingomonas	aerolata	0.0109318	ASV_25
ASV_250	Bacteria	Actinobacteriota	Actinobacteria	Micrococcales	Microbacteriaceae	Frigoribacterium	faeni	0.00102572	ASV_250
ASV_251	Bacteria	Actinobacteriota	Actinobacteria	Frankiales	Geodermatophilaceae	Blastococcus	NA	0.000448312	ASV_251
ASV_253	Bacteria	Proteobacteria	Alphaproteobacteria	Sphingomonadales	Sphingomonadaceae	Sphingomonas	NA	0.000817095	ASV_253
ASV_254	Bacteria	Proteobacteria	Gammaproteobacteria	Burkholderiales	Oxalobacteraceae	Massilia	NA	0.000364788	ASV_254
ASV_255	Bacteria	Proteobacteria	Alphaproteobacteria	Sphingomonadales	Sphingomonadaceae	Sphingomonas	NA	0.000535368	ASV_255
ASV_256	Bacteria	Bacteroidota	Bacteroidia	Cytophagales	Spirosomaceae	Spirosoma	NA	0.00368206	ASV_256
ASV_258	Bacteria	Proteobacteria	Alphaproteobacteria	Rhizobiales	Rhizobiaceae	Aureimonas	NA	0.000679991	ASV_258
ASV_259	Bacteria	Proteobacteria	Alphaproteobacteria	Rhizobiales	Beijerinckiaceae	Methylorosula	NA	0.00200558	ASV_259
ASV_26	Bacteria	Proteobacteria	Alphaproteobacteria	Rhizobiales	Xanthobacteraceae	Tardiphaga	robiniae	0.000313183	ASV_26
ASV_261	Bacteria	Proteobacteria	Alphaproteobacteria	Sphingomonadales	Sphingomonadaceae	Sphingomonas	NA	0.000313194	ASV_261
ASV_264	Bacteria	Actinobacteriota	Actinobacteria	Frankiales	Nakamurellaceae	Nakamurella	NA	0.00188068	ASV_264
ASV_2642	Bacteria	Firmicutes	Clostridia	Oscillospirales	Ruminococcaceae	Faecalibacterium	NA	0.000471597	ASV_2642
ASV_265	Bacteria	Bacteroidota	Bacteroidia	Cytophagales	Spirosomaceae	Dyadobacter	NA	7.40392e-05	ASV_265
ASV_267	Bacteria	Bacteroidota	Bacteroidia	Sphingobacteriales	Sphingobacteriaceae	Pedobacter	NA	0.000559539	ASV_267
ASV_268	Bacteria	Proteobacteria	Alphaproteobacteria	Sphingomonadales	Sphingomonadaceae	NA	NA	0.00019184	ASV_268
ASV_2687	Bacteria	Chloroflexi	Ktedonobacteria	C0119	NA	NA	NA	0.000450161	ASV_2687
ASV_269	Bacteria	Proteobacteria	Gammaproteobacteria	Pseudomonadales	Pseudomonadaceae	Pseudomonas	NA	0.00152117	ASV_269
ASV_272	Bacteria	Bacteroidota	Bacteroidia	Chitinophagales	Chitinophagaceae	Segetibacter	aerophilus	0.00130293	ASV_272
ASV_273	Bacteria	Actinobacteriota	Actinobacteria	Frankiales	NA	NA	NA	0.000330475	ASV_273
ASV_274	Bacteria	Proteobacteria	Gammaproteobacteria	Burkholderiales	Oxalobacteraceae	Massilia	plicata	0.00142519	ASV_274
ASV_276	Bacteria	Firmicutes	Bacilli	Lactobacillales	Lactobacillaceae	Latilactobacillus	NA	0.000717433	ASV_276
ASV_277	Bacteria	Proteobacteria	Gammaproteobacteria	Diplorickettsiales	Diplorickettsiaceae	Rickettsiella	NA	0.00046823	ASV_277
ASV_2775	Bacteria	Actinobacteriota	Actinobacteria	Frankiales	Sporichthyaceae	NA	NA	0.000538778	ASV_2775
ASV_278	Bacteria	Actinobacteriota	Actinobacteria	Micrococcales	Microbacteriaceae	Frigoribacterium	NA	0.00109629	ASV_278
ASV_279	Bacteria	Proteobacteria	Alphaproteobacteria	Acetobacterales	Acetobacteraceae	Roseomonas	aquatica	0.000681709	ASV_279
ASV_28	Bacteria	Proteobacteria	Alphaproteobacteria	Rhizobiales	Rhizobiaceae	Allorhizobium-Neorhizobium-Pararhizobium-Rhizobium	NA	0.0134511	ASV_28
ASV_280	Bacteria	Bacteroidota	Bacteroidia	Cytophagales	Hymenobacteraceae	Hymenobacter	NA	0.000443642	ASV_280
ASV_282	Bacteria	Proteobacteria	Alphaproteobacteria	Acetobacterales	Acetobacteraceae	Roseomonas	NA	0.000470516	ASV_282
ASV_283	Bacteria	Proteobacteria	Alphaproteobacteria	Sphingomonadales	Sphingomonadaceae	NA	NA	0.00119716	ASV_283
ASV_284	Bacteria	Bacteroidota	Bacteroidia	Chitinophagales	Chitinophagaceae	Segetibacter	NA	0.00096961	ASV_284
ASV_285	Bacteria	Actinobacteriota	Actinobacteria	Corynebacteriales	Corynebacteriaceae	Corynebacterium	tuberculostearicum	0.000318639	ASV_285
ASV_286	Bacteria	Proteobacteria	Alphaproteobacteria	Sphingomonadales	Sphingomonadaceae	Sphingomonas	jatrophae	0.000643856	ASV_286
ASV_287	Bacteria	Proteobacteria	Alphaproteobacteria	Rhizobiales	D05-2	NA	NA	6.19451e-05	ASV_287
ASV_288	Bacteria	Actinobacteriota	Actinobacteria	Propionibacteriales	Nocardioidaceae	Nocardioides	NA	0.000418272	ASV_288
ASV_29	Bacteria	Proteobacteria	Alphaproteobacteria	Sphingomonadales	Sphingomonadaceae	Novosphingobium	NA	0.0156543	ASV_29
ASV_290	Bacteria	Bacteroidota	Bacteroidia	Chitinophagales	Chitinophagaceae	Segetibacter	NA	0.000632491	ASV_290
ASV_292	Bacteria	Firmicutes	Bacilli	Staphylococcales	Staphylococcaceae	Staphylococcus	NA	0.000767671	ASV_292
ASV_293	Bacteria	Actinobacteriota	Actinobacteria	Frankiales	Geodermatophilaceae	Klenkia	NA	0.000622669	ASV_293
ASV_295	Bacteria	Proteobacteria	Gammaproteobacteria	Burkholderiales	Oxalobacteraceae	Massilia	NA	0.00322006	ASV_295
ASV_297	Bacteria	Actinobacteriota	Actinobacteria	Micrococcales	Microbacteriaceae	Labedella	gwakjiensis	6.39467e-05	ASV_297
ASV_298	Bacteria	Actinobacteriota	Actinobacteria	Corynebacteriales	Corynebacteriaceae	Corynebacterium	jeikeium	0.000723998	ASV_298
ASV_299	Bacteria	Bacteroidota	Bacteroidia	Cytophagales	Spirosomaceae	Dyadobacter	NA	0.000762337	ASV_299
ASV_301	Bacteria	Actinobacteriota	Actinobacteria	Micrococcales	Microbacteriaceae	Plantibacter	NA	0.00109809	ASV_301
ASV_302	Bacteria	Proteobacteria	Gammaproteobacteria	Burkholderiales	Oxalobacteraceae	Massilia	timonae	0.00096463	ASV_302
ASV_303	Bacteria	Bacteroidota	Bacteroidia	Sphingobacteriales	Sphingobacteriaceae	Pedobacter	agri	0.000517859	ASV_303
ASV_309	Bacteria	Proteobacteria	Alphaproteobacteria	Sphingomonadales	Sphingomonadaceae	Sphingomonas	NA	0.000358503	ASV_309
ASV_31	Bacteria	Actinobacteriota	Actinobacteria	Pseudonocardiales	Pseudonocardiaceae	Pseudonocardia	NA	0.000100963	ASV_31
ASV_310	Bacteria	Proteobacteria	Alphaproteobacteria	Rhizobiales	Rhizobiaceae	Allorhizobium-Neorhizobium-Pararhizobium-Rhizobium	NA	4.81795e-05	ASV_310
ASV_311	Bacteria	Proteobacteria	Alphaproteobacteria	Sphingomonadales	Sphingomonadaceae	Novosphingobium	NA	6.69466e-05	ASV_311
ASV_313	Bacteria	Actinobacteriota	Actinobacteria	Propionibacteriales	Nocardioidaceae	Aeromicrobium	ginsengisoli	0.00187082	ASV_313
ASV_314	Bacteria	Proteobacteria	Gammaproteobacteria	Burkholderiales	Comamonadaceae	Rhizobacter	NA	0.000351901	ASV_314
ASV_315	Bacteria	Acidobacteriota	Acidobacteriae	Acidobacteriales	Acidobacteriaceae (Subgroup 1)	Terriglobus	NA	0.000159296	ASV_315
ASV_316	Bacteria	Proteobacteria	Gammaproteobacteria	Burkholderiales	Comamonadaceae	Diaphorobacter	NA	8.88309e-05	ASV_316
ASV_318	Bacteria	Bacteroidota	Bacteroidia	Chitinophagales	Chitinophagaceae	Segetibacter	NA	0.000301786	ASV_318
ASV_319	Bacteria	Bacteroidota	Bacteroidia	Chitinophagales	Chitinophagaceae	NA	NA	0.00105201	ASV_319
ASV_32	Bacteria	Bacteroidota	Bacteroidia	Cytophagales	Hymenobacteraceae	Hymenobacter	NA	0.0105641	ASV_32
ASV_320	Bacteria	Proteobacteria	Gammaproteobacteria	Burkholderiales	Oxalobacteraceae	Massilia	brevitalea	0.00038603	ASV_320
ASV_323	Bacteria	Actinobacteriota	Actinobacteria	Kineosporiales	Kineosporiaceae	Kineosporia	NA	0.000596991	ASV_323
ASV_324	Bacteria	Bacteroidota	Bacteroidia	Cytophagales	Spirosomaceae	Dyadobacter	alkalitolerans	0.000385951	ASV_324
ASV_325	Bacteria	Proteobacteria	Gammaproteobacteria	Pseudomonadales	Pseudomonadaceae	Pseudomonas	NA	0.00103341	ASV_325
ASV_326	Bacteria	Proteobacteria	Gammaproteobacteria	Burkholderiales	Burkholderiaceae	Ralstonia	NA	0.000469642	ASV_326
ASV_327	Bacteria	Proteobacteria	Alphaproteobacteria	Acetobacterales	Acetobacteraceae	Roseomonas	NA	8.62537e-05	ASV_327
ASV_328	Bacteria	Actinobacteriota	Actinobacteria	Pseudonocardiales	Pseudonocardiaceae	Actinomycetospora	straminea	0.000258761	ASV_328
ASV_329	Bacteria	Proteobacteria	Gammaproteobacteria	Burkholderiales	Comamonadaceae	Xylophilus	NA	0.000637339	ASV_329
ASV_33	Bacteria	Proteobacteria	Gammaproteobacteria	Burkholderiales	Oxalobacteraceae	Massilia	NA	0.00476733	ASV_33
ASV_330	Bacteria	Bacteroidota	Bacteroidia	Cytophagales	Spirosomaceae	Larkinella	NA	0.000261576	ASV_330
ASV_333	Bacteria	Bacteroidota	Bacteroidia	Sphingobacteriales	Sphingobacteriaceae	Mucilaginibacter	NA	0.00205659	ASV_333
ASV_334	Bacteria	Proteobacteria	Alphaproteobacteria	Azospirillales	Azospirillaceae	Skermanella	aerolata	0.000377098	ASV_334
ASV_335	Bacteria	Bacteroidota	Bacteroidia	Chitinophagales	Chitinophagaceae	Segetibacter	NA	0.000469934	ASV_335
ASV_338	Bacteria	Proteobacteria	Gammaproteobacteria	Burkholderiales	Oxalobacteraceae	Massilia	NA	0.000189373	ASV_338
ASV_34	Bacteria	Actinobacteriota	Actinobacteria	Propionibacteriales	Propionibacteriaceae	Cutibacterium	acnes	0.0196349	ASV_34
ASV_342	Bacteria	Proteobacteria	Alphaproteobacteria	Rhizobiales	Beijerinckiaceae	Methylobacterium-Methylorubrum	NA	0.000833718	ASV_342
ASV_343	Bacteria	Proteobacteria	Gammaproteobacteria	Xanthomonadales	Xanthomonadaceae	Xanthomonas	NA	0.000492273	ASV_343
ASV_345	Bacteria	Proteobacteria	Gammaproteobacteria	Burkholderiales	Oxalobacteraceae	Massilia	NA	0.000707048	ASV_345
ASV_347	Bacteria	Bacteroidota	Bacteroidia	Cytophagales	Spirosomaceae	Spirosoma	NA	0.00123879	ASV_347
ASV_349	Bacteria	Bacteroidota	Bacteroidia	Chitinophagales	Chitinophagaceae	Segetibacter	NA	0.0005547	ASV_349
ASV_350	Bacteria	Proteobacteria	Alphaproteobacteria	Rhizobiales	Beijerinckiaceae	Psychroglaciecola	NA	0.000294799	ASV_350
ASV_351	Bacteria	Abditibacteriota	Abditibacteria	Abditibacteriales	Abditibacteriaceae	Abditibacterium	NA	9.81508e-05	ASV_351
ASV_353	Bacteria	Proteobacteria	Gammaproteobacteria	Burkholderiales	Oxalobacteraceae	Massilia	NA	0.000198104	ASV_353
ASV_356	Bacteria	Actinobacteriota	Actinobacteria	Corynebacteriales	Nocardiaceae	Rhodococcus	NA	0.000401023	ASV_356
ASV_361	Bacteria	Proteobacteria	Alphaproteobacteria	Sphingomonadales	Sphingomonadaceae	Sphingomonas	NA	8.01195e-05	ASV_361
ASV_364	Bacteria	Bacteroidota	Bacteroidia	Sphingobacteriales	Sphingobacteriaceae	Mucilaginibacter	NA	0.000139979	ASV_364
ASV_365	Bacteria	Proteobacteria	Gammaproteobacteria	Enterobacterales	Enterobacteriaceae	NA	NA	0.00130426	ASV_365
ASV_366	Bacteria	Proteobacteria	Gammaproteobacteria	Burkholderiales	Comamonadaceae	Xylophilus	NA	0.000209686	ASV_366
ASV_367	Bacteria	Proteobacteria	Gammaproteobacteria	Burkholderiales	Comamonadaceae	NA	NA	2.67684e-05	ASV_367
ASV_368	Bacteria	Firmicutes	Bacilli	Staphylococcales	Staphylococcaceae	Staphylococcus	NA	0.00134009	ASV_368
ASV_369	Bacteria	Actinobacteriota	Thermoleophilia	Solirubrobacterales	Solirubrobacteraceae	Solirubrobacter	NA	0.000412502	ASV_369
ASV_37	Bacteria	Bacteroidota	Bacteroidia	Cytophagales	Hymenobacteraceae	Hymenobacter	NA	0.0161487	ASV_37
ASV_370	Bacteria	Actinobacteriota	Actinobacteria	Micromonosporales	Micromonosporaceae	Actinoplanes	NA	8.04849e-05	ASV_370
ASV_371	Bacteria	Proteobacteria	Alphaproteobacteria	Sphingomonadales	Sphingomonadaceae	Sphingomonas	NA	0.000603745	ASV_371
ASV_373	Bacteria	Proteobacteria	Alphaproteobacteria	Sphingomonadales	Sphingomonadaceae	NA	NA	0.000401171	ASV_373
ASV_375	Bacteria	Bacteroidota	Bacteroidia	Cytophagales	Hymenobacteraceae	Hymenobacter	NA	0.000808174	ASV_375
ASV_376	Bacteria	Proteobacteria	Gammaproteobacteria	Burkholderiales	Oxalobacteraceae	Massilia	suwonensis	0.000396627	ASV_376
ASV_377	Bacteria	Bacteroidota	Bacteroidia	Sphingobacteriales	Sphingobacteriaceae	Mucilaginibacter	daejeonensis	0.000438171	ASV_377
ASV_379	Bacteria	Actinobacteriota	Actinobacteria	Propionibacteriales	Nocardioidaceae	Marmoricola	NA	5.72457e-05	ASV_379
ASV_380	Bacteria	Actinobacteriota	Actinobacteria	Frankiales	Nakamurellaceae	Nakamurella	NA	0.000637826	ASV_380
ASV_381	Bacteria	Proteobacteria	Gammaproteobacteria	Enterobacterales	Enterobacteriaceae	Escherichia-Shigella	NA	1.93327e-05	ASV_381
ASV_382	Bacteria	Bacteroidota	Bacteroidia	Sphingobacteriales	Sphingobacteriaceae	Mucilaginibacter	terrae	0.000802472	ASV_382
ASV_383	Bacteria	Proteobacteria	Alphaproteobacteria	Rhizobiales	Beijerinckiaceae	Methylobacterium-Methylorubrum	NA	0.000262209	ASV_383
ASV_385	Bacteria	Proteobacteria	Alphaproteobacteria	Sphingomonadales	Sphingomonadaceae	Sphingomonas	NA	0.00052415	ASV_385
ASV_386	Bacteria	Proteobacteria	Alphaproteobacteria	Sphingomonadales	Sphingomonadaceae	Sphingomonas	NA	0.000486588	ASV_386
ASV_387	Bacteria	Bacteroidota	Bacteroidia	Cytophagales	Spirosomaceae	Spirosoma	NA	6.41275e-05	ASV_387
ASV_389	Bacteria	Proteobacteria	Alphaproteobacteria	Rhizobiales	Beijerinckiaceae	Methylobacterium-Methylorubrum	NA	0.000406434	ASV_389
ASV_391	Bacteria	Proteobacteria	Alphaproteobacteria	Sphingomonadales	Sphingomonadaceae	Sphingomonas	NA	0.000796745	ASV_391
ASV_392	Bacteria	Actinobacteriota	Actinobacteria	Propionibacteriales	Propionibacteriaceae	Friedmanniella	NA	0.000533213	ASV_392
ASV_393	Bacteria	Firmicutes	Bacilli	Lactobacillales	Lactobacillaceae	Leuconostoc	NA	0.0003068	ASV_393
ASV_394	Bacteria	Proteobacteria	Alphaproteobacteria	Caulobacterales	Caulobacteraceae	Brevundimonas	NA	1.60598e-05	ASV_394
ASV_396	Bacteria	Proteobacteria	Gammaproteobacteria	Burkholderiales	Comamonadaceae	Rhizobacter	NA	0.00119895	ASV_396
ASV_4	Bacteria	Proteobacteria	Gammaproteobacteria	Enterobacterales	Enterobacteriaceae	NA	NA	0.0141091	ASV_4
ASV_40	Bacteria	Proteobacteria	Alphaproteobacteria	Rhizobiales	Beijerinckiaceae	Methylobacterium-Methylorubrum	NA	0.00480433	ASV_40
ASV_401	Bacteria	Actinobacteriota	Actinobacteria	Micrococcales	Microbacteriaceae	Amnibacterium	NA	0.00132925	ASV_401
ASV_402	Bacteria	Proteobacteria	Gammaproteobacteria	Burkholderiales	Oxalobacteraceae	Massilia	neuiana	0.000417902	ASV_402
ASV_403	Bacteria	Actinobacteriota	Actinobacteria	Frankiales	Nakamurellaceae	Nakamurella	NA	0.000496625	ASV_403
ASV_406	Bacteria	Proteobacteria	Gammaproteobacteria	Burkholderiales	Comamonadaceae	NA	NA	0.000360474	ASV_406
ASV_408	Bacteria	Proteobacteria	Gammaproteobacteria	Burkholderiales	Comamonadaceae	Rhizobacter	NA	0.000271133	ASV_408
ASV_41	Bacteria	Proteobacteria	Gammaproteobacteria	Enterobacterales	Erwiniaceae	Pantoea	NA	0.00179077	ASV_41
ASV_413	Bacteria	Proteobacteria	Alphaproteobacteria	Rhodobacterales	Rhodobacteraceae	Paracoccus	NA	0.00221667	ASV_413
ASV_415	Bacteria	Proteobacteria	Alphaproteobacteria	Sphingomonadales	Sphingomonadaceae	Sphingomonas	NA	0.000427436	ASV_415
ASV_416	Bacteria	Actinobacteriota	Actinobacteria	Propionibacteriales	Propionibacteriaceae	Microlunatus	aurantiacus	0.000335296	ASV_416
ASV_418	Bacteria	Bacteroidota	Bacteroidia	Sphingobacteriales	Sphingobacteriaceae	Mucilaginibacter	NA	0.000435426	ASV_418
ASV_419	Bacteria	Firmicutes	Clostridia	Peptostreptococcales-Tissierellales	Family XI	Anaerococcus	octavius	0.000707395	ASV_419
ASV_42	Bacteria	Actinobacteriota	Actinobacteria	Micrococcales	Microbacteriaceae	Microbacterium	NA	0.00166733	ASV_42
ASV_420	Bacteria	Abditibacteriota	Abditibacteria	Abditibacteriales	Abditibacteriaceae	Abditibacterium	NA	0.000227132	ASV_420
ASV_425	Bacteria	Bacteroidota	Bacteroidia	Flavobacteriales	Weeksellaceae	Chryseobacterium	NA	0.000897056	ASV_425
ASV_43	Bacteria	Proteobacteria	Gammaproteobacteria	Burkholderiales	Oxalobacteraceae	Massilia	NA	0.00634509	ASV_43
ASV_431	Bacteria	Proteobacteria	Gammaproteobacteria	Pseudomonadales	Pseudomonadaceae	Pseudomonas	NA	0.000883291	ASV_431
ASV_433	Bacteria	Proteobacteria	Alphaproteobacteria	Rhizobiales	Beijerinckiaceae	NA	NA	0.000142374	ASV_433
ASV_435	Bacteria	Bacteroidota	Bacteroidia	Cytophagales	Spirosomaceae	Spirosoma	linguale	0.00533662	ASV_435
ASV_436	Bacteria	Proteobacteria	Alphaproteobacteria	Rhizobiales	D05-2	NA	NA	0.000233072	ASV_436
ASV_437	Bacteria	Actinobacteriota	Actinobacteria	Micrococcales	Microbacteriaceae	Microbacterium	lemovicicum	0.000242053	ASV_437
ASV_438	Bacteria	Proteobacteria	Alphaproteobacteria	Rhizobiales	Beijerinckiaceae	NA	NA	0.000606375	ASV_438
ASV_439	Bacteria	Proteobacteria	Alphaproteobacteria	Rhodobacterales	Rhodobacteraceae	Paracoccus	marinus	0.00016097	ASV_439
ASV_44	Bacteria	Bacteroidota	Bacteroidia	Sphingobacteriales	Sphingobacteriaceae	NA	NA	0.00770694	ASV_44
ASV_441	Bacteria	Proteobacteria	Alphaproteobacteria	Sphingomonadales	Sphingomonadaceae	NA	NA	0.000495334	ASV_441
ASV_444	Bacteria	Bdellovibrionota	Oligoflexia	0319-6G20	NA	NA	NA	0.000152213	ASV_444
ASV_445	Bacteria	Bacteroidota	Bacteroidia	Chitinophagales	Chitinophagaceae	Segetibacter	NA	0.000432735	ASV_445
ASV_448	Bacteria	Proteobacteria	Alphaproteobacteria	Sphingomonadales	Sphingomonadaceae	Erythrobacter	NA	0.000578331	ASV_448
ASV_45	Bacteria	Actinobacteriota	Actinobacteria	Kineosporiales	Kineosporiaceae	Kineococcus	NA	0.00361352	ASV_45
ASV_450	Bacteria	Proteobacteria	Gammaproteobacteria	Burkholderiales	Oxalobacteraceae	NA	NA	9.02619e-05	ASV_450
ASV_451	Bacteria	Bacteroidota	Bacteroidia	Cytophagales	Spirosomaceae	Dyadobacter	hamtensis	0.000258919	ASV_451
ASV_452	Bacteria	Proteobacteria	Alphaproteobacteria	Acetobacterales	Acetobacteraceae	Acidiphilium	NA	0.000160239	ASV_452
ASV_453	Bacteria	Proteobacteria	Gammaproteobacteria	Xanthomonadales	Xanthomonadaceae	Stenotrophomonas	NA	0.000895349	ASV_453
ASV_455	Bacteria	Proteobacteria	Alphaproteobacteria	Caulobacterales	Caulobacteraceae	NA	NA	0.000544643	ASV_455
ASV_456	Bacteria	Proteobacteria	Alphaproteobacteria	Rhizobiales	Beijerinckiaceae	1174-901-12	NA	7.64777e-05	ASV_456
ASV_457	Bacteria	Proteobacteria	Alphaproteobacteria	Caulobacterales	Caulobacteraceae	NA	NA	0.000180274	ASV_457
ASV_458	Bacteria	Proteobacteria	Alphaproteobacteria	Caulobacterales	Caulobacteraceae	Caulobacter	NA	0.000122636	ASV_458
ASV_459	Bacteria	Bacteroidota	Bacteroidia	Flavobacteriales	Weeksellaceae	Chryseobacterium	NA	0.00103427	ASV_459
ASV_460	Bacteria	Bacteroidota	Bacteroidia	Chitinophagales	Chitinophagaceae	Segetibacter	NA	0.000226044	ASV_460
ASV_462	Bacteria	Actinobacteriota	Actinobacteria	Micrococcales	Microbacteriaceae	Okibacterium	fritillariae	0.000679287	ASV_462
ASV_464	Bacteria	Proteobacteria	Alphaproteobacteria	Rhizobiales	Stappiaceae	Agaricicola	NA	0.000499976	ASV_464
ASV_465	Bacteria	Proteobacteria	Alphaproteobacteria	Acetobacterales	Acetobacteraceae	NA	NA	0.000103242	ASV_465
ASV_468	Bacteria	Actinobacteriota	Actinobacteria	Corynebacteriales	Corynebacteriaceae	Corynebacterium	NA	0.000128479	ASV_468
ASV_47	Bacteria	Actinobacteriota	Actinobacteria	Micrococcales	Microbacteriaceae	Amnibacterium	NA	0.00344933	ASV_47
ASV_470	Bacteria	Proteobacteria	Alphaproteobacteria	Sphingomonadales	Sphingomonadaceae	Sphingomonas	NA	0.000188463	ASV_470
ASV_471	Bacteria	Proteobacteria	Gammaproteobacteria	Burkholderiales	Comamonadaceae	Variovorax	NA	5.38467e-05	ASV_471
ASV_473	Bacteria	Proteobacteria	Alphaproteobacteria	Rhizobiales	Beijerinckiaceae	Psychroglaciecola	NA	0.000349372	ASV_473
ASV_474	Bacteria	Proteobacteria	Alphaproteobacteria	Acetobacterales	Acetobacteraceae	Belnapia	moabensis	4.01526e-05	ASV_474
ASV_476	Bacteria	Actinobacteriota	Actinobacteria	Micrococcales	Micrococcaceae	Pseudarthrobacter	NA	0.000248841	ASV_476
ASV_477	Bacteria	Actinobacteriota	Actinobacteria	Corynebacteriales	Mycobacteriaceae	Mycobacterium	NA	0.00125186	ASV_477
ASV_478	Bacteria	Proteobacteria	Alphaproteobacteria	Sphingomonadales	Sphingomonadaceae	Sphingomonas	NA	0.00429154	ASV_478
ASV_48	Bacteria	Proteobacteria	Gammaproteobacteria	Burkholderiales	Alcaligenaceae	NA	NA	0.000293666	ASV_48
ASV_480	Bacteria	Proteobacteria	Alphaproteobacteria	Rhizobiales	Beijerinckiaceae	NA	NA	7.58438e-05	ASV_480
ASV_484	Bacteria	Abditibacteriota	Abditibacteria	Abditibacteriales	Abditibacteriaceae	Abditibacterium	NA	0.000700258	ASV_484
ASV_485	Bacteria	Proteobacteria	Alphaproteobacteria	Sphingomonadales	Sphingomonadaceae	Sphingomonas	NA	0.000282655	ASV_485
ASV_488	Bacteria	Bacteroidota	Bacteroidia	Cytophagales	Spirosomaceae	Spirosoma	NA	0.00134194	ASV_488
ASV_490	Bacteria	Proteobacteria	Gammaproteobacteria	Enterobacterales	Alteromonadaceae	Alishewanella	NA	0.000484345	ASV_490
ASV_491	Bacteria	Bacteroidota	Bacteroidia	Cytophagales	Hymenobacteraceae	Hymenobacter	NA	0.000613578	ASV_491
ASV_492	Bacteria	Proteobacteria	Gammaproteobacteria	Burkholderiales	Oxalobacteraceae	NA	NA	0.000201895	ASV_492
ASV_494	Bacteria	Proteobacteria	Alphaproteobacteria	Sphingomonadales	Sphingomonadaceae	Sphingomonas	NA	0.000399091	ASV_494
ASV_495	Bacteria	Proteobacteria	Alphaproteobacteria	Sphingomonadales	Sphingomonadaceae	NA	NA	0.000299309	ASV_495
ASV_496	Bacteria	Actinobacteriota	Actinobacteria	Frankiales	Geodermatophilaceae	Klenkia	NA	0.000139025	ASV_496
ASV_498	Bacteria	Actinobacteriota	Actinobacteria	Frankiales	Geodermatophilaceae	Modestobacter	NA	0.000444846	ASV_498
ASV_499	Bacteria	Proteobacteria	Alphaproteobacteria	Sphingomonadales	Sphingomonadaceae	Sphingomonas	NA	0.000460586	ASV_499
ASV_5	Bacteria	Actinobacteriota	Actinobacteria	Micrococcales	Microbacteriaceae	Curtobacterium	NA	0.00486249	ASV_5
ASV_50	Bacteria	Proteobacteria	Alphaproteobacteria	Sphingomonadales	Sphingomonadaceae	Sphingomonas	faeni	0.00557624	ASV_50
ASV_500	Bacteria	Proteobacteria	Alphaproteobacteria	Rhizobiales	Devosiaceae	Devosia	NA	0.000246642	ASV_500
ASV_501	Bacteria	Actinobacteriota	Actinobacteria	Micrococcales	Microbacteriaceae	NA	NA	0.00034298	ASV_501
ASV_502	Bacteria	Bacteroidota	Bacteroidia	Cytophagales	Spirosomaceae	Dyadobacter	hamtensis	0.000764706	ASV_502
ASV_503	Bacteria	Bacteroidota	Bacteroidia	Sphingobacteriales	Sphingobacteriaceae	Mucilaginibacter	NA	0.000196182	ASV_503
ASV_506	Bacteria	Actinobacteriota	Actinobacteria	Frankiales	Geodermatophilaceae	Klenkia	NA	0.00236215	ASV_506
ASV_507	Bacteria	Firmicutes	Bacilli	Lactobacillales	Carnobacteriaceae	Atopostipes	NA	0.00018209	ASV_507
ASV_508	Bacteria	Proteobacteria	Alphaproteobacteria	Rhizobiales	Beijerinckiaceae	1174-901-12	NA	0.000393314	ASV_508
ASV_509	Bacteria	Proteobacteria	Gammaproteobacteria	Burkholderiales	Comamonadaceae	Rhizobacter	NA	0.000267765	ASV_509
ASV_51	Bacteria	Proteobacteria	Alphaproteobacteria	Sphingomonadales	Sphingomonadaceae	Sphingomonas	ginsenosidivorax	0.00404706	ASV_51
ASV_513	Bacteria	Actinobacteriota	Actinobacteria	Frankiales	Frankiaceae	Jatrophihabitans	NA	0.00177381	ASV_513
ASV_514	Bacteria	Acidobacteriota	Acidobacteriae	Acidobacteriales	Acidobacteriaceae (Subgroup 1)	Granulicella	NA	0.00011908	ASV_514
ASV_515	Bacteria	Bacteroidota	Bacteroidia	Cytophagales	Hymenobacteraceae	Hymenobacter	NA	0.000951029	ASV_515
ASV_517	Bacteria	Actinobacteriota	Actinobacteria	Pseudonocardiales	Pseudonocardiaceae	Pseudonocardia	NA	0.000260066	ASV_517
ASV_518	Bacteria	Proteobacteria	Alphaproteobacteria	Sphingomonadales	Sphingomonadaceae	Sphingomonas	NA	0.000953335	ASV_518
ASV_52	Bacteria	Firmicutes	Bacilli	Bacillales	Bacillaceae	Anoxybacillus	NA	0.000719549	ASV_52
ASV_521	Bacteria	Actinobacteriota	Actinobacteria	Micrococcales	Microbacteriaceae	Naasia	NA	0.0002237	ASV_521
ASV_522	Bacteria	Proteobacteria	Alphaproteobacteria	Sphingomonadales	Sphingomonadaceae	Sphingomonas	NA	9.51765e-05	ASV_522
ASV_525	Bacteria	Bacteroidota	Bacteroidia	Sphingobacteriales	Sphingobacteriaceae	NA	NA	0.000272357	ASV_525
ASV_527	Bacteria	Proteobacteria	Alphaproteobacteria	Rhizobiales	Devosiaceae	Devosia	NA	0.000180064	ASV_527
ASV_528	Bacteria	Proteobacteria	Alphaproteobacteria	Acetobacterales	Acetobacteraceae	Roseomonas	NA	0.000386354	ASV_528
ASV_529	Bacteria	Actinobacteriota	Actinobacteria	Propionibacteriales	Nocardioidaceae	Nocardioides	NA	0.000482094	ASV_529
ASV_53	Bacteria	Proteobacteria	Alphaproteobacteria	Sphingomonadales	Sphingomonadaceae	Sphingomonas	NA	0.00469871	ASV_53
ASV_530	Bacteria	Proteobacteria	Alphaproteobacteria	Sphingomonadales	Sphingomonadaceae	Sphingomonas	NA	0.000214864	ASV_530
ASV_532	Bacteria	Abditibacteriota	Abditibacteria	Abditibacteriales	Abditibacteriaceae	Abditibacterium	NA	0.0011117	ASV_532
ASV_534	Bacteria	Proteobacteria	Alphaproteobacteria	Sphingomonadales	Sphingomonadaceae	Sphingomonas	aquatilis	0.000334733	ASV_534
ASV_537	Bacteria	Proteobacteria	Alphaproteobacteria	Acetobacterales	Acetobacteraceae	Roseomonas	NA	2.76312e-05	ASV_537
ASV_538	Bacteria	Proteobacteria	Alphaproteobacteria	Sphingomonadales	Sphingomonadaceae	Sphingomonas	NA	0.00149547	ASV_538
ASV_539	Bacteria	Actinobacteriota	Actinobacteria	Micrococcales	Microbacteriaceae	Clavibacter	NA	0.0003512	ASV_539
ASV_54	Bacteria	Actinobacteriota	Actinobacteria	Frankiales	Geodermatophilaceae	Modestobacter	versicolor	0.00477985	ASV_54
ASV_542	Bacteria	Proteobacteria	Alphaproteobacteria	Rhizobiales	Beijerinckiaceae	Methylorosula	NA	0.000210345	ASV_542
ASV_546	Bacteria	Proteobacteria	Alphaproteobacteria	Acetobacterales	Acetobacteraceae	Rhodovastum	NA	0.000201115	ASV_546
ASV_547	Bacteria	Proteobacteria	Alphaproteobacteria	Sphingomonadales	Sphingomonadaceae	Stakelama	NA	9.87521e-05	ASV_547
ASV_548	Bacteria	Proteobacteria	Gammaproteobacteria	Burkholderiales	Comamonadaceae	Rhizobacter	NA	0.000126184	ASV_548
ASV_549	Bacteria	Actinobacteriota	Actinobacteria	Frankiales	Geodermatophilaceae	Modestobacter	NA	0.000527478	ASV_549
ASV_55	Bacteria	Proteobacteria	Gammaproteobacteria	Burkholderiales	Comamonadaceae	NA	NA	0.00635303	ASV_55
ASV_550	Bacteria	Proteobacteria	Alphaproteobacteria	Rhizobiales	Beijerinckiaceae	NA	NA	0.000151688	ASV_550
ASV_552	Bacteria	Proteobacteria	Alphaproteobacteria	Sphingomonadales	Sphingomonadaceae	Sphingomonas	NA	0.000108002	ASV_552
ASV_553	Bacteria	Bacteroidota	Bacteroidia	Cytophagales	Hymenobacteraceae	Hymenobacter	NA	3.86654e-05	ASV_553
ASV_560	Bacteria	Proteobacteria	Alphaproteobacteria	Sphingomonadales	Sphingomonadaceae	Sphingomonas	NA	0.00062694	ASV_560
ASV_563	Bacteria	Proteobacteria	Alphaproteobacteria	Sphingomonadales	Sphingomonadaceae	Sphingomonas	NA	0.000409066	ASV_563
ASV_565	Bacteria	Proteobacteria	Alphaproteobacteria	Sphingomonadales	Sphingomonadaceae	Sphingomonas	dokdonensis	7.73309e-05	ASV_565
ASV_566	Bacteria	Bacteroidota	Bacteroidia	Sphingobacteriales	Sphingobacteriaceae	Mucilaginibacter	defluvii	0.000380275	ASV_566
ASV_568	Bacteria	Bacteroidota	Bacteroidia	Chitinophagales	Chitinophagaceae	NA	NA	0.000298582	ASV_568
ASV_570	Bacteria	Firmicutes	Bacilli	Bacillales	Bacillaceae	Bacillus	NA	0.00122395	ASV_570
ASV_571	Bacteria	Bacteroidota	Bacteroidia	Cytophagales	Spirosomaceae	Spirosoma	NA	0.000184231	ASV_571
ASV_574	Bacteria	Proteobacteria	Gammaproteobacteria	Burkholderiales	Oxalobacteraceae	Pseudoduganella	NA	0.00121771	ASV_574
ASV_575	Bacteria	Proteobacteria	Alphaproteobacteria	Rhizobiales	Rhizobiaceae	Allorhizobium-Neorhizobium-Pararhizobium-Rhizobium	NA	0.00015594	ASV_575
ASV_577	Bacteria	Proteobacteria	Gammaproteobacteria	Burkholderiales	Burkholderiaceae	Burkholderia-Caballeronia-Paraburkholderia	NA	0.000924235	ASV_577
ASV_578	Bacteria	Actinobacteriota	Actinobacteria	Frankiales	Geodermatophilaceae	Modestobacter	NA	0.000216845	ASV_578
ASV_579	Bacteria	Bacteroidota	Bacteroidia	Cytophagales	Spirosomaceae	Spirosoma	endophyticum	8.17795e-05	ASV_579
ASV_58	Bacteria	Proteobacteria	Alphaproteobacteria	Sphingomonadales	Sphingomonadaceae	Sphingomonas	NA	0.00135289	ASV_58
ASV_581	Bacteria	Proteobacteria	Alphaproteobacteria	Caulobacterales	Caulobacteraceae	Brevundimonas	staleyi	0.00112275	ASV_581
ASV_582	Bacteria	Proteobacteria	Gammaproteobacteria	Burkholderiales	Comamonadaceae	Rhizobacter	NA	0.00106722	ASV_582
ASV_583	Bacteria	Proteobacteria	Gammaproteobacteria	Burkholderiales	Oxalobacteraceae	Massilia	NA	0.000124919	ASV_583
ASV_586	Bacteria	Proteobacteria	Alphaproteobacteria	Sphingomonadales	Sphingomonadaceae	Novosphingobium	NA	0.00061223	ASV_586
ASV_59	Bacteria	Proteobacteria	Alphaproteobacteria	Sphingomonadales	Sphingomonadaceae	Sphingomonas	NA	0.00167989	ASV_59
ASV_590	Bacteria	Proteobacteria	Alphaproteobacteria	Sphingomonadales	Sphingomonadaceae	Sphingomonas	NA	0.000739284	ASV_590
ASV_591	Bacteria	Proteobacteria	Alphaproteobacteria	Sphingomonadales	Sphingomonadaceae	Sphingomonas	NA	0.000536119	ASV_591
ASV_592	Bacteria	Proteobacteria	Alphaproteobacteria	Sphingomonadales	Sphingomonadaceae	Sphingomonas	NA	0.00044124	ASV_592
ASV_594	Bacteria	Proteobacteria	Alphaproteobacteria	Sphingomonadales	Sphingomonadaceae	Sphingomonas	NA	0.000178448	ASV_594
ASV_595	Bacteria	Proteobacteria	Alphaproteobacteria	Sphingomonadales	Sphingomonadaceae	Sphingomonas	NA	0.000120179	ASV_595
ASV_596	Bacteria	Bacteroidota	Bacteroidia	Flavobacteriales	Flavobacteriaceae	Flavobacterium	NA	0.000442793	ASV_596
ASV_597	Bacteria	Proteobacteria	Alphaproteobacteria	Rhizobiales	Beijerinckiaceae	Methylorosula	NA	6.68766e-05	ASV_597
ASV_598	Bacteria	Proteobacteria	Gammaproteobacteria	Burkholderiales	Oxalobacteraceae	Massilia	NA	0.000668351	ASV_598
ASV_599	Bacteria	Actinobacteriota	Actinobacteria	Micrococcales	Intrasporangiaceae	Terrabacter	NA	0.000219615	ASV_599
ASV_6	Bacteria	Proteobacteria	Alphaproteobacteria	Rhizobiales	Rhizobiaceae	Allorhizobium-Neorhizobium-Pararhizobium-Rhizobium	NA	0.00796067	ASV_6
ASV_60	Bacteria	Proteobacteria	Gammaproteobacteria	Pseudomonadales	Pseudomonadaceae	Pseudomonas	NA	0.00595912	ASV_60
ASV_602	Bacteria	Actinobacteriota	Thermoleophilia	Solirubrobacterales	Solirubrobacteraceae	Patulibacter	minatonensis	0.000435168	ASV_602
ASV_603	Bacteria	Actinobacteriota	Actinobacteria	Corynebacteriales	Corynebacteriaceae	Corynebacterium	kroppenstedtii	0.000621651	ASV_603
ASV_604	Bacteria	Bacteroidota	Bacteroidia	Cytophagales	Spirosomaceae	Dyadobacter	NA	0.000391907	ASV_604
ASV_607	Bacteria	Bacteroidota	Bacteroidia	Sphingobacteriales	Sphingobacteriaceae	Pedobacter	NA	0.000484089	ASV_607
ASV_611	Bacteria	Proteobacteria	Gammaproteobacteria	Burkholderiales	Oxalobacteraceae	Massilia	phosphatilytica	0.000392409	ASV_611
ASV_612	Bacteria	Actinobacteriota	Actinobacteria	Micrococcales	Beutenbergiaceae	Salana	NA	3.64179e-05	ASV_612
ASV_613	Bacteria	Proteobacteria	Alphaproteobacteria	Rhizobiales	Beijerinckiaceae	Microvirga	NA	0.000173771	ASV_613
ASV_616	Bacteria	Bacteroidota	Bacteroidia	Chitinophagales	Chitinophagaceae	NA	NA	0.000119302	ASV_616
ASV_618	Bacteria	Proteobacteria	Alphaproteobacteria	Rhizobiales	Beijerinckiaceae	Microvirga	NA	0.000292518	ASV_618
ASV_619	Bacteria	Bacteroidota	Bacteroidia	Chitinophagales	Chitinophagaceae	Aurantisolimonas	NA	0.000536063	ASV_619
ASV_622	Bacteria	Actinobacteriota	Actinobacteria	Frankiales	Sporichthyaceae	NA	NA	0.000363118	ASV_622
ASV_623	Bacteria	Proteobacteria	Gammaproteobacteria	Burkholderiales	Oxalobacteraceae	NA	NA	0.000806632	ASV_623
ASV_624	Bacteria	Bacteroidota	Bacteroidia	Cytophagales	Hymenobacteraceae	Hymenobacter	NA	0.000204148	ASV_624
ASV_625	Bacteria	Proteobacteria	Alphaproteobacteria	Rhizobiales	Rhizobiaceae	[Rhizobium] sphaerophysae group	NA	0.000302843	ASV_625
ASV_627	Bacteria	Bacteroidota	Bacteroidia	Cytophagales	Spirosomaceae	Dyadobacter	NA	8.94762e-05	ASV_627
ASV_628	Bacteria	Proteobacteria	Gammaproteobacteria	Burkholderiales	Comamonadaceae	NA	NA	3.21197e-05	ASV_628
ASV_63	Bacteria	Proteobacteria	Alphaproteobacteria	Rhizobiales	Rhizobiaceae	Allorhizobium-Neorhizobium-Pararhizobium-Rhizobium	NA	0.000995476	ASV_63
ASV_630	Bacteria	Actinobacteriota	Thermoleophilia	Solirubrobacterales	Solirubrobacteraceae	Solirubrobacter	NA	0.000506076	ASV_630
ASV_631	Bacteria	Firmicutes	Bacilli	Staphylococcales	Staphylococcaceae	Staphylococcus	NA	0.000120782	ASV_631
ASV_637	Bacteria	Proteobacteria	Alphaproteobacteria	Acetobacterales	Acetobacteraceae	Belnapia	moabensis	0.00012946	ASV_637
ASV_639	Bacteria	Proteobacteria	Alphaproteobacteria	Rhizobiales	Beijerinckiaceae	Psychroglaciecola	NA	0.000211224	ASV_639
ASV_640	Bacteria	Proteobacteria	Alphaproteobacteria	Sphingomonadales	Sphingomonadaceae	Sphingomonas	NA	0.000358474	ASV_640
ASV_65	Bacteria	Proteobacteria	Gammaproteobacteria	Burkholderiales	Oxalobacteraceae	Massilia	NA	0.00126954	ASV_65
ASV_650	Bacteria	Proteobacteria	Gammaproteobacteria	Enterobacterales	Pectobacteriaceae	NA	NA	0.00111534	ASV_650
ASV_651	Bacteria	Proteobacteria	Alphaproteobacteria	Rhodobacterales	Rhodobacteraceae	Amaricoccus	NA	4.81795e-05	ASV_651
ASV_658	Bacteria	Proteobacteria	Alphaproteobacteria	Rhizobiales	Labraceae	Labrys	NA	0.000278836	ASV_658
ASV_660	Bacteria	Proteobacteria	Alphaproteobacteria	Acetobacterales	Acetobacteraceae	Acidiphilium	NA	0.00226649	ASV_660
ASV_666	Bacteria	Bacteroidota	Bacteroidia	Cytophagales	Spirosomaceae	Dyadobacter	NA	0.000206711	ASV_666
ASV_67	Bacteria	Actinobacteriota	Actinobacteria	Micrococcales	Microbacteriaceae	Frondihabitans	NA	0.00189029	ASV_67
ASV_670	Bacteria	Actinobacteriota	Actinobacteria	Frankiales	NA	NA	NA	0.000341077	ASV_670
ASV_675	Bacteria	Proteobacteria	Gammaproteobacteria	Burkholderiales	Oxalobacteraceae	Massilia	haematophila	0.000800849	ASV_675
ASV_676	Bacteria	Proteobacteria	Alphaproteobacteria	Micavibrionales	NA	NA	NA	0.000462788	ASV_676
ASV_677	Bacteria	Proteobacteria	Alphaproteobacteria	Rhizobiales	Xanthobacteraceae	Rhodopseudomonas	NA	0.000447697	ASV_677
ASV_679	Bacteria	Proteobacteria	Alphaproteobacteria	Sphingomonadales	Sphingomonadaceae	NA	NA	0.000167522	ASV_679
ASV_680	Bacteria	Proteobacteria	Gammaproteobacteria	Burkholderiales	Comamonadaceae	Rhizobacter	NA	0.000358474	ASV_680
ASV_682	Bacteria	Proteobacteria	Gammaproteobacteria	Burkholderiales	Oxalobacteraceae	Duganella	zoogloeoides	0.000404076	ASV_682
ASV_683	Bacteria	Bacteroidota	Bacteroidia	Sphingobacteriales	Sphingobacteriaceae	Pedobacter	NA	0.00015601	ASV_683
ASV_684	Bacteria	Proteobacteria	Gammaproteobacteria	Burkholderiales	Oxalobacteraceae	Massilia	NA	7.40392e-05	ASV_684
ASV_685	Bacteria	Firmicutes	Bacilli	Paenibacillales	Paenibacillaceae	Paenibacillus	NA	0.000496145	ASV_685
ASV_686	Bacteria	Actinobacteriota	Actinobacteria	Micromonosporales	Micromonosporaceae	Actinoplanes	NA	0.000368008	ASV_686
ASV_689	Bacteria	Proteobacteria	Alphaproteobacteria	Rhizobiales	Rhizobiaceae	Allorhizobium-Neorhizobium-Pararhizobium-Rhizobium	NA	0.000293057	ASV_689
ASV_69	Bacteria	Proteobacteria	Alphaproteobacteria	Sphingomonadales	Sphingomonadaceae	Sphingomonas	NA	0.00100593	ASV_69
ASV_690	Bacteria	Proteobacteria	Gammaproteobacteria	Burkholderiales	Comamonadaceae	Rhizobacter	NA	0.00015947	ASV_690
ASV_695	Bacteria	Actinobacteriota	Thermoleophilia	Solirubrobacterales	Solirubrobacteraceae	Conexibacter	NA	0.00157357	ASV_695
ASV_698	Bacteria	Proteobacteria	Gammaproteobacteria	Burkholderiales	Oxalobacteraceae	Massilia	NA	0.00101078	ASV_698
ASV_699	Bacteria	Proteobacteria	Alphaproteobacteria	Rhizobiales	Methylopilaceae	Hansschlegelia	NA	9.17705e-05	ASV_699
ASV_700	Bacteria	Proteobacteria	Alphaproteobacteria	Rhizobiales	NA	NA	NA	0.000600896	ASV_700
ASV_701	Bacteria	Actinobacteriota	Actinobacteria	Corynebacteriales	Corynebacteriaceae	Lawsonella	NA	0.000171073	ASV_701
ASV_704	Bacteria	Proteobacteria	Alphaproteobacteria	Sphingomonadales	Sphingomonadaceae	Sphingomonas	NA	9.40647e-05	ASV_704
ASV_707	Bacteria	Proteobacteria	Alphaproteobacteria	Rhizobiales	D05-2	NA	NA	5.35368e-05	ASV_707
ASV_709	Bacteria	Firmicutes	Bacilli	Lactobacillales	Lactobacillaceae	NA	NA	2.98254e-05	ASV_709
ASV_71	Bacteria	Proteobacteria	Gammaproteobacteria	Pseudomonadales	Pseudomonadaceae	Pseudomonas	NA	0.00596776	ASV_71
ASV_711	Bacteria	Proteobacteria	Alphaproteobacteria	Sphingomonadales	Sphingomonadaceae	Sphingomonas	polyaromaticivorans	0.000818655	ASV_711
ASV_713	Bacteria	Proteobacteria	Alphaproteobacteria	Sphingomonadales	Sphingomonadaceae	Sphingomonas	NA	0.000977116	ASV_713
ASV_715	Bacteria	Proteobacteria	Alphaproteobacteria	Sphingomonadales	Sphingomonadaceae	Sphingomonas	NA	0.00137741	ASV_715
ASV_717	Bacteria	Proteobacteria	Alphaproteobacteria	Acetobacterales	Acetobacteraceae	Roseomonas	NA	0.000314563	ASV_717
ASV_722	Bacteria	Actinobacteriota	Actinobacteria	Micrococcales	Microbacteriaceae	Diaminobutyricimonas	NA	0.000317149	ASV_722
ASV_724	Bacteria	Actinobacteriota	Thermoleophilia	Solirubrobacterales	67-14	NA	NA	7.86465e-05	ASV_724
ASV_729	Bacteria	Actinobacteriota	Actinobacteria	Micrococcales	Microbacteriaceae	Herbiconiux	NA	0.000503708	ASV_729
ASV_730	Bacteria	Bacteroidota	Bacteroidia	Chitinophagales	Chitinophagaceae	NA	NA	0.000135329	ASV_730
ASV_731	Bacteria	Bacteroidota	Bacteroidia	Sphingobacteriales	Sphingobacteriaceae	Mucilaginibacter	NA	0.000670247	ASV_731
ASV_732	Bacteria	Proteobacteria	Alphaproteobacteria	Sphingomonadales	Sphingomonadaceae	Polymorphobacter	NA	9.71927e-05	ASV_732
ASV_734	Bacteria	Proteobacteria	Gammaproteobacteria	Burkholderiales	Oxalobacteraceae	NA	NA	0.000357152	ASV_734
ASV_735	Bacteria	Actinobacteriota	Actinobacteria	Propionibacteriales	Nocardioidaceae	Marmoricola	NA	0.00018921	ASV_735
ASV_736	Bacteria	Actinobacteriota	Actinobacteria	Corynebacteriales	Nocardiaceae	Williamsia	NA	0.00103614	ASV_736
ASV_743	Bacteria	Proteobacteria	Alphaproteobacteria	Sphingomonadales	Sphingomonadaceae	Rhizorhapis	NA	4.58852e-05	ASV_743
ASV_746	Bacteria	Proteobacteria	Alphaproteobacteria	Caulobacterales	Caulobacteraceae	Brevundimonas	staleyi	0.00015594	ASV_746
ASV_748	Bacteria	Actinobacteriota	Actinobacteria	Propionibacteriales	Nocardioidaceae	Nocardioides	NA	0.000367212	ASV_748
ASV_752	Bacteria	Bacteroidota	Bacteroidia	Sphingobacteriales	Sphingobacteriaceae	Mucilaginibacter	NA	2.97427e-05	ASV_752
ASV_755	Bacteria	Bacteroidota	Bacteroidia	Sphingobacteriales	Sphingobacteriaceae	Pedobacter	NA	0.000461341	ASV_755
ASV_76	Bacteria	Proteobacteria	Gammaproteobacteria	Burkholderiales	Oxalobacteraceae	Massilia	NA	0.00269938	ASV_76
ASV_760	Bacteria	Actinobacteriota	Actinobacteria	Propionibacteriales	Nocardioidaceae	Marmoricola	NA	0.00102084	ASV_760
ASV_761	Bacteria	Bacteroidota	Bacteroidia	Chitinophagales	Chitinophagaceae	Aurantisolimonas	NA	0.000323649	ASV_761
ASV_762	Bacteria	Proteobacteria	Gammaproteobacteria	Burkholderiales	Oxalobacteraceae	Noviherbaspirillum	NA	0.00259378	ASV_762
ASV_766	Bacteria	Proteobacteria	Alphaproteobacteria	Rhizobiales	NA	NA	NA	0.000440657	ASV_766
ASV_767	Bacteria	Actinobacteriota	Actinobacteria	Micrococcales	Microbacteriaceae	Subtercola	NA	0.000219085	ASV_767
ASV_768	Bacteria	Bacteroidota	Bacteroidia	Cytophagales	Spirosomaceae	Dyadobacter	NA	0.00012448	ASV_768
ASV_769	Bacteria	Proteobacteria	Alphaproteobacteria	Sphingomonadales	Sphingomonadaceae	Sphingomonas	NA	0.000382445	ASV_769
ASV_77	Bacteria	Proteobacteria	Gammaproteobacteria	Burkholderiales	Oxalobacteraceae	NA	NA	0.00444209	ASV_77
ASV_770	Bacteria	Firmicutes	Clostridia	Peptostreptococcales-Tissierellales	Family XI	Peptoniphilus	NA	3.21197e-05	ASV_770
ASV_771	Bacteria	Acidobacteriota	Acidobacteriae	Acidobacteriales	Acidobacteriaceae (Subgroup 1)	Granulicella	NA	0.000633672	ASV_771
ASV_787	Bacteria	Bacteroidota	Bacteroidia	Chitinophagales	Chitinophagaceae	Cnuella	NA	0.000221334	ASV_787
ASV_788	Bacteria	Bacteroidota	Bacteroidia	Sphingobacteriales	Sphingobacteriaceae	Mucilaginibacter	NA	0.000185244	ASV_788
ASV_789	Bacteria	Proteobacteria	Alphaproteobacteria	Sphingomonadales	Sphingomonadaceae	Sphingomonas	NA	0.000331207	ASV_789
ASV_79	Bacteria	Actinobacteriota	Actinobacteria	Propionibacteriales	Nocardioidaceae	Nocardioides	NA	0.00148305	ASV_79
ASV_790	Bacteria	Proteobacteria	Gammaproteobacteria	Burkholderiales	Oxalobacteraceae	Oxalicibacterium	NA	0.000836508	ASV_790
ASV_791	Bacteria	Actinobacteriota	Actinobacteria	Corynebacteriales	Mycobacteriaceae	Mycobacterium	NA	0.000149247	ASV_791
ASV_793	Bacteria	Bacteroidota	Bacteroidia	Chitinophagales	Chitinophagaceae	NA	NA	0.000573455	ASV_793
ASV_794	Bacteria	Actinobacteriota	Actinobacteria	Propionibacteriales	Nocardioidaceae	Nocardioides	NA	0.000140849	ASV_794
ASV_798	Bacteria	Proteobacteria	Alphaproteobacteria	Sphingomonadales	Sphingomonadaceae	Sphingomonas	NA	0.000316836	ASV_798
ASV_8	Bacteria	Proteobacteria	Gammaproteobacteria	Pseudomonadales	Pseudomonadaceae	Pseudomonas	NA	0.0479336	ASV_8
ASV_80	Bacteria	Actinobacteriota	Actinobacteria	Frankiales	Nakamurellaceae	Nakamurella	panacisegetis	0.00191716	ASV_80
ASV_801	Bacteria	Proteobacteria	Alphaproteobacteria	Sphingomonadales	Sphingomonadaceae	NA	NA	0.00033244	ASV_801
ASV_803	Bacteria	Proteobacteria	Alphaproteobacteria	Sphingomonadales	Sphingomonadaceae	NA	NA	0.000134916	ASV_803
ASV_804	Bacteria	Proteobacteria	Gammaproteobacteria	Burkholderiales	Oxalobacteraceae	Noviherbaspirillum	NA	0.000234023	ASV_804
ASV_805	Bacteria	Bacteroidota	Bacteroidia	Chitinophagales	Chitinophagaceae	Ferruginibacter	NA	0.000200763	ASV_805
ASV_807	Bacteria	Proteobacteria	Alphaproteobacteria	Sphingomonadales	Sphingomonadaceae	Sphingomonas	NA	0.000286045	ASV_807
ASV_808	Bacteria	Proteobacteria	Gammaproteobacteria	Burkholderiales	Comamonadaceae	Piscinibacter	NA	0.00029591	ASV_808
ASV_815	Bacteria	Proteobacteria	Gammaproteobacteria	Burkholderiales	Oxalobacteraceae	Massilia	NA	0.000348545	ASV_815
ASV_818	Bacteria	Proteobacteria	Alphaproteobacteria	Rhizobiales	Devosiaceae	Devosia	NA	6.42393e-05	ASV_818
ASV_82	Bacteria	Proteobacteria	Gammaproteobacteria	Burkholderiales	Comamonadaceae	Xylophilus	NA	0.000239002	ASV_82
ASV_821	Bacteria	Actinobacteriota	Acidimicrobiia	Microtrichales	Ilumatobacteraceae	NA	NA	0.000559675	ASV_821
ASV_824	Bacteria	Proteobacteria	Alphaproteobacteria	Caulobacterales	Caulobacteraceae	PMMR1	NA	6.6921e-05	ASV_824
ASV_828	Bacteria	Bacteroidota	Bacteroidia	Chitinophagales	Chitinophagaceae	NA	NA	7.11221e-05	ASV_828
ASV_83	Bacteria	Proteobacteria	Gammaproteobacteria	Burkholderiales	Comamonadaceae	Variovorax	NA	0.002668	ASV_83
ASV_834	Bacteria	Proteobacteria	Alphaproteobacteria	Sphingomonadales	Sphingomonadaceae	Sphingomonas	NA	0.000949425	ASV_834
ASV_835	Bacteria	Proteobacteria	Alphaproteobacteria	Acetobacterales	Acetobacteraceae	NA	NA	0.000685959	ASV_835
ASV_836	Bacteria	Actinobacteriota	Actinobacteria	Micrococcales	Micrococcaceae	Arthrobacter	NA	0.000221694	ASV_836
ASV_84	Bacteria	Proteobacteria	Gammaproteobacteria	Enterobacterales	Enterobacteriaceae	Lelliottia	NA	0.00509748	ASV_84
ASV_841	Bacteria	Proteobacteria	Alphaproteobacteria	Sphingomonadales	Sphingomonadaceae	Sphingomonas	NA	0.000404239	ASV_841
ASV_85	Bacteria	Bacteroidota	Bacteroidia	Cytophagales	Hymenobacteraceae	Hymenobacter	NA	0.000840061	ASV_85
ASV_850	Bacteria	Proteobacteria	Alphaproteobacteria	Sphingomonadales	Sphingomonadaceae	Altererythrobacter	NA	8.06422e-05	ASV_850
ASV_855	Bacteria	Proteobacteria	Alphaproteobacteria	Sphingomonadales	Sphingomonadaceae	Sphingomonas	NA	0.000273572	ASV_855
ASV_857	Bacteria	Proteobacteria	Alphaproteobacteria	Acetobacterales	Acetobacteraceae	Roseomonas	NA	0.000452179	ASV_857
ASV_86	Bacteria	Proteobacteria	Alphaproteobacteria	Sphingomonadales	Sphingomonadaceae	Sphingomonas	NA	0.0011719	ASV_86
ASV_865	Bacteria	Actinobacteriota	Actinobacteria	Frankiales	Geodermatophilaceae	NA	NA	0.000207582	ASV_865
ASV_867	Bacteria	Actinobacteriota	Actinobacteria	Micrococcales	Microbacteriaceae	Parafrigoribacterium	NA	0.000105536	ASV_867
ASV_87	Bacteria	Proteobacteria	Gammaproteobacteria	Burkholderiales	Oxalobacteraceae	Oxalicibacterium	NA	0.00258059	ASV_87
ASV_873	Bacteria	Proteobacteria	Alphaproteobacteria	Caulobacterales	Caulobacteraceae	Brevundimonas	NA	4.4614e-05	ASV_873
ASV_874	Bacteria	Proteobacteria	Gammaproteobacteria	Burkholderiales	Oxalobacteraceae	Massilia	NA	0.000175826	ASV_874
ASV_88	Bacteria	Proteobacteria	Alphaproteobacteria	Rhizobiales	Beijerinckiaceae	NA	NA	0.00467506	ASV_88
ASV_883	Bacteria	Actinobacteriota	Thermoleophilia	Solirubrobacterales	Solirubrobacteraceae	Conexibacter	NA	0.000613297	ASV_883
ASV_886	Bacteria	Proteobacteria	Alphaproteobacteria	Sphingomonadales	Sphingomonadaceae	Sphingomonas	NA	0.00010197	ASV_886
ASV_887	Bacteria	Proteobacteria	Alphaproteobacteria	Sphingomonadales	Sphingomonadaceae	Sphingomonas	NA	0.000517135	ASV_887
ASV_89	Bacteria	Proteobacteria	Alphaproteobacteria	Rhizobiales	Beijerinckiaceae	1174-901-12	NA	0.0024284	ASV_89
ASV_895	Bacteria	Bacteroidota	Bacteroidia	Sphingobacteriales	Sphingobacteriaceae	Pedobacter	NA	0.000178952	ASV_895
ASV_9	Bacteria	Proteobacteria	Gammaproteobacteria	Pseudomonadales	Pseudomonadaceae	Pseudomonas	NA	0.0587459	ASV_9
ASV_90	Bacteria	Proteobacteria	Gammaproteobacteria	Burkholderiales	Oxalobacteraceae	Massilia	NA	0.00355301	ASV_90
ASV_900	Bacteria	Proteobacteria	Alphaproteobacteria	Rhizobiales	Beijerinckiaceae	NA	NA	0.000364207	ASV_900
ASV_903	Bacteria	Proteobacteria	Alphaproteobacteria	Sphingomonadales	Sphingomonadaceae	NA	NA	4.08898e-05	ASV_903
ASV_906	Bacteria	Bacteroidota	Bacteroidia	Chitinophagales	Chitinophagaceae	NA	NA	0.00018921	ASV_906
ASV_913	Bacteria	Proteobacteria	Alphaproteobacteria	Sphingomonadales	Sphingomonadaceae	Sphingomonas	NA	0.000107074	ASV_913
ASV_914	Bacteria	Bacteroidota	Bacteroidia	Sphingobacteriales	Sphingobacteriaceae	Mucilaginibacter	NA	0.000484358	ASV_914
ASV_915	Bacteria	Proteobacteria	Gammaproteobacteria	Enterobacterales	Enterobacteriaceae	Kosakonia	NA	6.55523e-05	ASV_915
ASV_92	Bacteria	Proteobacteria	Alphaproteobacteria	Rhizobiales	Beijerinckiaceae	Methylobacterium-Methylorubrum	NA	0.00313921	ASV_92
ASV_925	Bacteria	Proteobacteria	Gammaproteobacteria	Enterobacterales	Erwiniaceae	Pantoea	NA	0.000112181	ASV_925
ASV_926	Bacteria	Bacteroidota	Bacteroidia	Sphingobacteriales	Sphingobacteriaceae	Mucilaginibacter	NA	0.000237356	ASV_926
ASV_928	Bacteria	Bacteroidota	Bacteroidia	Chitinophagales	Chitinophagaceae	NA	NA	5.94853e-05	ASV_928
ASV_93	Bacteria	Actinobacteriota	Actinobacteria	Micrococcales	Micrococcaceae	Kocuria	NA	0.00175524	ASV_93
ASV_931	Bacteria	Actinobacteriota	Actinobacteria	Micrococcales	Dermacoccaceae	Dermacoccus	NA	0.00104451	ASV_931
ASV_933	Bacteria	Actinobacteriota	Actinobacteria	Micrococcales	Cellulomonadaceae	Cellulomonas	NA	2.37941e-05	ASV_933
ASV_934	Bacteria	Proteobacteria	Alphaproteobacteria	Sphingomonadales	Sphingomonadaceae	Sphingomonas	NA	0.000527478	ASV_934
ASV_94	Bacteria	Proteobacteria	Alphaproteobacteria	Rhizobiales	Beijerinckiaceae	1174-901-12	NA	0.00497237	ASV_94
ASV_95	Bacteria	Actinobacteriota	Actinobacteria	Frankiales	Geodermatophilaceae	NA	NA	0.00300785	ASV_95
ASV_96	Bacteria	Proteobacteria	Gammaproteobacteria	Burkholderiales	Comamonadaceae	Variovorax	NA	0.000752288	ASV_96
ASV_963	Bacteria	Actinobacteriota	Actinobacteria	Micrococcales	Microbacteriaceae	Clavibacter	NA	0.000226364	ASV_963
ASV_97	Bacteria	Bacteroidota	Bacteroidia	Cytophagales	Hymenobacteraceae	Hymenobacter	NA	0.00391076	ASV_97
ASV_970	Bacteria	Actinobacteriota	Actinobacteria	Micrococcales	Intrasporangiaceae	Lapillicoccus	NA	0.000121721	ASV_970
ASV_974	Bacteria	Proteobacteria	Alphaproteobacteria	Acetobacterales	Acetobacteraceae	Acidiphilium	NA	0.000283567	ASV_974
ASV_979	Bacteria	Proteobacteria	Gammaproteobacteria	Burkholderiales	Burkholderiaceae	Lautropia	NA	0.000855873	ASV_979
ASV_984	Bacteria	Bacteroidota	Bacteroidia	Cytophagales	Spirosomaceae	Dyadobacter	NA	0.0012477	ASV_984
ASV_991	Bacteria	Proteobacteria	Alphaproteobacteria	Rhizobiales	Xanthobacteraceae	Tardiphaga	NA	0.000160239	ASV_991

## Sheet: Bac_GTD escape_edge
source	target	correlation	direct	cor
ASV_141	ASV_83	0.761612	undirected	+
ASV_113	ASV_83	0.746114	undirected	+
ASV_247	ASV_83	0.739348	undirected	+
ASV_42	ASV_83	0.779127	undirected	+
ASV_235	ASV_83	0.726536	undirected	+
ASV_65	ASV_83	0.879885	undirected	+
ASV_204	ASV_83	0.739348	undirected	+
ASV_301	ASV_83	0.855481	undirected	+
ASV_211	ASV_83	0.708476	undirected	+
ASV_459	ASV_83	0.801737	undirected	+
ASV_208	ASV_83	0.746472	undirected	+
ASV_151	ASV_83	0.977818	undirected	+
ASV_425	ASV_83	0.739348	undirected	+
ASV_431	ASV_83	0.739348	undirected	+
ASV_209	ASV_83	0.787879	undirected	+
ASV_253	ASV_83	0.7386	undirected	+
ASV_96	ASV_83	0.784273	undirected	+
ASV_167	ASV_83	0.946877	undirected	+
ASV_462	ASV_83	0.890048	undirected	+
ASV_303	ASV_83	0.754693	undirected	+
ASV_193	ASV_83	0.98224	undirected	+
ASV_403	ASV_83	0.835608	undirected	+
ASV_441	ASV_83	0.73716	undirected	+
ASV_607	ASV_83	0.739348	undirected	+
ASV_498	ASV_83	0.895392	undirected	+
ASV_596	ASV_83	0.739348	undirected	+
ASV_288	ASV_83	0.920445	undirected	+
ASV_389	ASV_83	0.973604	undirected	+
ASV_682	ASV_83	0.920922	undirected	+
ASV_373	ASV_83	0.752208	undirected	+
ASV_356	ASV_83	0.889021	undirected	+
ASV_604	ASV_83	0.812803	undirected	+
ASV_324	ASV_83	0.790126	undirected	+
ASV_254	ASV_83	0.739348	undirected	+
ASV_185	ASV_83	0.739348	undirected	+
ASV_539	ASV_83	0.81185	undirected	+
ASV_670	ASV_83	0.804985	undirected	+
ASV_147	ASV_83	0.739348	undirected	+
ASV_192	ASV_83	0.774401	undirected	+
ASV_625	ASV_83	0.739348	undirected	+
ASV_495	ASV_83	0.786783	undirected	+
ASV_48	ASV_83	0.739348	undirected	+
ASV_500	ASV_83	0.757582	undirected	+
ASV_437	ASV_83	0.94502	undirected	+
ASV_420	ASV_83	0.739348	undirected	+
ASV_521	ASV_83	0.721793	undirected	+
ASV_492	ASV_83	0.739348	undirected	+
ASV_788	ASV_83	0.809215	undirected	+
ASV_457	ASV_83	0.810861	undirected	+
ASV_527	ASV_83	0.729523	undirected	+
ASV_895	ASV_83	0.739348	undirected	+
ASV_242	ASV_83	0.80891	undirected	+
ASV_683	ASV_83	0.739348	undirected	+
ASV_1007	ASV_83	0.739348	undirected	+
ASV_468	ASV_83	0.739348	undirected	+
ASV_548	ASV_83	0.739348	undirected	+
ASV_616	ASV_83	0.739348	undirected	+
ASV_552	ASV_83	0.797791	undirected	+
ASV_867	ASV_83	0.739348	undirected	+
ASV_465	ASV_83	0.739348	undirected	+
ASV_704	ASV_83	0.739348	undirected	+
ASV_699	ASV_83	0.739348	undirected	+
ASV_627	ASV_83	0.739348	undirected	+
ASV_1008	ASV_83	0.739348	undirected	+
ASV_850	ASV_83	0.738627	undirected	+
ASV_232	ASV_83	0.739348	undirected	+
ASV_828	ASV_83	0.739348	undirected	+
ASV_818	ASV_83	0.739348	undirected	+
ASV_287	ASV_83	0.739348	undirected	+
ASV_310	ASV_83	0.739348	undirected	+
ASV_651	ASV_83	0.739348	undirected	+
ASV_743	ASV_83	0.739348	undirected	+
ASV_628	ASV_83	0.739348	undirected	+
ASV_770	ASV_83	0.739348	undirected	+
ASV_709	ASV_83	0.739348	undirected	+
ASV_1815	ASV_83	0.739348	undirected	+
ASV_394	ASV_83	0.739348	undirected	+
ASV_682	ASV_389	0.984868	undirected	+
ASV_356	ASV_389	0.905991	undirected	+
ASV_604	ASV_389	0.901432	undirected	+
ASV_324	ASV_389	0.745585	undirected	+
ASV_254	ASV_389	0.73581	undirected	+
ASV_185	ASV_389	0.73581	undirected	+
ASV_539	ASV_389	0.72639	undirected	+
ASV_670	ASV_389	0.894376	undirected	+
ASV_147	ASV_389	0.73581	undirected	+
ASV_192	ASV_389	0.745156	undirected	+
ASV_625	ASV_389	0.73581	undirected	+
ASV_495	ASV_389	0.821854	undirected	+
ASV_48	ASV_389	0.73581	undirected	+
ASV_437	ASV_389	0.989266	undirected	+
ASV_420	ASV_389	0.73581	undirected	+
ASV_492	ASV_389	0.73581	undirected	+
ASV_788	ASV_389	0.734452	undirected	+
ASV_457	ASV_389	0.707523	undirected	+
ASV_895	ASV_389	0.73581	undirected	+
ASV_242	ASV_389	0.699648	undirected	+
ASV_683	ASV_389	0.73581	undirected	+
ASV_1007	ASV_389	0.73581	undirected	+
ASV_468	ASV_389	0.73581	undirected	+
ASV_548	ASV_389	0.73581	undirected	+
ASV_616	ASV_389	0.73581	undirected	+
ASV_552	ASV_389	0.743885	undirected	+
ASV_867	ASV_389	0.73581	undirected	+
ASV_465	ASV_389	0.73581	undirected	+
ASV_704	ASV_389	0.73581	undirected	+
ASV_699	ASV_389	0.73581	undirected	+
ASV_627	ASV_389	0.73581	undirected	+
ASV_1008	ASV_389	0.73581	undirected	+
ASV_232	ASV_389	0.73581	undirected	+
ASV_828	ASV_389	0.73581	undirected	+
ASV_818	ASV_389	0.73581	undirected	+
ASV_287	ASV_389	0.73581	undirected	+
ASV_310	ASV_389	0.73581	undirected	+
ASV_651	ASV_389	0.73581	undirected	+
ASV_743	ASV_389	0.73581	undirected	+
ASV_628	ASV_389	0.73581	undirected	+
ASV_770	ASV_389	0.73581	undirected	+
ASV_709	ASV_389	0.73581	undirected	+
ASV_1815	ASV_389	0.73581	undirected	+
ASV_394	ASV_389	0.73581	undirected	+
ASV_425	ASV_151	0.818711	undirected	+
ASV_431	ASV_151	0.818711	undirected	+
ASV_209	ASV_151	0.709444	undirected	+
ASV_96	ASV_151	0.722396	undirected	+
ASV_167	ASV_151	0.909225	undirected	+
ASV_462	ASV_151	0.919306	undirected	+
ASV_303	ASV_151	0.809114	undirected	+
ASV_193	ASV_151	0.921171	undirected	+
ASV_403	ASV_151	0.719456	undirected	+
ASV_441	ASV_151	0.726086	undirected	+
ASV_607	ASV_151	0.818711	undirected	+
ASV_498	ASV_151	0.829345	undirected	+
ASV_596	ASV_151	0.818711	undirected	+
ASV_288	ASV_151	0.957967	undirected	+
ASV_389	ASV_151	0.990289	undirected	+
ASV_682	ASV_151	0.971478	undirected	+
ASV_356	ASV_151	0.846042	undirected	+
ASV_604	ASV_151	0.834678	undirected	+
ASV_324	ASV_151	0.830988	undirected	+
ASV_254	ASV_151	0.818711	undirected	+
ASV_185	ASV_151	0.818711	undirected	+
ASV_539	ASV_151	0.811035	undirected	+
ASV_670	ASV_151	0.82551	undirected	+
ASV_147	ASV_151	0.818711	undirected	+
ASV_192	ASV_151	0.829989	undirected	+
ASV_625	ASV_151	0.818711	undirected	+
ASV_495	ASV_151	0.739264	undirected	+
ASV_48	ASV_151	0.818711	undirected	+
ASV_437	ASV_151	0.959513	undirected	+
ASV_420	ASV_151	0.818711	undirected	+
ASV_578	ASV_151	0.724832	undirected	+
ASV_492	ASV_151	0.818711	undirected	+
ASV_788	ASV_151	0.819638	undirected	+
ASV_457	ASV_151	0.790657	undirected	+
ASV_895	ASV_151	0.818711	undirected	+
ASV_242	ASV_151	0.782099	undirected	+
ASV_683	ASV_151	0.818711	undirected	+
ASV_1007	ASV_151	0.818711	undirected	+
ASV_468	ASV_151	0.818711	undirected	+
ASV_548	ASV_151	0.818711	undirected	+
ASV_616	ASV_151	0.818711	undirected	+
ASV_552	ASV_151	0.829419	undirected	+
ASV_867	ASV_151	0.818711	undirected	+
ASV_465	ASV_151	0.818711	undirected	+
ASV_704	ASV_151	0.818711	undirected	+
ASV_699	ASV_151	0.818711	undirected	+
ASV_627	ASV_151	0.818711	undirected	+
ASV_1008	ASV_151	0.818711	undirected	+
ASV_232	ASV_151	0.818711	undirected	+
ASV_828	ASV_151	0.818711	undirected	+
ASV_818	ASV_151	0.818711	undirected	+
ASV_287	ASV_151	0.818711	undirected	+
ASV_310	ASV_151	0.818711	undirected	+
ASV_651	ASV_151	0.818711	undirected	+
ASV_743	ASV_151	0.818711	undirected	+
ASV_628	ASV_151	0.818711	undirected	+
ASV_770	ASV_151	0.818711	undirected	+
ASV_709	ASV_151	0.818711	undirected	+
ASV_1815	ASV_151	0.818711	undirected	+
ASV_394	ASV_151	0.818711	undirected	+
ASV_83	ASV_114	0.760447	undirected	+
ASV_141	ASV_114	0.741442	undirected	+
ASV_113	ASV_114	0.74656	undirected	+
ASV_132	ASV_114	0.839619	undirected	+
ASV_247	ASV_114	0.747675	undirected	+
ASV_42	ASV_114	0.743039	undirected	+
ASV_204	ASV_114	0.747675	undirected	+
ASV_301	ASV_114	0.810001	undirected	+
ASV_208	ASV_114	0.892467	undirected	+
ASV_151	ASV_114	0.818359	undirected	+
ASV_425	ASV_114	0.747675	undirected	+
ASV_431	ASV_114	0.747675	undirected	+
ASV_299	ASV_114	0.868052	undirected	+
ASV_167	ASV_114	0.73816	undirected	+
ASV_462	ASV_114	0.777938	undirected	+
ASV_491	ASV_114	0.708979	undirected	+
ASV_303	ASV_114	0.710567	undirected	+
ASV_441	ASV_114	0.926211	undirected	+
ASV_607	ASV_114	0.747675	undirected	+
ASV_282	ASV_114	0.750164	undirected	+
ASV_596	ASV_114	0.747675	undirected	+
ASV_288	ASV_114	0.811117	undirected	+
ASV_389	ASV_114	0.799481	undirected	+
ASV_682	ASV_114	0.812656	undirected	+
ASV_236	ASV_114	0.746906	undirected	+
ASV_324	ASV_114	0.724902	undirected	+
ASV_254	ASV_114	0.747675	undirected	+
ASV_185	ASV_114	0.747675	undirected	+
ASV_147	ASV_114	0.747675	undirected	+
ASV_192	ASV_114	0.73668	undirected	+
ASV_26	ASV_114	0.830545	undirected	+
ASV_212	ASV_114	0.901477	undirected	+
ASV_625	ASV_114	0.747675	undirected	+
ASV_160	ASV_114	0.749756	undirected	+
ASV_48	ASV_114	0.747675	undirected	+
ASV_618	ASV_114	0.780472	undirected	+
ASV_437	ASV_114	0.7665	undirected	+
ASV_420	ASV_114	0.747675	undirected	+
ASV_836	ASV_114	0.720788	undirected	+
ASV_578	ASV_114	0.889941	undirected	+
ASV_492	ASV_114	0.747675	undirected	+
ASV_895	ASV_114	0.747675	undirected	+
ASV_683	ASV_114	0.747675	undirected	+
ASV_1007	ASV_114	0.747675	undirected	+
ASV_468	ASV_114	0.747675	undirected	+
ASV_548	ASV_114	0.747675	undirected	+
ASV_631	ASV_114	0.752988	undirected	+
ASV_616	ASV_114	0.747675	undirected	+
ASV_552	ASV_114	0.715692	undirected	+
ASV_867	ASV_114	0.747675	undirected	+
ASV_465	ASV_114	0.747675	undirected	+
ASV_704	ASV_114	0.747675	undirected	+
ASV_699	ASV_114	0.747675	undirected	+
ASV_627	ASV_114	0.747675	undirected	+
ASV_1008	ASV_114	0.747675	undirected	+
ASV_232	ASV_114	0.747675	undirected	+
ASV_828	ASV_114	0.747675	undirected	+
ASV_818	ASV_114	0.747675	undirected	+
ASV_287	ASV_114	0.747675	undirected	+
ASV_310	ASV_114	0.747675	undirected	+
ASV_651	ASV_114	0.747675	undirected	+
ASV_743	ASV_114	0.747675	undirected	+
ASV_628	ASV_114	0.747675	undirected	+
ASV_770	ASV_114	0.747675	undirected	+
ASV_709	ASV_114	0.747675	undirected	+
ASV_1815	ASV_114	0.747675	undirected	+
ASV_394	ASV_114	0.747675	undirected	+
ASV_566	ASV_236	0.81359	undirected	+
ASV_244	ASV_236	0.757395	undirected	+
ASV_686	ASV_236	0.81359	undirected	+
ASV_622	ASV_236	0.792322	undirected	+
ASV_416	ASV_236	0.81359	undirected	+
ASV_789	ASV_236	0.81359	undirected	+
ASV_273	ASV_236	0.765249	undirected	+
ASV_160	ASV_236	0.811506	undirected	+
ASV_618	ASV_236	0.96404	undirected	+
ASV_509	ASV_236	0.711073	undirected	+
ASV_436	ASV_236	0.81359	undirected	+
ASV_530	ASV_236	0.773552	undirected	+
ASV_874	ASV_236	0.81359	undirected	+
ASV_690	ASV_236	0.81359	undirected	+
ASV_1190	ASV_236	0.950612	undirected	+
ASV_433	ASV_236	0.785402	undirected	+
ASV_496	ASV_236	0.81359	undirected	+
ASV_631	ASV_236	0.810263	undirected	+
ASV_514	ASV_236	0.820225	undirected	+
ASV_579	ASV_236	0.81359	undirected	+
ASV_379	ASV_236	0.81359	undirected	+
ASV_1565	ASV_236	0.81359	undirected	+
ASV_903	ASV_236	0.81359	undirected	+
ASV_1514	ASV_236	0.81359	undirected	+
ASV_236	ASV_563	0.963893	undirected	+
ASV_566	ASV_563	0.82708	undirected	+
ASV_244	ASV_563	0.814889	undirected	+
ASV_686	ASV_563	0.82708	undirected	+
ASV_622	ASV_563	0.839825	undirected	+
ASV_416	ASV_563	0.82708	undirected	+
ASV_789	ASV_563	0.82708	undirected	+
ASV_273	ASV_563	0.819059	undirected	+
ASV_160	ASV_563	0.721255	undirected	+
ASV_618	ASV_563	0.913151	undirected	+
ASV_509	ASV_563	0.72626	undirected	+
ASV_436	ASV_563	0.82708	undirected	+
ASV_530	ASV_563	0.823105	undirected	+
ASV_546	ASV_563	0.751587	undirected	+
ASV_874	ASV_563	0.82708	undirected	+
ASV_690	ASV_563	0.82708	undirected	+
ASV_1190	ASV_563	0.96731	undirected	+
ASV_433	ASV_563	0.827996	undirected	+
ASV_496	ASV_563	0.82708	undirected	+
ASV_631	ASV_563	0.718619	undirected	+
ASV_514	ASV_563	0.824298	undirected	+
ASV_579	ASV_563	0.82708	undirected	+
ASV_379	ASV_563	0.82708	undirected	+
ASV_1565	ASV_563	0.82708	undirected	+
ASV_903	ASV_563	0.82708	undirected	+
ASV_1514	ASV_563	0.82708	undirected	+
ASV_85	ASV_209	0.767717	undirected	+
ASV_391	ASV_209	0.867439	undirected	+
ASV_153	ASV_209	0.784793	undirected	+
ASV_167	ASV_209	0.929489	undirected	+
ASV_279	ASV_209	0.956385	undirected	+
ASV_122	ASV_209	0.815938	undirected	+
ASV_290	ASV_209	0.856548	undirected	+
ASV_793	ASV_209	0.767717	undirected	+
ASV_591	ASV_209	0.793319	undirected	+
ASV_392	ASV_209	0.767717	undirected	+
ASV_193	ASV_209	0.825923	undirected	+
ASV_239	ASV_209	0.86907	undirected	+
ASV_403	ASV_209	0.916174	undirected	+
ASV_685	ASV_209	0.78627	undirected	+
ASV_441	ASV_209	0.844499	undirected	+
ASV_282	ASV_209	0.881085	undirected	+
ASV_277	ASV_209	0.832832	undirected	+
ASV_676	ASV_209	0.767717	undirected	+
ASV_755	ASV_209	0.826333	undirected	+
ASV_677	ASV_209	0.767717	undirected	+
ASV_498	ASV_209	0.932176	undirected	+
ASV_415	ASV_209	0.878674	undirected	+
ASV_389	ASV_209	0.771339	undirected	+
ASV_682	ASV_209	0.707824	undirected	+
ASV_356	ASV_209	0.919396	undirected	+
ASV_494	ASV_209	0.875154	undirected	+
ASV_604	ASV_209	0.81625	undirected	+
ASV_748	ASV_209	0.767717	undirected	+
ASV_622	ASV_209	0.890386	undirected	+
ASV_734	ASV_209	0.767717	undirected	+
ASV_670	ASV_209	0.818	undirected	+
ASV_495	ASV_209	0.913898	undirected	+
ASV_808	ASV_209	0.849698	undirected	+
ASV_618	ASV_209	0.800778	undirected	+
ASV_485	ASV_209	0.86526	undirected	+
ASV_330	ASV_209	0.767717	undirected	+
ASV_437	ASV_209	0.812857	undirected	+
ASV_963	ASV_209	0.767717	undirected	+
ASV_787	ASV_209	0.767717	undirected	+
ASV_503	ASV_209	0.767717	undirected	+
ASV_439	ASV_209	0.767717	undirected	+
ASV_575	ASV_209	0.767717	undirected	+
ASV_746	ASV_209	0.767717	undirected	+
ASV_1190	ASV_209	0.722803	undirected	+
ASV_238	ASV_209	0.767717	undirected	+
ASV_794	ASV_209	0.767717	undirected	+
ASV_1562	ASV_209	0.767717	undirected	+
ASV_732	ASV_209	0.870602	undirected	+
ASV_171	ASV_209	0.767717	undirected	+
ASV_370	ASV_209	0.767717	undirected	+
ASV_356	ASV_682	0.86659	undirected	+
ASV_604	ASV_682	0.919059	undirected	+
ASV_324	ASV_682	0.71704	undirected	+
ASV_254	ASV_682	0.740676	undirected	+
ASV_185	ASV_682	0.740676	undirected	+
ASV_670	ASV_682	0.912047	undirected	+
ASV_147	ASV_682	0.740676	undirected	+
ASV_192	ASV_682	0.72911	undirected	+
ASV_625	ASV_682	0.740676	undirected	+
ASV_495	ASV_682	0.79147	undirected	+
ASV_48	ASV_682	0.740676	undirected	+
ASV_437	ASV_682	0.981513	undirected	+
ASV_420	ASV_682	0.740676	undirected	+
ASV_492	ASV_682	0.740676	undirected	+
ASV_895	ASV_682	0.740676	undirected	+
ASV_683	ASV_682	0.740676	undirected	+
ASV_1007	ASV_682	0.740676	undirected	+
ASV_468	ASV_682	0.740676	undirected	+
ASV_548	ASV_682	0.740676	undirected	+
ASV_616	ASV_682	0.740676	undirected	+
ASV_552	ASV_682	0.70767	undirected	+
ASV_867	ASV_682	0.740676	undirected	+
ASV_465	ASV_682	0.740676	undirected	+
ASV_704	ASV_682	0.740676	undirected	+
ASV_699	ASV_682	0.740676	undirected	+
ASV_627	ASV_682	0.740676	undirected	+
ASV_1008	ASV_682	0.740676	undirected	+
ASV_232	ASV_682	0.740676	undirected	+
ASV_828	ASV_682	0.740676	undirected	+
ASV_818	ASV_682	0.740676	undirected	+
ASV_287	ASV_682	0.740676	undirected	+
ASV_310	ASV_682	0.740676	undirected	+
ASV_651	ASV_682	0.740676	undirected	+
ASV_743	ASV_682	0.740676	undirected	+
ASV_628	ASV_682	0.740676	undirected	+
ASV_770	ASV_682	0.740676	undirected	+
ASV_709	ASV_682	0.740676	undirected	+
ASV_1815	ASV_682	0.740676	undirected	+
ASV_394	ASV_682	0.740676	undirected	+
ASV_45	ASV_33	0.752393	undirected	+
ASV_90	ASV_33	0.869582	undirected	+
ASV_114	ASV_33	0.885052	undirected	+
ASV_146	ASV_33	0.804198	undirected	+
ASV_333	ASV_33	0.755832	undirected	+
ASV_126	ASV_33	0.720933	undirected	+
ASV_132	ASV_33	0.965	undirected	+
ASV_102	ASV_33	0.835065	undirected	+
ASV_79	ASV_33	0.81027	undirected	+
ASV_222	ASV_33	0.768269	undirected	+
ASV_347	ASV_33	0.778447	undirected	+
ASV_166	ASV_33	0.890934	undirected	+
ASV_240	ASV_33	0.885384	undirected	+
ASV_106	ASV_33	0.747166	undirected	+
ASV_582	ASV_33	0.720933	undirected	+
ASV_319	ASV_33	0.724053	undirected	+
ASV_208	ASV_33	0.748718	undirected	+
ASV_209	ASV_33	0.775209	undirected	+
ASV_153	ASV_33	0.862723	undirected	+
ASV_198	ASV_33	0.713641	undirected	+
ASV_299	ASV_33	0.821331	undirected	+
ASV_279	ASV_33	0.850459	undirected	+
ASV_172	ASV_33	0.724235	undirected	+
ASV_290	ASV_33	0.777869	undirected	+
ASV_491	ASV_33	0.823423	undirected	+
ASV_323	ASV_33	0.720933	undirected	+
ASV_619	ASV_33	0.753949	undirected	+
ASV_549	ASV_33	0.720933	undirected	+
ASV_934	ASV_33	0.720933	undirected	+
ASV_239	ASV_33	0.84237	undirected	+
ASV_441	ASV_33	0.974159	undirected	+
ASV_386	ASV_33	0.720933	undirected	+
ASV_282	ASV_33	0.931121	undirected	+
ASV_592	ASV_33	0.723493	undirected	+
ASV_229	ASV_33	0.720933	undirected	+
ASV_563	ASV_33	0.877818	undirected	+
ASV_236	ASV_33	0.948884	undirected	+
ASV_566	ASV_33	0.720933	undirected	+
ASV_244	ASV_33	0.718161	undirected	+
ASV_686	ASV_33	0.720933	undirected	+
ASV_622	ASV_33	0.742367	undirected	+
ASV_416	ASV_33	0.720933	undirected	+
ASV_789	ASV_33	0.720933	undirected	+
ASV_273	ASV_33	0.721129	undirected	+
ASV_26	ASV_33	0.746496	undirected	+
ASV_212	ASV_33	0.760823	undirected	+
ASV_160	ASV_33	0.834417	undirected	+
ASV_618	ASV_33	0.934232	undirected	+
ASV_436	ASV_33	0.720933	undirected	+
ASV_530	ASV_33	0.723888	undirected	+
ASV_874	ASV_33	0.720933	undirected	+
ASV_690	ASV_33	0.720933	undirected	+
ASV_1190	ASV_33	0.846749	undirected	+
ASV_433	ASV_33	0.726901	undirected	+
ASV_496	ASV_33	0.720933	undirected	+
ASV_631	ASV_33	0.834841	undirected	+
ASV_514	ASV_33	0.737408	undirected	+
ASV_579	ASV_33	0.720933	undirected	+
ASV_379	ASV_33	0.720933	undirected	+
ASV_1565	ASV_33	0.720933	undirected	+
ASV_903	ASV_33	0.720933	undirected	+
ASV_1514	ASV_33	0.720933	undirected	+
ASV_240	ASV_166	0.806097	undirected	+
ASV_106	ASV_166	0.915345	undirected	+
ASV_582	ASV_166	0.708998	undirected	+
ASV_319	ASV_166	0.814582	undirected	+
ASV_209	ASV_166	0.767214	undirected	+
ASV_375	ASV_166	0.870382	undirected	+
ASV_153	ASV_166	0.817753	undirected	+
ASV_299	ASV_166	0.725156	undirected	+
ASV_215	ASV_166	0.786349	undirected	+
ASV_279	ASV_166	0.87617	undirected	+
ASV_290	ASV_166	0.896375	undirected	+
ASV_491	ASV_166	0.74187	undirected	+
ASV_586	ASV_166	0.808979	undirected	+
ASV_323	ASV_166	0.708998	undirected	+
ASV_619	ASV_166	0.727036	undirected	+
ASV_549	ASV_166	0.708998	undirected	+
ASV_934	ASV_166	0.708998	undirected	+
ASV_239	ASV_166	0.741294	undirected	+
ASV_441	ASV_166	0.883356	undirected	+
ASV_386	ASV_166	0.708998	undirected	+
ASV_282	ASV_166	0.812785	undirected	+
ASV_251	ASV_166	0.826846	undirected	+
ASV_592	ASV_166	0.723095	undirected	+
ASV_445	ASV_166	0.729772	undirected	+
ASV_229	ASV_166	0.708998	undirected	+
ASV_563	ASV_166	0.829948	undirected	+
ASV_236	ASV_166	0.806868	undirected	+
ASV_528	ASV_166	0.740428	undirected	+
ASV_566	ASV_166	0.708998	undirected	+
ASV_244	ASV_166	0.832755	undirected	+
ASV_686	ASV_166	0.708998	undirected	+
ASV_416	ASV_166	0.708998	undirected	+
ASV_789	ASV_166	0.708998	undirected	+
ASV_273	ASV_166	0.82494	undirected	+
ASV_26	ASV_166	0.7304	undirected	+
ASV_160	ASV_166	0.745211	undirected	+
ASV_618	ASV_166	0.751856	undirected	+
ASV_436	ASV_166	0.708998	undirected	+
ASV_836	ASV_166	0.80602	undirected	+
ASV_530	ASV_166	0.815279	undirected	+
ASV_546	ASV_166	0.875602	undirected	+
ASV_874	ASV_166	0.708998	undirected	+
ASV_690	ASV_166	0.708998	undirected	+
ASV_1190	ASV_166	0.718829	undirected	+
ASV_433	ASV_166	0.798103	undirected	+
ASV_496	ASV_166	0.708998	undirected	+
ASV_631	ASV_166	0.74463	undirected	+
ASV_514	ASV_166	0.718274	undirected	+
ASV_579	ASV_166	0.708998	undirected	+
ASV_379	ASV_166	0.708998	undirected	+
ASV_1565	ASV_166	0.708998	undirected	+
ASV_903	ASV_166	0.708998	undirected	+
ASV_1514	ASV_166	0.708998	undirected	+
ASV_33	ASV_43	0.920322	undirected	+
ASV_90	ASV_43	0.765129	undirected	+
ASV_114	ASV_43	0.753002	undirected	+
ASV_146	ASV_43	0.767324	undirected	+
ASV_333	ASV_43	0.808737	undirected	+
ASV_80	ASV_43	0.794773	undirected	+
ASV_126	ASV_43	0.786399	undirected	+
ASV_132	ASV_43	0.863008	undirected	+
ASV_102	ASV_43	0.844892	undirected	+
ASV_79	ASV_43	0.811313	undirected	+
ASV_222	ASV_43	0.820267	undirected	+
ASV_347	ASV_43	0.821493	undirected	+
ASV_166	ASV_43	0.85547	undirected	+
ASV_240	ASV_43	0.820863	undirected	+
ASV_86	ASV_43	0.737369	undirected	+
ASV_106	ASV_43	0.778574	undirected	+
ASV_582	ASV_43	0.786399	undirected	+
ASV_319	ASV_43	0.790086	undirected	+
ASV_375	ASV_43	0.7458	undirected	+
ASV_202	ASV_43	0.74475	undirected	+
ASV_153	ASV_43	0.830906	undirected	+
ASV_299	ASV_43	0.770635	undirected	+
ASV_279	ASV_43	0.769344	undirected	+
ASV_172	ASV_43	0.768628	undirected	+
ASV_290	ASV_43	0.746921	undirected	+
ASV_491	ASV_43	0.828649	undirected	+
ASV_586	ASV_43	0.731672	undirected	+
ASV_323	ASV_43	0.786399	undirected	+
ASV_619	ASV_43	0.807602	undirected	+
ASV_549	ASV_43	0.786399	undirected	+
ASV_934	ASV_43	0.786399	undirected	+
ASV_239	ASV_43	0.743492	undirected	+
ASV_441	ASV_43	0.86489	undirected	+
ASV_386	ASV_43	0.786399	undirected	+
ASV_282	ASV_43	0.845179	undirected	+
ASV_592	ASV_43	0.789223	undirected	+
ASV_229	ASV_43	0.786399	undirected	+
ASV_563	ASV_43	0.870248	undirected	+
ASV_236	ASV_43	0.908234	undirected	+
ASV_566	ASV_43	0.786399	undirected	+
ASV_244	ASV_43	0.783724	undirected	+
ASV_686	ASV_43	0.786399	undirected	+
ASV_416	ASV_43	0.786399	undirected	+
ASV_789	ASV_43	0.786399	undirected	+
ASV_273	ASV_43	0.786933	undirected	+
ASV_160	ASV_43	0.83281	undirected	+
ASV_618	ASV_43	0.85155	undirected	+
ASV_436	ASV_43	0.786399	undirected	+
ASV_530	ASV_43	0.789907	undirected	+
ASV_546	ASV_43	0.729988	undirected	+
ASV_874	ASV_43	0.786399	undirected	+
ASV_690	ASV_43	0.786399	undirected	+
ASV_1190	ASV_43	0.810408	undirected	+
ASV_433	ASV_43	0.793138	undirected	+
ASV_496	ASV_43	0.786399	undirected	+
ASV_631	ASV_43	0.832249	undirected	+
ASV_514	ASV_43	0.797261	undirected	+
ASV_579	ASV_43	0.786399	undirected	+
ASV_379	ASV_43	0.786399	undirected	+
ASV_1565	ASV_43	0.786399	undirected	+
ASV_903	ASV_43	0.786399	undirected	+
ASV_1514	ASV_43	0.786399	undirected	+
ASV_18	ASV_25	0.736406	undirected	+
ASV_43	ASV_25	0.722956	undirected	+
ASV_33	ASV_25	0.78311	undirected	+
ASV_97	ASV_25	0.96635	undirected	+
ASV_132	ASV_25	0.905522	undirected	+
ASV_149	ASV_25	0.908964	undirected	+
ASV_235	ASV_25	0.909952	undirected	+
ASV_240	ASV_25	0.935924	undirected	+
ASV_532	ASV_25	0.864252	undirected	+
ASV_211	ASV_25	0.795555	undirected	+
ASV_459	ASV_25	0.861338	undirected	+
ASV_159	ASV_25	0.952166	undirected	+
ASV_209	ASV_25	0.905269	undirected	+
ASV_85	ASV_25	0.864252	undirected	+
ASV_391	ASV_25	0.847179	undirected	+
ASV_153	ASV_25	0.876677	undirected	+
ASV_167	ASV_25	0.802693	undirected	+
ASV_279	ASV_25	0.907845	undirected	+
ASV_122	ASV_25	0.943304	undirected	+
ASV_290	ASV_25	0.807912	undirected	+
ASV_793	ASV_25	0.864252	undirected	+
ASV_591	ASV_25	0.874659	undirected	+
ASV_392	ASV_25	0.864252	undirected	+
ASV_239	ASV_25	0.909493	undirected	+
ASV_403	ASV_25	0.712973	undirected	+
ASV_685	ASV_25	0.778283	undirected	+
ASV_441	ASV_25	0.784254	undirected	+
ASV_282	ASV_25	0.939378	undirected	+
ASV_277	ASV_25	0.882152	undirected	+
ASV_676	ASV_25	0.864252	undirected	+
ASV_755	ASV_25	0.86934	undirected	+
ASV_677	ASV_25	0.864252	undirected	+
ASV_498	ASV_25	0.796212	undirected	+
ASV_415	ASV_25	0.809698	undirected	+
ASV_563	ASV_25	0.785877	undirected	+
ASV_236	ASV_25	0.795149	undirected	+
ASV_356	ASV_25	0.82329	undirected	+
ASV_494	ASV_25	0.770884	undirected	+
ASV_604	ASV_25	0.82937	undirected	+
ASV_748	ASV_25	0.864252	undirected	+
ASV_622	ASV_25	0.958282	undirected	+
ASV_734	ASV_25	0.864252	undirected	+
ASV_670	ASV_25	0.834207	undirected	+
ASV_495	ASV_25	0.866928	undirected	+
ASV_808	ASV_25	0.862461	undirected	+
ASV_618	ASV_25	0.909241	undirected	+
ASV_485	ASV_25	0.850028	undirected	+
ASV_330	ASV_25	0.864252	undirected	+
ASV_437	ASV_25	0.731761	undirected	+
ASV_963	ASV_25	0.864252	undirected	+
ASV_787	ASV_25	0.864252	undirected	+
ASV_503	ASV_25	0.864252	undirected	+
ASV_439	ASV_25	0.864252	undirected	+
ASV_575	ASV_25	0.864252	undirected	+
ASV_746	ASV_25	0.864252	undirected	+
ASV_1190	ASV_25	0.878192	undirected	+
ASV_238	ASV_25	0.864252	undirected	+
ASV_794	ASV_25	0.864252	undirected	+
ASV_1562	ASV_25	0.864252	undirected	+
ASV_732	ASV_25	0.842102	undirected	+
ASV_171	ASV_25	0.864252	undirected	+
ASV_370	ASV_25	0.864252	undirected	+
ASV_222	ASV_79	0.868794	undirected	+
ASV_170	ASV_79	0.719597	undirected	+
ASV_347	ASV_79	0.837935	undirected	+
ASV_166	ASV_79	0.845325	undirected	+
ASV_240	ASV_79	0.772027	undirected	+
ASV_86	ASV_79	0.925197	undirected	+
ASV_106	ASV_79	0.833887	undirected	+
ASV_582	ASV_79	0.842594	undirected	+
ASV_319	ASV_79	0.873188	undirected	+
ASV_168	ASV_79	0.80801	undirected	+
ASV_375	ASV_79	0.850679	undirected	+
ASV_382	ASV_79	0.72636	undirected	+
ASV_202	ASV_79	0.80329	undirected	+
ASV_153	ASV_79	0.825331	undirected	+
ASV_279	ASV_79	0.724987	undirected	+
ASV_172	ASV_79	0.814028	undirected	+
ASV_290	ASV_79	0.781674	undirected	+
ASV_491	ASV_79	0.786997	undirected	+
ASV_586	ASV_79	0.926988	undirected	+
ASV_323	ASV_79	0.842594	undirected	+
ASV_619	ASV_79	0.842668	undirected	+
ASV_549	ASV_79	0.842594	undirected	+
ASV_934	ASV_79	0.842594	undirected	+
ASV_441	ASV_79	0.722108	undirected	+
ASV_386	ASV_79	0.842594	undirected	+
ASV_282	ASV_79	0.754808	undirected	+
ASV_592	ASV_79	0.848629	undirected	+
ASV_229	ASV_79	0.842594	undirected	+
ASV_563	ASV_79	0.87864	undirected	+
ASV_236	ASV_79	0.844587	undirected	+
ASV_528	ASV_79	0.733091	undirected	+
ASV_566	ASV_79	0.842594	undirected	+
ASV_244	ASV_79	0.872601	undirected	+
ASV_686	ASV_79	0.842594	undirected	+
ASV_416	ASV_79	0.842594	undirected	+
ASV_789	ASV_79	0.842594	undirected	+
ASV_273	ASV_79	0.873249	undirected	+
ASV_160	ASV_79	0.774021	undirected	+
ASV_618	ASV_79	0.744112	undirected	+
ASV_509	ASV_79	0.725893	undirected	+
ASV_436	ASV_79	0.842594	undirected	+
ASV_530	ASV_79	0.87322	undirected	+
ASV_546	ASV_79	0.838812	undirected	+
ASV_874	ASV_79	0.842594	undirected	+
ASV_690	ASV_79	0.842594	undirected	+
ASV_1190	ASV_79	0.780269	undirected	+
ASV_433	ASV_79	0.871448	undirected	+
ASV_496	ASV_79	0.842594	undirected	+
ASV_631	ASV_79	0.771855	undirected	+
ASV_514	ASV_79	0.843364	undirected	+
ASV_579	ASV_79	0.842594	undirected	+
ASV_379	ASV_79	0.842594	undirected	+
ASV_1565	ASV_79	0.842594	undirected	+
ASV_903	ASV_79	0.842594	undirected	+
ASV_1514	ASV_79	0.842594	undirected	+
ASV_132	ASV_97	0.848716	undirected	+
ASV_149	ASV_97	0.926388	undirected	+
ASV_235	ASV_97	0.928921	undirected	+
ASV_240	ASV_97	0.891228	undirected	+
ASV_532	ASV_97	0.948265	undirected	+
ASV_211	ASV_97	0.82386	undirected	+
ASV_459	ASV_97	0.925984	undirected	+
ASV_63	ASV_97	0.737518	undirected	+
ASV_159	ASV_97	0.979062	undirected	+
ASV_209	ASV_97	0.890986	undirected	+
ASV_85	ASV_97	0.948265	undirected	+
ASV_391	ASV_97	0.90816	undirected	+
ASV_153	ASV_97	0.815303	undirected	+
ASV_167	ASV_97	0.819549	undirected	+
ASV_279	ASV_97	0.85888	undirected	+
ASV_122	ASV_97	0.984658	undirected	+
ASV_290	ASV_97	0.7366	undirected	+
ASV_793	ASV_97	0.948265	undirected	+
ASV_591	ASV_97	0.956685	undirected	+
ASV_392	ASV_97	0.948265	undirected	+
ASV_239	ASV_97	0.887057	undirected	+
ASV_403	ASV_97	0.729827	undirected	+
ASV_685	ASV_97	0.80633	undirected	+
ASV_441	ASV_97	0.704906	undirected	+
ASV_282	ASV_97	0.893924	undirected	+
ASV_277	ASV_97	0.958806	undirected	+
ASV_676	ASV_97	0.948265	undirected	+
ASV_755	ASV_97	0.943784	undirected	+
ASV_677	ASV_97	0.948265	undirected	+
ASV_498	ASV_97	0.831981	undirected	+
ASV_415	ASV_97	0.858753	undirected	+
ASV_563	ASV_97	0.699737	undirected	+
ASV_236	ASV_97	0.712514	undirected	+
ASV_356	ASV_97	0.868548	undirected	+
ASV_494	ASV_97	0.810406	undirected	+
ASV_604	ASV_97	0.895414	undirected	+
ASV_748	ASV_97	0.948265	undirected	+
ASV_622	ASV_97	0.954507	undirected	+
ASV_734	ASV_97	0.948265	undirected	+
ASV_670	ASV_97	0.901189	undirected	+
ASV_495	ASV_97	0.924588	undirected	+
ASV_808	ASV_97	0.930754	undirected	+
ASV_618	ASV_97	0.865003	undirected	+
ASV_485	ASV_97	0.912163	undirected	+
ASV_330	ASV_97	0.948265	undirected	+
ASV_437	ASV_97	0.772917	undirected	+
ASV_963	ASV_97	0.948265	undirected	+
ASV_787	ASV_97	0.948265	undirected	+
ASV_503	ASV_97	0.948265	undirected	+
ASV_439	ASV_97	0.948265	undirected	+
ASV_575	ASV_97	0.948265	undirected	+
ASV_746	ASV_97	0.948265	undirected	+
ASV_1190	ASV_97	0.832452	undirected	+
ASV_238	ASV_97	0.948265	undirected	+
ASV_794	ASV_97	0.948265	undirected	+
ASV_1562	ASV_97	0.948265	undirected	+
ASV_732	ASV_97	0.901163	undirected	+
ASV_171	ASV_97	0.948265	undirected	+
ASV_370	ASV_97	0.948265	undirected	+
ASV_65	ASV_235	0.897624	undirected	+
ASV_240	ASV_235	0.829786	undirected	+
ASV_532	ASV_235	0.870479	undirected	+
ASV_211	ASV_235	0.881179	undirected	+
ASV_459	ASV_235	0.909444	undirected	+
ASV_159	ASV_235	0.864282	undirected	+
ASV_209	ASV_235	0.975632	undirected	+
ASV_85	ASV_235	0.870479	undirected	+
ASV_391	ASV_235	0.955428	undirected	+
ASV_153	ASV_235	0.746519	undirected	+
ASV_167	ASV_235	0.902688	undirected	+
ASV_279	ASV_235	0.914911	undirected	+
ASV_122	ASV_235	0.877461	undirected	+
ASV_290	ASV_235	0.816288	undirected	+
ASV_793	ASV_235	0.870479	undirected	+
ASV_591	ASV_235	0.88295	undirected	+
ASV_392	ASV_235	0.870479	undirected	+
ASV_193	ASV_235	0.770416	undirected	+
ASV_239	ASV_235	0.839286	undirected	+
ASV_403	ASV_235	0.923594	undirected	+
ASV_685	ASV_235	0.850817	undirected	+
ASV_441	ASV_235	0.71792	undirected	+
ASV_282	ASV_235	0.828694	undirected	+
ASV_277	ASV_235	0.916414	undirected	+
ASV_676	ASV_235	0.870479	undirected	+
ASV_755	ASV_235	0.9237	undirected	+
ASV_677	ASV_235	0.870479	undirected	+
ASV_498	ASV_235	0.943224	undirected	+
ASV_415	ASV_235	0.957269	undirected	+
ASV_389	ASV_235	0.727044	undirected	+
ASV_356	ASV_235	0.936315	undirected	+
ASV_494	ASV_235	0.945699	undirected	+
ASV_604	ASV_235	0.845016	undirected	+
ASV_748	ASV_235	0.870479	undirected	+
ASV_622	ASV_235	0.912575	undirected	+
ASV_734	ASV_235	0.870479	undirected	+
ASV_670	ASV_235	0.849579	undirected	+
ASV_495	ASV_235	0.962002	undirected	+
ASV_808	ASV_235	0.942978	undirected	+
ASV_618	ASV_235	0.742683	undirected	+
ASV_485	ASV_235	0.95411	undirected	+
ASV_330	ASV_235	0.870479	undirected	+
ASV_437	ASV_235	0.792656	undirected	+
ASV_963	ASV_235	0.870479	undirected	+
ASV_787	ASV_235	0.870479	undirected	+
ASV_503	ASV_235	0.870479	undirected	+
ASV_439	ASV_235	0.870479	undirected	+
ASV_575	ASV_235	0.870479	undirected	+
ASV_746	ASV_235	0.870479	undirected	+
ASV_238	ASV_235	0.870479	undirected	+
ASV_794	ASV_235	0.870479	undirected	+
ASV_1562	ASV_235	0.870479	undirected	+
ASV_732	ASV_235	0.957137	undirected	+
ASV_171	ASV_235	0.870479	undirected	+
ASV_370	ASV_235	0.870479	undirected	+
ASV_279	ASV_167	0.790943	undirected	+
ASV_462	ASV_167	0.71013	undirected	+
ASV_122	ASV_167	0.709265	undirected	+
ASV_793	ASV_167	0.729339	undirected	+
ASV_591	ASV_167	0.782356	undirected	+
ASV_392	ASV_167	0.729339	undirected	+
ASV_193	ASV_167	0.943203	undirected	+
ASV_239	ASV_167	0.743061	undirected	+
ASV_403	ASV_167	0.91302	undirected	+
ASV_685	ASV_167	0.773677	undirected	+
ASV_441	ASV_167	0.798469	undirected	+
ASV_282	ASV_167	0.74413	undirected	+
ASV_277	ASV_167	0.819423	undirected	+
ASV_676	ASV_167	0.729339	undirected	+
ASV_755	ASV_167	0.769866	undirected	+
ASV_677	ASV_167	0.729339	undirected	+
ASV_498	ASV_167	0.978109	undirected	+
ASV_415	ASV_167	0.79008	undirected	+
ASV_288	ASV_167	0.769069	undirected	+
ASV_389	ASV_167	0.947207	undirected	+
ASV_682	ASV_167	0.901169	undirected	+
ASV_356	ASV_167	0.980092	undirected	+
ASV_494	ASV_167	0.778061	undirected	+
ASV_604	ASV_167	0.914939	undirected	+
ASV_748	ASV_167	0.729339	undirected	+
ASV_622	ASV_167	0.716255	undirected	+
ASV_734	ASV_167	0.729339	undirected	+
ASV_670	ASV_167	0.912133	undirected	+
ASV_495	ASV_167	0.93137	undirected	+
ASV_808	ASV_167	0.783804	undirected	+
ASV_485	ASV_167	0.791133	undirected	+
ASV_330	ASV_167	0.729339	undirected	+
ASV_437	ASV_167	0.962915	undirected	+
ASV_963	ASV_167	0.729339	undirected	+
ASV_787	ASV_167	0.729339	undirected	+
ASV_503	ASV_167	0.729339	undirected	+
ASV_439	ASV_167	0.729339	undirected	+
ASV_575	ASV_167	0.729339	undirected	+
ASV_746	ASV_167	0.729339	undirected	+
ASV_238	ASV_167	0.729339	undirected	+
ASV_794	ASV_167	0.729339	undirected	+
ASV_1562	ASV_167	0.729339	undirected	+
ASV_732	ASV_167	0.792739	undirected	+
ASV_171	ASV_167	0.729339	undirected	+
ASV_370	ASV_167	0.729339	undirected	+
ASV_441	ASV_239	0.828053	undirected	+
ASV_282	ASV_239	0.942392	undirected	+
ASV_277	ASV_239	0.761419	undirected	+
ASV_676	ASV_239	0.738206	undirected	+
ASV_755	ASV_239	0.748716	undirected	+
ASV_677	ASV_239	0.738206	undirected	+
ASV_498	ASV_239	0.714291	undirected	+
ASV_415	ASV_239	0.709775	undirected	+
ASV_563	ASV_239	0.83748	undirected	+
ASV_236	ASV_239	0.847508	undirected	+
ASV_356	ASV_239	0.733432	undirected	+
ASV_604	ASV_239	0.726389	undirected	+
ASV_748	ASV_239	0.738206	undirected	+
ASV_622	ASV_239	0.913704	undirected	+
ASV_734	ASV_239	0.738206	undirected	+
ASV_670	ASV_239	0.729945	undirected	+
ASV_495	ASV_239	0.762581	undirected	+
ASV_808	ASV_239	0.7462	undirected	+
ASV_618	ASV_239	0.916789	undirected	+
ASV_485	ASV_239	0.738612	undirected	+
ASV_330	ASV_239	0.738206	undirected	+
ASV_963	ASV_239	0.738206	undirected	+
ASV_787	ASV_239	0.738206	undirected	+
ASV_503	ASV_239	0.738206	undirected	+
ASV_439	ASV_239	0.738206	undirected	+
ASV_575	ASV_239	0.738206	undirected	+
ASV_746	ASV_239	0.738206	undirected	+
ASV_1190	ASV_239	0.88705	undirected	+
ASV_238	ASV_239	0.738206	undirected	+
ASV_794	ASV_239	0.738206	undirected	+
ASV_1562	ASV_239	0.738206	undirected	+
ASV_732	ASV_239	0.733253	undirected	+
ASV_171	ASV_239	0.738206	undirected	+
ASV_370	ASV_239	0.738206	undirected	+
ASV_734	ASV_622	0.863596	undirected	+
ASV_670	ASV_622	0.740044	undirected	+
ASV_495	ASV_622	0.828113	undirected	+
ASV_808	ASV_622	0.883055	undirected	+
ASV_618	ASV_622	0.885921	undirected	+
ASV_485	ASV_622	0.877396	undirected	+
ASV_330	ASV_622	0.863596	undirected	+
ASV_963	ASV_622	0.863596	undirected	+
ASV_787	ASV_622	0.863596	undirected	+
ASV_503	ASV_622	0.863596	undirected	+
ASV_439	ASV_622	0.863596	undirected	+
ASV_575	ASV_622	0.863596	undirected	+
ASV_746	ASV_622	0.863596	undirected	+
ASV_1190	ASV_622	0.914343	undirected	+
ASV_238	ASV_622	0.863596	undirected	+
ASV_794	ASV_622	0.863596	undirected	+
ASV_1562	ASV_622	0.863596	undirected	+
ASV_732	ASV_622	0.872624	undirected	+
ASV_171	ASV_622	0.863596	undirected	+
ASV_370	ASV_622	0.863596	undirected	+
ASV_63	ASV_459	0.718013	undirected	+
ASV_151	ASV_459	0.793588	undirected	+
ASV_159	ASV_459	0.835541	undirected	+
ASV_209	ASV_459	0.868667	undirected	+
ASV_85	ASV_459	0.915732	undirected	+
ASV_391	ASV_459	0.889237	undirected	+
ASV_167	ASV_459	0.929181	undirected	+
ASV_279	ASV_459	0.730003	undirected	+
ASV_122	ASV_459	0.866594	undirected	+
ASV_793	ASV_459	0.915732	undirected	+
ASV_591	ASV_459	0.949324	undirected	+
ASV_392	ASV_459	0.915732	undirected	+
ASV_193	ASV_459	0.775268	undirected	+
ASV_239	ASV_459	0.754843	undirected	+
ASV_403	ASV_459	0.821786	undirected	+
ASV_685	ASV_459	0.839599	undirected	+
ASV_282	ASV_459	0.739268	undirected	+
ASV_277	ASV_459	0.961097	undirected	+
ASV_676	ASV_459	0.915732	undirected	+
ASV_755	ASV_459	0.917165	undirected	+
ASV_677	ASV_459	0.915732	undirected	+
ASV_498	ASV_459	0.938252	undirected	+
ASV_415	ASV_459	0.846266	undirected	+
ASV_389	ASV_459	0.870453	undirected	+
ASV_682	ASV_459	0.868631	undirected	+
ASV_356	ASV_459	0.972353	undirected	+
ASV_494	ASV_459	0.802875	undirected	+
ASV_604	ASV_459	0.988465	undirected	+
ASV_748	ASV_459	0.915732	undirected	+
ASV_622	ASV_459	0.790984	undirected	+
ASV_734	ASV_459	0.915732	undirected	+
ASV_670	ASV_459	0.990077	undirected	+
ASV_495	ASV_459	0.981915	undirected	+
ASV_808	ASV_459	0.907721	undirected	+
ASV_618	ASV_459	0.701375	undirected	+
ASV_485	ASV_459	0.892601	undirected	+
ASV_330	ASV_459	0.915732	undirected	+
ASV_437	ASV_459	0.932173	undirected	+
ASV_963	ASV_459	0.915732	undirected	+
ASV_787	ASV_459	0.915732	undirected	+
ASV_503	ASV_459	0.915732	undirected	+
ASV_439	ASV_459	0.915732	undirected	+
ASV_575	ASV_459	0.915732	undirected	+
ASV_746	ASV_459	0.915732	undirected	+
ASV_238	ASV_459	0.915732	undirected	+
ASV_794	ASV_459	0.915732	undirected	+
ASV_1562	ASV_459	0.915732	undirected	+
ASV_732	ASV_459	0.883296	undirected	+
ASV_171	ASV_459	0.915732	undirected	+
ASV_370	ASV_459	0.915732	undirected	+
ASV_235	ASV_149	0.993799	undirected	+
ASV_65	ASV_149	0.862628	undirected	+
ASV_240	ASV_149	0.844616	undirected	+
ASV_532	ASV_149	0.875644	undirected	+
ASV_211	ASV_149	0.86241	undirected	+
ASV_459	ASV_149	0.873137	undirected	+
ASV_159	ASV_149	0.880438	undirected	+
ASV_209	ASV_149	0.958562	undirected	+
ASV_85	ASV_149	0.875644	undirected	+
ASV_391	ASV_149	0.965657	undirected	+
ASV_153	ASV_149	0.776116	undirected	+
ASV_167	ASV_149	0.849398	undirected	+
ASV_279	ASV_149	0.921196	undirected	+
ASV_122	ASV_149	0.891122	undirected	+
ASV_290	ASV_149	0.847894	undirected	+
ASV_793	ASV_149	0.875644	undirected	+
ASV_591	ASV_149	0.877371	undirected	+
ASV_392	ASV_149	0.875644	undirected	+
ASV_193	ASV_149	0.703111	undirected	+
ASV_239	ASV_149	0.839091	undirected	+
ASV_403	ASV_149	0.898297	undirected	+
ASV_685	ASV_149	0.842065	undirected	+
ASV_282	ASV_149	0.82647	undirected	+
ASV_277	ASV_149	0.909327	undirected	+
ASV_676	ASV_149	0.875644	undirected	+
ASV_755	ASV_149	0.931328	undirected	+
ASV_677	ASV_149	0.875644	undirected	+
ASV_498	ASV_149	0.904148	undirected	+
ASV_415	ASV_149	0.969276	undirected	+
ASV_356	ASV_149	0.894425	undirected	+
ASV_494	ASV_149	0.958866	undirected	+
ASV_604	ASV_149	0.797442	undirected	+
ASV_748	ASV_149	0.875644	undirected	+
ASV_622	ASV_149	0.934905	undirected	+
ASV_734	ASV_149	0.875644	undirected	+
ASV_670	ASV_149	0.803716	undirected	+
ASV_495	ASV_149	0.93777	undirected	+
ASV_808	ASV_149	0.95189	undirected	+
ASV_618	ASV_149	0.736646	undirected	+
ASV_485	ASV_149	0.964144	undirected	+
ASV_330	ASV_149	0.875644	undirected	+
ASV_437	ASV_149	0.722391	undirected	+
ASV_963	ASV_149	0.875644	undirected	+
ASV_787	ASV_149	0.875644	undirected	+
ASV_503	ASV_149	0.875644	undirected	+
ASV_439	ASV_149	0.875644	undirected	+
ASV_575	ASV_149	0.875644	undirected	+
ASV_746	ASV_149	0.875644	undirected	+
ASV_1190	ASV_149	0.721489	undirected	+
ASV_238	ASV_149	0.875644	undirected	+
ASV_794	ASV_149	0.875644	undirected	+
ASV_1562	ASV_149	0.875644	undirected	+
ASV_732	ASV_149	0.967681	undirected	+
ASV_171	ASV_149	0.875644	undirected	+
ASV_370	ASV_149	0.875644	undirected	+
ASV_277	ASV_282	0.734376	undirected	+
ASV_676	ASV_282	0.70915	undirected	+
ASV_755	ASV_282	0.714195	undirected	+
ASV_677	ASV_282	0.70915	undirected	+
ASV_563	ASV_282	0.914691	undirected	+
ASV_236	ASV_282	0.93761	undirected	+
ASV_356	ASV_282	0.715534	undirected	+
ASV_604	ASV_282	0.719337	undirected	+
ASV_748	ASV_282	0.70915	undirected	+
ASV_622	ASV_282	0.932097	undirected	+
ASV_734	ASV_282	0.70915	undirected	+
ASV_670	ASV_282	0.722063	undirected	+
ASV_495	ASV_282	0.73766	undirected	+
ASV_808	ASV_282	0.709025	undirected	+
ASV_618	ASV_282	0.985302	undirected	+
ASV_330	ASV_282	0.70915	undirected	+
ASV_963	ASV_282	0.70915	undirected	+
ASV_787	ASV_282	0.70915	undirected	+
ASV_503	ASV_282	0.70915	undirected	+
ASV_439	ASV_282	0.70915	undirected	+
ASV_575	ASV_282	0.70915	undirected	+
ASV_746	ASV_282	0.70915	undirected	+
ASV_1190	ASV_282	0.949224	undirected	+
ASV_238	ASV_282	0.70915	undirected	+
ASV_794	ASV_282	0.70915	undirected	+
ASV_1562	ASV_282	0.70915	undirected	+
ASV_171	ASV_282	0.70915	undirected	+
ASV_370	ASV_282	0.70915	undirected	+
ASV_748	ASV_604	0.877364	undirected	+
ASV_622	ASV_604	0.732115	undirected	+
ASV_734	ASV_604	0.877364	undirected	+
ASV_670	ASV_604	0.999848	undirected	+
ASV_495	ASV_604	0.942622	undirected	+
ASV_808	ASV_604	0.840907	undirected	+
ASV_618	ASV_604	0.703809	undirected	+
ASV_485	ASV_604	0.817257	undirected	+
ASV_330	ASV_604	0.877364	undirected	+
ASV_437	ASV_604	0.954391	undirected	+
ASV_963	ASV_604	0.877364	undirected	+
ASV_787	ASV_604	0.877364	undirected	+
ASV_503	ASV_604	0.877364	undirected	+
ASV_439	ASV_604	0.877364	undirected	+
ASV_575	ASV_604	0.877364	undirected	+
ASV_746	ASV_604	0.877364	undirected	+
ASV_238	ASV_604	0.877364	undirected	+
ASV_794	ASV_604	0.877364	undirected	+
ASV_1562	ASV_604	0.877364	undirected	+
ASV_732	ASV_604	0.804078	undirected	+
ASV_171	ASV_604	0.877364	undirected	+
ASV_370	ASV_604	0.877364	undirected	+
ASV_495	ASV_670	0.94579	undirected	+
ASV_808	ASV_670	0.849176	undirected	+
ASV_618	ASV_670	0.705818	undirected	+
ASV_485	ASV_670	0.825425	undirected	+
ASV_330	ASV_670	0.885597	undirected	+
ASV_437	ASV_670	0.949628	undirected	+
ASV_963	ASV_670	0.885597	undirected	+
ASV_787	ASV_670	0.885597	undirected	+
ASV_503	ASV_670	0.885597	undirected	+
ASV_439	ASV_670	0.885597	undirected	+
ASV_575	ASV_670	0.885597	undirected	+
ASV_746	ASV_670	0.885597	undirected	+
ASV_238	ASV_670	0.885597	undirected	+
ASV_794	ASV_670	0.885597	undirected	+
ASV_1562	ASV_670	0.885597	undirected	+
ASV_732	ASV_670	0.812178	undirected	+
ASV_171	ASV_670	0.885597	undirected	+
ASV_370	ASV_670	0.885597	undirected	+
ASV_290	ASV_122	0.715552	undirected	+
ASV_793	ASV_122	0.958494	undirected	+
ASV_591	ASV_122	0.951649	undirected	+
ASV_392	ASV_122	0.958494	undirected	+
ASV_239	ASV_122	0.858309	undirected	+
ASV_685	ASV_122	0.771493	undirected	+
ASV_282	ASV_122	0.861806	undirected	+
ASV_277	ASV_122	0.943755	undirected	+
ASV_676	ASV_122	0.958494	undirected	+
ASV_755	ASV_122	0.942588	undirected	+
ASV_677	ASV_122	0.958494	undirected	+
ASV_498	ASV_122	0.737962	undirected	+
ASV_415	ASV_122	0.83449	undirected	+
ASV_563	ASV_122	0.712488	undirected	+
ASV_236	ASV_122	0.699621	undirected	+
ASV_356	ASV_122	0.781309	undirected	+
ASV_494	ASV_122	0.779112	undirected	+
ASV_604	ASV_122	0.830425	undirected	+
ASV_748	ASV_122	0.958494	undirected	+
ASV_622	ASV_122	0.956725	undirected	+
ASV_734	ASV_122	0.958494	undirected	+
ASV_670	ASV_122	0.838653	undirected	+
ASV_495	ASV_122	0.867277	undirected	+
ASV_808	ASV_122	0.923219	undirected	+
ASV_618	ASV_122	0.841581	undirected	+
ASV_485	ASV_122	0.898832	undirected	+
ASV_330	ASV_122	0.958494	undirected	+
ASV_963	ASV_122	0.958494	undirected	+
ASV_787	ASV_122	0.958494	undirected	+
ASV_503	ASV_122	0.958494	undirected	+
ASV_439	ASV_122	0.958494	undirected	+
ASV_575	ASV_122	0.958494	undirected	+
ASV_746	ASV_122	0.958494	undirected	+
ASV_1190	ASV_122	0.853724	undirected	+
ASV_238	ASV_122	0.958494	undirected	+
ASV_794	ASV_122	0.958494	undirected	+
ASV_1562	ASV_122	0.958494	undirected	+
ASV_732	ASV_122	0.885109	undirected	+
ASV_171	ASV_122	0.958494	undirected	+
ASV_370	ASV_122	0.958494	undirected	+
ASV_415	ASV_498	0.887759	undirected	+
ASV_389	ASV_498	0.884348	undirected	+
ASV_682	ASV_498	0.824324	undirected	+
ASV_356	ASV_498	0.992345	undirected	+
ASV_494	ASV_498	0.880825	undirected	+
ASV_604	ASV_498	0.898731	undirected	+
ASV_748	ASV_498	0.790538	undirected	+
ASV_622	ASV_498	0.740441	undirected	+
ASV_734	ASV_498	0.790538	undirected	+
ASV_670	ASV_498	0.898668	undirected	+
ASV_495	ASV_498	0.96836	undirected	+
ASV_808	ASV_498	0.866026	undirected	+
ASV_485	ASV_498	0.879207	undirected	+
ASV_330	ASV_498	0.790538	undirected	+
ASV_437	ASV_498	0.917075	undirected	+
ASV_963	ASV_498	0.790538	undirected	+
ASV_787	ASV_498	0.790538	undirected	+
ASV_503	ASV_498	0.790538	undirected	+
ASV_439	ASV_498	0.790538	undirected	+
ASV_575	ASV_498	0.790538	undirected	+
ASV_746	ASV_498	0.790538	undirected	+
ASV_238	ASV_498	0.790538	undirected	+
ASV_794	ASV_498	0.790538	undirected	+
ASV_1562	ASV_498	0.790538	undirected	+
ASV_732	ASV_498	0.883385	undirected	+
ASV_171	ASV_498	0.790538	undirected	+
ASV_370	ASV_498	0.790538	undirected	+
ASV_494	ASV_356	0.851052	undirected	+
ASV_604	ASV_356	0.945976	undirected	+
ASV_748	ASV_356	0.833396	undirected	+
ASV_622	ASV_356	0.755388	undirected	+
ASV_734	ASV_356	0.833396	undirected	+
ASV_670	ASV_356	0.945957	undirected	+
ASV_495	ASV_356	0.982061	undirected	+
ASV_808	ASV_356	0.878944	undirected	+
ASV_485	ASV_356	0.882005	undirected	+
ASV_330	ASV_356	0.833396	undirected	+
ASV_437	ASV_356	0.945628	undirected	+
ASV_963	ASV_356	0.833396	undirected	+
ASV_787	ASV_356	0.833396	undirected	+
ASV_503	ASV_356	0.833396	undirected	+
ASV_439	ASV_356	0.833396	undirected	+
ASV_575	ASV_356	0.833396	undirected	+
ASV_746	ASV_356	0.833396	undirected	+
ASV_238	ASV_356	0.833396	undirected	+
ASV_794	ASV_356	0.833396	undirected	+
ASV_1562	ASV_356	0.833396	undirected	+
ASV_732	ASV_356	0.881366	undirected	+
ASV_171	ASV_356	0.833396	undirected	+
ASV_370	ASV_356	0.833396	undirected	+
ASV_808	ASV_495	0.951909	undirected	+
ASV_485	ASV_495	0.950051	undirected	+
ASV_330	ASV_495	0.918155	undirected	+
ASV_437	ASV_495	0.887187	undirected	+
ASV_963	ASV_495	0.918155	undirected	+
ASV_787	ASV_495	0.918155	undirected	+
ASV_503	ASV_495	0.918155	undirected	+
ASV_439	ASV_495	0.918155	undirected	+
ASV_575	ASV_495	0.918155	undirected	+
ASV_746	ASV_495	0.918155	undirected	+
ASV_238	ASV_495	0.918155	undirected	+
ASV_794	ASV_495	0.918155	undirected	+
ASV_1562	ASV_495	0.918155	undirected	+
ASV_732	ASV_495	0.946914	undirected	+
ASV_171	ASV_495	0.918155	undirected	+
ASV_370	ASV_495	0.918155	undirected	+
ASV_209	ASV_159	0.817115	undirected	+
ASV_85	ASV_159	0.928282	undirected	+
ASV_391	ASV_159	0.863116	undirected	+
ASV_153	ASV_159	0.868673	undirected	+
ASV_279	ASV_159	0.836292	undirected	+
ASV_122	ASV_159	0.99578	undirected	+
ASV_290	ASV_159	0.751067	undirected	+
ASV_793	ASV_159	0.928282	undirected	+
ASV_591	ASV_159	0.920926	undirected	+
ASV_392	ASV_159	0.928282	undirected	+
ASV_239	ASV_159	0.88188	undirected	+
ASV_685	ASV_159	0.739929	undirected	+
ASV_282	ASV_159	0.895794	undirected	+
ASV_277	ASV_159	0.912466	undirected	+
ASV_676	ASV_159	0.928282	undirected	+
ASV_755	ASV_159	0.911697	undirected	+
ASV_677	ASV_159	0.928282	undirected	+
ASV_498	ASV_159	0.708065	undirected	+
ASV_415	ASV_159	0.804708	undirected	+
ASV_563	ASV_159	0.772761	undirected	+
ASV_236	ASV_159	0.758941	undirected	+
ASV_356	ASV_159	0.750806	undirected	+
ASV_494	ASV_159	0.7504	undirected	+
ASV_604	ASV_159	0.800715	undirected	+
ASV_748	ASV_159	0.928282	undirected	+
ASV_622	ASV_159	0.969883	undirected	+
ASV_734	ASV_159	0.928282	undirected	+
ASV_670	ASV_159	0.808798	undirected	+
ASV_495	ASV_159	0.835652	undirected	+
ASV_808	ASV_159	0.892296	undirected	+
ASV_618	ASV_159	0.880172	undirected	+
ASV_485	ASV_159	0.868097	undirected	+
ASV_330	ASV_159	0.928282	undirected	+
ASV_963	ASV_159	0.928282	undirected	+
ASV_787	ASV_159	0.928282	undirected	+
ASV_503	ASV_159	0.928282	undirected	+
ASV_439	ASV_159	0.928282	undirected	+
ASV_575	ASV_159	0.928282	undirected	+
ASV_746	ASV_159	0.928282	undirected	+
ASV_1190	ASV_159	0.897912	undirected	+
ASV_238	ASV_159	0.928282	undirected	+
ASV_794	ASV_159	0.928282	undirected	+
ASV_1562	ASV_159	0.928282	undirected	+
ASV_732	ASV_159	0.854536	undirected	+
ASV_171	ASV_159	0.928282	undirected	+
ASV_370	ASV_159	0.928282	undirected	+
ASV_532	ASV_240	0.723232	undirected	+
ASV_159	ASV_240	0.915229	undirected	+
ASV_209	ASV_240	0.863474	undirected	+
ASV_85	ASV_240	0.723232	undirected	+
ASV_391	ASV_240	0.724869	undirected	+
ASV_153	ASV_240	0.985258	undirected	+
ASV_279	ASV_240	0.94921	undirected	+
ASV_122	ASV_240	0.880182	undirected	+
ASV_290	ASV_240	0.909134	undirected	+
ASV_793	ASV_240	0.723232	undirected	+
ASV_591	ASV_240	0.72463	undirected	+
ASV_392	ASV_240	0.723232	undirected	+
ASV_239	ASV_240	0.93657	undirected	+
ASV_441	ASV_240	0.838349	undirected	+
ASV_282	ASV_240	0.987744	undirected	+
ASV_277	ASV_240	0.732941	undirected	+
ASV_676	ASV_240	0.723232	undirected	+
ASV_755	ASV_240	0.734988	undirected	+
ASV_677	ASV_240	0.723232	undirected	+
ASV_415	ASV_240	0.699676	undirected	+
ASV_563	ASV_240	0.942111	undirected	+
ASV_236	ASV_240	0.924916	undirected	+
ASV_748	ASV_240	0.723232	undirected	+
ASV_622	ASV_240	0.961896	undirected	+
ASV_734	ASV_240	0.723232	undirected	+
ASV_495	ASV_240	0.715631	undirected	+
ASV_808	ASV_240	0.733317	undirected	+
ASV_618	ASV_240	0.963324	undirected	+
ASV_485	ASV_240	0.726601	undirected	+
ASV_330	ASV_240	0.723232	undirected	+
ASV_963	ASV_240	0.723232	undirected	+
ASV_787	ASV_240	0.723232	undirected	+
ASV_503	ASV_240	0.723232	undirected	+
ASV_439	ASV_240	0.723232	undirected	+
ASV_575	ASV_240	0.723232	undirected	+
ASV_746	ASV_240	0.723232	undirected	+
ASV_1190	ASV_240	0.971362	undirected	+
ASV_238	ASV_240	0.723232	undirected	+
ASV_794	ASV_240	0.723232	undirected	+
ASV_1562	ASV_240	0.723232	undirected	+
ASV_732	ASV_240	0.721684	undirected	+
ASV_171	ASV_240	0.723232	undirected	+
ASV_370	ASV_240	0.723232	undirected	+
ASV_676	ASV_277	0.98941	undirected	+
ASV_755	ASV_277	0.988646	undirected	+
ASV_677	ASV_277	0.98941	undirected	+
ASV_498	ASV_277	0.869656	undirected	+
ASV_415	ASV_277	0.907539	undirected	+
ASV_389	ASV_277	0.70092	undirected	+
ASV_682	ASV_277	0.703626	undirected	+
ASV_356	ASV_277	0.904788	undirected	+
ASV_494	ASV_277	0.859333	undirected	+
ASV_604	ASV_277	0.924743	undirected	+
ASV_748	ASV_277	0.98941	undirected	+
ASV_622	ASV_277	0.86365	undirected	+
ASV_734	ASV_277	0.98941	undirected	+
ASV_670	ASV_277	0.931073	undirected	+
ASV_495	ASV_277	0.965336	undirected	+
ASV_808	ASV_277	0.977182	undirected	+
ASV_485	ASV_277	0.959708	undirected	+
ASV_330	ASV_277	0.98941	undirected	+
ASV_437	ASV_277	0.795917	undirected	+
ASV_963	ASV_277	0.98941	undirected	+
ASV_787	ASV_277	0.98941	undirected	+
ASV_503	ASV_277	0.98941	undirected	+
ASV_439	ASV_277	0.98941	undirected	+
ASV_575	ASV_277	0.98941	undirected	+
ASV_746	ASV_277	0.98941	undirected	+
ASV_238	ASV_277	0.98941	undirected	+
ASV_794	ASV_277	0.98941	undirected	+
ASV_1562	ASV_277	0.98941	undirected	+
ASV_732	ASV_277	0.949125	undirected	+
ASV_171	ASV_277	0.98941	undirected	+
ASV_370	ASV_277	0.98941	undirected	+
ASV_279	ASV_153	0.917048	undirected	+
ASV_172	ASV_153	0.739345	undirected	+
ASV_122	ASV_153	0.823077	undirected	+
ASV_290	ASV_153	0.920367	undirected	+
ASV_323	ASV_153	0.699772	undirected	+
ASV_549	ASV_153	0.699772	undirected	+
ASV_934	ASV_153	0.699772	undirected	+
ASV_239	ASV_153	0.896721	undirected	+
ASV_441	ASV_153	0.784967	undirected	+
ASV_386	ASV_153	0.699772	undirected	+
ASV_282	ASV_153	0.954997	undirected	+
ASV_592	ASV_153	0.703325	undirected	+
ASV_229	ASV_153	0.699772	undirected	+
ASV_563	ASV_153	0.980016	undirected	+
ASV_236	ASV_153	0.935056	undirected	+
ASV_566	ASV_153	0.699772	undirected	+
ASV_244	ASV_153	0.708745	undirected	+
ASV_686	ASV_153	0.699772	undirected	+
ASV_622	ASV_153	0.930274	undirected	+
ASV_416	ASV_153	0.699772	undirected	+
ASV_789	ASV_153	0.699772	undirected	+
ASV_273	ASV_153	0.710636	undirected	+
ASV_618	ASV_153	0.933665	undirected	+
ASV_436	ASV_153	0.699772	undirected	+
ASV_530	ASV_153	0.712172	undirected	+
ASV_874	ASV_153	0.699772	undirected	+
ASV_690	ASV_153	0.699772	undirected	+
ASV_1190	ASV_153	0.981094	undirected	+
ASV_433	ASV_153	0.71324	undirected	+
ASV_496	ASV_153	0.699772	undirected	+
ASV_579	ASV_153	0.699772	undirected	+
ASV_379	ASV_153	0.699772	undirected	+
ASV_1565	ASV_153	0.699772	undirected	+
ASV_903	ASV_153	0.699772	undirected	+
ASV_1514	ASV_153	0.699772	undirected	+
ASV_963	ASV_437	0.71028	undirected	+
ASV_787	ASV_437	0.71028	undirected	+
ASV_503	ASV_437	0.71028	undirected	+
ASV_439	ASV_437	0.71028	undirected	+
ASV_575	ASV_437	0.71028	undirected	+
ASV_746	ASV_437	0.71028	undirected	+
ASV_238	ASV_437	0.71028	undirected	+
ASV_794	ASV_437	0.71028	undirected	+
ASV_1562	ASV_437	0.71028	undirected	+
ASV_171	ASV_437	0.71028	undirected	+
ASV_370	ASV_437	0.71028	undirected	+
ASV_459	ASV_211	0.881173	undirected	+
ASV_159	ASV_211	0.740082	undirected	+
ASV_209	ASV_211	0.830418	undirected	+
ASV_85	ASV_211	0.829237	undirected	+
ASV_391	ASV_211	0.878541	undirected	+
ASV_167	ASV_211	0.840155	undirected	+
ASV_279	ASV_211	0.712375	undirected	+
ASV_122	ASV_211	0.77206	undirected	+
ASV_793	ASV_211	0.829237	undirected	+
ASV_591	ASV_211	0.847457	undirected	+
ASV_392	ASV_211	0.829237	undirected	+
ASV_193	ASV_211	0.729813	undirected	+
ASV_403	ASV_211	0.841702	undirected	+
ASV_685	ASV_211	0.99322	undirected	+
ASV_277	ASV_211	0.873138	undirected	+
ASV_676	ASV_211	0.829237	undirected	+
ASV_755	ASV_211	0.865048	undirected	+
ASV_677	ASV_211	0.829237	undirected	+
ASV_498	ASV_211	0.887313	undirected	+
ASV_415	ASV_211	0.868038	undirected	+
ASV_389	ASV_211	0.727473	undirected	+
ASV_356	ASV_211	0.892107	undirected	+
ASV_494	ASV_211	0.848496	undirected	+
ASV_604	ASV_211	0.835799	undirected	+
ASV_748	ASV_211	0.829237	undirected	+
ASV_622	ASV_211	0.743478	undirected	+
ASV_734	ASV_211	0.829237	undirected	+
ASV_670	ASV_211	0.839158	undirected	+
ASV_495	ASV_211	0.910548	undirected	+
ASV_808	ASV_211	0.8753	undirected	+
ASV_485	ASV_211	0.878582	undirected	+
ASV_330	ASV_211	0.829237	undirected	+
ASV_437	ASV_211	0.787274	undirected	+
ASV_963	ASV_211	0.829237	undirected	+
ASV_787	ASV_211	0.829237	undirected	+
ASV_503	ASV_211	0.829237	undirected	+
ASV_439	ASV_211	0.829237	undirected	+
ASV_575	ASV_211	0.829237	undirected	+
ASV_746	ASV_211	0.829237	undirected	+
ASV_238	ASV_211	0.829237	undirected	+
ASV_794	ASV_211	0.829237	undirected	+
ASV_1562	ASV_211	0.829237	undirected	+
ASV_732	ASV_211	0.878057	undirected	+
ASV_171	ASV_211	0.829237	undirected	+
ASV_370	ASV_211	0.829237	undirected	+
ASV_392	ASV_591	0.995117	undirected	+
ASV_239	ASV_591	0.750793	undirected	+
ASV_403	ASV_591	0.712759	undirected	+
ASV_685	ASV_591	0.836226	undirected	+
ASV_282	ASV_591	0.725672	undirected	+
ASV_277	ASV_591	0.996236	undirected	+
ASV_676	ASV_591	0.995117	undirected	+
ASV_755	ASV_591	0.981036	undirected	+
ASV_677	ASV_591	0.995117	undirected	+
ASV_498	ASV_591	0.828877	undirected	+
ASV_415	ASV_591	0.873543	undirected	+
ASV_356	ASV_591	0.873509	undirected	+
ASV_494	ASV_591	0.817441	undirected	+
ASV_604	ASV_591	0.92044	undirected	+
ASV_748	ASV_591	0.995117	undirected	+
ASV_622	ASV_591	0.854118	undirected	+
ASV_734	ASV_591	0.995117	undirected	+
ASV_670	ASV_591	0.927116	undirected	+
ASV_495	ASV_591	0.941867	undirected	+
ASV_808	ASV_591	0.962252	undirected	+
ASV_485	ASV_591	0.93813	undirected	+
ASV_330	ASV_591	0.995117	undirected	+
ASV_437	ASV_591	0.774945	undirected	+
ASV_963	ASV_591	0.995117	undirected	+
ASV_787	ASV_591	0.995117	undirected	+
ASV_503	ASV_591	0.995117	undirected	+
ASV_439	ASV_591	0.995117	undirected	+
ASV_575	ASV_591	0.995117	undirected	+
ASV_746	ASV_591	0.995117	undirected	+
ASV_238	ASV_591	0.995117	undirected	+
ASV_794	ASV_591	0.995117	undirected	+
ASV_1562	ASV_591	0.995117	undirected	+
ASV_732	ASV_591	0.924439	undirected	+
ASV_171	ASV_591	0.995117	undirected	+
ASV_370	ASV_591	0.995117	undirected	+
ASV_677	ASV_755	0.987073	undirected	+
ASV_498	ASV_755	0.845116	undirected	+
ASV_415	ASV_755	0.945737	undirected	+
ASV_356	ASV_755	0.868903	undirected	+
ASV_494	ASV_755	0.905479	undirected	+
ASV_604	ASV_755	0.860107	undirected	+
ASV_748	ASV_755	0.987073	undirected	+
ASV_622	ASV_755	0.882434	undirected	+
ASV_734	ASV_755	0.987073	undirected	+
ASV_670	ASV_755	0.868423	undirected	+
ASV_495	ASV_755	0.946641	undirected	+
ASV_808	ASV_755	0.996021	undirected	+
ASV_485	ASV_755	0.985321	undirected	+
ASV_330	ASV_755	0.987073	undirected	+
ASV_437	ASV_755	0.714618	undirected	+
ASV_963	ASV_755	0.987073	undirected	+
ASV_787	ASV_755	0.987073	undirected	+
ASV_503	ASV_755	0.987073	undirected	+
ASV_439	ASV_755	0.987073	undirected	+
ASV_575	ASV_755	0.987073	undirected	+
ASV_746	ASV_755	0.987073	undirected	+
ASV_238	ASV_755	0.987073	undirected	+
ASV_794	ASV_755	0.987073	undirected	+
ASV_1562	ASV_755	0.987073	undirected	+
ASV_732	ASV_755	0.977897	undirected	+
ASV_171	ASV_755	0.987073	undirected	+
ASV_370	ASV_755	0.987073	undirected	+
ASV_485	ASV_808	0.996614	undirected	+
ASV_330	ASV_808	0.968863	undirected	+
ASV_437	ASV_808	0.709051	undirected	+
ASV_963	ASV_808	0.968863	undirected	+
ASV_787	ASV_808	0.968863	undirected	+
ASV_503	ASV_808	0.968863	undirected	+
ASV_439	ASV_808	0.968863	undirected	+
ASV_575	ASV_808	0.968863	undirected	+
ASV_746	ASV_808	0.968863	undirected	+
ASV_238	ASV_808	0.968863	undirected	+
ASV_794	ASV_808	0.968863	undirected	+
ASV_1562	ASV_808	0.968863	undirected	+
ASV_732	ASV_808	0.992639	undirected	+
ASV_171	ASV_808	0.968863	undirected	+
ASV_370	ASV_808	0.968863	undirected	+
ASV_167	ASV_391	0.791883	undirected	+
ASV_279	ASV_391	0.792065	undirected	+
ASV_122	ASV_391	0.893796	undirected	+
ASV_290	ASV_391	0.705926	undirected	+
ASV_793	ASV_391	0.940288	undirected	+
ASV_591	ASV_391	0.933113	undirected	+
ASV_392	ASV_391	0.940288	undirected	+
ASV_239	ASV_391	0.736715	undirected	+
ASV_403	ASV_391	0.859844	undirected	+
ASV_685	ASV_391	0.869948	undirected	+
ASV_277	ASV_391	0.955872	undirected	+
ASV_676	ASV_391	0.940288	undirected	+
ASV_755	ASV_391	0.982686	undirected	+
ASV_677	ASV_391	0.940288	undirected	+
ASV_498	ASV_391	0.880947	undirected	+
ASV_415	ASV_391	0.989565	undirected	+
ASV_356	ASV_391	0.881922	undirected	+
ASV_494	ASV_391	0.968432	undirected	+
ASV_604	ASV_391	0.812412	undirected	+
ASV_748	ASV_391	0.940288	undirected	+
ASV_622	ASV_391	0.875746	undirected	+
ASV_734	ASV_391	0.940288	undirected	+
ASV_670	ASV_391	0.820556	undirected	+
ASV_495	ASV_391	0.949034	undirected	+
ASV_808	ASV_391	0.995287	undirected	+
ASV_485	ASV_391	0.99989	undirected	+
ASV_330	ASV_391	0.940288	undirected	+
ASV_963	ASV_391	0.940288	undirected	+
ASV_787	ASV_391	0.940288	undirected	+
ASV_503	ASV_391	0.940288	undirected	+
ASV_439	ASV_391	0.940288	undirected	+
ASV_575	ASV_391	0.940288	undirected	+
ASV_746	ASV_391	0.940288	undirected	+
ASV_238	ASV_391	0.940288	undirected	+
ASV_794	ASV_391	0.940288	undirected	+
ASV_1562	ASV_391	0.940288	undirected	+
ASV_732	ASV_391	0.999705	undirected	+
ASV_171	ASV_391	0.940288	undirected	+
ASV_370	ASV_391	0.940288	undirected	+
ASV_356	ASV_415	0.870969	undirected	+
ASV_494	ASV_415	0.994244	undirected	+
ASV_604	ASV_415	0.755905	undirected	+
ASV_748	ASV_415	0.881434	undirected	+
ASV_622	ASV_415	0.849615	undirected	+
ASV_734	ASV_415	0.881434	undirected	+
ASV_670	ASV_415	0.763721	undirected	+
ASV_495	ASV_415	0.928214	undirected	+
ASV_808	ASV_415	0.97093	undirected	+
ASV_485	ASV_415	0.987324	undirected	+
ASV_330	ASV_415	0.881434	undirected	+
ASV_963	ASV_415	0.881434	undirected	+
ASV_787	ASV_415	0.881434	undirected	+
ASV_503	ASV_415	0.881434	undirected	+
ASV_439	ASV_415	0.881434	undirected	+
ASV_575	ASV_415	0.881434	undirected	+
ASV_746	ASV_415	0.881434	undirected	+
ASV_238	ASV_415	0.881434	undirected	+
ASV_794	ASV_415	0.881434	undirected	+
ASV_1562	ASV_415	0.881434	undirected	+
ASV_732	ASV_415	0.992772	undirected	+
ASV_171	ASV_415	0.881434	undirected	+
ASV_370	ASV_415	0.881434	undirected	+
ASV_330	ASV_485	0.945224	undirected	+
ASV_963	ASV_485	0.945224	undirected	+
ASV_787	ASV_485	0.945224	undirected	+
ASV_503	ASV_485	0.945224	undirected	+
ASV_439	ASV_485	0.945224	undirected	+
ASV_575	ASV_485	0.945224	undirected	+
ASV_746	ASV_485	0.945224	undirected	+
ASV_238	ASV_485	0.945224	undirected	+
ASV_794	ASV_485	0.945224	undirected	+
ASV_1562	ASV_485	0.945224	undirected	+
ASV_732	ASV_485	0.999236	undirected	+
ASV_171	ASV_485	0.945224	undirected	+
ASV_370	ASV_485	0.945224	undirected	+
ASV_171	ASV_732	0.931746	undirected	+
ASV_370	ASV_732	0.931746	undirected	+
ASV_333	ASV_146	0.768021	undirected	+
ASV_126	ASV_146	0.758129	undirected	+
ASV_132	ASV_146	0.753052	undirected	+
ASV_102	ASV_146	0.71669	undirected	+
ASV_79	ASV_146	0.720778	undirected	+
ASV_222	ASV_146	0.745137	undirected	+
ASV_347	ASV_146	0.771502	undirected	+
ASV_240	ASV_146	0.762507	undirected	+
ASV_582	ASV_146	0.758129	undirected	+
ASV_319	ASV_146	0.712006	undirected	+
ASV_518	ASV_146	0.720356	undirected	+
ASV_202	ASV_146	0.731465	undirected	+
ASV_153	ASV_146	0.784861	undirected	+
ASV_172	ASV_146	0.747131	undirected	+
ASV_491	ASV_146	0.749626	undirected	+
ASV_323	ASV_146	0.758129	undirected	+
ASV_619	ASV_146	0.767607	undirected	+
ASV_549	ASV_146	0.758129	undirected	+
ASV_934	ASV_146	0.758129	undirected	+
ASV_441	ASV_146	0.712596	undirected	+
ASV_386	ASV_146	0.758129	undirected	+
ASV_282	ASV_146	0.772633	undirected	+
ASV_592	ASV_146	0.75524	undirected	+
ASV_229	ASV_146	0.758129	undirected	+
ASV_563	ASV_146	0.830527	undirected	+
ASV_236	ASV_146	0.864022	undirected	+
ASV_566	ASV_146	0.758129	undirected	+
ASV_686	ASV_146	0.758129	undirected	+
ASV_416	ASV_146	0.758129	undirected	+
ASV_789	ASV_146	0.758129	undirected	+
ASV_273	ASV_146	0.702553	undirected	+
ASV_160	ASV_146	0.745601	undirected	+
ASV_618	ASV_146	0.807577	undirected	+
ASV_436	ASV_146	0.758129	undirected	+
ASV_530	ASV_146	0.711416	undirected	+
ASV_874	ASV_146	0.758129	undirected	+
ASV_690	ASV_146	0.758129	undirected	+
ASV_1190	ASV_146	0.804621	undirected	+
ASV_433	ASV_146	0.724291	undirected	+
ASV_496	ASV_146	0.758129	undirected	+
ASV_631	ASV_146	0.744302	undirected	+
ASV_514	ASV_146	0.763339	undirected	+
ASV_579	ASV_146	0.758129	undirected	+
ASV_379	ASV_146	0.758129	undirected	+
ASV_1565	ASV_146	0.758129	undirected	+
ASV_903	ASV_146	0.758129	undirected	+
ASV_1514	ASV_146	0.758129	undirected	+
ASV_211	ASV_532	0.829237	undirected	+
ASV_459	ASV_532	0.915732	undirected	+
ASV_63	ASV_532	0.710225	undirected	+
ASV_159	ASV_532	0.928282	undirected	+
ASV_209	ASV_532	0.767717	undirected	+
ASV_85	ASV_532	1	undirected	+
ASV_391	ASV_532	0.940288	undirected	+
ASV_167	ASV_532	0.729339	undirected	+
ASV_122	ASV_532	0.958494	undirected	+
ASV_793	ASV_532	1	undirected	+
ASV_591	ASV_532	0.995117	undirected	+
ASV_392	ASV_532	1	undirected	+
ASV_239	ASV_532	0.738206	undirected	+
ASV_685	ASV_532	0.827412	undirected	+
ASV_282	ASV_532	0.70915	undirected	+
ASV_277	ASV_532	0.98941	undirected	+
ASV_676	ASV_532	1	undirected	+
ASV_755	ASV_532	0.987073	undirected	+
ASV_677	ASV_532	1	undirected	+
ASV_498	ASV_532	0.790538	undirected	+
ASV_415	ASV_532	0.881434	undirected	+
ASV_356	ASV_532	0.833396	undirected	+
ASV_494	ASV_532	0.825756	undirected	+
ASV_604	ASV_532	0.877364	undirected	+
ASV_748	ASV_532	1	undirected	+
ASV_622	ASV_532	0.863596	undirected	+
ASV_734	ASV_532	1	undirected	+
ASV_670	ASV_532	0.885597	undirected	+
ASV_495	ASV_532	0.918155	undirected	+
ASV_808	ASV_532	0.968863	undirected	+
ASV_485	ASV_532	0.945224	undirected	+
ASV_330	ASV_532	1	undirected	+
ASV_437	ASV_532	0.71028	undirected	+
ASV_963	ASV_532	1	undirected	+
ASV_787	ASV_532	1	undirected	+
ASV_503	ASV_532	1	undirected	+
ASV_439	ASV_532	1	undirected	+
ASV_575	ASV_532	1	undirected	+
ASV_746	ASV_532	1	undirected	+
ASV_238	ASV_532	1	undirected	+
ASV_794	ASV_532	1	undirected	+
ASV_1562	ASV_532	1	undirected	+
ASV_732	ASV_532	0.931746	undirected	+
ASV_171	ASV_532	1	undirected	+
ASV_370	ASV_532	1	undirected	+
ASV_391	ASV_85	0.940288	undirected	+
ASV_167	ASV_85	0.729339	undirected	+
ASV_122	ASV_85	0.958494	undirected	+
ASV_793	ASV_85	1	undirected	+
ASV_591	ASV_85	0.995117	undirected	+
ASV_392	ASV_85	1	undirected	+
ASV_239	ASV_85	0.738206	undirected	+
ASV_685	ASV_85	0.827412	undirected	+
ASV_282	ASV_85	0.70915	undirected	+
ASV_277	ASV_85	0.98941	undirected	+
ASV_676	ASV_85	1	undirected	+
ASV_755	ASV_85	0.987073	undirected	+
ASV_677	ASV_85	1	undirected	+
ASV_498	ASV_85	0.790538	undirected	+
ASV_415	ASV_85	0.881434	undirected	+
ASV_356	ASV_85	0.833396	undirected	+
ASV_494	ASV_85	0.825756	undirected	+
ASV_604	ASV_85	0.877364	undirected	+
ASV_748	ASV_85	1	undirected	+
ASV_622	ASV_85	0.863596	undirected	+
ASV_734	ASV_85	1	undirected	+
ASV_670	ASV_85	0.885597	undirected	+
ASV_495	ASV_85	0.918155	undirected	+
ASV_808	ASV_85	0.968863	undirected	+
ASV_485	ASV_85	0.945224	undirected	+
ASV_330	ASV_85	1	undirected	+
ASV_437	ASV_85	0.71028	undirected	+
ASV_963	ASV_85	1	undirected	+
ASV_787	ASV_85	1	undirected	+
ASV_503	ASV_85	1	undirected	+
ASV_439	ASV_85	1	undirected	+
ASV_575	ASV_85	1	undirected	+
ASV_746	ASV_85	1	undirected	+
ASV_238	ASV_85	1	undirected	+
ASV_794	ASV_85	1	undirected	+
ASV_1562	ASV_85	1	undirected	+
ASV_732	ASV_85	0.931746	undirected	+
ASV_171	ASV_85	1	undirected	+
ASV_370	ASV_85	1	undirected	+
ASV_591	ASV_793	0.995117	undirected	+
ASV_392	ASV_793	1	undirected	+
ASV_239	ASV_793	0.738206	undirected	+
ASV_685	ASV_793	0.827412	undirected	+
ASV_282	ASV_793	0.70915	undirected	+
ASV_277	ASV_793	0.98941	undirected	+
ASV_676	ASV_793	1	undirected	+
ASV_755	ASV_793	0.987073	undirected	+
ASV_677	ASV_793	1	undirected	+
ASV_498	ASV_793	0.790538	undirected	+
ASV_415	ASV_793	0.881434	undirected	+
ASV_356	ASV_793	0.833396	undirected	+
ASV_494	ASV_793	0.825756	undirected	+
ASV_604	ASV_793	0.877364	undirected	+
ASV_748	ASV_793	1	undirected	+
ASV_622	ASV_793	0.863596	undirected	+
ASV_734	ASV_793	1	undirected	+
ASV_670	ASV_793	0.885597	undirected	+
ASV_495	ASV_793	0.918155	undirected	+
ASV_808	ASV_793	0.968863	undirected	+
ASV_485	ASV_793	0.945224	undirected	+
ASV_330	ASV_793	1	undirected	+
ASV_437	ASV_793	0.71028	undirected	+
ASV_963	ASV_793	1	undirected	+
ASV_787	ASV_793	1	undirected	+
ASV_503	ASV_793	1	undirected	+
ASV_439	ASV_793	1	undirected	+
ASV_575	ASV_793	1	undirected	+
ASV_746	ASV_793	1	undirected	+
ASV_238	ASV_793	1	undirected	+
ASV_794	ASV_793	1	undirected	+
ASV_1562	ASV_793	1	undirected	+
ASV_732	ASV_793	0.931746	undirected	+
ASV_171	ASV_793	1	undirected	+
ASV_370	ASV_793	1	undirected	+
ASV_239	ASV_392	0.738206	undirected	+
ASV_685	ASV_392	0.827412	undirected	+
ASV_282	ASV_392	0.70915	undirected	+
ASV_277	ASV_392	0.98941	undirected	+
ASV_676	ASV_392	1	undirected	+
ASV_755	ASV_392	0.987073	undirected	+
ASV_677	ASV_392	1	undirected	+
ASV_498	ASV_392	0.790538	undirected	+
ASV_415	ASV_392	0.881434	undirected	+
ASV_356	ASV_392	0.833396	undirected	+
ASV_494	ASV_392	0.825756	undirected	+
ASV_604	ASV_392	0.877364	undirected	+
ASV_748	ASV_392	1	undirected	+
ASV_622	ASV_392	0.863596	undirected	+
ASV_734	ASV_392	1	undirected	+
ASV_670	ASV_392	0.885597	undirected	+
ASV_495	ASV_392	0.918155	undirected	+
ASV_808	ASV_392	0.968863	undirected	+
ASV_485	ASV_392	0.945224	undirected	+
ASV_330	ASV_392	1	undirected	+
ASV_437	ASV_392	0.71028	undirected	+
ASV_963	ASV_392	1	undirected	+
ASV_787	ASV_392	1	undirected	+
ASV_503	ASV_392	1	undirected	+
ASV_439	ASV_392	1	undirected	+
ASV_575	ASV_392	1	undirected	+
ASV_746	ASV_392	1	undirected	+
ASV_238	ASV_392	1	undirected	+
ASV_794	ASV_392	1	undirected	+
ASV_1562	ASV_392	1	undirected	+
ASV_732	ASV_392	0.931746	undirected	+
ASV_171	ASV_392	1	undirected	+
ASV_370	ASV_392	1	undirected	+
ASV_755	ASV_676	0.987073	undirected	+
ASV_677	ASV_676	1	undirected	+
ASV_498	ASV_676	0.790538	undirected	+
ASV_415	ASV_676	0.881434	undirected	+
ASV_356	ASV_676	0.833396	undirected	+
ASV_494	ASV_676	0.825756	undirected	+
ASV_604	ASV_676	0.877364	undirected	+
ASV_748	ASV_676	1	undirected	+
ASV_622	ASV_676	0.863596	undirected	+
ASV_734	ASV_676	1	undirected	+
ASV_670	ASV_676	0.885597	undirected	+
ASV_495	ASV_676	0.918155	undirected	+
ASV_808	ASV_676	0.968863	undirected	+
ASV_485	ASV_676	0.945224	undirected	+
ASV_330	ASV_676	1	undirected	+
ASV_437	ASV_676	0.71028	undirected	+
ASV_963	ASV_676	1	undirected	+
ASV_787	ASV_676	1	undirected	+
ASV_503	ASV_676	1	undirected	+
ASV_439	ASV_676	1	undirected	+
ASV_575	ASV_676	1	undirected	+
ASV_746	ASV_676	1	undirected	+
ASV_238	ASV_676	1	undirected	+
ASV_794	ASV_676	1	undirected	+
ASV_1562	ASV_676	1	undirected	+
ASV_732	ASV_676	0.931746	undirected	+
ASV_171	ASV_676	1	undirected	+
ASV_370	ASV_676	1	undirected	+
ASV_498	ASV_677	0.790538	undirected	+
ASV_415	ASV_677	0.881434	undirected	+
ASV_356	ASV_677	0.833396	undirected	+
ASV_494	ASV_677	0.825756	undirected	+
ASV_604	ASV_677	0.877364	undirected	+
ASV_748	ASV_677	1	undirected	+
ASV_622	ASV_677	0.863596	undirected	+
ASV_734	ASV_677	1	undirected	+
ASV_670	ASV_677	0.885597	undirected	+
ASV_495	ASV_677	0.918155	undirected	+
ASV_808	ASV_677	0.968863	undirected	+
ASV_485	ASV_677	0.945224	undirected	+
ASV_330	ASV_677	1	undirected	+
ASV_437	ASV_677	0.71028	undirected	+
ASV_963	ASV_677	1	undirected	+
ASV_787	ASV_677	1	undirected	+
ASV_503	ASV_677	1	undirected	+
ASV_439	ASV_677	1	undirected	+
ASV_575	ASV_677	1	undirected	+
ASV_746	ASV_677	1	undirected	+
ASV_238	ASV_677	1	undirected	+
ASV_794	ASV_677	1	undirected	+
ASV_1562	ASV_677	1	undirected	+
ASV_732	ASV_677	0.931746	undirected	+
ASV_171	ASV_677	1	undirected	+
ASV_370	ASV_677	1	undirected	+
ASV_622	ASV_748	0.863596	undirected	+
ASV_734	ASV_748	1	undirected	+
ASV_670	ASV_748	0.885597	undirected	+
ASV_495	ASV_748	0.918155	undirected	+
ASV_808	ASV_748	0.968863	undirected	+
ASV_485	ASV_748	0.945224	undirected	+
ASV_330	ASV_748	1	undirected	+
ASV_437	ASV_748	0.71028	undirected	+
ASV_963	ASV_748	1	undirected	+
ASV_787	ASV_748	1	undirected	+
ASV_503	ASV_748	1	undirected	+
ASV_439	ASV_748	1	undirected	+
ASV_575	ASV_748	1	undirected	+
ASV_746	ASV_748	1	undirected	+
ASV_238	ASV_748	1	undirected	+
ASV_794	ASV_748	1	undirected	+
ASV_1562	ASV_748	1	undirected	+
ASV_732	ASV_748	0.931746	undirected	+
ASV_171	ASV_748	1	undirected	+
ASV_370	ASV_748	1	undirected	+
ASV_670	ASV_734	0.885597	undirected	+
ASV_495	ASV_734	0.918155	undirected	+
ASV_808	ASV_734	0.968863	undirected	+
ASV_485	ASV_734	0.945224	undirected	+
ASV_330	ASV_734	1	undirected	+
ASV_437	ASV_734	0.71028	undirected	+
ASV_963	ASV_734	1	undirected	+
ASV_787	ASV_734	1	undirected	+
ASV_503	ASV_734	1	undirected	+
ASV_439	ASV_734	1	undirected	+
ASV_575	ASV_734	1	undirected	+
ASV_746	ASV_734	1	undirected	+
ASV_238	ASV_734	1	undirected	+
ASV_794	ASV_734	1	undirected	+
ASV_1562	ASV_734	1	undirected	+
ASV_732	ASV_734	0.931746	undirected	+
ASV_171	ASV_734	1	undirected	+
ASV_370	ASV_734	1	undirected	+
ASV_437	ASV_330	0.71028	undirected	+
ASV_963	ASV_330	1	undirected	+
ASV_787	ASV_330	1	undirected	+
ASV_503	ASV_330	1	undirected	+
ASV_439	ASV_330	1	undirected	+
ASV_575	ASV_330	1	undirected	+
ASV_746	ASV_330	1	undirected	+
ASV_238	ASV_330	1	undirected	+
ASV_794	ASV_330	1	undirected	+
ASV_1562	ASV_330	1	undirected	+
ASV_732	ASV_330	0.931746	undirected	+
ASV_171	ASV_330	1	undirected	+
ASV_370	ASV_330	1	undirected	+
ASV_787	ASV_963	1	undirected	+
ASV_503	ASV_963	1	undirected	+
ASV_439	ASV_963	1	undirected	+
ASV_575	ASV_963	1	undirected	+
ASV_746	ASV_963	1	undirected	+
ASV_238	ASV_963	1	undirected	+
ASV_794	ASV_963	1	undirected	+
ASV_1562	ASV_963	1	undirected	+
ASV_732	ASV_963	0.931746	undirected	+
ASV_171	ASV_963	1	undirected	+
ASV_370	ASV_963	1	undirected	+
ASV_503	ASV_787	1	undirected	+
ASV_439	ASV_787	1	undirected	+
ASV_575	ASV_787	1	undirected	+
ASV_746	ASV_787	1	undirected	+
ASV_238	ASV_787	1	undirected	+
ASV_794	ASV_787	1	undirected	+
ASV_1562	ASV_787	1	undirected	+
ASV_732	ASV_787	0.931746	undirected	+
ASV_171	ASV_787	1	undirected	+
ASV_370	ASV_787	1	undirected	+
ASV_439	ASV_503	1	undirected	+
ASV_575	ASV_503	1	undirected	+
ASV_746	ASV_503	1	undirected	+
ASV_238	ASV_503	1	undirected	+
ASV_794	ASV_503	1	undirected	+
ASV_1562	ASV_503	1	undirected	+
ASV_732	ASV_503	0.931746	undirected	+
ASV_171	ASV_503	1	undirected	+
ASV_370	ASV_503	1	undirected	+
ASV_575	ASV_439	1	undirected	+
ASV_746	ASV_439	1	undirected	+
ASV_238	ASV_439	1	undirected	+
ASV_794	ASV_439	1	undirected	+
ASV_1562	ASV_439	1	undirected	+
ASV_732	ASV_439	0.931746	undirected	+
ASV_171	ASV_439	1	undirected	+
ASV_370	ASV_439	1	undirected	+
ASV_746	ASV_575	1	undirected	+
ASV_238	ASV_575	1	undirected	+
ASV_794	ASV_575	1	undirected	+
ASV_1562	ASV_575	1	undirected	+
ASV_732	ASV_575	0.931746	undirected	+
ASV_171	ASV_575	1	undirected	+
ASV_370	ASV_575	1	undirected	+
ASV_238	ASV_746	1	undirected	+
ASV_794	ASV_746	1	undirected	+
ASV_1562	ASV_746	1	undirected	+
ASV_732	ASV_746	0.931746	undirected	+
ASV_171	ASV_746	1	undirected	+
ASV_370	ASV_746	1	undirected	+
ASV_794	ASV_238	1	undirected	+
ASV_1562	ASV_238	1	undirected	+
ASV_732	ASV_238	0.931746	undirected	+
ASV_171	ASV_238	1	undirected	+
ASV_370	ASV_238	1	undirected	+
ASV_1562	ASV_794	1	undirected	+
ASV_732	ASV_794	0.931746	undirected	+
ASV_171	ASV_794	1	undirected	+
ASV_370	ASV_794	1	undirected	+
ASV_732	ASV_1562	0.931746	undirected	+
ASV_171	ASV_1562	1	undirected	+
ASV_370	ASV_1562	1	undirected	+
ASV_370	ASV_171	1	undirected	+
ASV_277	ASV_685	0.857736	undirected	+
ASV_676	ASV_685	0.827412	undirected	+
ASV_755	ASV_685	0.860008	undirected	+
ASV_677	ASV_685	0.827412	undirected	+
ASV_498	ASV_685	0.832973	undirected	+
ASV_602	ASV_685	0.752783	undirected	+
ASV_415	ASV_685	0.856887	undirected	+
ASV_356	ASV_685	0.838931	undirected	+
ASV_494	ASV_685	0.835593	undirected	+
ASV_604	ASV_685	0.788426	undirected	+
ASV_748	ASV_685	0.827412	undirected	+
ASV_622	ASV_685	0.739336	undirected	+
ASV_734	ASV_685	0.827412	undirected	+
ASV_670	ASV_685	0.793236	undirected	+
ASV_495	ASV_685	0.874038	undirected	+
ASV_808	ASV_685	0.868529	undirected	+
ASV_485	ASV_685	0.870262	undirected	+
ASV_330	ASV_685	0.827412	undirected	+
ASV_437	ASV_685	0.716321	undirected	+
ASV_963	ASV_685	0.827412	undirected	+
ASV_787	ASV_685	0.827412	undirected	+
ASV_503	ASV_685	0.827412	undirected	+
ASV_439	ASV_685	0.827412	undirected	+
ASV_575	ASV_685	0.827412	undirected	+
ASV_746	ASV_685	0.827412	undirected	+
ASV_238	ASV_685	0.827412	undirected	+
ASV_794	ASV_685	0.827412	undirected	+
ASV_1562	ASV_685	0.827412	undirected	+
ASV_732	ASV_685	0.86902	undirected	+
ASV_171	ASV_685	0.827412	undirected	+
ASV_370	ASV_685	0.827412	undirected	+
ASV_604	ASV_494	0.70367	undirected	+
ASV_748	ASV_494	0.825756	undirected	+
ASV_622	ASV_494	0.818701	undirected	+
ASV_734	ASV_494	0.825756	undirected	+
ASV_670	ASV_494	0.711136	undirected	+
ASV_495	ASV_494	0.900187	undirected	+
ASV_808	ASV_494	0.939696	undirected	+
ASV_485	ASV_494	0.964636	undirected	+
ASV_330	ASV_494	0.825756	undirected	+
ASV_963	ASV_494	0.825756	undirected	+
ASV_787	ASV_494	0.825756	undirected	+
ASV_503	ASV_494	0.825756	undirected	+
ASV_439	ASV_494	0.825756	undirected	+
ASV_575	ASV_494	0.825756	undirected	+
ASV_746	ASV_494	0.825756	undirected	+
ASV_238	ASV_494	0.825756	undirected	+
ASV_794	ASV_494	0.825756	undirected	+
ASV_1562	ASV_494	0.825756	undirected	+
ASV_732	ASV_494	0.974199	undirected	+
ASV_171	ASV_494	0.825756	undirected	+
ASV_370	ASV_494	0.825756	undirected	+
ASV_282	ASV_441	0.901866	undirected	+
ASV_251	ASV_441	0.729422	undirected	+
ASV_563	ASV_441	0.772615	undirected	+
ASV_389	ASV_441	0.73584	undirected	+
ASV_682	ASV_441	0.706459	undirected	+
ASV_236	ASV_441	0.860954	undirected	+
ASV_622	ASV_441	0.717906	undirected	+
ASV_26	ASV_441	0.790365	undirected	+
ASV_212	ASV_441	0.775796	undirected	+
ASV_160	ASV_441	0.751426	undirected	+
ASV_618	ASV_441	0.88456	undirected	+
ASV_437	ASV_441	0.728589	undirected	+
ASV_836	ASV_441	0.766698	undirected	+
ASV_578	ASV_441	0.710249	undirected	+
ASV_1190	ASV_441	0.75184	undirected	+
ASV_631	ASV_441	0.752995	undirected	+
ASV_122	ASV_279	0.812022	undirected	+
ASV_290	ASV_279	0.962355	undirected	+
ASV_591	ASV_279	0.701198	undirected	+
ASV_239	ASV_279	0.907066	undirected	+
ASV_403	ASV_279	0.793414	undirected	+
ASV_441	ASV_279	0.861427	undirected	+
ASV_282	ASV_279	0.940554	undirected	+
ASV_277	ASV_279	0.735563	undirected	+
ASV_755	ASV_279	0.749777	undirected	+
ASV_498	ASV_279	0.787124	undirected	+
ASV_415	ASV_279	0.806022	undirected	+
ASV_563	ASV_279	0.846003	undirected	+
ASV_236	ASV_279	0.809866	undirected	+
ASV_356	ASV_279	0.770657	undirected	+
ASV_494	ASV_279	0.805506	undirected	+
ASV_622	ASV_279	0.93496	undirected	+
ASV_495	ASV_279	0.788047	undirected	+
ASV_808	ASV_279	0.773377	undirected	+
ASV_618	ASV_279	0.868945	undirected	+
ASV_485	ASV_279	0.789695	undirected	+
ASV_1190	ASV_279	0.850391	undirected	+
ASV_732	ASV_279	0.795577	undirected	+
ASV_403	ASV_193	0.906408	undirected	+
ASV_441	ASV_193	0.718743	undirected	+
ASV_498	ASV_193	0.918501	undirected	+
[truncated: 10,587 more rows]

## Sheet: Bac_GTD escape_edgenode
ID	Kingdom	Phylum	Class	Order	Family	Genus	Species	mean	Label
ASV_141	Bacteria	Bacteroidota	Bacteroidia	Sphingobacteriales	Sphingobacteriaceae	Pedobacter	NA	0.00234429	ASV_141
ASV_113	Bacteria	Bacteroidota	Bacteroidia	Sphingobacteriales	Sphingobacteriaceae	Pedobacter	NA	0.00206288	ASV_113
ASV_247	Bacteria	Bacteroidota	Bacteroidia	Sphingobacteriales	Sphingobacteriaceae	Pedobacter	ginsengiterrae	0.00169775	ASV_247
ASV_42	Bacteria	Actinobacteriota	Actinobacteria	Micrococcales	Microbacteriaceae	Microbacterium	NA	0.00166733	ASV_42
ASV_235	Bacteria	Bacteroidota	Bacteroidia	Cytophagales	Hymenobacteraceae	Hymenobacter	NA	0.00159307	ASV_235
ASV_65	Bacteria	Proteobacteria	Gammaproteobacteria	Burkholderiales	Oxalobacteraceae	Massilia	NA	0.00126954	ASV_65
ASV_204	Bacteria	Actinobacteriota	Actinobacteria	Micrococcales	Sanguibacteraceae	Sanguibacter-Flavimobilis	NA	0.00123202	ASV_204
ASV_301	Bacteria	Actinobacteriota	Actinobacteria	Micrococcales	Microbacteriaceae	Plantibacter	NA	0.00109809	ASV_301
ASV_211	Bacteria	Bacteroidota	Bacteroidia	Cytophagales	Spirosomaceae	Spirosoma	NA	0.00108222	ASV_211
ASV_459	Bacteria	Bacteroidota	Bacteroidia	Flavobacteriales	Weeksellaceae	Chryseobacterium	NA	0.00103427	ASV_459
ASV_208	Bacteria	Actinobacteriota	Actinobacteria	Propionibacteriales	Nocardioidaceae	Marmoricola	scoriae	0.000961499	ASV_208
ASV_151	Bacteria	Proteobacteria	Gammaproteobacteria	Pseudomonadales	Pseudomonadaceae	Pseudomonas	NA	0.000902362	ASV_151
ASV_425	Bacteria	Bacteroidota	Bacteroidia	Flavobacteriales	Weeksellaceae	Chryseobacterium	NA	0.000897056	ASV_425
ASV_431	Bacteria	Proteobacteria	Gammaproteobacteria	Pseudomonadales	Pseudomonadaceae	Pseudomonas	NA	0.000883291	ASV_431
ASV_209	Bacteria	Proteobacteria	Alphaproteobacteria	Rhodobacterales	Rhodobacteraceae	Rubellimicrobium	NA	0.000868325	ASV_209
ASV_253	Bacteria	Proteobacteria	Alphaproteobacteria	Sphingomonadales	Sphingomonadaceae	Sphingomonas	NA	0.000817095	ASV_253
ASV_96	Bacteria	Proteobacteria	Gammaproteobacteria	Burkholderiales	Comamonadaceae	Variovorax	NA	0.000752288	ASV_96
ASV_167	Bacteria	Actinobacteriota	Actinobacteria	Micrococcales	Microbacteriaceae	Rathayibacter	NA	0.000697845	ASV_167
ASV_462	Bacteria	Actinobacteriota	Actinobacteria	Micrococcales	Microbacteriaceae	Okibacterium	fritillariae	0.000679287	ASV_462
ASV_303	Bacteria	Bacteroidota	Bacteroidia	Sphingobacteriales	Sphingobacteriaceae	Pedobacter	agri	0.000517859	ASV_303
ASV_193	Bacteria	Proteobacteria	Alphaproteobacteria	Sphingomonadales	Sphingomonadaceae	Sphingomonas	NA	0.000510771	ASV_193
ASV_403	Bacteria	Actinobacteriota	Actinobacteria	Frankiales	Nakamurellaceae	Nakamurella	NA	0.000496625	ASV_403
ASV_441	Bacteria	Proteobacteria	Alphaproteobacteria	Sphingomonadales	Sphingomonadaceae	NA	NA	0.000495334	ASV_441
ASV_607	Bacteria	Bacteroidota	Bacteroidia	Sphingobacteriales	Sphingobacteriaceae	Pedobacter	NA	0.000484089	ASV_607
ASV_498	Bacteria	Actinobacteriota	Actinobacteria	Frankiales	Geodermatophilaceae	Modestobacter	NA	0.000444846	ASV_498
ASV_596	Bacteria	Bacteroidota	Bacteroidia	Flavobacteriales	Flavobacteriaceae	Flavobacterium	NA	0.000442793	ASV_596
ASV_288	Bacteria	Actinobacteriota	Actinobacteria	Propionibacteriales	Nocardioidaceae	Nocardioides	NA	0.000418272	ASV_288
ASV_389	Bacteria	Proteobacteria	Alphaproteobacteria	Rhizobiales	Beijerinckiaceae	Methylobacterium-Methylorubrum	NA	0.000406434	ASV_389
ASV_682	Bacteria	Proteobacteria	Gammaproteobacteria	Burkholderiales	Oxalobacteraceae	Duganella	zoogloeoides	0.000404076	ASV_682
ASV_373	Bacteria	Proteobacteria	Alphaproteobacteria	Sphingomonadales	Sphingomonadaceae	NA	NA	0.000401171	ASV_373
ASV_356	Bacteria	Actinobacteriota	Actinobacteria	Corynebacteriales	Nocardiaceae	Rhodococcus	NA	0.000401023	ASV_356
ASV_604	Bacteria	Bacteroidota	Bacteroidia	Cytophagales	Spirosomaceae	Dyadobacter	NA	0.000391907	ASV_604
ASV_324	Bacteria	Bacteroidota	Bacteroidia	Cytophagales	Spirosomaceae	Dyadobacter	alkalitolerans	0.000385951	ASV_324
ASV_254	Bacteria	Proteobacteria	Gammaproteobacteria	Burkholderiales	Oxalobacteraceae	Massilia	NA	0.000364788	ASV_254
ASV_185	Bacteria	Actinobacteriota	Actinobacteria	Micrococcales	Microbacteriaceae	Curtobacterium	NA	0.000353316	ASV_185
ASV_539	Bacteria	Actinobacteriota	Actinobacteria	Micrococcales	Microbacteriaceae	Clavibacter	NA	0.0003512	ASV_539
ASV_670	Bacteria	Actinobacteriota	Actinobacteria	Frankiales	NA	NA	NA	0.000341077	ASV_670
ASV_147	Bacteria	Proteobacteria	Gammaproteobacteria	Burkholderiales	Oxalobacteraceae	Massilia	NA	0.000323491	ASV_147
ASV_192	Bacteria	Proteobacteria	Gammaproteobacteria	Burkholderiales	Oxalobacteraceae	Massilia	NA	0.000318693	ASV_192
ASV_625	Bacteria	Proteobacteria	Alphaproteobacteria	Rhizobiales	Rhizobiaceae	[Rhizobium] sphaerophysae group	NA	0.000302843	ASV_625
ASV_495	Bacteria	Proteobacteria	Alphaproteobacteria	Sphingomonadales	Sphingomonadaceae	NA	NA	0.000299309	ASV_495
ASV_48	Bacteria	Proteobacteria	Gammaproteobacteria	Burkholderiales	Alcaligenaceae	NA	NA	0.000293666	ASV_48
ASV_500	Bacteria	Proteobacteria	Alphaproteobacteria	Rhizobiales	Devosiaceae	Devosia	NA	0.000246642	ASV_500
ASV_437	Bacteria	Actinobacteriota	Actinobacteria	Micrococcales	Microbacteriaceae	Microbacterium	lemovicicum	0.000242053	ASV_437
ASV_420	Bacteria	Abditibacteriota	Abditibacteria	Abditibacteriales	Abditibacteriaceae	Abditibacterium	NA	0.000227132	ASV_420
ASV_521	Bacteria	Actinobacteriota	Actinobacteria	Micrococcales	Microbacteriaceae	Naasia	NA	0.0002237	ASV_521
ASV_492	Bacteria	Proteobacteria	Gammaproteobacteria	Burkholderiales	Oxalobacteraceae	NA	NA	0.000201895	ASV_492
ASV_788	Bacteria	Bacteroidota	Bacteroidia	Sphingobacteriales	Sphingobacteriaceae	Mucilaginibacter	NA	0.000185244	ASV_788
ASV_457	Bacteria	Proteobacteria	Alphaproteobacteria	Caulobacterales	Caulobacteraceae	NA	NA	0.000180274	ASV_457
ASV_527	Bacteria	Proteobacteria	Alphaproteobacteria	Rhizobiales	Devosiaceae	Devosia	NA	0.000180064	ASV_527
ASV_895	Bacteria	Bacteroidota	Bacteroidia	Sphingobacteriales	Sphingobacteriaceae	Pedobacter	NA	0.000178952	ASV_895
ASV_242	Bacteria	Bacteroidota	Bacteroidia	Cytophagales	Hymenobacteraceae	Hymenobacter	NA	0.000163534	ASV_242
ASV_683	Bacteria	Bacteroidota	Bacteroidia	Sphingobacteriales	Sphingobacteriaceae	Pedobacter	NA	0.00015601	ASV_683
ASV_1007	Bacteria	Actinobacteriota	Actinobacteria	Micrococcales	Micrococcaceae	Pseudarthrobacter	NA	0.000137656	ASV_1007
ASV_468	Bacteria	Actinobacteriota	Actinobacteria	Corynebacteriales	Corynebacteriaceae	Corynebacterium	NA	0.000128479	ASV_468
ASV_548	Bacteria	Proteobacteria	Gammaproteobacteria	Burkholderiales	Comamonadaceae	Rhizobacter	NA	0.000126184	ASV_548
ASV_616	Bacteria	Bacteroidota	Bacteroidia	Chitinophagales	Chitinophagaceae	NA	NA	0.000119302	ASV_616
ASV_552	Bacteria	Proteobacteria	Alphaproteobacteria	Sphingomonadales	Sphingomonadaceae	Sphingomonas	NA	0.000108002	ASV_552
ASV_867	Bacteria	Actinobacteriota	Actinobacteria	Micrococcales	Microbacteriaceae	Parafrigoribacterium	NA	0.000105536	ASV_867
ASV_465	Bacteria	Proteobacteria	Alphaproteobacteria	Acetobacterales	Acetobacteraceae	NA	NA	0.000103242	ASV_465
ASV_704	Bacteria	Proteobacteria	Alphaproteobacteria	Sphingomonadales	Sphingomonadaceae	Sphingomonas	NA	9.40647e-05	ASV_704
ASV_699	Bacteria	Proteobacteria	Alphaproteobacteria	Rhizobiales	Methylopilaceae	Hansschlegelia	NA	9.17705e-05	ASV_699
ASV_627	Bacteria	Bacteroidota	Bacteroidia	Cytophagales	Spirosomaceae	Dyadobacter	NA	8.94762e-05	ASV_627
ASV_1008	Bacteria	Firmicutes	Bacilli	Lactobacillales	Streptococcaceae	Streptococcus	NA	8.7182e-05	ASV_1008
ASV_850	Bacteria	Proteobacteria	Alphaproteobacteria	Sphingomonadales	Sphingomonadaceae	Altererythrobacter	NA	8.06422e-05	ASV_850
ASV_232	Bacteria	Bacteroidota	Bacteroidia	Sphingobacteriales	Sphingobacteriaceae	Mucilaginibacter	NA	7.11221e-05	ASV_232
ASV_828	Bacteria	Bacteroidota	Bacteroidia	Chitinophagales	Chitinophagaceae	NA	NA	7.11221e-05	ASV_828
ASV_818	Bacteria	Proteobacteria	Alphaproteobacteria	Rhizobiales	Devosiaceae	Devosia	NA	6.42393e-05	ASV_818
ASV_287	Bacteria	Proteobacteria	Alphaproteobacteria	Rhizobiales	D05-2	NA	NA	6.19451e-05	ASV_287
ASV_310	Bacteria	Proteobacteria	Alphaproteobacteria	Rhizobiales	Rhizobiaceae	Allorhizobium-Neorhizobium-Pararhizobium-Rhizobium	NA	4.81795e-05	ASV_310
ASV_651	Bacteria	Proteobacteria	Alphaproteobacteria	Rhodobacterales	Rhodobacteraceae	Amaricoccus	NA	4.81795e-05	ASV_651
ASV_743	Bacteria	Proteobacteria	Alphaproteobacteria	Sphingomonadales	Sphingomonadaceae	Rhizorhapis	NA	4.58852e-05	ASV_743
ASV_628	Bacteria	Proteobacteria	Gammaproteobacteria	Burkholderiales	Comamonadaceae	NA	NA	3.21197e-05	ASV_628
ASV_770	Bacteria	Firmicutes	Clostridia	Peptostreptococcales-Tissierellales	Family XI	Peptoniphilus	NA	3.21197e-05	ASV_770
ASV_709	Bacteria	Firmicutes	Bacilli	Lactobacillales	Lactobacillaceae	NA	NA	2.98254e-05	ASV_709
ASV_1815	Bacteria	Proteobacteria	Alphaproteobacteria	Rhodobacterales	Rhodobacteraceae	NA	NA	2.52369e-05	ASV_1815
ASV_394	Bacteria	Proteobacteria	Alphaproteobacteria	Caulobacterales	Caulobacteraceae	Brevundimonas	NA	1.60598e-05	ASV_394
ASV_578	Bacteria	Actinobacteriota	Actinobacteria	Frankiales	Geodermatophilaceae	Modestobacter	NA	0.000216845	ASV_578
ASV_83	Bacteria	Proteobacteria	Gammaproteobacteria	Burkholderiales	Comamonadaceae	Variovorax	NA	0.002668	ASV_83
ASV_132	Bacteria	Actinobacteriota	Actinobacteria	Pseudonocardiales	Pseudonocardiaceae	Actinomycetospora	NA	0.00176531	ASV_132
ASV_299	Bacteria	Bacteroidota	Bacteroidia	Cytophagales	Spirosomaceae	Dyadobacter	NA	0.000762337	ASV_299
ASV_491	Bacteria	Bacteroidota	Bacteroidia	Cytophagales	Hymenobacteraceae	Hymenobacter	NA	0.000613578	ASV_491
ASV_282	Bacteria	Proteobacteria	Alphaproteobacteria	Acetobacterales	Acetobacteraceae	Roseomonas	NA	0.000470516	ASV_282
ASV_236	Bacteria	Proteobacteria	Alphaproteobacteria	Rhizobiales	Rhizobiaceae	Aureimonas	NA	0.000403507	ASV_236
ASV_26	Bacteria	Proteobacteria	Alphaproteobacteria	Rhizobiales	Xanthobacteraceae	Tardiphaga	robiniae	0.000313183	ASV_26
ASV_212	Bacteria	Bacteroidota	Bacteroidia	Sphingobacteriales	Sphingobacteriaceae	Mucilaginibacter	NA	0.000311594	ASV_212
ASV_160	Bacteria	Actinobacteriota	Actinobacteria	Frankiales	Geodermatophilaceae	Modestobacter	NA	0.000294425	ASV_160
ASV_618	Bacteria	Proteobacteria	Alphaproteobacteria	Rhizobiales	Beijerinckiaceae	Microvirga	NA	0.000292518	ASV_618
ASV_836	Bacteria	Actinobacteriota	Actinobacteria	Micrococcales	Micrococcaceae	Arthrobacter	NA	0.000221694	ASV_836
ASV_631	Bacteria	Firmicutes	Bacilli	Staphylococcales	Staphylococcaceae	Staphylococcus	NA	0.000120782	ASV_631
ASV_566	Bacteria	Bacteroidota	Bacteroidia	Sphingobacteriales	Sphingobacteriaceae	Mucilaginibacter	defluvii	0.000380275	ASV_566
ASV_244	Bacteria	Proteobacteria	Alphaproteobacteria	Sphingomonadales	Sphingomonadaceae	NA	NA	0.00036988	ASV_244
ASV_686	Bacteria	Actinobacteriota	Actinobacteria	Micromonosporales	Micromonosporaceae	Actinoplanes	NA	0.000368008	ASV_686
ASV_622	Bacteria	Actinobacteriota	Actinobacteria	Frankiales	Sporichthyaceae	NA	NA	0.000363118	ASV_622
ASV_416	Bacteria	Actinobacteriota	Actinobacteria	Propionibacteriales	Propionibacteriaceae	Microlunatus	aurantiacus	0.000335296	ASV_416
ASV_789	Bacteria	Proteobacteria	Alphaproteobacteria	Sphingomonadales	Sphingomonadaceae	Sphingomonas	NA	0.000331207	ASV_789
ASV_273	Bacteria	Actinobacteriota	Actinobacteria	Frankiales	NA	NA	NA	0.000330475	ASV_273
ASV_509	Bacteria	Proteobacteria	Gammaproteobacteria	Burkholderiales	Comamonadaceae	Rhizobacter	NA	0.000267765	ASV_509
ASV_436	Bacteria	Proteobacteria	Alphaproteobacteria	Rhizobiales	D05-2	NA	NA	0.000233072	ASV_436
ASV_530	Bacteria	Proteobacteria	Alphaproteobacteria	Sphingomonadales	Sphingomonadaceae	Sphingomonas	NA	0.000214864	ASV_530
ASV_874	Bacteria	Proteobacteria	Gammaproteobacteria	Burkholderiales	Oxalobacteraceae	Massilia	NA	0.000175826	ASV_874
ASV_690	Bacteria	Proteobacteria	Gammaproteobacteria	Burkholderiales	Comamonadaceae	Rhizobacter	NA	0.00015947	ASV_690
ASV_1190	Bacteria	Proteobacteria	Alphaproteobacteria	Sphingomonadales	Sphingomonadaceae	NA	NA	0.000153145	ASV_1190
ASV_433	Bacteria	Proteobacteria	Alphaproteobacteria	Rhizobiales	Beijerinckiaceae	NA	NA	0.000142374	ASV_433
ASV_496	Bacteria	Actinobacteriota	Actinobacteria	Frankiales	Geodermatophilaceae	Klenkia	NA	0.000139025	ASV_496
ASV_514	Bacteria	Acidobacteriota	Acidobacteriae	Acidobacteriales	Acidobacteriaceae (Subgroup 1)	Granulicella	NA	0.00011908	ASV_514
ASV_579	Bacteria	Bacteroidota	Bacteroidia	Cytophagales	Spirosomaceae	Spirosoma	endophyticum	8.17795e-05	ASV_579
ASV_379	Bacteria	Actinobacteriota	Actinobacteria	Propionibacteriales	Nocardioidaceae	Marmoricola	NA	5.72457e-05	ASV_379
ASV_1565	Bacteria	Proteobacteria	Alphaproteobacteria	Tistrellales	Geminicoccaceae	Geminicoccus	NA	5.31567e-05	ASV_1565
ASV_903	Bacteria	Proteobacteria	Alphaproteobacteria	Sphingomonadales	Sphingomonadaceae	NA	NA	4.08898e-05	ASV_903
ASV_1514	Bacteria	Actinobacteriota	Actinobacteria	Propionibacteriales	Nocardioidaceae	Marmoricola	NA	4.08898e-05	ASV_1514
ASV_546	Bacteria	Proteobacteria	Alphaproteobacteria	Acetobacterales	Acetobacteraceae	Rhodovastum	NA	0.000201115	ASV_546
ASV_85	Bacteria	Bacteroidota	Bacteroidia	Cytophagales	Hymenobacteraceae	Hymenobacter	NA	0.000840061	ASV_85
ASV_391	Bacteria	Proteobacteria	Alphaproteobacteria	Sphingomonadales	Sphingomonadaceae	Sphingomonas	NA	0.000796745	ASV_391
ASV_153	Bacteria	Proteobacteria	Alphaproteobacteria	Rhizobiales	Beijerinckiaceae	NA	NA	0.000782545	ASV_153
ASV_279	Bacteria	Proteobacteria	Alphaproteobacteria	Acetobacterales	Acetobacteraceae	Roseomonas	aquatica	0.000681709	ASV_279
ASV_122	Bacteria	Proteobacteria	Alphaproteobacteria	Sphingomonadales	Sphingomonadaceae	Sphingomonas	qilianensis	0.000669414	ASV_122
ASV_290	Bacteria	Bacteroidota	Bacteroidia	Chitinophagales	Chitinophagaceae	Segetibacter	NA	0.000632491	ASV_290
ASV_793	Bacteria	Bacteroidota	Bacteroidia	Chitinophagales	Chitinophagaceae	NA	NA	0.000573455	ASV_793
ASV_591	Bacteria	Proteobacteria	Alphaproteobacteria	Sphingomonadales	Sphingomonadaceae	Sphingomonas	NA	0.000536119	ASV_591
ASV_392	Bacteria	Actinobacteriota	Actinobacteria	Propionibacteriales	Propionibacteriaceae	Friedmanniella	NA	0.000533213	ASV_392
ASV_239	Bacteria	Proteobacteria	Alphaproteobacteria	Acetobacterales	Acetobacteraceae	Roseomonas	vinacea	0.000505553	ASV_239
ASV_685	Bacteria	Firmicutes	Bacilli	Paenibacillales	Paenibacillaceae	Paenibacillus	NA	0.000496145	ASV_685
ASV_277	Bacteria	Proteobacteria	Gammaproteobacteria	Diplorickettsiales	Diplorickettsiaceae	Rickettsiella	NA	0.00046823	ASV_277
ASV_676	Bacteria	Proteobacteria	Alphaproteobacteria	Micavibrionales	NA	NA	NA	0.000462788	ASV_676
ASV_755	Bacteria	Bacteroidota	Bacteroidia	Sphingobacteriales	Sphingobacteriaceae	Pedobacter	NA	0.000461341	ASV_755
ASV_677	Bacteria	Proteobacteria	Alphaproteobacteria	Rhizobiales	Xanthobacteraceae	Rhodopseudomonas	NA	0.000447697	ASV_677
ASV_415	Bacteria	Proteobacteria	Alphaproteobacteria	Sphingomonadales	Sphingomonadaceae	Sphingomonas	NA	0.000427436	ASV_415
ASV_494	Bacteria	Proteobacteria	Alphaproteobacteria	Sphingomonadales	Sphingomonadaceae	Sphingomonas	NA	0.000399091	ASV_494
ASV_748	Bacteria	Actinobacteriota	Actinobacteria	Propionibacteriales	Nocardioidaceae	Nocardioides	NA	0.000367212	ASV_748
ASV_734	Bacteria	Proteobacteria	Gammaproteobacteria	Burkholderiales	Oxalobacteraceae	NA	NA	0.000357152	ASV_734
ASV_808	Bacteria	Proteobacteria	Gammaproteobacteria	Burkholderiales	Comamonadaceae	Piscinibacter	NA	0.00029591	ASV_808
ASV_485	Bacteria	Proteobacteria	Alphaproteobacteria	Sphingomonadales	Sphingomonadaceae	Sphingomonas	NA	0.000282655	ASV_485
ASV_330	Bacteria	Bacteroidota	Bacteroidia	Cytophagales	Spirosomaceae	Larkinella	NA	0.000261576	ASV_330
ASV_963	Bacteria	Actinobacteriota	Actinobacteria	Micrococcales	Microbacteriaceae	Clavibacter	NA	0.000226364	ASV_963
ASV_787	Bacteria	Bacteroidota	Bacteroidia	Chitinophagales	Chitinophagaceae	Cnuella	NA	0.000221334	ASV_787
ASV_503	Bacteria	Bacteroidota	Bacteroidia	Sphingobacteriales	Sphingobacteriaceae	Mucilaginibacter	NA	0.000196182	ASV_503
ASV_439	Bacteria	Proteobacteria	Alphaproteobacteria	Rhodobacterales	Rhodobacteraceae	Paracoccus	marinus	0.00016097	ASV_439
ASV_575	Bacteria	Proteobacteria	Alphaproteobacteria	Rhizobiales	Rhizobiaceae	Allorhizobium-Neorhizobium-Pararhizobium-Rhizobium	NA	0.00015594	ASV_575
ASV_746	Bacteria	Proteobacteria	Alphaproteobacteria	Caulobacterales	Caulobacteraceae	Brevundimonas	staleyi	0.00015594	ASV_746
ASV_238	Bacteria	Firmicutes	Bacilli	Lactobacillales	Streptococcaceae	Streptococcus	NA	0.000150909	ASV_238
ASV_794	Bacteria	Actinobacteriota	Actinobacteria	Propionibacteriales	Nocardioidaceae	Nocardioides	NA	0.000140849	ASV_794
ASV_1562	Bacteria	Proteobacteria	Alphaproteobacteria	Sphingomonadales	Sphingomonadaceae	Sphingomonas	NA	0.000100606	ASV_1562
ASV_732	Bacteria	Proteobacteria	Alphaproteobacteria	Sphingomonadales	Sphingomonadaceae	Polymorphobacter	NA	9.71927e-05	ASV_732
ASV_171	Bacteria	Proteobacteria	Alphaproteobacteria	Rhizobiales	Rhizobiaceae	Corticibacterium	populi	9.55758e-05	ASV_171
ASV_370	Bacteria	Actinobacteriota	Actinobacteria	Micromonosporales	Micromonosporaceae	Actinoplanes	NA	8.04849e-05	ASV_370
ASV_45	Bacteria	Actinobacteriota	Actinobacteria	Kineosporiales	Kineosporiaceae	Kineococcus	NA	0.00361352	ASV_45
ASV_90	Bacteria	Proteobacteria	Gammaproteobacteria	Burkholderiales	Oxalobacteraceae	Massilia	NA	0.00355301	ASV_90
ASV_114	Bacteria	Proteobacteria	Alphaproteobacteria	Rhizobiales	Rhizobiaceae	Allorhizobium-Neorhizobium-Pararhizobium-Rhizobium	NA	0.00343149	ASV_114
ASV_146	Bacteria	Proteobacteria	Alphaproteobacteria	Rhizobiales	Rhizobiaceae	Allorhizobium-Neorhizobium-Pararhizobium-Rhizobium	NA	0.00260117	ASV_146
ASV_333	Bacteria	Bacteroidota	Bacteroidia	Sphingobacteriales	Sphingobacteriaceae	Mucilaginibacter	NA	0.00205659	ASV_333
ASV_126	Bacteria	Bacteroidota	Bacteroidia	Cytophagales	Hymenobacteraceae	Hymenobacter	NA	0.00190546	ASV_126
ASV_102	Bacteria	Proteobacteria	Gammaproteobacteria	Burkholderiales	Comamonadaceae	Variovorax	NA	0.00155156	ASV_102
ASV_79	Bacteria	Actinobacteriota	Actinobacteria	Propionibacteriales	Nocardioidaceae	Nocardioides	NA	0.00148305	ASV_79
ASV_222	Bacteria	Proteobacteria	Alphaproteobacteria	Sphingomonadales	Sphingomonadaceae	Sphingomonas	NA	0.00131478	ASV_222
ASV_347	Bacteria	Bacteroidota	Bacteroidia	Cytophagales	Spirosomaceae	Spirosoma	NA	0.00123879	ASV_347
ASV_166	Bacteria	Proteobacteria	Alphaproteobacteria	Sphingomonadales	Sphingomonadaceae	Sphingomonas	NA	0.0012223	ASV_166
ASV_240	Bacteria	Actinobacteriota	Actinobacteria	Propionibacteriales	Nocardioidaceae	Nocardioides	endophyticus	0.00122207	ASV_240
ASV_106	Bacteria	Proteobacteria	Alphaproteobacteria	Sphingomonadales	Sphingomonadaceae	NA	NA	0.00113679	ASV_106
ASV_582	Bacteria	Proteobacteria	Gammaproteobacteria	Burkholderiales	Comamonadaceae	Rhizobacter	NA	0.00106722	ASV_582
ASV_319	Bacteria	Bacteroidota	Bacteroidia	Chitinophagales	Chitinophagaceae	NA	NA	0.00105201	ASV_319
ASV_198	Bacteria	Actinobacteriota	Actinobacteria	Micrococcales	Microbacteriaceae	NA	NA	0.000765681	ASV_198
ASV_172	Bacteria	Proteobacteria	Alphaproteobacteria	Sphingomonadales	Sphingomonadaceae	Sphingomonas	NA	0.000678103	ASV_172
ASV_323	Bacteria	Actinobacteriota	Actinobacteria	Kineosporiales	Kineosporiaceae	Kineosporia	NA	0.000596991	ASV_323
ASV_619	Bacteria	Bacteroidota	Bacteroidia	Chitinophagales	Chitinophagaceae	Aurantisolimonas	NA	0.000536063	ASV_619
ASV_549	Bacteria	Actinobacteriota	Actinobacteria	Frankiales	Geodermatophilaceae	Modestobacter	NA	0.000527478	ASV_549
ASV_934	Bacteria	Proteobacteria	Alphaproteobacteria	Sphingomonadales	Sphingomonadaceae	Sphingomonas	NA	0.000527478	ASV_934
ASV_386	Bacteria	Proteobacteria	Alphaproteobacteria	Sphingomonadales	Sphingomonadaceae	Sphingomonas	NA	0.000486588	ASV_386
ASV_592	Bacteria	Proteobacteria	Alphaproteobacteria	Sphingomonadales	Sphingomonadaceae	Sphingomonas	NA	0.00044124	ASV_592
ASV_229	Bacteria	Proteobacteria	Alphaproteobacteria	Sphingomonadales	Sphingomonadaceae	Sphingomonas	NA	0.000412987	ASV_229
ASV_563	Bacteria	Proteobacteria	Alphaproteobacteria	Sphingomonadales	Sphingomonadaceae	Sphingomonas	NA	0.000409066	ASV_563
ASV_375	Bacteria	Bacteroidota	Bacteroidia	Cytophagales	Hymenobacteraceae	Hymenobacter	NA	0.000808174	ASV_375
ASV_215	Bacteria	Proteobacteria	Alphaproteobacteria	Rhizobiales	NA	NA	NA	0.00070214	ASV_215
ASV_586	Bacteria	Proteobacteria	Alphaproteobacteria	Sphingomonadales	Sphingomonadaceae	Novosphingobium	NA	0.00061223	ASV_586
ASV_251	Bacteria	Actinobacteriota	Actinobacteria	Frankiales	Geodermatophilaceae	Blastococcus	NA	0.000448312	ASV_251
ASV_445	Bacteria	Bacteroidota	Bacteroidia	Chitinophagales	Chitinophagaceae	Segetibacter	NA	0.000432735	ASV_445
ASV_528	Bacteria	Proteobacteria	Alphaproteobacteria	Acetobacterales	Acetobacteraceae	Roseomonas	NA	0.000386354	ASV_528
ASV_33	Bacteria	Proteobacteria	Gammaproteobacteria	Burkholderiales	Oxalobacteraceae	Massilia	NA	0.00476733	ASV_33
ASV_80	Bacteria	Actinobacteriota	Actinobacteria	Frankiales	Nakamurellaceae	Nakamurella	panacisegetis	0.00191716	ASV_80
ASV_86	Bacteria	Proteobacteria	Alphaproteobacteria	Sphingomonadales	Sphingomonadaceae	Sphingomonas	NA	0.0011719	ASV_86
ASV_202	Bacteria	Proteobacteria	Alphaproteobacteria	Sphingomonadales	Sphingomonadaceae	Sphingomonas	NA	0.000793738	ASV_202
ASV_18	Bacteria	Actinobacteriota	Actinobacteria	Propionibacteriales	Propionibacteriaceae	Friedmanniella	NA	0.0103391	ASV_18
ASV_43	Bacteria	Proteobacteria	Gammaproteobacteria	Burkholderiales	Oxalobacteraceae	Massilia	NA	0.00634509	ASV_43
ASV_97	Bacteria	Bacteroidota	Bacteroidia	Cytophagales	Hymenobacteraceae	Hymenobacter	NA	0.00391076	ASV_97
ASV_149	Bacteria	Bacteroidota	Bacteroidia	Chitinophagales	Chitinophagaceae	NA	NA	0.00171257	ASV_149
ASV_532	Bacteria	Abditibacteriota	Abditibacteria	Abditibacteriales	Abditibacteriaceae	Abditibacterium	NA	0.0011117	ASV_532
ASV_159	Bacteria	Bacteroidota	Bacteroidia	Chitinophagales	Chitinophagaceae	Flavihumibacter	NA	0.000888277	ASV_159
ASV_170	Bacteria	Actinobacteriota	Actinobacteria	Frankiales	Nakamurellaceae	Nakamurella	NA	0.00125549	ASV_170
ASV_168	Bacteria	Actinobacteriota	Actinobacteria	Propionibacteriales	Propionibacteriaceae	NA	NA	0.00094115	ASV_168
ASV_382	Bacteria	Bacteroidota	Bacteroidia	Sphingobacteriales	Sphingobacteriaceae	Mucilaginibacter	terrae	0.000802472	ASV_382
ASV_63	Bacteria	Proteobacteria	Alphaproteobacteria	Rhizobiales	Rhizobiaceae	Allorhizobium-Neorhizobium-Pararhizobium-Rhizobium	NA	0.000995476	ASV_63
ASV_518	Bacteria	Proteobacteria	Alphaproteobacteria	Sphingomonadales	Sphingomonadaceae	Sphingomonas	NA	0.000953335	ASV_518
ASV_602	Bacteria	Actinobacteriota	Thermoleophilia	Solirubrobacterales	Solirubrobacteraceae	Patulibacter	minatonensis	0.000435168	ASV_602
ASV_376	Bacteria	Proteobacteria	Gammaproteobacteria	Burkholderiales	Oxalobacteraceae	Massilia	suwonensis	0.000396627	ASV_376
ASV_597	Bacteria	Proteobacteria	Alphaproteobacteria	Rhizobiales	Beijerinckiaceae	Methylorosula	NA	6.68766e-05	ASV_597
ASV_25	Bacteria	Proteobacteria	Alphaproteobacteria	Sphingomonadales	Sphingomonadaceae	Sphingomonas	aerolata	0.0109318	ASV_25
ASV_47	Bacteria	Actinobacteriota	Actinobacteria	Micrococcales	Microbacteriaceae	Amnibacterium	NA	0.00344933	ASV_47
ASV_272	Bacteria	Bacteroidota	Bacteroidia	Chitinophagales	Chitinophagaceae	Segetibacter	aerophilus	0.00130293	ASV_272
ASV_59	Bacteria	Proteobacteria	Alphaproteobacteria	Sphingomonadales	Sphingomonadaceae	Sphingomonas	NA	0.00167989	ASV_59
ASV_210	Bacteria	Abditibacteriota	Abditibacteria	Abditibacteriales	Abditibacteriaceae	Abditibacterium	NA	0.00101132	ASV_210
ASV_724	Bacteria	Actinobacteriota	Thermoleophilia	Solirubrobacterales	67-14	NA	NA	7.86465e-05	ASV_724
ASV_599	Bacteria	Actinobacteriota	Actinobacteria	Micrococcales	Intrasporangiaceae	Terrabacter	NA	0.000219615	ASV_599
ASV_267	Bacteria	Bacteroidota	Bacteroidia	Sphingobacteriales	Sphingobacteriaceae	Pedobacter	NA	0.000559539	ASV_267
ASV_343	Bacteria	Proteobacteria	Gammaproteobacteria	Xanthomonadales	Xanthomonadaceae	Xanthomonas	NA	0.000492273	ASV_343
ASV_717	Bacteria	Proteobacteria	Alphaproteobacteria	Acetobacterales	Acetobacteraceae	Roseomonas	NA	0.000314563	ASV_717
ASV_258	Bacteria	Proteobacteria	Alphaproteobacteria	Rhizobiales	Rhizobiaceae	Aureimonas	NA	0.000679991	ASV_258
ASV_350	Bacteria	Proteobacteria	Alphaproteobacteria	Rhizobiales	Beijerinckiaceae	Psychroglaciecola	NA	0.000294799	ASV_350
ASV_366	Bacteria	Proteobacteria	Gammaproteobacteria	Burkholderiales	Comamonadaceae	Xylophilus	NA	0.000209686	ASV_366
ASV_666	Bacteria	Bacteroidota	Bacteroidia	Cytophagales	Spirosomaceae	Dyadobacter	NA	0.000206711	ASV_666
ASV_249	Bacteria	Bacteroidota	Bacteroidia	Chitinophagales	Chitinophagaceae	NA	NA	0.00020225	ASV_249
ASV_805	Bacteria	Bacteroidota	Bacteroidia	Chitinophagales	Chitinophagaceae	Ferruginibacter	NA	0.000200763	ASV_805
ASV_268	Bacteria	Proteobacteria	Alphaproteobacteria	Sphingomonadales	Sphingomonadaceae	NA	NA	0.00019184	ASV_268
ASV_550	Bacteria	Proteobacteria	Alphaproteobacteria	Rhizobiales	Beijerinckiaceae	NA	NA	0.000151688	ASV_550
ASV_730	Bacteria	Bacteroidota	Bacteroidia	Chitinophagales	Chitinophagaceae	NA	NA	0.000135329	ASV_730
ASV_583	Bacteria	Proteobacteria	Gammaproteobacteria	Burkholderiales	Oxalobacteraceae	Massilia	NA	0.000124919	ASV_583
ASV_913	Bacteria	Proteobacteria	Alphaproteobacteria	Sphingomonadales	Sphingomonadaceae	Sphingomonas	NA	0.000107074	ASV_913
ASV_351	Bacteria	Abditibacteriota	Abditibacteria	Abditibacteriales	Abditibacteriaceae	Abditibacterium	NA	9.81508e-05	ASV_351
ASV_522	Bacteria	Proteobacteria	Alphaproteobacteria	Sphingomonadales	Sphingomonadaceae	Sphingomonas	NA	9.51765e-05	ASV_522
ASV_327	Bacteria	Proteobacteria	Alphaproteobacteria	Acetobacterales	Acetobacteraceae	Roseomonas	NA	8.62537e-05	ASV_327
ASV_565	Bacteria	Proteobacteria	Alphaproteobacteria	Sphingomonadales	Sphingomonadaceae	Sphingomonas	dokdonensis	7.73309e-05	ASV_565
ASV_480	Bacteria	Proteobacteria	Alphaproteobacteria	Rhizobiales	Beijerinckiaceae	NA	NA	7.58438e-05	ASV_480
ASV_824	Bacteria	Proteobacteria	Alphaproteobacteria	Caulobacterales	Caulobacteraceae	PMMR1	NA	6.6921e-05	ASV_824
ASV_297	Bacteria	Actinobacteriota	Actinobacteria	Micrococcales	Microbacteriaceae	Labedella	gwakjiensis	6.39467e-05	ASV_297
ASV_144	Bacteria	Actinobacteriota	Actinobacteria	Micrococcales	Cellulomonadaceae	Cellulomonas	NA	5.94853e-05	ASV_144
ASV_928	Bacteria	Bacteroidota	Bacteroidia	Chitinophagales	Chitinophagaceae	NA	NA	5.94853e-05	ASV_928
ASV_707	Bacteria	Proteobacteria	Alphaproteobacteria	Rhizobiales	D05-2	NA	NA	5.35368e-05	ASV_707
ASV_873	Bacteria	Proteobacteria	Alphaproteobacteria	Caulobacterales	Caulobacteraceae	Brevundimonas	NA	4.4614e-05	ASV_873
ASV_474	Bacteria	Proteobacteria	Alphaproteobacteria	Acetobacterales	Acetobacteraceae	Belnapia	moabensis	4.01526e-05	ASV_474
ASV_553	Bacteria	Bacteroidota	Bacteroidia	Cytophagales	Hymenobacteraceae	Hymenobacter	NA	3.86654e-05	ASV_553
ASV_1207	Bacteria	Proteobacteria	Alphaproteobacteria	Sphingomonadales	Sphingomonadaceae	Sphingomonas	NA	3.27169e-05	ASV_1207
ASV_752	Bacteria	Bacteroidota	Bacteroidia	Sphingobacteriales	Sphingobacteriaceae	Mucilaginibacter	NA	2.97427e-05	ASV_752
ASV_367	Bacteria	Proteobacteria	Gammaproteobacteria	Burkholderiales	Comamonadaceae	NA	NA	2.67684e-05	ASV_367
ASV_933	Bacteria	Actinobacteriota	Actinobacteria	Micrococcales	Cellulomonadaceae	Cellulomonas	NA	2.37941e-05	ASV_933
ASV_1191	Bacteria	Actinobacteriota	Actinobacteria	Micrococcales	Brevibacteriaceae	Brevibacterium	pityocampae	2.37941e-05	ASV_1191
ASV_381	Bacteria	Proteobacteria	Gammaproteobacteria	Enterobacterales	Enterobacteriaceae	Escherichia-Shigella	NA	1.93327e-05	ASV_381
ASV_2123	Bacteria	Bacteroidota	Bacteroidia	Sphingobacteriales	Sphingobacteriaceae	Pedobacter	heparinus	1.18971e-05	ASV_2123
ASV_140	Bacteria	Bacteroidota	Bacteroidia	Chitinophagales	Chitinophagaceae	NA	NA	0.000633518	ASV_140
ASV_349	Bacteria	Bacteroidota	Bacteroidia	Chitinophagales	Chitinophagaceae	Segetibacter	NA	0.0005547	ASV_349
ASV_255	Bacteria	Proteobacteria	Alphaproteobacteria	Sphingomonadales	Sphingomonadaceae	Sphingomonas	NA	0.000535368	ASV_255
ASV_630	Bacteria	Actinobacteriota	Thermoleophilia	Solirubrobacterales	Solirubrobacteraceae	Solirubrobacter	NA	0.000506076	ASV_630
ASV_335	Bacteria	Bacteroidota	Bacteroidia	Chitinophagales	Chitinophagaceae	Segetibacter	NA	0.000469934	ASV_335
ASV_314	Bacteria	Proteobacteria	Gammaproteobacteria	Burkholderiales	Comamonadaceae	Rhizobacter	NA	0.000351901	ASV_314
ASV_328	Bacteria	Actinobacteriota	Actinobacteria	Pseudonocardiales	Pseudonocardiaceae	Actinomycetospora	straminea	0.000258761	ASV_328
ASV_460	Bacteria	Bacteroidota	Bacteroidia	Chitinophagales	Chitinophagaceae	Segetibacter	NA	0.000226044	ASV_460
ASV_284	Bacteria	Bacteroidota	Bacteroidia	Chitinophagales	Chitinophagaceae	Segetibacter	NA	0.00096961	ASV_284
ASV_203	Bacteria	Actinobacteriota	Actinobacteria	Micromonosporales	Micromonosporaceae	Actinoplanes	NA	0.00125291	ASV_203
ASV_369	Bacteria	Actinobacteriota	Thermoleophilia	Solirubrobacterales	Solirubrobacteraceae	Solirubrobacter	NA	0.000412502	ASV_369
ASV_473	Bacteria	Proteobacteria	Alphaproteobacteria	Rhizobiales	Beijerinckiaceae	Psychroglaciecola	NA	0.000349372	ASV_473
ASV_110	Bacteria	Actinobacteriota	Actinobacteria	Micrococcales	Microbacteriaceae	Amnibacterium	NA	0.00362473	ASV_110
ASV_590	Bacteria	Proteobacteria	Alphaproteobacteria	Sphingomonadales	Sphingomonadaceae	Sphingomonas	NA	0.000739284	ASV_590
ASV_276	Bacteria	Firmicutes	Bacilli	Lactobacillales	Lactobacillaceae	Latilactobacillus	NA	0.000717433	ASV_276
ASV_205	Bacteria	Proteobacteria	Alphaproteobacteria	Sphingomonadales	Sphingomonadaceae	Sphingomonas	NA	0.00066667	ASV_205
ASV_771	Bacteria	Acidobacteriota	Acidobacteriae	Acidobacteriales	Acidobacteriaceae (Subgroup 1)	Granulicella	NA	0.000633672	ASV_771
ASV_438	Bacteria	Proteobacteria	Alphaproteobacteria	Rhizobiales	Beijerinckiaceae	NA	NA	0.000606375	ASV_438
ASV_700	Bacteria	Proteobacteria	Alphaproteobacteria	Rhizobiales	NA	NA	NA	0.000600896	ASV_700
ASV_455	Bacteria	Proteobacteria	Alphaproteobacteria	Caulobacterales	Caulobacteraceae	NA	NA	0.000544643	ASV_455
ASV_219	Bacteria	Proteobacteria	Alphaproteobacteria	Sphingomonadales	Sphingomonadaceae	Sphingomonas	NA	0.000542627	ASV_219
ASV_385	Bacteria	Proteobacteria	Alphaproteobacteria	Sphingomonadales	Sphingomonadaceae	Sphingomonas	NA	0.00052415	ASV_385
ASV_887	Bacteria	Proteobacteria	Alphaproteobacteria	Sphingomonadales	Sphingomonadaceae	Sphingomonas	NA	0.000517135	ASV_887
ASV_914	Bacteria	Bacteroidota	Bacteroidia	Sphingobacteriales	Sphingobacteriaceae	Mucilaginibacter	NA	0.000484358	ASV_914
ASV_766	Bacteria	Proteobacteria	Alphaproteobacteria	Rhizobiales	NA	NA	NA	0.000440657	ASV_766
ASV_841	Bacteria	Proteobacteria	Alphaproteobacteria	Sphingomonadales	Sphingomonadaceae	Sphingomonas	NA	0.000404239	ASV_841
ASV_508	Bacteria	Proteobacteria	Alphaproteobacteria	Rhizobiales	Beijerinckiaceae	1174-901-12	NA	0.000393314	ASV_508
ASV_611	Bacteria	Proteobacteria	Gammaproteobacteria	Burkholderiales	Oxalobacteraceae	Massilia	phosphatilytica	0.000392409	ASV_611
ASV_320	Bacteria	Proteobacteria	Gammaproteobacteria	Burkholderiales	Oxalobacteraceae	Massilia	brevitalea	0.00038603	ASV_320
ASV_406	Bacteria	Proteobacteria	Gammaproteobacteria	Burkholderiales	Comamonadaceae	NA	NA	0.000360474	ASV_406
ASV_798	Bacteria	Proteobacteria	Alphaproteobacteria	Sphingomonadales	Sphingomonadaceae	Sphingomonas	NA	0.000316836	ASV_798
ASV_261	Bacteria	Proteobacteria	Alphaproteobacteria	Sphingomonadales	Sphingomonadaceae	Sphingomonas	NA	0.000313194	ASV_261
ASV_165	Bacteria	Proteobacteria	Alphaproteobacteria	Acetobacterales	Acetobacteraceae	Acidiphilium	NA	0.000273134	ASV_165
ASV_383	Bacteria	Proteobacteria	Alphaproteobacteria	Rhizobiales	Beijerinckiaceae	Methylobacterium-Methylorubrum	NA	0.000262209	ASV_383
ASV_639	Bacteria	Proteobacteria	Alphaproteobacteria	Rhizobiales	Beijerinckiaceae	Psychroglaciecola	NA	0.000211224	ASV_639
ASV_542	Bacteria	Proteobacteria	Alphaproteobacteria	Rhizobiales	Beijerinckiaceae	Methylorosula	NA	0.000210345	ASV_542
ASV_865	Bacteria	Actinobacteriota	Actinobacteria	Frankiales	Geodermatophilaceae	NA	NA	0.000207582	ASV_865
ASV_338	Bacteria	Proteobacteria	Gammaproteobacteria	Burkholderiales	Oxalobacteraceae	Massilia	NA	0.000189373	ASV_338
ASV_507	Bacteria	Firmicutes	Bacilli	Lactobacillales	Carnobacteriaceae	Atopostipes	NA	0.00018209	ASV_507
ASV_594	Bacteria	Proteobacteria	Alphaproteobacteria	Sphingomonadales	Sphingomonadaceae	Sphingomonas	NA	0.000178448	ASV_594
ASV_1159	Bacteria	Proteobacteria	Alphaproteobacteria	Elsterales	Elsteraceae	NA	NA	0.000174806	ASV_1159
ASV_679	Bacteria	Proteobacteria	Alphaproteobacteria	Sphingomonadales	Sphingomonadaceae	NA	NA	0.000167522	ASV_679
ASV_452	Bacteria	Proteobacteria	Alphaproteobacteria	Acetobacterales	Acetobacteraceae	Acidiphilium	NA	0.000160239	ASV_452
ASV_991	Bacteria	Proteobacteria	Alphaproteobacteria	Rhizobiales	Xanthobacteraceae	Tardiphaga	NA	0.000160239	ASV_991
ASV_1123	Bacteria	Proteobacteria	Alphaproteobacteria	Sphingomonadales	Sphingomonadaceae	Sphingomonas	NA	0.000152955	ASV_1123
ASV_1329	Bacteria	Proteobacteria	Gammaproteobacteria	Pseudomonadales	Halomonadaceae	Halomonas	NA	0.000148861	ASV_1329
ASV_803	Bacteria	Proteobacteria	Alphaproteobacteria	Sphingomonadales	Sphingomonadaceae	NA	NA	0.000134916	ASV_803
ASV_206	Bacteria	Proteobacteria	Alphaproteobacteria	Rhizobiales	Beijerinckiaceae	Methylobacterium-Methylorubrum	NA	0.000131105	ASV_206
ASV_595	Bacteria	Proteobacteria	Alphaproteobacteria	Sphingomonadales	Sphingomonadaceae	Sphingomonas	NA	0.000120179	ASV_595
ASV_886	Bacteria	Proteobacteria	Alphaproteobacteria	Sphingomonadales	Sphingomonadaceae	Sphingomonas	NA	0.00010197	ASV_886
ASV_547	Bacteria	Proteobacteria	Alphaproteobacteria	Sphingomonadales	Sphingomonadaceae	Stakelama	NA	9.87521e-05	ASV_547
ASV_1160	Bacteria	Actinobacteriota	Actinobacteria	Micrococcales	Microbacteriaceae	Pseudoclavibacter	NA	9.46866e-05	ASV_1160
ASV_316	Bacteria	Proteobacteria	Gammaproteobacteria	Burkholderiales	Comamonadaceae	Diaphorobacter	NA	8.88309e-05	ASV_316
ASV_1064	Bacteria	Acidobacteriota	Acidobacteriae	Acidobacteriales	Acidobacteriaceae (Subgroup 1)	Bryocella	NA	8.37612e-05	ASV_1064
ASV_361	Bacteria	Proteobacteria	Alphaproteobacteria	Sphingomonadales	Sphingomonadaceae	Sphingomonas	NA	8.01195e-05	ASV_361
ASV_456	Bacteria	Proteobacteria	Alphaproteobacteria	Rhizobiales	Beijerinckiaceae	1174-901-12	NA	7.64777e-05	ASV_456
ASV_915	Bacteria	Proteobacteria	Gammaproteobacteria	Enterobacterales	Enterobacteriaceae	Kosakonia	NA	6.55523e-05	ASV_915
ASV_1092	Bacteria	Actinobacteriota	Actinobacteria	Frankiales	Nakamurellaceae	Nakamurella	NA	5.82687e-05	ASV_1092
ASV_612	Bacteria	Actinobacteriota	Actinobacteria	Micrococcales	Beutenbergiaceae	Salana	NA	3.64179e-05	ASV_612
ASV_155	Bacteria	Bacteroidota	Bacteroidia	Sphingobacteriales	Sphingobacteriaceae	Mucilaginibacter	rigui	0.00150402	ASV_155
ASV_58	Bacteria	Proteobacteria	Alphaproteobacteria	Sphingomonadales	Sphingomonadaceae	Sphingomonas	NA	0.00135289	ASV_58
ASV_161	Bacteria	Proteobacteria	Alphaproteobacteria	Sphingomonadales	Sphingomonadaceae	Sphingomonas	NA	0.00134706	ASV_161
ASV_401	Bacteria	Actinobacteriota	Actinobacteria	Micrococcales	Microbacteriaceae	Amnibacterium	NA	0.00132925	ASV_401
ASV_201	Bacteria	Proteobacteria	Alphaproteobacteria	Sphingomonadales	Sphingomonadaceae	Sphingomonas	NA	0.000945436	ASV_201
ASV_577	Bacteria	Proteobacteria	Gammaproteobacteria	Burkholderiales	Burkholderiaceae	Burkholderia-Caballeronia-Paraburkholderia	NA	0.000924235	ASV_577
ASV_243	Bacteria	Proteobacteria	Alphaproteobacteria	Rhizobiales	Beijerinckiaceae	Methylobacterium-Methylorubrum	NA	0.000757037	ASV_243
ASV_128	Bacteria	Bacteroidota	Bacteroidia	Sphingobacteriales	Sphingobacteriaceae	NA	NA	0.00387464	ASV_128
ASV_124	Bacteria	Bacteroidota	Bacteroidia	Sphingobacteriales	Sphingobacteriaceae	Mucilaginibacter	NA	0.00255395	ASV_124
ASV_108	Bacteria	Proteobacteria	Alphaproteobacteria	Sphingomonadales	Sphingomonadaceae	Sphingomonas	melonis	0.00209262	ASV_108
ASV_259	Bacteria	Proteobacteria	Alphaproteobacteria	Rhizobiales	Beijerinckiaceae	Methylorosula	NA	0.00200558	ASV_259
ASV_67	Bacteria	Actinobacteriota	Actinobacteria	Micrococcales	Microbacteriaceae	Frondihabitans	NA	0.00189029	ASV_67
ASV_139	Bacteria	Actinobacteriota	Actinobacteria	Micrococcales	Microbacteriaceae	Amnibacterium	NA	0.00174867	ASV_139
ASV_77	Bacteria	Proteobacteria	Gammaproteobacteria	Burkholderiales	Oxalobacteraceae	NA	NA	0.00444209	ASV_77
ASV_69	Bacteria	Proteobacteria	Alphaproteobacteria	Sphingomonadales	Sphingomonadaceae	Sphingomonas	NA	0.00100593	ASV_69
ASV_560	Bacteria	Proteobacteria	Alphaproteobacteria	Sphingomonadales	Sphingomonadaceae	Sphingomonas	NA	0.00062694	ASV_560
ASV_214	Bacteria	Proteobacteria	Alphaproteobacteria	Acetobacterales	Acetobacteraceae	Roseomonas	elaeocarpi	0.00242203	ASV_214
ASV_125	Bacteria	Proteobacteria	Alphaproteobacteria	Rhizobiales	Beijerinckiaceae	Psychroglaciecola	arctica	0.000924928	ASV_125
ASV_76	Bacteria	Proteobacteria	Gammaproteobacteria	Burkholderiales	Oxalobacteraceae	Massilia	NA	0.00269938	ASV_76
ASV_506	Bacteria	Actinobacteriota	Actinobacteria	Frankiales	Geodermatophilaceae	Klenkia	NA	0.00236215	ASV_506
ASV_660	Bacteria	Proteobacteria	Alphaproteobacteria	Acetobacterales	Acetobacteraceae	Acidiphilium	NA	0.00226649	ASV_660
ASV_142	Bacteria	Proteobacteria	Alphaproteobacteria	Sphingomonadales	Sphingomonadaceae	Sphingomonas	NA	0.00223275	ASV_142
ASV_513	Bacteria	Actinobacteriota	Actinobacteria	Frankiales	Frankiaceae	Jatrophihabitans	NA	0.00177381	ASV_513
ASV_695	Bacteria	Actinobacteriota	Thermoleophilia	Solirubrobacterales	Solirubrobacteraceae	Conexibacter	NA	0.00157357	ASV_695
ASV_538	Bacteria	Proteobacteria	Alphaproteobacteria	Sphingomonadales	Sphingomonadaceae	Sphingomonas	NA	0.00149547	ASV_538
ASV_1989	Bacteria	Acidobacteriota	Acidobacteriae	Acidobacteriales	Acidobacteriaceae (Subgroup 1)	Granulicella	NA	0.00149547	ASV_1989
ASV_715	Bacteria	Proteobacteria	Alphaproteobacteria	Sphingomonadales	Sphingomonadaceae	Sphingomonas	NA	0.00137741	ASV_715
ASV_1328	Bacteria	Proteobacteria	Gammaproteobacteria	Burkholderiales	Comamonadaceae	Rhizobacter	NA	0.000865801	ASV_1328
ASV_484	Bacteria	Abditibacteriota	Abditibacteria	Abditibacteriales	Abditibacteriaceae	Abditibacterium	NA	0.000700258	ASV_484
ASV_286	Bacteria	Proteobacteria	Alphaproteobacteria	Sphingomonadales	Sphingomonadaceae	Sphingomonas	jatrophae	0.000643856	ASV_286
ASV_157	Bacteria	Bacteroidota	Bacteroidia	Cytophagales	Spirosomaceae	Spirosoma	NA	0.00319522	ASV_157
ASV_92	Bacteria	Proteobacteria	Alphaproteobacteria	Rhizobiales	Beijerinckiaceae	Methylobacterium-Methylorubrum	NA	0.00313921	ASV_92
ASV_478	Bacteria	Proteobacteria	Alphaproteobacteria	Sphingomonadales	Sphingomonadaceae	Sphingomonas	NA	0.00429154	ASV_478
ASV_118	Bacteria	Proteobacteria	Alphaproteobacteria	Rhizobiales	Beijerinckiaceae	Methylobacterium-Methylorubrum	NA	0.00407247	ASV_118
ASV_295	Bacteria	Proteobacteria	Gammaproteobacteria	Burkholderiales	Oxalobacteraceae	Massilia	NA	0.00322006	ASV_295
ASV_435	Bacteria	Bacteroidota	Bacteroidia	Cytophagales	Spirosomaceae	Spirosoma	linguale	0.00533662	ASV_435
ASV_94	Bacteria	Proteobacteria	Alphaproteobacteria	Rhizobiales	Beijerinckiaceae	1174-901-12	NA	0.00497237	ASV_94
ASV_54	Bacteria	Actinobacteriota	Actinobacteria	Frankiales	Geodermatophilaceae	Modestobacter	versicolor	0.00477985	ASV_54
ASV_119	Bacteria	Bacteroidota	Bacteroidia	Cytophagales	Hymenobacteraceae	Hymenobacter	NA	0.00446377	ASV_119
ASV_24	Bacteria	Proteobacteria	Alphaproteobacteria	Rhizobiales	Beijerinckiaceae	Methylobacterium-Methylorubrum	NA	0.0111037	ASV_24
ASV_37	Bacteria	Bacteroidota	Bacteroidia	Cytophagales	Hymenobacteraceae	Hymenobacter	NA	0.0161487	ASV_37
ASV_675	Bacteria	Proteobacteria	Gammaproteobacteria	Burkholderiales	Oxalobacteraceae	Massilia	haematophila	0.000800849	ASV_675
ASV_293	Bacteria	Actinobacteriota	Actinobacteria	Frankiales	Geodermatophilaceae	Klenkia	NA	0.000622669	ASV_293
ASV_334	Bacteria	Proteobacteria	Alphaproteobacteria	Azospirillales	Azospirillaceae	Skermanella	aerolata	0.000377098	ASV_334
ASV_488	Bacteria	Bacteroidota	Bacteroidia	Cytophagales	Spirosomaceae	Spirosoma	NA	0.00134194	ASV_488
ASV_574	Bacteria	Proteobacteria	Gammaproteobacteria	Burkholderiales	Oxalobacteraceae	Pseudoduganella	NA	0.00121771	ASV_574
ASV_650	Bacteria	Proteobacteria	Gammaproteobacteria	Enterobacterales	Pectobacteriaceae	NA	NA	0.00111534	ASV_650
ASV_278	Bacteria	Actinobacteriota	Actinobacteria	Micrococcales	Microbacteriaceae	Frigoribacterium	NA	0.00109629	ASV_278
ASV_250	Bacteria	Actinobacteriota	Actinobacteria	Micrococcales	Microbacteriaceae	Frigoribacterium	faeni	0.00102572	ASV_250
ASV_698	Bacteria	Proteobacteria	Gammaproteobacteria	Burkholderiales	Oxalobacteraceae	Massilia	NA	0.00101078	ASV_698
ASV_515	Bacteria	Bacteroidota	Bacteroidia	Cytophagales	Hymenobacteraceae	Hymenobacter	NA	0.000951029	ASV_515
ASV_790	Bacteria	Proteobacteria	Gammaproteobacteria	Burkholderiales	Oxalobacteraceae	Oxalicibacterium	NA	0.000836508	ASV_790
ASV_623	Bacteria	Proteobacteria	Gammaproteobacteria	Burkholderiales	Oxalobacteraceae	NA	NA	0.000806632	ASV_623
ASV_502	Bacteria	Bacteroidota	Bacteroidia	Cytophagales	Spirosomaceae	Dyadobacter	hamtensis	0.000764706	ASV_502
ASV_345	Bacteria	Proteobacteria	Gammaproteobacteria	Burkholderiales	Oxalobacteraceae	Massilia	NA	0.000707048	ASV_345
ASV_731	Bacteria	Bacteroidota	Bacteroidia	Sphingobacteriales	Sphingobacteriaceae	Mucilaginibacter	NA	0.000670247	ASV_731
ASV_329	Bacteria	Proteobacteria	Gammaproteobacteria	Burkholderiales	Comamonadaceae	Xylophilus	NA	0.000637339	ASV_329
ASV_280	Bacteria	Bacteroidota	Bacteroidia	Cytophagales	Hymenobacteraceae	Hymenobacter	NA	0.000443642	ASV_280
ASV_377	Bacteria	Bacteroidota	Bacteroidia	Sphingobacteriales	Sphingobacteriaceae	Mucilaginibacter	daejeonensis	0.000438171	ASV_377
ASV_309	Bacteria	Proteobacteria	Alphaproteobacteria	Sphingomonadales	Sphingomonadaceae	Sphingomonas	NA	0.000358503	ASV_309
ASV_815	Bacteria	Proteobacteria	Gammaproteobacteria	Burkholderiales	Oxalobacteraceae	Massilia	NA	0.000348545	ASV_815
ASV_761	Bacteria	Bacteroidota	Bacteroidia	Chitinophagales	Chitinophagaceae	Aurantisolimonas	NA	0.000323649	ASV_761
ASV_689	Bacteria	Proteobacteria	Alphaproteobacteria	Rhizobiales	Rhizobiaceae	Allorhizobium-Neorhizobium-Pararhizobium-Rhizobium	NA	0.000293057	ASV_689
ASV_658	Bacteria	Proteobacteria	Alphaproteobacteria	Rhizobiales	Labraceae	Labrys	NA	0.000278836	ASV_658
ASV_525	Bacteria	Bacteroidota	Bacteroidia	Sphingobacteriales	Sphingobacteriaceae	NA	NA	0.000272357	ASV_525
ASV_451	Bacteria	Bacteroidota	Bacteroidia	Cytophagales	Spirosomaceae	Dyadobacter	hamtensis	0.000258919	ASV_451
ASV_82	Bacteria	Proteobacteria	Gammaproteobacteria	Burkholderiales	Comamonadaceae	Xylophilus	NA	0.000239002	ASV_82
ASV_804	Bacteria	Proteobacteria	Gammaproteobacteria	Burkholderiales	Oxalobacteraceae	Noviherbaspirillum	NA	0.000234023	ASV_804
ASV_767	Bacteria	Actinobacteriota	Actinobacteria	Micrococcales	Microbacteriaceae	Subtercola	NA	0.000219085	ASV_767
ASV_180	Bacteria	Proteobacteria	Alphaproteobacteria	Rhizobiales	Beijerinckiaceae	1174-901-12	NA	0.000204148	ASV_180
ASV_624	Bacteria	Bacteroidota	Bacteroidia	Cytophagales	Hymenobacteraceae	Hymenobacter	NA	0.000204148	ASV_624
ASV_137	Bacteria	Proteobacteria	Alphaproteobacteria	Rhizobiales	Rhizobiaceae	Neorhizobium	NA	0.000194189	ASV_137
ASV_735	Bacteria	Actinobacteriota	Actinobacteria	Propionibacteriales	Nocardioidaceae	Marmoricola	NA	0.00018921	ASV_735
ASV_906	Bacteria	Bacteroidota	Bacteroidia	Chitinophagales	Chitinophagaceae	NA	NA	0.00018921	ASV_906
ASV_571	Bacteria	Bacteroidota	Bacteroidia	Cytophagales	Spirosomaceae	Spirosoma	NA	0.000184231	ASV_571
ASV_444	Bacteria	Bdellovibrionota	Oligoflexia	0319-6G20	NA	NA	NA	0.000152213	ASV_444
ASV_637	Bacteria	Proteobacteria	Alphaproteobacteria	Acetobacterales	Acetobacteraceae	Belnapia	moabensis	0.00012946	ASV_637
ASV_768	Bacteria	Bacteroidota	Bacteroidia	Cytophagales	Spirosomaceae	Dyadobacter	NA	0.00012448	ASV_768
ASV_1205	Bacteria	Actinobacteriota	Actinobacteria	Micrococcales	Microbacteriaceae	Salinibacterium	NA	0.000109543	ASV_1205
ASV_190	Bacteria	Proteobacteria	Gammaproteobacteria	Burkholderiales	Oxalobacteraceae	NA	NA	0.00192034	ASV_190
ASV_184	Bacteria	Proteobacteria	Gammaproteobacteria	Burkholderiales	Oxalobacteraceae	Massilia	NA	0.00187615	ASV_184
ASV_131	Bacteria	Proteobacteria	Alphaproteobacteria	Caulobacterales	Caulobacteraceae	NA	NA	0.00131059	ASV_131
ASV_342	Bacteria	Proteobacteria	Alphaproteobacteria	Rhizobiales	Beijerinckiaceae	Methylobacterium-Methylorubrum	NA	0.000833718	ASV_342
ASV_181	Bacteria	Proteobacteria	Alphaproteobacteria	Rhizobiales	Beijerinckiaceae	Methylobacterium-Methylorubrum	NA	0.00214484	ASV_181
ASV_246	Bacteria	Proteobacteria	Gammaproteobacteria	Burkholderiales	Comamonadaceae	Variovorax	NA	0.00208213	ASV_246
ASV_529	Bacteria	Actinobacteriota	Actinobacteria	Propionibacteriales	Nocardioidaceae	Nocardioides	NA	0.000482094	ASV_529
ASV_40	Bacteria	Proteobacteria	Alphaproteobacteria	Rhizobiales	Beijerinckiaceae	Methylobacterium-Methylorubrum	NA	0.00480433	ASV_40
ASV_89	Bacteria	Proteobacteria	Alphaproteobacteria	Rhizobiales	Beijerinckiaceae	1174-901-12	NA	0.0024284	ASV_89
ASV_95	Bacteria	Actinobacteriota	Actinobacteria	Frankiales	Geodermatophilaceae	NA	NA	0.00300785	ASV_95
ASV_50	Bacteria	Proteobacteria	Alphaproteobacteria	Sphingomonadales	Sphingomonadaceae	Sphingomonas	faeni	0.00557624	ASV_50
ASV_10	Bacteria	Proteobacteria	Gammaproteobacteria	Enterobacterales	Erwiniaceae	Pantoea	NA	0.00235609	ASV_10
ASV_17	Bacteria	Proteobacteria	Gammaproteobacteria	Pseudomonadales	Pseudomonadaceae	Pseudomonas	NA	0.00216694	ASV_17
ASV_176	Bacteria	Proteobacteria	Alphaproteobacteria	Rhizobiales	Rhizobiaceae	Mesorhizobium	NA	0.000746575	ASV_176
ASV_173	Bacteria	Bacteroidota	Bacteroidia	Chitinophagales	Chitinophagaceae	NA	NA	0.00229741	ASV_173
ASV_187	Bacteria	Bacteroidota	Bacteroidia	Chitinophagales	Chitinophagaceae	Segetibacter	NA	0.0016899	ASV_187
ASV_196	Bacteria	Proteobacteria	Gammaproteobacteria	Burkholderiales	Comamonadaceae	Variovorax	NA	0.00064756	ASV_196
ASV_419	Bacteria	Firmicutes	Clostridia	Peptostreptococcales-Tissierellales	Family XI	Anaerococcus	octavius	0.000707395	ASV_419
ASV_2163	Bacteria	Proteobacteria	Alphaproteobacteria	Acetobacterales	Acetobacteraceae	Endobacter	NA	0.000707395	ASV_2163
ASV_835	Bacteria	Proteobacteria	Alphaproteobacteria	Acetobacterales	Acetobacteraceae	NA	NA	0.000685959	ASV_835
ASV_2197	Bacteria	Firmicutes	Bacilli	Paenibacillales	Paenibacillaceae	Paenibacillus	NA	0.000685959	ASV_2197
ASV_603	Bacteria	Actinobacteriota	Actinobacteria	Corynebacteriales	Corynebacteriaceae	Corynebacterium	kroppenstedtii	0.000621651	ASV_603
ASV_1534	Bacteria	Actinobacteriota	Actinobacteria	Micrococcales	Micrococcaceae	Micrococcus	NA	0.000621651	ASV_1534
ASV_2328	Bacteria	Actinobacteriota	Actinobacteria	Micrococcales	Intrasporangiaceae	Pedococcus-Phycicoccus	NA	0.000621651	ASV_2328
ASV_2329	Bacteria	Acidobacteriota	Acidobacteriae	Acidobacteriales	Acidobacteriaceae (Subgroup 1)	Bryocella	NA	0.000621651	ASV_2329
ASV_1142	Bacteria	Actinobacteriota	Actinobacteria	Corynebacteriales	Corynebacteriaceae	NA	NA	0.000600214	ASV_1142
ASV_2369	Bacteria	Firmicutes	Clostridia	Lachnospirales	Lachnospiraceae	Lachnospiraceae UCG-004	NA	0.000600214	ASV_2369
ASV_2370	Bacteria	Proteobacteria	Gammaproteobacteria	Pseudomonadales	Pseudomonadaceae	Pseudomonas	NA	0.000600214	ASV_2370
ASV_2371	Bacteria	Proteobacteria	Gammaproteobacteria	Burkholderiales	Oxalobacteraceae	Massilia	NA	0.000600214	ASV_2371
ASV_1652	Bacteria	Firmicutes	Bacilli	Lactobacillales	Streptococcaceae	Streptococcus	NA	0.000578778	ASV_1652
ASV_2642	Bacteria	Firmicutes	Clostridia	Oscillospirales	Ruminococcaceae	Faecalibacterium	NA	0.000471597	ASV_2642
ASV_857	Bacteria	Proteobacteria	Alphaproteobacteria	Acetobacterales	Acetobacteraceae	Roseomonas	NA	0.000452179	ASV_857
ASV_2687	Bacteria	Chloroflexi	Ktedonobacteria	C0119	NA	NA	NA	0.000450161	ASV_2687
ASV_402	Bacteria	Proteobacteria	Gammaproteobacteria	Burkholderiales	Oxalobacteraceae	Massilia	neuiana	0.000417902	ASV_402
ASV_1959	Bacteria	Proteobacteria	Gammaproteobacteria	Nitrococcales	Nitrococcaceae	NA	NA	0.000374826	ASV_1959
ASV_501	Bacteria	Actinobacteriota	Actinobacteria	Micrococcales	Microbacteriaceae	NA	NA	0.00034298	ASV_501
ASV_1436	Bacteria	Proteobacteria	Gammaproteobacteria	Burkholderiales	Comamonadaceae	Acidovorax	NA	0.000278671	ASV_1436
ASV_101	Bacteria	Proteobacteria	Gammaproteobacteria	Pseudomonadales	Moraxellaceae	Enhydrobacter	aerosaccus	0.00416977	ASV_101
ASV_223	Bacteria	Bacteroidota	Bacteroidia	Cytophagales	Hymenobacteraceae	Hymenobacter	NA	0.0028573	ASV_223
ASV_762	Bacteria	Proteobacteria	Gammaproteobacteria	Burkholderiales	Oxalobacteraceae	Noviherbaspirillum	NA	0.00259378	ASV_762
ASV_413	Bacteria	Proteobacteria	Alphaproteobacteria	Rhodobacterales	Rhodobacteraceae	Paracoccus	NA	0.00221667	ASV_413
ASV_116	Bacteria	Proteobacteria	Alphaproteobacteria	Acetobacterales	Acetobacteraceae	Acidiphilium	NA	0.00204307	ASV_116
ASV_1223	Bacteria	Proteobacteria	Alphaproteobacteria	Acetobacterales	Acetobacteraceae	Acidiphilium	NA	0.00182208	ASV_1223
ASV_1224	Bacteria	Actinobacteriota	Actinobacteria	Micrococcales	Micrococcaceae	Kocuria	NA	0.00182208	ASV_1224
ASV_121	Bacteria	Proteobacteria	Gammaproteobacteria	Pseudomonadales	Moraxellaceae	Acinetobacter	NA	0.0012986	ASV_121
ASV_1511	Bacteria	Actinobacteriota	Actinobacteria	Micrococcales	Intrasporangiaceae	Lapillicoccus	NA	0.00126474	ASV_1511
ASV_1532	Bacteria	Actinobacteriota	Actinobacteria	Corynebacteriales	Corynebacteriaceae	Corynebacterium	NA	0.0012433	ASV_1532
ASV_1533	Bacteria	Proteobacteria	Gammaproteobacteria	Burkholderiales	Alcaligenaceae	NA	NA	0.0012433	ASV_1533
ASV_931	Bacteria	Actinobacteriota	Actinobacteria	Micrococcales	Dermacoccaceae	Dermacoccus	NA	0.00104451	ASV_931
ASV_736	Bacteria	Actinobacteriota	Actinobacteria	Corynebacteriales	Nocardiaceae	Williamsia	NA	0.00103614	ASV_736
ASV_1739	Bacteria	Actinobacteriota	Actinobacteria	Propionibacteriales	Nocardioidaceae	Marmoricola	NA	0.00102894	ASV_1739
ASV_1762	Bacteria	Proteobacteria	Alphaproteobacteria	Sphingomonadales	Sphingomonadaceae	Sphingomonas	kaistensis	0.0010075	ASV_1762
ASV_1763	Bacteria	Acidobacteriota	Acidobacteriae	Acidobacteriales	Acidobacteriaceae (Subgroup 1)	Granulicella	NA	0.0010075	ASV_1763
ASV_302	Bacteria	Proteobacteria	Gammaproteobacteria	Burkholderiales	Oxalobacteraceae	Massilia	timonae	0.00096463	ASV_302
ASV_107	Bacteria	Proteobacteria	Gammaproteobacteria	Burkholderiales	Comamonadaceae	Schlegelella	aquatica	0.000933412	ASV_107
ASV_1382	Bacteria	Actinobacteriota	Actinobacteria	Corynebacteriales	Corynebacteriaceae	Corynebacterium	NA	0.000920525	ASV_1382
ASV_1902	Bacteria	Actinobacteriota	Actinobacteria	Micrococcales	NA	NA	NA	0.000878885	ASV_1902
ASV_979	Bacteria	Proteobacteria	Gammaproteobacteria	Burkholderiales	Burkholderiaceae	Lautropia	NA	0.000855873	ASV_979
ASV_1992	Bacteria	Proteobacteria	Alphaproteobacteria	Caulobacterales	Caulobacteraceae	Phenylobacterium	NA	0.000814577	ASV_1992
ASV_292	Bacteria	Firmicutes	Bacilli	Staphylococcales	Staphylococcaceae	Staphylococcus	NA	0.000767671	ASV_292
ASV_2083	Bacteria	Actinobacteriota	Actinobacteria	Micrococcales	NA	NA	NA	0.000750268	ASV_2083
ASV_2117	Bacteria	Actinobacteriota	Acidimicrobiia	Microtrichales	Iamiaceae	Iamia	NA	0.000728832	ASV_2117
ASV_2118	Bacteria	Firmicutes	Bacilli	Bacillales	Bacillaceae	Bacillus	NA	0.000728832	ASV_2118
ASV_298	Bacteria	Actinobacteriota	Actinobacteria	Corynebacteriales	Corynebacteriaceae	Corynebacterium	jeikeium	0.000723998	ASV_298
ASV_1	Bacteria	Firmicutes	Bacilli	Lactobacillales	Lactobacillaceae	Levilactobacillus	NA	0.0056423	ASV_1
ASV_221	Bacteria	Actinobacteriota	Actinobacteria	Propionibacteriales	Nocardioidaceae	Nocardioides	NA	0.00157333	ASV_221
ASV_100	Bacteria	Actinobacteriota	Actinobacteria	Pseudonocardiales	Pseudonocardiaceae	Actinomycetospora	NA	0.00149118	ASV_100
ASV_197	Bacteria	Proteobacteria	Alphaproteobacteria	Sphingomonadales	Sphingomonadaceae	Sandaracinobacter	NA	0.00130902	ASV_197
ASV_477	Bacteria	Actinobacteriota	Actinobacteria	Corynebacteriales	Mycobacteriaceae	Mycobacterium	NA	0.00125186	ASV_477
ASV_581	Bacteria	Proteobacteria	Alphaproteobacteria	Caulobacterales	Caulobacteraceae	Brevundimonas	staleyi	0.00112275	ASV_581
ASV_1112	Bacteria	Firmicutes	Bacilli	Staphylococcales	Staphylococcaceae	Staphylococcus	epidermidis	0.000914136	ASV_1112
ASV_1393	Bacteria	Proteobacteria	Alphaproteobacteria	Sphingomonadales	Sphingomonadaceae	Sphingomonas	NA	0.000634299	ASV_1393
ASV_1450	Bacteria	Proteobacteria	Gammaproteobacteria	Burkholderiales	Comamonadaceae	Xylophilus	NA	0.000587659	ASV_1450
ASV_448	Bacteria	Proteobacteria	Alphaproteobacteria	Sphingomonadales	Sphingomonadaceae	Erythrobacter	NA	0.000578331	ASV_448
ASV_821	Bacteria	Actinobacteriota	Acidimicrobiia	Microtrichales	Ilumatobacteraceae	NA	NA	0.000559675	ASV_821
ASV_1561	Bacteria	Proteobacteria	Alphaproteobacteria	Sphingomonadales	Sphingomonadaceae	Sphingomonas	NA	0.000531692	ASV_1561
ASV_729	Bacteria	Actinobacteriota	Actinobacteria	Micrococcales	Microbacteriaceae	Herbiconiux	NA	0.000503708	ASV_729
ASV_1616	Bacteria	Actinobacteriota	Actinobacteria	Propionibacteriales	Nocardioidaceae	Nocardioides	NA	0.000503708	ASV_1616
ASV_490	Bacteria	Proteobacteria	Gammaproteobacteria	Enterobacterales	Alteromonadaceae	Alishewanella	NA	0.000484345	ASV_490
ASV_499	Bacteria	Proteobacteria	Alphaproteobacteria	Sphingomonadales	Sphingomonadaceae	Sphingomonas	NA	0.000460586	ASV_499
ASV_1236	Bacteria	Proteobacteria	Alphaproteobacteria	Rhizobiales	Xanthobacteraceae	Tardiphaga	robiniae	0.000391773	ASV_1236
ASV_769	Bacteria	Proteobacteria	Alphaproteobacteria	Sphingomonadales	Sphingomonadaceae	Sphingomonas	NA	0.000382445	ASV_769
ASV_285	Bacteria	Actinobacteriota	Actinobacteria	Corynebacteriales	Corynebacteriaceae	Corynebacterium	tuberculostearicum	0.000318639	ASV_285
ASV_722	Bacteria	Actinobacteriota	Actinobacteria	Micrococcales	Microbacteriaceae	Diaminobutyricimonas	NA	0.000317149	ASV_722
ASV_393	Bacteria	Firmicutes	Bacilli	Lactobacillales	Lactobacillaceae	Leuconostoc	NA	0.0003068	ASV_393
ASV_318	Bacteria	Bacteroidota	Bacteroidia	Chitinophagales	Chitinophagaceae	Segetibacter	NA	0.000301786	ASV_318
ASV_1535	Bacteria	Bacteroidota	Bacteroidia	Chitinophagales	Chitinophagaceae	Terrimonas	arctica	0.00022387	ASV_1535
ASV_175	Bacteria	Proteobacteria	Gammaproteobacteria	Enterobacterales	Pasteurellaceae	Pasteurella	multocida	0.000158575	ASV_175
ASV_791	Bacteria	Actinobacteriota	Actinobacteria	Corynebacteriales	Mycobacteriaceae	Mycobacterium	NA	0.000149247	ASV_791
ASV_226	Bacteria	Actinobacteriota	Actinobacteria	Propionibacteriales	Nocardioidaceae	Nocardioides	NA	0.00200578	ASV_226
ASV_313	Bacteria	Actinobacteriota	Actinobacteria	Propionibacteriales	Nocardioidaceae	Aeromicrobium	ginsengisoli	0.00187082	ASV_313
ASV_158	Bacteria	Proteobacteria	Alphaproteobacteria	Sphingomonadales	Sphingomonadaceae	Rhizorhapis	NA	0.00207874	ASV_158
ASV_71	Bacteria	Proteobacteria	Gammaproteobacteria	Pseudomonadales	Pseudomonadaceae	Pseudomonas	NA	0.00596776	ASV_71
ASV_93	Bacteria	Actinobacteriota	Actinobacteria	Micrococcales	Micrococcaceae	Kocuria	NA	0.00175524	ASV_93
ASV_1392	Bacteria	Proteobacteria	Alphaproteobacteria	Tistrellales	Geminicoccaceae	Candidatus Alysiosphaera	NA	0.000205593	ASV_1392
ASV_701	Bacteria	Actinobacteriota	Actinobacteria	Corynebacteriales	Corynebacteriaceae	Lawsonella	NA	0.000171073	ASV_701
ASV_364	Bacteria	Bacteroidota	Bacteroidia	Sphingobacteriales	Sphingobacteriaceae	Mucilaginibacter	NA	0.000139979	ASV_364
ASV_970	Bacteria	Actinobacteriota	Actinobacteria	Micrococcales	Intrasporangiaceae	Lapillicoccus	NA	0.000121721	ASV_970
ASV_311	Bacteria	Proteobacteria	Alphaproteobacteria	Sphingomonadales	Sphingomonadaceae	Novosphingobium	NA	6.69466e-05	ASV_311
ASV_256	Bacteria	Bacteroidota	Bacteroidia	Cytophagales	Spirosomaceae	Spirosoma	NA	0.00368206	ASV_256
ASV_87	Bacteria	Proteobacteria	Gammaproteobacteria	Burkholderiales	Oxalobacteraceae	Oxalicibacterium	NA	0.00258059	ASV_87
ASV_274	Bacteria	Proteobacteria	Gammaproteobacteria	Burkholderiales	Oxalobacteraceae	Massilia	plicata	0.00142519	ASV_274
ASV_396	Bacteria	Proteobacteria	Gammaproteobacteria	Burkholderiales	Comamonadaceae	Rhizobacter	NA	0.00119895	ASV_396
ASV_713	Bacteria	Proteobacteria	Alphaproteobacteria	Sphingomonadales	Sphingomonadaceae	Sphingomonas	NA	0.000977116	ASV_713
ASV_834	Bacteria	Proteobacteria	Alphaproteobacteria	Sphingomonadales	Sphingomonadaceae	Sphingomonas	NA	0.000949425	ASV_834
ASV_186	Bacteria	Actinobacteriota	Actinobacteria	Corynebacteriales	Corynebacteriaceae	Corynebacterium	NA	0.000686205	ASV_186
ASV_883	Bacteria	Actinobacteriota	Thermoleophilia	Solirubrobacterales	Solirubrobacteraceae	Conexibacter	NA	0.000613297	ASV_883
ASV_534	Bacteria	Proteobacteria	Alphaproteobacteria	Sphingomonadales	Sphingomonadaceae	Sphingomonas	aquatilis	0.000334733	ASV_534
ASV_150	Bacteria	Bacteroidota	Bacteroidia	Cytophagales	Hymenobacteraceae	Hymenobacter	NA	0.000286045	ASV_150
ASV_807	Bacteria	Proteobacteria	Alphaproteobacteria	Sphingomonadales	Sphingomonadaceae	Sphingomonas	NA	0.000286045	ASV_807
ASV_926	Bacteria	Bacteroidota	Bacteroidia	Sphingobacteriales	Sphingobacteriaceae	Mucilaginibacter	NA	0.000237356	ASV_926
ASV_613	Bacteria	Proteobacteria	Alphaproteobacteria	Rhizobiales	Beijerinckiaceae	Microvirga	NA	0.000173771	ASV_613
ASV_16	Bacteria	Proteobacteria	Gammaproteobacteria	Enterobacterales	Erwiniaceae	Erwinia	NA	0.0109397	ASV_16
ASV_365	Bacteria	Proteobacteria	Gammaproteobacteria	Enterobacterales	Enterobacteriaceae	NA	NA	0.00130426	ASV_365
ASV_88	Bacteria	Proteobacteria	Alphaproteobacteria	Rhizobiales	Beijerinckiaceae	NA	NA	0.00467506	ASV_88
ASV_179	Bacteria	Proteobacteria	Alphaproteobacteria	Acetobacterales	Acetobacteraceae	NA	NA	0.00216029	ASV_179
ASV_237	Bacteria	Proteobacteria	Alphaproteobacteria	Sphingomonadales	Sphingomonadaceae	Sphingomonas	hunanensis	0.00178968	ASV_237
ASV_129	Bacteria	Proteobacteria	Alphaproteobacteria	Rhizobiales	Rhizobiaceae	Allorhizobium-Neorhizobium-Pararhizobium-Rhizobium	NA	0.0017552	ASV_129
ASV_134	Bacteria	Proteobacteria	Alphaproteobacteria	Rhizobiales	Rhizobiaceae	Allorhizobium-Neorhizobium-Pararhizobium-Rhizobium	NA	0.00155969	ASV_134
ASV_368	Bacteria	Firmicutes	Bacilli	Staphylococcales	Staphylococcaceae	Staphylococcus	NA	0.00134009	ASV_368
ASV_162	Bacteria	Proteobacteria	Alphaproteobacteria	Sphingomonadales	Sphingomonadaceae	Sphingomonas	NA	0.00126409	ASV_162
ASV_570	Bacteria	Firmicutes	Bacilli	Bacillales	Bacillaceae	Bacillus	NA	0.00122395	ASV_570
ASV_283	Bacteria	Proteobacteria	Alphaproteobacteria	Sphingomonadales	Sphingomonadaceae	NA	NA	0.00119716	ASV_283
ASV_112	Bacteria	Proteobacteria	Alphaproteobacteria	Rhizobiales	Methylopilaceae	Hansschlegelia	NA	0.000979101	ASV_112
ASV_711	Bacteria	Proteobacteria	Alphaproteobacteria	Sphingomonadales	Sphingomonadaceae	Sphingomonas	polyaromaticivorans	0.000818655	ASV_711
ASV_111	Bacteria	Actinobacteriota	Actinobacteria	Pseudonocardiales	Pseudonocardiaceae	Actinomycetospora	NA	0.000785909	ASV_111
ASV_1295	Bacteria	Bacteroidota	Bacteroidia	Cytophagales	Hymenobacteraceae	Hymenobacter	NA	0.000735814	ASV_1295
ASV_598	Bacteria	Proteobacteria	Gammaproteobacteria	Burkholderiales	Oxalobacteraceae	Massilia	NA	0.000668351	ASV_598
ASV_371	Bacteria	Proteobacteria	Alphaproteobacteria	Sphingomonadales	Sphingomonadaceae	Sphingomonas	NA	0.000603745	ASV_371
ASV_1617	Bacteria	Actinobacteriota	Actinobacteria	Micromonosporales	Micromonosporaceae	Couchioplanes	NA	0.00050941	ASV_1617
ASV_464	Bacteria	Proteobacteria	Alphaproteobacteria	Rhizobiales	Stappiaceae	Agaricicola	NA	0.000499976	ASV_464
ASV_1165	Bacteria	Proteobacteria	Gammaproteobacteria	Xanthomonadales	Xanthomonadaceae	Lysobacter	NA	0.000481109	ASV_1165
ASV_326	Bacteria	Proteobacteria	Gammaproteobacteria	Burkholderiales	Burkholderiaceae	Ralstonia	NA	0.000469642	ASV_326
ASV_418	Bacteria	Bacteroidota	Bacteroidia	Sphingobacteriales	Sphingobacteriaceae	Mucilaginibacter	NA	0.000435426	ASV_418
ASV_163	Bacteria	Bacteroidota	Bacteroidia	Sphingobacteriales	Sphingobacteriaceae	Mucilaginibacter	NA	0.000396208	ASV_163
ASV_177	Bacteria	Proteobacteria	Alphaproteobacteria	Sphingomonadales	Sphingomonadaceae	Sphingomonas	NA	0.000385197	ASV_177
ASV_640	Bacteria	Proteobacteria	Alphaproteobacteria	Sphingomonadales	Sphingomonadaceae	Sphingomonas	NA	0.000358474	ASV_640
ASV_680	Bacteria	Proteobacteria	Gammaproteobacteria	Burkholderiales	Comamonadaceae	Rhizobacter	NA	0.000358474	ASV_680
ASV_568	Bacteria	Bacteroidota	Bacteroidia	Chitinophagales	Chitinophagaceae	NA	NA	0.000298582	ASV_568
ASV_855	Bacteria	Proteobacteria	Alphaproteobacteria	Sphingomonadales	Sphingomonadaceae	Sphingomonas	NA	0.000273572	ASV_855
ASV_1032	Bacteria	Proteobacteria	Gammaproteobacteria	Pseudomonadales	Pseudomonadaceae	Pseudomonas	abietaniphila	0.000273572	ASV_1032
ASV_408	Bacteria	Proteobacteria	Gammaproteobacteria	Burkholderiales	Comamonadaceae	Rhizobacter	NA	0.000271133	ASV_408
ASV_517	Bacteria	Actinobacteriota	Actinobacteria	Pseudonocardiales	Pseudonocardiaceae	Pseudonocardia	NA	0.000260066	ASV_517
ASV_476	Bacteria	Actinobacteriota	Actinobacteria	Micrococcales	Micrococcaceae	Pseudarthrobacter	NA	0.000248841	ASV_476
ASV_353	Bacteria	Proteobacteria	Gammaproteobacteria	Burkholderiales	Oxalobacteraceae	Massilia	NA	0.000198104	ASV_353
ASV_458	Bacteria	Proteobacteria	Alphaproteobacteria	Caulobacterales	Caulobacteraceae	Caulobacter	NA	0.000122636	ASV_458
ASV_248	Bacteria	Actinobacteriota	Thermoleophilia	Solirubrobacterales	Solirubrobacteraceae	Solirubrobacter	NA	0.000103769	ASV_248
ASV_44	Bacteria	Bacteroidota	Bacteroidia	Sphingobacteriales	Sphingobacteriaceae	NA	NA	0.00770694	ASV_44
ASV_53	Bacteria	Proteobacteria	Alphaproteobacteria	Sphingomonadales	Sphingomonadaceae	Sphingomonas	NA	0.00469871	ASV_53
ASV_6	Bacteria	Proteobacteria	Alphaproteobacteria	Rhizobiales	Rhizobiaceae	Allorhizobium-Neorhizobium-Pararhizobium-Rhizobium	NA	0.00796067	ASV_6
ASV_188	Bacteria	Proteobacteria	Alphaproteobacteria	Sphingomonadales	Sphingomonadaceae	Sphingomonas	hylomeconis	0.00198317	ASV_188
ASV_213	Bacteria	Proteobacteria	Gammaproteobacteria	Pseudomonadales	Pseudomonadaceae	Pseudomonas	NA	0.00229212	ASV_213
ASV_41	Bacteria	Proteobacteria	Gammaproteobacteria	Enterobacterales	Erwiniaceae	Pantoea	NA	0.00179077	ASV_41
ASV_984	Bacteria	Bacteroidota	Bacteroidia	Cytophagales	Spirosomaceae	Dyadobacter	NA	0.0012477	ASV_984
ASV_1838	Bacteria	Proteobacteria	Alphaproteobacteria	Rhizobiales	Rhizobiaceae	Pseudaminobacter	NA	0.0012477	ASV_1838
ASV_760	Bacteria	Actinobacteriota	Actinobacteria	Propionibacteriales	Nocardioidaceae	Marmoricola	NA	0.00102084	ASV_760
ASV_1381	Bacteria	Actinobacteriota	Actinobacteria	Corynebacteriales	Corynebacteriaceae	Turicella	otitidis	0.000935772	ASV_1381
ASV_453	Bacteria	Proteobacteria	Gammaproteobacteria	Xanthomonadales	Xanthomonadaceae	Stenotrophomonas	NA	0.000895349	ASV_453
ASV_1839	Bacteria	Proteobacteria	Gammaproteobacteria	Xanthomonadales	Xanthomonadaceae	Pseudoxanthomonas	NA	0.000793988	ASV_1839
ASV_178	Bacteria	Firmicutes	Bacilli	Lactobacillales	Lactobacillaceae	Pediococcus	pentosaceus	0.000704084	ASV_178
ASV_380	Bacteria	Actinobacteriota	Actinobacteria	Frankiales	Nakamurellaceae	Nakamurella	NA	0.000637826	ASV_380
ASV_2196	Bacteria	Bacteroidota	Bacteroidia	Flavobacteriales	Weeksellaceae	Chryseobacterium	NA	0.000586121	ASV_2196
ASV_2775	Bacteria	Actinobacteriota	Actinobacteria	Frankiales	Sporichthyaceae	NA	NA	0.000538778	ASV_2775
ASV_900	Bacteria	Proteobacteria	Alphaproteobacteria	Rhizobiales	Beijerinckiaceae	NA	NA	0.000364207	ASV_900
ASV_801	Bacteria	Proteobacteria	Alphaproteobacteria	Sphingomonadales	Sphingomonadaceae	NA	NA	0.00033244	ASV_801
ASV_974	Bacteria	Proteobacteria	Alphaproteobacteria	Acetobacterales	Acetobacteraceae	Acidiphilium	NA	0.000283567	ASV_974
ASV_227	Bacteria	Proteobacteria	Alphaproteobacteria	Rhizobiales	Beijerinckiaceae	Methylobacterium-Methylorubrum	NA	0.0023941	ASV_227
ASV_224	Bacteria	Proteobacteria	Gammaproteobacteria	Pseudomonadales	Pseudomonadaceae	Pseudomonas	NA	0.0233659	ASV_224
ASV_13	Bacteria	Proteobacteria	Gammaproteobacteria	Enterobacterales	Erwiniaceae	Pantoea	NA	0.0115563	ASV_13
ASV_225	Bacteria	Proteobacteria	Alphaproteobacteria	Acetobacterales	Acetobacteraceae	NA	NA	0.000430302	ASV_225
ASV_470	Bacteria	Proteobacteria	Alphaproteobacteria	Sphingomonadales	Sphingomonadaceae	Sphingomonas	NA	0.000188463	ASV_470
ASV_105	Bacteria	Proteobacteria	Alphaproteobacteria	Sphingomonadales	Sphingomonadaceae	Sphingomonas	NA	0.000166027	ASV_105
ASV_315	Bacteria	Acidobacteriota	Acidobacteriae	Acidobacteriales	Acidobacteriaceae (Subgroup 1)	Terriglobus	NA	0.000159296	ASV_315
ASV_228	Bacteria	Proteobacteria	Gammaproteobacteria	Burkholderiales	Oxalobacteraceae	Massilia	NA	0.000112181	ASV_228
ASV_925	Bacteria	Proteobacteria	Gammaproteobacteria	Enterobacterales	Erwiniaceae	Pantoea	NA	0.000112181	ASV_925
ASV_31	Bacteria	Actinobacteriota	Actinobacteria	Pseudonocardiales	Pseudonocardiaceae	Pseudonocardia	NA	0.000100963	ASV_31
ASV_265	Bacteria	Bacteroidota	Bacteroidia	Cytophagales	Spirosomaceae	Dyadobacter	NA	7.40392e-05	ASV_265
ASV_684	Bacteria	Proteobacteria	Gammaproteobacteria	Burkholderiales	Oxalobacteraceae	Massilia	NA	7.40392e-05	ASV_684
ASV_471	Bacteria	Proteobacteria	Gammaproteobacteria	Burkholderiales	Comamonadaceae	Variovorax	NA	5.38467e-05	ASV_471
ASV_1031	Bacteria	Proteobacteria	Alphaproteobacteria	Acetobacterales	Acetobacteraceae	Acidiphilium	NA	3.14106e-05	ASV_1031
ASV_120	Bacteria	Proteobacteria	Gammaproteobacteria	Enterobacterales	Erwiniaceae	NA	NA	0.00357424	ASV_120
ASV_135	Bacteria	Proteobacteria	Gammaproteobacteria	Enterobacterales	Yersiniaceae	NA	NA	0.00336093	ASV_135
ASV_269	Bacteria	Proteobacteria	Gammaproteobacteria	Pseudomonadales	Pseudomonadaceae	Pseudomonas	NA	0.00152117	ASV_269
ASV_164	Bacteria	Proteobacteria	Gammaproteobacteria	Burkholderiales	Comamonadaceae	Aquabacterium	commune	0.000163433	ASV_164
ASV_84	Bacteria	Proteobacteria	Gammaproteobacteria	Enterobacterales	Enterobacteriaceae	Lelliottia	NA	0.00509748	ASV_84
ASV_325	Bacteria	Proteobacteria	Gammaproteobacteria	Pseudomonadales	Pseudomonadaceae	Pseudomonas	NA	0.00103341	ASV_325
ASV_450	Bacteria	Proteobacteria	Gammaproteobacteria	Burkholderiales	Oxalobacteraceae	NA	NA	9.02619e-05	ASV_450
ASV_537	Bacteria	Proteobacteria	Alphaproteobacteria	Acetobacterales	Acetobacteraceae	Roseomonas	NA	2.76312e-05	ASV_537
ASV_60	Bacteria	Proteobacteria	Gammaproteobacteria	Pseudomonadales	Pseudomonadaceae	Pseudomonas	NA	0.00595912	ASV_60
ASV_52	Bacteria	Firmicutes	Bacilli	Bacillales	Bacillaceae	Anoxybacillus	NA	0.000719549	ASV_52
ASV_133	Bacteria	Proteobacteria	Gammaproteobacteria	Burkholderiales	Comamonadaceae	Tepidimonas	NA	0.000151712	ASV_133
ASV_127	Bacteria	Proteobacteria	Gammaproteobacteria	Pseudomonadales	Pseudomonadaceae	Pseudomonas	NA	0.00672302	ASV_127
ASV_22	Bacteria	Actinobacteriota	Actinobacteria	Propionibacteriales	Propionibacteriaceae	Friedmanniella	NA	0.0144321	ASV_22
ASV_5	Bacteria	Actinobacteriota	Actinobacteria	Micrococcales	Microbacteriaceae	Curtobacterium	NA	0.00486249	ASV_5
ASV_55	Bacteria	Proteobacteria	Gammaproteobacteria	Burkholderiales	Comamonadaceae	NA	NA	0.00635303	ASV_55
ASV_245	Bacteria	Proteobacteria	Gammaproteobacteria	Burkholderiales	Oxalobacteraceae	Massilia	NA	0.00722164	ASV_245
ASV_19	Bacteria	Bacteroidota	Bacteroidia	Cytophagales	Hymenobacteraceae	Hymenobacter	NA	0.0217314	ASV_19
ASV_32	Bacteria	Bacteroidota	Bacteroidia	Cytophagales	Hymenobacteraceae	Hymenobacter	NA	0.0105641	ASV_32
ASV_20	Bacteria	Proteobacteria	Alphaproteobacteria	Sphingomonadales	Sphingomonadaceae	Sphingomonas	NA	0.0161771	ASV_20
ASV_136	Bacteria	Actinobacteriota	Actinobacteria	Propionibacteriales	Nocardioidaceae	Nocardioides	NA	0.00142692	ASV_136
ASV_28	Bacteria	Proteobacteria	Alphaproteobacteria	Rhizobiales	Rhizobiaceae	Allorhizobium-Neorhizobium-Pararhizobium-Rhizobium	NA	0.0134511	ASV_28
ASV_34	Bacteria	Actinobacteriota	Actinobacteria	Propionibacteriales	Propionibacteriaceae	Cutibacterium	acnes	0.0196349	ASV_34
ASV_264	Bacteria	Actinobacteriota	Actinobacteria	Frankiales	Nakamurellaceae	Nakamurella	NA	0.00188068	ASV_264
ASV_8	Bacteria	Proteobacteria	Gammaproteobacteria	Pseudomonadales	Pseudomonadaceae	Pseudomonas	NA	0.0479336	ASV_8
ASV_143	Bacteria	Actinobacteriota	Actinobacteria	Micrococcales	Microbacteriaceae	Microbacterium	NA	0.00210725	ASV_143
ASV_15	Bacteria	Proteobacteria	Gammaproteobacteria	Enterobacterales	Hafniaceae	Hafnia-Obesumbacterium	NA	0.0431259	ASV_15
ASV_29	Bacteria	Proteobacteria	Alphaproteobacteria	Sphingomonadales	Sphingomonadaceae	Novosphingobium	NA	0.0156543	ASV_29
ASV_51	Bacteria	Proteobacteria	Alphaproteobacteria	Sphingomonadales	Sphingomonadaceae	Sphingomonas	ginsenosidivorax	0.00404706	ASV_51
ASV_14	Bacteria	Proteobacteria	Gammaproteobacteria	Enterobacterales	Erwiniaceae	NA	NA	0.029701	ASV_14
ASV_4	Bacteria	Proteobacteria	Gammaproteobacteria	Enterobacterales	Enterobacteriaceae	NA	NA	0.0141091	ASV_4
ASV_9	Bacteria	Proteobacteria	Gammaproteobacteria	Pseudomonadales	Pseudomonadaceae	Pseudomonas	NA	0.0587459	ASV_9
ASV_21	Bacteria	Proteobacteria	Gammaproteobacteria	Pseudomonadales	Pseudomonadaceae	Pseudomonas	NA	0.0685675	ASV_21

## Sheet: Bac_GTD escape_node_properties
	igraph.degree	igraph.closeness	igraph.betweenness	igraph.cen.degree
ASV_127	3	1	0	3
ASV_52	3	1	0	3
ASV_133	3	1	0	3
ASV_60	4	1	0	4
ASV_325	4	1	0	4
ASV_450	4	1	0	4
ASV_537	4	1	0	4
ASV_71	30	0.222355	1.88286	30
ASV_158	31	0.222444	113.362	31
ASV_226	31	0.23522	482.966	31
ASV_313	32	0.235319	829.482	32
ASV_221	31	0.247776	1779.52	31
ASV_100	32	0.253759	2262.79	32
ASV_197	32	0.222533	650.887	32
ASV_477	30	0.222355	1.88286	30
ASV_581	32	0.248883	2661.25	32
ASV_1112	30	0.222355	1.88286	30
ASV_196	30	0.23026	1902.7	30
ASV_1393	30	0.222355	1.88286	30
ASV_1450	30	0.222355	1.88286	30
ASV_448	30	0.222355	1.88286	30
ASV_821	30	0.222355	1.88286	30
ASV_1561	30	0.222355	1.88286	30
ASV_729	30	0.222355	1.88286	30
ASV_1616	30	0.222355	1.88286	30
ASV_490	30	0.222355	1.88286	30
ASV_529	31	0.235418	2955.9	31
ASV_499	30	0.222355	1.88286	30
ASV_1236	30	0.222355	1.88286	30
ASV_769	30	0.222355	1.88286	30
ASV_285	30	0.222355	1.88286	30
ASV_722	30	0.222355	1.88286	30
ASV_393	31	0.247776	1779.52	31
ASV_318	31	0.23522	482.966	31
ASV_1535	30	0.222355	1.88286	30
ASV_175	30	0.222355	1.88286	30
ASV_791	30	0.222355	1.88286	30
ASV_16	18	0.198574	19.6753	18
ASV_256	18	0.198574	19.6753	18
ASV_87	18	0.198574	19.6753	18
ASV_274	18	0.198574	19.6753	18
ASV_365	17	0.191541	1243.2	17
ASV_396	18	0.198574	19.6753	18
ASV_713	18	0.198574	19.6753	18
ASV_834	18	0.198574	19.6753	18
ASV_883	18	0.198574	19.6753	18
ASV_534	18	0.198574	19.6753	18
ASV_150	18	0.198574	19.6753	18
ASV_807	18	0.198574	19.6753	18
ASV_926	18	0.198574	19.6753	18
ASV_613	17	0.21211	954.96	17
ASV_364	18	0.198574	19.6753	18
ASV_970	18	0.198574	19.6753	18
ASV_311	18	0.198574	19.6753	18
ASV_224	16	0.9	0.142857	16
ASV_13	2	0.529412	0	2
ASV_227	18	1	14.1429	18
ASV_213	16	0.9	0.142857	16
ASV_41	16	0.9	0.142857	16
ASV_984	16	0.9	0.142857	16
ASV_1838	16	0.9	0.142857	16
ASV_760	16	0.9	0.142857	16
ASV_1381	16	0.9	0.142857	16
ASV_1839	16	0.9	0.142857	16
ASV_178	16	0.9	0.142857	16
ASV_380	17	0.947368	5.14286	17
ASV_2196	16	0.9	0.142857	16
ASV_2775	16	0.9	0.142857	16
ASV_900	3	0.545455	0	3
ASV_974	16	0.9	0.142857	16
ASV_453	15	0.857143	0	15
ASV_801	15	0.857143	0	15
ASV_37	7	0.191212	15.7561	7
ASV_24	7	0.191212	24.796	7
ASV_94	14	0.215224	699.244	14
ASV_214	13	0.215141	754.253	13
ASV_142	8	0.196681	57.0622	8
ASV_1	49	0.211546	45.7241	49
ASV_101	48	0.177332	0.0434783	48
ASV_223	48	0.177332	0.0434783	48
ASV_762	49	0.211546	45.7241	49
ASV_413	49	0.211546	45.7241	49
ASV_116	48	0.177332	0.0434783	48
ASV_80	46	0.261502	25350	46
ASV_1223	49	0.211546	45.7241	49
ASV_1224	49	0.211546	45.7241	49
ASV_121	48	0.211465	33.8667	48
ASV_1511	49	0.211546	45.7241	49
ASV_1532	49	0.211546	45.7241	49
ASV_1533	49	0.211546	45.7241	49
ASV_931	49	0.211546	45.7241	49
ASV_736	49	0.211546	45.7241	49
ASV_1739	49	0.211546	45.7241	49
ASV_1762	49	0.211546	45.7241	49
ASV_1763	49	0.211546	45.7241	49
ASV_302	49	0.211546	45.7241	49
ASV_107	46	0.177219	0	46
ASV_1382	49	0.211546	45.7241	49
ASV_1902	49	0.211546	45.7241	49
ASV_979	49	0.211546	45.7241	49
ASV_1992	49	0.211546	45.7241	49
ASV_292	48	0.211465	33.8667	48
ASV_2083	49	0.211546	45.7241	49
ASV_2117	49	0.211546	45.7241	49
ASV_2118	49	0.211546	45.7241	49
ASV_298	50	0.211626	323.224	50
ASV_419	49	0.211546	45.7241	49
ASV_2163	49	0.211546	45.7241	49
ASV_835	49	0.211546	45.7241	49
ASV_2197	49	0.211546	45.7241	49
ASV_603	49	0.211546	45.7241	49
ASV_1534	49	0.211546	45.7241	49
ASV_2328	49	0.211546	45.7241	49
ASV_2329	49	0.211546	45.7241	49
ASV_1142	49	0.211546	45.7241	49
ASV_2369	49	0.211546	45.7241	49
ASV_2370	49	0.211546	45.7241	49
ASV_2371	49	0.211546	45.7241	49
ASV_1652	49	0.211546	45.7241	49
ASV_2642	49	0.211546	45.7241	49
ASV_857	50	0.211626	323.224	50
ASV_2687	49	0.211546	45.7241	49
ASV_402	49	0.211546	45.7241	49
ASV_1959	49	0.211546	45.7241	49
ASV_501	49	0.211546	45.7241	49
ASV_1436	49	0.211546	45.7241	49
ASV_50	7	0.254338	230.147	7
ASV_10	34	0.235518	2497.14	34
ASV_17	12	0.241126	647.745	12
ASV_184	48	0.29834	2848.56	48
ASV_59	8	0.303377	1246.63	8
ASV_176	7	0.227254	156.259	7
ASV_293	48	0.29675	4205.18	48
ASV_92	27	0.219378	451.491	27
ASV_76	26	0.219291	374.456	26
ASV_6	39	0.228654	73.316	39
ASV_44	37	0.228466	23.4148	37
ASV_53	42	0.263606	7630.67	42
ASV_88	38	0.22856	68.7889	38
ASV_179	33	0.228092	5.73559	33
ASV_108	33	0.240501	4031.9	33
ASV_237	37	0.228466	23.4148	37
ASV_129	36	0.220158	29.1829	36
ASV_134	37	0.228466	23.4148	37
ASV_368	37	0.228466	23.4148	37
ASV_162	37	0.228466	23.4148	37
ASV_570	30	0.211546	0	30
ASV_283	36	0.228372	19.3877	36
ASV_112	41	0.258829	4862	41
ASV_711	38	0.22856	68.7889	38
ASV_1295	37	0.228466	23.4148	37
ASV_598	37	0.228466	23.4148	37
ASV_560	33	0.232471	582.309	33
ASV_371	37	0.228466	23.4148	37
ASV_1617	37	0.228466	23.4148	37
ASV_464	37	0.228466	23.4148	37
ASV_1165	37	0.228466	23.4148	37
ASV_326	32	0.215724	0.620673	32
ASV_163	37	0.228466	23.4148	37
ASV_177	37	0.228466	23.4148	37
ASV_640	37	0.228466	23.4148	37
ASV_680	37	0.228466	23.4148	37
ASV_568	36	0.228372	19.3877	36
ASV_855	37	0.228466	23.4148	37
ASV_1032	37	0.228466	23.4148	37
ASV_408	26	0.219291	2.33333	26
ASV_517	31	0.211626	0	31
ASV_476	37	0.228466	23.4148	37
ASV_353	37	0.228466	23.4148	37
ASV_458	37	0.228466	23.4148	37
ASV_248	37	0.228466	23.4148	37
ASV_25	63	0.313097	1117.71	63
ASV_43	65	0.332736	26307.7	65
ASV_33	66	0.333533	3738.58	66
ASV_97	61	0.310306	444.52	61
ASV_146	50	0.312395	10103.5	50
ASV_132	38	0.319747	764.314	38
ASV_149	59	0.29834	131.309	59
ASV_235	61	0.307395	245.342	61
ASV_166	66	0.326878	2381.6	66
ASV_240	55	0.30893	1588.46	55
ASV_159	57	0.307056	360.716	57
ASV_209	67	0.311173	544.691	67
ASV_153	54	0.309101	597.92	54
ASV_279	42	0.302553	648.561	42
ASV_122	58	0.307735	366.083	58
ASV_290	33	0.301244	422.244	33
ASV_239	60	0.301407	876.116	60
ASV_441	44	0.323273	2254.52	44
ASV_282	59	0.321408	1771.49	59
ASV_563	68	0.331745	2014.76	68
ASV_236	69	0.335947	5793.06	69
ASV_622	60	0.302717	369.19	60
ASV_618	32	0.316477	331.501	32
ASV_1190	26	0.304372	106.326	26
ASV_84	17	0.183344	68.2071	17
ASV_120	16	0.183284	26.3609	16
ASV_135	17	0.183344	68.2071	17
ASV_269	17	0.183344	68.2071	17
ASV_131	40	0.266125	3803.42	40
ASV_731	43	0.273307	5817.41	43
ASV_470	17	0.183344	68.2071	17
ASV_105	17	0.183344	68.2071	17
ASV_315	17	0.183344	68.2071	17
ASV_228	17	0.183344	68.2071	17
ASV_925	17	0.183344	68.2071	17
ASV_31	17	0.183344	68.2071	17
ASV_265	17	0.183344	68.2071	17
ASV_684	17	0.183344	68.2071	17
ASV_471	17	0.183344	68.2071	17
ASV_1031	17	0.183344	68.2071	17
ASV_173	46	0.253182	1997.86	46
ASV_187	57	0.26486	193.736	57
ASV_284	50	0.254687	6.88294	50
ASV_253	62	0.286081	3040.61	62
ASV_140	50	0.254687	6.88294	50
ASV_267	61	0.283461	1099.77	61
ASV_349	50	0.254687	6.88294	50
ASV_255	50	0.254687	6.88294	50
ASV_630	44	0.244728	0	44
ASV_343	57	0.26486	193.736	57
ASV_335	50	0.254687	6.88294	50
ASV_445	53	0.28174	6951.69	53
ASV_376	60	0.277805	664.522	60
ASV_314	48	0.254338	3.19818	48
ASV_328	50	0.254687	6.88294	50
ASV_460	50	0.254687	6.88294	50
ASV_521	65	0.288452	2380.34	65
ASV_366	50	0.254687	6.88294	50
ASV_666	50	0.254687	6.88294	50
ASV_249	50	0.254687	6.88294	50
ASV_805	50	0.254687	6.88294	50
ASV_268	50	0.254687	6.88294	50
ASV_527	64	0.288302	2250.12	64
ASV_550	50	0.254687	6.88294	50
ASV_730	50	0.254687	6.88294	50
ASV_583	50	0.254687	6.88294	50
ASV_913	50	0.254687	6.88294	50
ASV_351	50	0.254687	6.88294	50
ASV_522	50	0.254687	6.88294	50
ASV_327	50	0.254687	6.88294	50
ASV_850	65	0.288452	2445.66	65
ASV_724	56	0.264734	159.219	56
ASV_565	50	0.254687	6.88294	50
ASV_480	50	0.254687	6.88294	50
ASV_824	50	0.254687	6.88294	50
ASV_597	60	0.283172	719.235	60
ASV_297	50	0.254687	6.88294	50
ASV_144	50	0.254687	6.88294	50
ASV_928	50	0.254687	6.88294	50
ASV_707	50	0.254687	6.88294	50
ASV_873	50	0.254687	6.88294	50
ASV_474	50	0.254687	6.88294	50
ASV_553	50	0.254687	6.88294	50
ASV_1207	50	0.254687	6.88294	50
ASV_752	50	0.254687	6.88294	50
ASV_367	50	0.254687	6.88294	50
ASV_933	50	0.254687	6.88294	50
ASV_1191	50	0.254687	6.88294	50
ASV_381	50	0.254687	6.88294	50
ASV_2123	50	0.254687	6.88294	50
ASV_54	23	0.219033	129.091	23
ASV_186	17	0.196959	16.6382	17
ASV_1392	19	0.241334	7331.83	19
ASV_18	23	0.316837	2080.89	23
ASV_532	50	0.295962	56.905	50
ASV_211	52	0.293312	110.65	52
ASV_459	60	0.307395	674.787	60
ASV_85	50	0.295962	56.905	50
ASV_391	51	0.288004	21.1897	51
ASV_167	61	0.303212	469.181	61
ASV_793	50	0.295962	56.905	50
ASV_591	52	0.296277	84.9491	52
ASV_392	50	0.295962	56.905	50
ASV_403	31	0.301244	418.116	31
ASV_685	49	0.304538	5806.41	49
ASV_277	55	0.305038	286.173	55
ASV_676	50	0.295962	56.905	50
ASV_755	52	0.289351	15.2297	52
ASV_677	50	0.295962	56.905	50
ASV_498	58	0.312395	2055.44	58
ASV_415	51	0.288004	21.1897	51
ASV_356	58	0.300594	214.095	58
ASV_494	49	0.283316	16.2692	49
ASV_604	59	0.307226	662.674	59
ASV_748	50	0.295962	56.905	50
ASV_734	50	0.295962	56.905	50
ASV_670	59	0.307226	662.674	59
ASV_495	58	0.299462	216.673	58
ASV_808	52	0.289351	15.2297	52
ASV_485	51	0.288004	21.1897	51
ASV_330	50	0.295962	56.905	50
ASV_437	54	0.316657	1542.31	54
ASV_963	50	0.295962	56.905	50
ASV_787	50	0.295962	56.905	50
ASV_503	50	0.295962	56.905	50
ASV_439	50	0.295962	56.905	50
ASV_575	50	0.295962	56.905	50
ASV_746	50	0.295962	56.905	50
ASV_238	50	0.295962	56.905	50
ASV_794	50	0.295962	56.905	50
ASV_1562	50	0.295962	56.905	50
ASV_732	51	0.288004	21.1897	51
ASV_171	50	0.295962	56.905	50
ASV_370	50	0.295962	56.905	50
ASV_40	56	0.258109	2141.08	56
ASV_47	8	0.304372	5573.82	8
ASV_89	45	0.273039	1471.18	45
ASV_139	59	0.261748	3218.74	59
ASV_58	56	0.26138	5984.46	56
ASV_161	13	0.275198	3861.89	13
ASV_69	2	0.227347	17.6703	2
ASV_243	62	0.278083	5857.01	62
ASV_602	44	0.300918	6045.33	44
ASV_1329	44	0.2785	5685.66	44
ASV_272	17	0.285788	80.4641	17
ASV_215	45	0.289351	546.141	45
ASV_172	58	0.327454	1211.97	58
ASV_528	49	0.291318	24.2323	49
ASV_509	52	0.315045	665.839	52
ASV_435	22	0.218861	0.233898	22
ASV_119	24	0.219119	60.563	24
ASV_478	23	0.219033	27.8346	23
ASV_118	22	0.218861	0.233898	22
ASV_110	25	0.243444	2929.14	25
ASV_295	21	0.218603	0	21
ASV_157	22	0.218861	0.233898	22
ASV_506	21	0.218603	0	21
ASV_660	22	0.218861	0.233898	22
ASV_513	23	0.219033	27.8346	23
ASV_695	24	0.219119	60.563	24
ASV_538	22	0.218861	0.233898	22
ASV_1989	22	0.218861	0.233898	22
ASV_715	22	0.218861	0.233898	22
ASV_518	23	0.258589	9639.82	23
ASV_125	26	0.235418	2051.75	26
ASV_1328	22	0.218861	0.233898	22
ASV_484	22	0.218861	0.233898	22
ASV_286	22	0.218861	0.233898	22
ASV_90	22	0.333933	2882.77	22
ASV_114	72	0.334937	6852.28	72
ASV_333	55	0.315939	154.275	55
ASV_126	56	0.316477	159.266	56
ASV_102	64	0.338191	2893.56	64
ASV_79	62	0.328808	2481.81	62
ASV_222	58	0.317018	209.257	58
ASV_347	56	0.316118	179.198	56
ASV_86	52	0.316477	1208.83	52
ASV_106	60	0.333533	2018.04	60
ASV_582	56	0.316477	159.266	56
ASV_319	56	0.316657	180.537	56
ASV_375	56	0.323273	2295.09	56
ASV_202	51	0.314334	131.32	51
ASV_299	48	0.314689	1044.21	48
ASV_491	59	0.329586	828.955	59
ASV_586	54	0.317198	1258.67	54
ASV_323	56	0.316477	159.266	56
ASV_619	55	0.315939	154.275	55
ASV_549	56	0.316477	159.266	56
ASV_934	56	0.316477	159.266	56
ASV_386	56	0.316477	159.266	56
ASV_592	57	0.316837	183.587	57
ASV_229	56	0.316477	159.266	56
ASV_566	56	0.316477	159.266	56
ASV_244	55	0.31222	121.647	55
ASV_686	56	0.316477	159.266	56
ASV_416	56	0.316477	159.266	56
ASV_789	56	0.316477	159.266	56
ASV_273	56	0.316657	180.537	56
ASV_160	59	0.329586	1066.12	59
ASV_436	56	0.316477	159.266	56
ASV_530	56	0.316657	180.537	56
ASV_546	55	0.322899	2122.77	55
ASV_874	56	0.316477	159.266	56
ASV_690	56	0.316477	159.266	56
ASV_433	57	0.316837	183.587	57
ASV_496	56	0.316477	159.266	56
ASV_631	60	0.331943	1293.12	60
ASV_514	55	0.315939	154.275	55
ASV_579	56	0.316477	159.266	56
ASV_379	56	0.316477	159.266	56
ASV_1565	56	0.316477	159.266	56
ASV_903	56	0.316477	159.266	56
ASV_1514	56	0.316477	159.266	56
ASV_77	59	0.240397	3645.34	59
ASV_181	44	0.272772	1171.59	44
ASV_225	15	0.161496	0	15
ASV_164	13	0.1555	0	13
ASV_124	57	0.245591	6161.95	57
ASV_83	80	0.320115	2102.22	80
ASV_141	67	0.314689	292.582	67
ASV_113	66	0.308075	114.567	66
ASV_247	65	0.307905	90.3656	65
ASV_42	59	0.293776	32.9311	59
ASV_204	65	0.307905	90.3656	65
ASV_301	65	0.311347	559.332	65
ASV_208	68	0.323273	1681.47	68
ASV_151	73	0.311347	1081.78	73
ASV_425	65	0.307905	90.3656	65
ASV_431	65	0.307905	90.3656	65
ASV_96	69	0.290104	442.855	69
ASV_258	54	0.292388	4616.92	54
ASV_462	72	0.316657	624.47	72
ASV_303	69	0.309961	1115.92	69
ASV_193	40	0.31257	1750.19	40
ASV_607	65	0.307905	90.3656	65
ASV_596	65	0.307905	90.3656	65
ASV_288	69	0.310999	665.671	69
ASV_389	74	0.311521	1341.57	74
ASV_682	67	0.309789	1021.47	67
ASV_373	29	0.283172	97.1322	29
ASV_324	71	0.315581	579.977	71
ASV_254	65	0.307905	90.3656	65
ASV_185	65	0.307905	90.3656	65
ASV_539	70	0.290862	230.388	70
ASV_147	65	0.307905	90.3656	65
ASV_192	69	0.315224	666.603	69
ASV_625	65	0.307905	90.3656	65
ASV_350	5	0.282741	9311.92	5
ASV_48	65	0.307905	90.3656	65
ASV_500	67	0.288751	425.815	67
ASV_420	65	0.307905	90.3656	65
ASV_578	63	0.309101	786.001	63
ASV_492	65	0.307905	90.3656	65
ASV_788	71	0.301897	764.263	71
ASV_457	72	0.291318	413.707	72
ASV_895	65	0.307905	90.3656	65
ASV_242	73	0.29147	495.908	73
ASV_683	65	0.307905	90.3656	65
ASV_1007	65	0.307905	90.3656	65
ASV_468	65	0.307905	90.3656	65
ASV_548	65	0.307905	90.3656	65
ASV_616	65	0.307905	90.3656	65
ASV_552	71	0.310479	578.518	71
ASV_867	65	0.307905	90.3656	65
ASV_465	65	0.307905	90.3656	65
ASV_704	65	0.307905	90.3656	65
ASV_699	65	0.307905	90.3656	65
ASV_627	65	0.307905	90.3656	65
ASV_1008	65	0.307905	90.3656	65
ASV_232	65	0.307905	90.3656	65
ASV_828	65	0.307905	90.3656	65
ASV_818	65	0.307905	90.3656	65
ASV_287	65	0.307905	90.3656	65
ASV_310	65	0.307905	90.3656	65
ASV_651	65	0.307905	90.3656	65
ASV_743	65	0.307905	90.3656	65
ASV_628	65	0.307905	90.3656	65
ASV_770	65	0.307905	90.3656	65
ASV_709	65	0.307905	90.3656	65
ASV_1815	65	0.307905	90.3656	65
ASV_394	65	0.307905	90.3656	65
ASV_128	56	0.23218	14.4196	56
ASV_259	57	0.232471	35.1145	57
ASV_67	12	0.241439	1329.2	12
ASV_155	55	0.229312	152.119	55
ASV_401	56	0.23218	14.4196	56
ASV_201	57	0.232471	35.1145	57
ASV_577	57	0.232471	35.1145	57
ASV_590	56	0.23218	14.4196	56
ASV_276	56	0.23218	14.4196	56
ASV_205	56	0.253643	2151.85	56
ASV_771	56	0.23218	14.4196	56
ASV_700	56	0.23218	14.4196	56
ASV_455	57	0.232471	35.1145	57
ASV_219	56	0.23218	14.4196	56
ASV_385	57	0.257037	2200.24	57
ASV_887	56	0.23218	14.4196	56
ASV_914	56	0.23218	14.4196	56
ASV_766	56	0.23218	14.4196	56
ASV_841	56	0.23218	14.4196	56
ASV_508	56	0.23218	14.4196	56
ASV_611	54	0.229218	0.744395	54
ASV_320	56	0.23218	14.4196	56
ASV_798	56	0.23218	14.4196	56
ASV_261	56	0.23218	14.4196	56
ASV_165	56	0.23218	14.4196	56
ASV_383	56	0.23218	14.4196	56
ASV_639	56	0.23218	14.4196	56
ASV_542	56	0.23218	14.4196	56
ASV_865	56	0.23218	14.4196	56
ASV_338	56	0.23218	14.4196	56
ASV_507	56	0.23218	14.4196	56
ASV_594	56	0.23218	14.4196	56
ASV_1159	56	0.23218	14.4196	56
ASV_679	56	0.23218	14.4196	56
ASV_452	56	0.23218	14.4196	56
ASV_991	56	0.23218	14.4196	56
ASV_1123	56	0.23218	14.4196	56
ASV_803	56	0.23218	14.4196	56
ASV_206	56	0.23218	14.4196	56
ASV_595	56	0.23218	14.4196	56
ASV_886	56	0.23218	14.4196	56
ASV_1160	56	0.23218	14.4196	56
ASV_1064	56	0.23218	14.4196	56
ASV_361	56	0.23218	14.4196	56
ASV_456	56	0.23218	14.4196	56
ASV_915	56	0.23218	14.4196	56
ASV_1092	56	0.23218	14.4196	56
ASV_612	56	0.23218	14.4196	56
ASV_45	25	0.300756	3078.5	25
ASV_198	8	0.286081	5794.75	8
ASV_26	68	0.313803	2309.23	68
ASV_212	63	0.30554	1342.65	63
ASV_63	33	0.272372	4493.64	33
ASV_111	2	0.219378	0	2
ASV_418	5	0.262984	1065.86	5
ASV_438	51	0.228935	0	51
ASV_406	48	0.248883	1666.7	48
ASV_547	51	0.228935	0	51
ASV_316	51	0.228935	0	51
ASV_188	6	0.288751	2290.12	6
ASV_210	3	0.285934	577.591	3
ASV_95	45	0.296908	9221.31	45
ASV_382	52	0.324781	6376.27	52
ASV_369	45	0.309789	4368.29	45
ASV_836	34	0.299462	1140.75	34
ASV_246	47	0.295021	837.677	47
ASV_190	45	0.274926	57.3949	45
ASV_488	45	0.279618	145.7	45
ASV_574	44	0.27479	26.3233	44
ASV_650	45	0.279618	145.7	45
ASV_278	47	0.285348	1729.92	47
ASV_250	45	0.279618	145.7	45
ASV_698	45	0.279618	145.7	45
ASV_515	45	0.279618	145.7	45
ASV_790	45	0.279618	145.7	45
ASV_623	45	0.279618	145.7	45
ASV_675	46	0.281313	1677	46
ASV_345	45	0.279618	145.7	45
ASV_329	45	0.279618	145.7	45
ASV_377	45	0.279618	145.7	45
ASV_334	47	0.290255	1654.07	47
ASV_309	45	0.279618	145.7	45
ASV_815	45	0.279618	145.7	45
ASV_761	45	0.279618	145.7	45
ASV_689	45	0.274926	150.754	45
ASV_658	45	0.279618	145.7	45
ASV_451	45	0.279618	145.7	45
ASV_82	45	0.279618	145.7	45
ASV_804	45	0.279618	145.7	45
ASV_767	45	0.279618	145.7	45
ASV_180	45	0.279618	145.7	45
ASV_624	45	0.279618	145.7	45
ASV_137	45	0.279618	145.7	45
ASV_735	45	0.279618	145.7	45
ASV_906	45	0.279618	145.7	45
ASV_571	45	0.279618	145.7	45
ASV_444	46	0.28905	465.071	46
ASV_637	45	0.279618	145.7	45
ASV_768	45	0.279618	145.7	45
ASV_1205	45	0.279618	145.7	45
ASV_65	30	0.301081	616.922	30
ASV_717	49	0.283894	3123.3	49
ASV_599	49	0.282885	3897.41	49
ASV_93	2	0.182145	0	2
ASV_342	33	0.25124	4363.7	33
ASV_502	9	0.278222	287.215	9
ASV_525	38	0.248772	19.4361	38
ASV_203	49	0.304871	8311.69	49
ASV_280	4	0.23026	0	4
ASV_251	31	0.29802	1206.57	31
ASV_168	8	0.284765	6135.41	8
ASV_170	24	0.306718	1445.39	24
ASV_473	7	0.259916	2002.55	7
ASV_701	4	0.237831	259.092	4
ASV_21	3	1	0	3
ASV_9	4	1	0	4
ASV_8	30	0.222355	1.88286	30
ASV_15	17	0.191081	1252.89	17
ASV_14	16	0.9	11	16
ASV_19	5	0.177502	0.166667	5
ASV_34	49	0.211546	45.7241	49
ASV_20	7	0.279618	4080.47	7
ASV_29	38	0.22856	39.5325	38
ASV_22	24	0.297702	81.2619	24
ASV_4	17	0.220944	9166.99	17
ASV_28	50	0.254687	6.88294	50
ASV_32	10	0.276564	3512.97	10
ASV_245	24	0.219119	60.563	24
ASV_55	3	0.267531	1313.4	3
ASV_5	68	0.325922	9957.07	68
ASV_51	3	0.238544	0	3
ASV_143	4	0.190819	17.4753	4
ASV_264	2	0.174773	0	2
ASV_136	7	0.260768	1261.49	7

## Sheet: Bac_Diseased_Gephi_allnode
ID	Kingdom	Phylum	Class	Order	Family	Genus	Species	mean	Label
ASV_1	Bacteria	Firmicutes	Bacilli	Lactobacillales	Lactobacillaceae	Levilactobacillus	NA	0.00236597	ASV_1
ASV_10	Bacteria	Proteobacteria	Gammaproteobacteria	Enterobacterales	Erwiniaceae	Pantoea	NA	0.0154164	ASV_10
ASV_100	Bacteria	Actinobacteriota	Actinobacteria	Pseudonocardiales	Pseudonocardiaceae	Actinomycetospora	NA	0.00208191	ASV_100
ASV_1000	Bacteria	Actinobacteriota	Actinobacteria	Frankiales	Geodermatophilaceae	Blastococcus	NA	0.000237098	ASV_1000
ASV_1007	Bacteria	Actinobacteriota	Actinobacteria	Micrococcales	Micrococcaceae	Pseudarthrobacter	NA	0.000130871	ASV_1007
ASV_1008	Bacteria	Firmicutes	Bacilli	Lactobacillales	Streptococcaceae	Streptococcus	NA	0.000296619	ASV_1008
ASV_101	Bacteria	Proteobacteria	Gammaproteobacteria	Pseudomonadales	Moraxellaceae	Enhydrobacter	aerosaccus	0.00301175	ASV_101
ASV_1017	Bacteria	Acidobacteriota	Acidobacteriae	Acidobacteriales	Acidobacteriaceae (Subgroup 1)	Terriglobus	NA	0.000241204	ASV_1017
ASV_1018	Bacteria	Proteobacteria	Alphaproteobacteria	Sphingomonadales	Sphingomonadaceae	Sphingomonas	NA	0.000260435	ASV_1018
ASV_102	Bacteria	Proteobacteria	Gammaproteobacteria	Burkholderiales	Comamonadaceae	Variovorax	NA	0.00296327	ASV_102
ASV_1020	Bacteria	Firmicutes	Bacilli	Bacillales	Bacillaceae	Pseudogracilibacillus	NA	0.000488227	ASV_1020
ASV_1027	Bacteria	Actinobacteriota	Actinobacteria	Micrococcales	Microbacteriaceae	Agrococcus	NA	0.000341448	ASV_1027
ASV_1031	Bacteria	Proteobacteria	Alphaproteobacteria	Acetobacterales	Acetobacteraceae	Acidiphilium	NA	0.0001626	ASV_1031
ASV_1032	Bacteria	Proteobacteria	Gammaproteobacteria	Pseudomonadales	Pseudomonadaceae	Pseudomonas	abietaniphila	0.000203756	ASV_1032
ASV_1037	Bacteria	Firmicutes	Bacilli	Bacillales	Bacillaceae	Anoxybacillus	NA	0.000877404	ASV_1037
ASV_104	Bacteria	Firmicutes	Bacilli	Staphylococcales	Staphylococcaceae	Staphylococcus	NA	0.00026503	ASV_104
ASV_105	Bacteria	Proteobacteria	Alphaproteobacteria	Sphingomonadales	Sphingomonadaceae	Sphingomonas	NA	0.00166196	ASV_105
ASV_1055	Bacteria	Actinobacteriota	Thermoleophilia	Solirubrobacterales	Solirubrobacteraceae	NA	NA	0.000319248	ASV_1055
ASV_1058	Bacteria	Proteobacteria	Alphaproteobacteria	Sphingomonadales	Sphingomonadaceae	Sphingomonas	NA	0.000173418	ASV_1058
ASV_106	Bacteria	Proteobacteria	Alphaproteobacteria	Sphingomonadales	Sphingomonadaceae	NA	NA	0.00196307	ASV_106
ASV_1064	Bacteria	Acidobacteriota	Acidobacteriae	Acidobacteriales	Acidobacteriaceae (Subgroup 1)	Bryocella	NA	0.000322886	ASV_1064
ASV_107	Bacteria	Proteobacteria	Gammaproteobacteria	Burkholderiales	Comamonadaceae	Schlegelella	aquatica	0.00264019	ASV_107
ASV_1071	Bacteria	Actinobacteriota	Actinobacteria	Frankiales	Cryptosporangiaceae	Cryptosporangium	NA	0.000157517	ASV_1071
ASV_1074	Bacteria	Proteobacteria	Alphaproteobacteria	Sphingomonadales	Sphingomonadaceae	Sphingobium	NA	0.000565158	ASV_1074
ASV_108	Bacteria	Proteobacteria	Alphaproteobacteria	Sphingomonadales	Sphingomonadaceae	Sphingomonas	melonis	0.0014041	ASV_108
ASV_1089	Bacteria	Actinobacteriota	Actinobacteria	Corynebacteriales	Corynebacteriaceae	Corynebacterium	NA	0.000330768	ASV_1089
ASV_109	Bacteria	Actinobacteriota	Actinobacteria	Micrococcales	Microbacteriaceae	Microbacterium	NA	0.00189868	ASV_109
ASV_1090	Bacteria	Proteobacteria	Alphaproteobacteria	Rhizobiales	Beijerinckiaceae	Bosea	thiooxidans	0.000554184	ASV_1090
ASV_1091	Bacteria	Acidobacteriota	Acidobacteriae	Acidobacteriales	Acidobacteriaceae (Subgroup 1)	Granulicella	NA	0.000234856	ASV_1091
ASV_1092	Bacteria	Actinobacteriota	Actinobacteria	Frankiales	Nakamurellaceae	Nakamurella	NA	0.000351754	ASV_1092
ASV_1095	Bacteria	Firmicutes	Bacilli	Lactobacillales	Lactobacillaceae	Pediococcus	NA	0.000327493	ASV_1095
ASV_1097	Bacteria	Firmicutes	Bacilli	Lactobacillales	Streptococcaceae	Streptococcus	mitis	0.000711237	ASV_1097
ASV_11	Bacteria	Proteobacteria	Gammaproteobacteria	Enterobacterales	Erwiniaceae	Pantoea	agglomerans	0.0133578	ASV_11
ASV_110	Bacteria	Actinobacteriota	Actinobacteria	Micrococcales	Microbacteriaceae	Amnibacterium	NA	0.0013688	ASV_110
ASV_1102	Bacteria	Actinobacteriota	Actinobacteria	Corynebacteriales	Corynebacteriaceae	Corynebacterium	auris	0.00023568	ASV_1102
ASV_111	Bacteria	Actinobacteriota	Actinobacteria	Pseudonocardiales	Pseudonocardiaceae	Actinomycetospora	NA	0.00145777	ASV_111
ASV_1114	Bacteria	Actinobacteriota	Thermoleophilia	Solirubrobacterales	Solirubrobacteraceae	Solirubrobacter	NA	0.000191393	ASV_1114
ASV_1115	Bacteria	Bdellovibrionota	Oligoflexia	0319-6G20	NA	NA	NA	0.000387582	ASV_1115
ASV_112	Bacteria	Proteobacteria	Alphaproteobacteria	Rhizobiales	Methylopilaceae	Hansschlegelia	NA	0.00151228	ASV_112
ASV_1123	Bacteria	Proteobacteria	Alphaproteobacteria	Sphingomonadales	Sphingomonadaceae	Sphingomonas	NA	0.000212069	ASV_1123
ASV_113	Bacteria	Bacteroidota	Bacteroidia	Sphingobacteriales	Sphingobacteriaceae	Pedobacter	NA	0.00103039	ASV_113
ASV_1136	Bacteria	Proteobacteria	Gammaproteobacteria	Pseudomonadales	Moraxellaceae	Enhydrobacter	NA	0.000314393	ASV_1136
ASV_114	Bacteria	Proteobacteria	Alphaproteobacteria	Rhizobiales	Rhizobiaceae	Allorhizobium-Neorhizobium-Pararhizobium-Rhizobium	NA	0.00136919	ASV_114
ASV_1142	Bacteria	Actinobacteriota	Actinobacteria	Corynebacteriales	Corynebacteriaceae	NA	NA	0.000264979	ASV_1142
ASV_1144	Bacteria	Proteobacteria	Alphaproteobacteria	Sphingomonadales	Sphingomonadaceae	Sphingomonas	ginsengisoli	0.000224009	ASV_1144
ASV_115	Bacteria	Proteobacteria	Gammaproteobacteria	Burkholderiales	Hydrogenophilaceae	Hydrogenophilus	NA	0.000966674	ASV_115
ASV_1156	Bacteria	Firmicutes	Bacilli	Staphylococcales	Gemellaceae	Gemella	NA	0.000342154	ASV_1156
ASV_1159	Bacteria	Proteobacteria	Alphaproteobacteria	Elsterales	Elsteraceae	NA	NA	0.000149509	ASV_1159
ASV_116	Bacteria	Proteobacteria	Alphaproteobacteria	Acetobacterales	Acetobacteraceae	Acidiphilium	NA	0.00174129	ASV_116
ASV_1160	Bacteria	Actinobacteriota	Actinobacteria	Micrococcales	Microbacteriaceae	Pseudoclavibacter	NA	0.000143958	ASV_1160
ASV_1165	Bacteria	Proteobacteria	Gammaproteobacteria	Xanthomonadales	Xanthomonadaceae	Lysobacter	NA	4.39391e-05	ASV_1165
ASV_1168	Bacteria	Proteobacteria	Gammaproteobacteria	Burkholderiales	Oxalobacteraceae	Massilia	NA	0.00090099	ASV_1168
ASV_1177	Bacteria	Acidobacteriota	Acidobacteriae	Acidobacteriales	Acidobacteriaceae (Subgroup 1)	Granulicella	NA	0.000209278	ASV_1177
ASV_118	Bacteria	Proteobacteria	Alphaproteobacteria	Rhizobiales	Beijerinckiaceae	Methylobacterium-Methylorubrum	NA	0.0016875	ASV_118
ASV_119	Bacteria	Bacteroidota	Bacteroidia	Cytophagales	Hymenobacteraceae	Hymenobacter	NA	0.00141608	ASV_119
ASV_1190	Bacteria	Proteobacteria	Alphaproteobacteria	Sphingomonadales	Sphingomonadaceae	NA	NA	0.000119469	ASV_1190
ASV_1191	Bacteria	Actinobacteriota	Actinobacteria	Micrococcales	Brevibacteriaceae	Brevibacterium	pityocampae	0.000143611	ASV_1191
ASV_1194	Bacteria	Bacteroidota	Bacteroidia	Sphingobacteriales	Sphingobacteriaceae	Pedobacter	NA	0.000871287	ASV_1194
ASV_1197	Bacteria	Proteobacteria	Alphaproteobacteria	Acetobacterales	Acetobacteraceae	Acidiphilium	NA	0.00030262	ASV_1197
ASV_12	Bacteria	Actinobacteriota	Actinobacteria	Pseudonocardiales	Pseudonocardiaceae	Pseudonocardia	NA	0.0154585	ASV_12
ASV_120	Bacteria	Proteobacteria	Gammaproteobacteria	Enterobacterales	Erwiniaceae	NA	NA	0.00114279	ASV_120
ASV_1205	Bacteria	Actinobacteriota	Actinobacteria	Micrococcales	Microbacteriaceae	Salinibacterium	NA	0.000169888	ASV_1205
ASV_1207	Bacteria	Proteobacteria	Alphaproteobacteria	Sphingomonadales	Sphingomonadaceae	Sphingomonas	NA	0.000350378	ASV_1207
ASV_121	Bacteria	Proteobacteria	Gammaproteobacteria	Pseudomonadales	Moraxellaceae	Acinetobacter	NA	0.00109322	ASV_121
ASV_1211	Bacteria	Proteobacteria	Alphaproteobacteria	Sphingomonadales	Sphingomonadaceae	Sphingomonas	NA	0.00022707	ASV_1211
ASV_1212	Bacteria	Actinobacteriota	Actinobacteria	Micrococcales	Microbacteriaceae	Subtercola	frigoramans	0.000242956	ASV_1212
ASV_122	Bacteria	Proteobacteria	Alphaproteobacteria	Sphingomonadales	Sphingomonadaceae	Sphingomonas	qilianensis	0.00141513	ASV_122
ASV_123	Bacteria	Proteobacteria	Gammaproteobacteria	Burkholderiales	Oxalobacteraceae	Massilia	aerilata	0.00101336	ASV_123
ASV_1233	Bacteria	Proteobacteria	Alphaproteobacteria	Sphingomonadales	Sphingomonadaceae	Sphingomonas	NA	0.00062569	ASV_1233
ASV_1234	Bacteria	Proteobacteria	Alphaproteobacteria	Sphingomonadales	Sphingomonadaceae	Sphingomonas	NA	0.00062569	ASV_1234
ASV_1236	Bacteria	Proteobacteria	Alphaproteobacteria	Rhizobiales	Xanthobacteraceae	Tardiphaga	robiniae	5.58362e-05	ASV_1236
ASV_124	Bacteria	Bacteroidota	Bacteroidia	Sphingobacteriales	Sphingobacteriaceae	Mucilaginibacter	NA	0.00141153	ASV_124
ASV_1243	Bacteria	Proteobacteria	Gammaproteobacteria	Burkholderiales	Comamonadaceae	NA	NA	0.000317864	ASV_1243
ASV_125	Bacteria	Proteobacteria	Alphaproteobacteria	Rhizobiales	Beijerinckiaceae	Psychroglaciecola	arctica	0.0017159	ASV_125
ASV_1253	Bacteria	Bacteroidota	Bacteroidia	Flavobacteriales	Weeksellaceae	Cloacibacterium	normanense	0.00042307	ASV_1253
ASV_1258	Bacteria	Proteobacteria	Alphaproteobacteria	Rhizobiales	Xanthobacteraceae	Bradyrhizobium	NA	0.000280869	ASV_1258
ASV_126	Bacteria	Bacteroidota	Bacteroidia	Cytophagales	Hymenobacteraceae	Hymenobacter	NA	0.000635832	ASV_126
ASV_1263	Bacteria	Proteobacteria	Gammaproteobacteria	Burkholderiales	Comamonadaceae	Schlegelella	NA	0.000745513	ASV_1263
ASV_1270	Bacteria	Actinobacteriota	Actinobacteria	Micrococcales	Micrococcaceae	Kocuria	NA	0.000554536	ASV_1270
ASV_1271	Bacteria	Proteobacteria	Gammaproteobacteria	Burkholderiales	Oxalobacteraceae	Massilia	NA	0.000308463	ASV_1271
ASV_1274	Bacteria	Proteobacteria	Gammaproteobacteria	Burkholderiales	Comamonadaceae	Rhizobacter	NA	0.000225139	ASV_1274
ASV_1275	Bacteria	Acidobacteriota	Acidobacteriae	Acidobacteriales	Acidobacteriaceae (Subgroup 1)	Terriglobus	NA	0.000438957	ASV_1275
ASV_128	Bacteria	Bacteroidota	Bacteroidia	Sphingobacteriales	Sphingobacteriaceae	NA	NA	0.00129516	ASV_128
ASV_129	Bacteria	Proteobacteria	Alphaproteobacteria	Rhizobiales	Rhizobiaceae	Allorhizobium-Neorhizobium-Pararhizobium-Rhizobium	NA	0.00184855	ASV_129
ASV_1291	Bacteria	Proteobacteria	Alphaproteobacteria	Rhizobiales	Rhizobiaceae	Allorhizobium-Neorhizobium-Pararhizobium-Rhizobium	NA	0.000178454	ASV_1291
ASV_1297	Bacteria	Proteobacteria	Gammaproteobacteria	Burkholderiales	Rhodocyclaceae	Ferribacterium	NA	0.00019873	ASV_1297
ASV_13	Bacteria	Proteobacteria	Gammaproteobacteria	Enterobacterales	Erwiniaceae	Pantoea	NA	0.0159372	ASV_13
ASV_1304	Bacteria	Firmicutes	Bacilli	Staphylococcales	Staphylococcaceae	Staphylococcus	epidermidis	0.00025217	ASV_1304
ASV_1305	Bacteria	Proteobacteria	Gammaproteobacteria	Burkholderiales	Oxalobacteraceae	Massilia	NA	0.000273184	ASV_1305
ASV_131	Bacteria	Proteobacteria	Alphaproteobacteria	Caulobacterales	Caulobacteraceae	NA	NA	0.00166632	ASV_131
ASV_1314	Bacteria	Proteobacteria	Gammaproteobacteria	Burkholderiales	Oxalobacteraceae	Massilia	NA	0.000300573	ASV_1314
ASV_1316	Bacteria	Proteobacteria	Alphaproteobacteria	Rhizobiales	Pleomorphomonadaceae	Hartmannibacter	NA	0.000253207	ASV_1316
ASV_132	Bacteria	Actinobacteriota	Actinobacteria	Pseudonocardiales	Pseudonocardiaceae	Actinomycetospora	NA	0.00155645	ASV_132
ASV_1322	Bacteria	Actinobacteriota	Actinobacteria	Propionibacteriales	Nocardioidaceae	Nocardioides	NA	0.00024562	ASV_1322
ASV_1328	Bacteria	Proteobacteria	Gammaproteobacteria	Burkholderiales	Comamonadaceae	Rhizobacter	NA	4.88828e-05	ASV_1328
ASV_1329	Bacteria	Proteobacteria	Gammaproteobacteria	Pseudomonadales	Halomonadaceae	Halomonas	NA	0.00027604	ASV_1329
ASV_133	Bacteria	Proteobacteria	Gammaproteobacteria	Burkholderiales	Comamonadaceae	Tepidimonas	NA	0.00145006	ASV_133
ASV_134	Bacteria	Proteobacteria	Alphaproteobacteria	Rhizobiales	Rhizobiaceae	Allorhizobium-Neorhizobium-Pararhizobium-Rhizobium	NA	0.00174355	ASV_134
ASV_1343	Bacteria	Armatimonadota	Fimbriimonadia	Fimbriimonadales	Fimbriimonadaceae	NA	NA	0.000224557	ASV_1343
ASV_1344	Bacteria	Bacteroidota	Bacteroidia	Cytophagales	Hymenobacteraceae	Hymenobacter	NA	0.000201141	ASV_1344
ASV_1352	Bacteria	Proteobacteria	Alphaproteobacteria	Micavibrionales	NA	NA	NA	0.000167422	ASV_1352
ASV_136	Bacteria	Actinobacteriota	Actinobacteria	Propionibacteriales	Nocardioidaceae	Nocardioides	NA	0.00162674	ASV_136
ASV_1361	Bacteria	Proteobacteria	Alphaproteobacteria	Sphingomonadales	Sphingomonadaceae	Sphingomonas	NA	0.000165097	ASV_1361
ASV_137	Bacteria	Proteobacteria	Alphaproteobacteria	Rhizobiales	Rhizobiaceae	Neorhizobium	NA	0.00182332	ASV_137
ASV_1375	Bacteria	Proteobacteria	Gammaproteobacteria	Burkholderiales	Burkholderiaceae	Burkholderia-Caballeronia-Paraburkholderia	NA	0.000841346	ASV_1375
ASV_1377	Bacteria	Actinobacteriota	Actinobacteria	Propionibacteriales	Nocardioidaceae	Nocardioides	NA	0.000162772	ASV_1377
ASV_1381	Bacteria	Actinobacteriota	Actinobacteria	Corynebacteriales	Corynebacteriaceae	Turicella	otitidis	3.97268e-05	ASV_1381
ASV_1384	Bacteria	Actinobacteriota	Actinobacteria	Propionibacteriales	Nocardioidaceae	Nocardioides	NA	0.000272889	ASV_1384
ASV_1387	Bacteria	Proteobacteria	Alphaproteobacteria	Rhizobiales	D05-2	NA	NA	0.000512998	ASV_1387
ASV_1389	Bacteria	Proteobacteria	Alphaproteobacteria	Sphingomonadales	Sphingomonadaceae	Sphingomonas	NA	0.000160446	ASV_1389
ASV_139	Bacteria	Actinobacteriota	Actinobacteria	Micrococcales	Microbacteriaceae	Amnibacterium	NA	0.00086373	ASV_139
ASV_1392	Bacteria	Proteobacteria	Alphaproteobacteria	Tistrellales	Geminicoccaceae	Candidatus Alysiosphaera	NA	9.46078e-05	ASV_1392
ASV_1395	Bacteria	Actinobacteriota	Actinobacteria	Corynebacteriales	Corynebacteriaceae	Corynebacterium	NA	0.000546622	ASV_1395
ASV_14	Bacteria	Proteobacteria	Gammaproteobacteria	Enterobacterales	Erwiniaceae	NA	NA	0.0107497	ASV_14
ASV_140	Bacteria	Bacteroidota	Bacteroidia	Chitinophagales	Chitinophagaceae	NA	NA	0.00118337	ASV_140
ASV_141	Bacteria	Bacteroidota	Bacteroidia	Sphingobacteriales	Sphingobacteriaceae	Pedobacter	NA	0.000429438	ASV_141
ASV_1416	Bacteria	Actinobacteriota	Actinobacteria	Streptomycetales	Streptomycetaceae	Streptomyces	phytohabitans	0.000236347	ASV_1416
ASV_1418	Bacteria	Proteobacteria	Gammaproteobacteria	Pseudomonadales	Pseudomonadaceae	Azomonas	NA	0.000216145	ASV_1418
ASV_1419	Bacteria	Actinobacteriota	Actinobacteria	Frankiales	Geodermatophilaceae	Blastococcus	massiliensis	0.000220894	ASV_1419
ASV_142	Bacteria	Proteobacteria	Alphaproteobacteria	Sphingomonadales	Sphingomonadaceae	Sphingomonas	NA	0.00119255	ASV_142
ASV_1428	Bacteria	Proteobacteria	Gammaproteobacteria	Enterobacterales	Yersiniaceae	Serratia	NA	0.000598251	ASV_1428
ASV_143	Bacteria	Actinobacteriota	Actinobacteria	Micrococcales	Microbacteriaceae	Microbacterium	NA	0.00129922	ASV_143
ASV_1432	Bacteria	Proteobacteria	Alphaproteobacteria	Sphingomonadales	Sphingomonadaceae	Sphingomonas	NA	0.000269516	ASV_1432
ASV_1434	Bacteria	Proteobacteria	Alphaproteobacteria	Micavibrionales	NA	NA	NA	0.000151145	ASV_1434
ASV_1436	Bacteria	Proteobacteria	Gammaproteobacteria	Burkholderiales	Comamonadaceae	Acidovorax	NA	5.60224e-05	ASV_1436
ASV_144	Bacteria	Actinobacteriota	Actinobacteria	Micrococcales	Cellulomonadaceae	Cellulomonas	NA	0.00153925	ASV_144
ASV_1441	Bacteria	Proteobacteria	Gammaproteobacteria	Xanthomonadales	Xanthomonadaceae	Vulcaniibacterium	thermophilum	0.000305649	ASV_1441
ASV_1443	Bacteria	Proteobacteria	Alphaproteobacteria	Rhizobiales	Beijerinckiaceae	NA	NA	0.000246771	ASV_1443
ASV_1445	Bacteria	Proteobacteria	Gammaproteobacteria	Pseudomonadales	Moraxellaceae	Enhydrobacter	aerosaccus	0.00014882	ASV_1445
ASV_145	Bacteria	Bacteroidota	Bacteroidia	Sphingobacteriales	Sphingobacteriaceae	Mucilaginibacter	NA	0.00137436	ASV_145
ASV_1458	Bacteria	Firmicutes	Bacilli	Lactobacillales	Lactobacillaceae	Latilactobacillus	NA	0.000242915	ASV_1458
ASV_1459	Bacteria	Proteobacteria	Gammaproteobacteria	Enterobacterales	Pasteurellaceae	NA	NA	0.000242915	ASV_1459
ASV_146	Bacteria	Proteobacteria	Alphaproteobacteria	Rhizobiales	Rhizobiaceae	Allorhizobium-Neorhizobium-Pararhizobium-Rhizobium	NA	0.000781632	ASV_146
ASV_1463	Bacteria	Proteobacteria	Alphaproteobacteria	Sphingomonadales	Sphingomonadaceae	Sphingomonas	NA	0.000345679	ASV_1463
ASV_147	Bacteria	Proteobacteria	Gammaproteobacteria	Burkholderiales	Oxalobacteraceae	Massilia	NA	0.000768062	ASV_147
ASV_1472	Bacteria	Proteobacteria	Gammaproteobacteria	Enterobacterales	Morganellaceae	Buchnera	NA	0.00057064	ASV_1472
ASV_1476	Bacteria	Proteobacteria	Alphaproteobacteria	Micavibrionales	NA	NA	NA	0.000396488	ASV_1476
ASV_148	Bacteria	Proteobacteria	Gammaproteobacteria	Pseudomonadales	Pseudomonadaceae	Pseudomonas	NA	0.000904295	ASV_148
ASV_1487	Bacteria	Proteobacteria	Alphaproteobacteria	Sphingomonadales	Sphingomonadaceae	Sphingomonas	NA	0.000235203	ASV_1487
ASV_149	Bacteria	Bacteroidota	Bacteroidia	Chitinophagales	Chitinophagaceae	NA	NA	0.00114515	ASV_149
ASV_15	Bacteria	Proteobacteria	Gammaproteobacteria	Enterobacterales	Hafniaceae	Hafnia-Obesumbacterium	NA	0.00758923	ASV_15
ASV_150	Bacteria	Bacteroidota	Bacteroidia	Cytophagales	Hymenobacteraceae	Hymenobacter	NA	0.000639844	ASV_150
ASV_1502	Bacteria	Bacteroidota	Bacteroidia	Chitinophagales	Chitinophagaceae	NA	NA	0.000157709	ASV_1502
ASV_1505	Bacteria	Proteobacteria	Alphaproteobacteria	Sphingomonadales	Sphingomonadaceae	Novosphingobium	NA	0.000329218	ASV_1505
ASV_1506	Bacteria	Bacteroidota	Bacteroidia	Sphingobacteriales	Sphingobacteriaceae	Mucilaginibacter	paludis	0.000441664	ASV_1506
ASV_151	Bacteria	Proteobacteria	Gammaproteobacteria	Pseudomonadales	Pseudomonadaceae	Pseudomonas	NA	0.000941126	ASV_151
ASV_1514	Bacteria	Actinobacteriota	Actinobacteria	Propionibacteriales	Nocardioidaceae	Marmoricola	NA	0.000157756	ASV_1514
ASV_1515	Bacteria	Proteobacteria	Alphaproteobacteria	Rhodobacterales	Rhodobacteraceae	Amaricoccus	NA	0.000584158	ASV_1515
ASV_1516	Bacteria	Bacteroidota	Bacteroidia	Chitinophagales	Chitinophagaceae	Flavisolibacter	NA	0.000193221	ASV_1516
ASV_1520	Bacteria	Proteobacteria	Alphaproteobacteria	Sphingomonadales	Sphingomonadaceae	Sphingomonas	NA	0.000196568	ASV_1520
ASV_1525	Bacteria	Proteobacteria	Alphaproteobacteria	Rhizobiales	NA	NA	NA	0.000434303	ASV_1525
ASV_153	Bacteria	Proteobacteria	Alphaproteobacteria	Rhizobiales	Beijerinckiaceae	NA	NA	0.00109183	ASV_153
ASV_1534	Bacteria	Actinobacteriota	Actinobacteria	Micrococcales	Micrococcaceae	Micrococcus	NA	9.24008e-05	ASV_1534
ASV_1535	Bacteria	Bacteroidota	Bacteroidia	Chitinophagales	Chitinophagaceae	Terrimonas	arctica	7.52343e-05	ASV_1535
ASV_1543	Bacteria	Firmicutes	Bacilli	Paenibacillales	Paenibacillaceae	Paenibacillus	NA	0.000189946	ASV_1543
ASV_155	Bacteria	Bacteroidota	Bacteroidia	Sphingobacteriales	Sphingobacteriaceae	Mucilaginibacter	rigui	0.000968662	ASV_155
ASV_1551	Bacteria	Actinobacteriota	Actinobacteria	Propionibacteriales	Nocardioidaceae	NA	NA	0.000292349	ASV_1551
ASV_156	Bacteria	Proteobacteria	Gammaproteobacteria	Enterobacterales	Erwiniaceae	Pantoea	NA	0.000534528	ASV_156
ASV_1562	Bacteria	Proteobacteria	Alphaproteobacteria	Sphingomonadales	Sphingomonadaceae	Sphingomonas	NA	0.000123272	ASV_1562
ASV_1565	Bacteria	Proteobacteria	Alphaproteobacteria	Tistrellales	Geminicoccaceae	Geminicoccus	NA	0.000207786	ASV_1565
ASV_1566	Bacteria	Actinobacteriota	Actinobacteria	Frankiales	Acidothermaceae	Acidothermus	NA	0.00021978	ASV_1566
ASV_1567	Bacteria	Proteobacteria	Alphaproteobacteria	Sphingomonadales	Sphingomonadaceae	Sphingomonas	NA	0.00022543	ASV_1567
ASV_157	Bacteria	Bacteroidota	Bacteroidia	Cytophagales	Spirosomaceae	Spirosoma	NA	0.000796118	ASV_157
ASV_1570	Bacteria	Actinobacteriota	Actinobacteria	Micrococcales	Microbacteriaceae	Leifsonia	NA	0.000685096	ASV_1570
ASV_1574	Bacteria	Actinobacteriota	Actinobacteria	Corynebacteriales	Nocardiaceae	Rhodococcus	NA	0.00017106	ASV_1574
ASV_158	Bacteria	Proteobacteria	Alphaproteobacteria	Sphingomonadales	Sphingomonadaceae	Rhizorhapis	NA	0.00084404	ASV_158
ASV_1586	Bacteria	Firmicutes	Bacilli	Staphylococcales	Staphylococcaceae	Staphylococcus	warneri	0.000183396	ASV_1586
ASV_159	Bacteria	Bacteroidota	Bacteroidia	Chitinophagales	Chitinophagaceae	Flavihumibacter	NA	0.00141564	ASV_159
ASV_16	Bacteria	Proteobacteria	Gammaproteobacteria	Enterobacterales	Erwiniaceae	Erwinia	NA	0.0212967	ASV_16
ASV_160	Bacteria	Actinobacteriota	Actinobacteria	Frankiales	Geodermatophilaceae	Modestobacter	NA	0.00113454	ASV_160
ASV_161	Bacteria	Proteobacteria	Alphaproteobacteria	Sphingomonadales	Sphingomonadaceae	Sphingomonas	NA	0.00114086	ASV_161
ASV_162	Bacteria	Proteobacteria	Alphaproteobacteria	Sphingomonadales	Sphingomonadaceae	Sphingomonas	NA	0.00125796	ASV_162
ASV_1622	Bacteria	Bacteroidota	Bacteroidia	Cytophagales	Cytophagaceae	Rhodocytophaga	NA	0.000497009	ASV_1622
ASV_163	Bacteria	Bacteroidota	Bacteroidia	Sphingobacteriales	Sphingobacteriaceae	Mucilaginibacter	NA	0.001211	ASV_163
ASV_1632	Bacteria	Firmicutes	Bacilli	Staphylococcales	Staphylococcaceae	Staphylococcus	NA	0.000296296	ASV_1632
ASV_1639	Bacteria	Planctomycetota	Phycisphaerae	Phycisphaerales	Phycisphaeraceae	SM1A02	NA	0.000204357	ASV_1639
ASV_164	Bacteria	Proteobacteria	Gammaproteobacteria	Burkholderiales	Comamonadaceae	Aquabacterium	commune	0.00270582	ASV_164
ASV_1640	Bacteria	Proteobacteria	Alphaproteobacteria	Sphingomonadales	Sphingomonadaceae	Sphingomonas	NA	0.00016887	ASV_1640
ASV_165	Bacteria	Proteobacteria	Alphaproteobacteria	Acetobacterales	Acetobacteraceae	Acidiphilium	NA	0.00107049	ASV_165
ASV_1650	Bacteria	Proteobacteria	Gammaproteobacteria	Pseudomonadales	Moraxellaceae	Alkanindiges	NA	0.000336936	ASV_1650
ASV_1652	Bacteria	Firmicutes	Bacilli	Lactobacillales	Streptococcaceae	Streptococcus	NA	3.27161e-05	ASV_1652
ASV_1654	Bacteria	Proteobacteria	Alphaproteobacteria	Acetobacterales	Acetobacteraceae	NA	NA	0.000165684	ASV_1654
ASV_1657	Bacteria	Proteobacteria	Alphaproteobacteria	Rhizobiales	Devosiaceae	Devosia	glacialis	0.00016466	ASV_1657
ASV_166	Bacteria	Proteobacteria	Alphaproteobacteria	Sphingomonadales	Sphingomonadaceae	Sphingomonas	NA	0.000845399	ASV_166
ASV_167	Bacteria	Actinobacteriota	Actinobacteria	Micrococcales	Microbacteriaceae	Rathayibacter	NA	0.00180097	ASV_167
ASV_1671	Bacteria	Acidobacteriota	Acidobacteriae	Bryobacterales	Bryobacteraceae	Bryobacter	NA	0.000196645	ASV_1671
ASV_1672	Bacteria	Proteobacteria	Alphaproteobacteria	Micavibrionales	Micavibrionaceae	NA	NA	0.000196645	ASV_1672
ASV_1674	Bacteria	Proteobacteria	Alphaproteobacteria	Caulobacterales	Caulobacteraceae	Brevundimonas	NA	0.000201701	ASV_1674
ASV_168	Bacteria	Actinobacteriota	Actinobacteria	Propionibacteriales	Propionibacteriaceae	NA	NA	0.00127705	ASV_168
ASV_1682	Bacteria	Proteobacteria	Alphaproteobacteria	Caulobacterales	Caulobacteraceae	Brevundimonas	NA	0.000375414	ASV_1682
ASV_169	Bacteria	Actinobacteriota	Actinobacteria	Micrococcales	Brevibacteriaceae	Brevibacterium	avium	0.000611448	ASV_169
ASV_1693	Bacteria	Proteobacteria	Alphaproteobacteria	Sphingomonadales	Sphingomonadaceae	Sphingobium	NA	0.000204989	ASV_1693
ASV_1694	Bacteria	Proteobacteria	Alphaproteobacteria	Rhizobiales	Rhizobiaceae	Allorhizobium-Neorhizobium-Pararhizobium-Rhizobium	NA	0.000197746	ASV_1694
ASV_17	Bacteria	Proteobacteria	Gammaproteobacteria	Pseudomonadales	Pseudomonadaceae	Pseudomonas	NA	0.00894532	ASV_17
ASV_170	Bacteria	Actinobacteriota	Actinobacteria	Frankiales	Nakamurellaceae	Nakamurella	NA	0.00116348	ASV_170
ASV_1701	Bacteria	Bacteroidota	Bacteroidia	Chitinophagales	Chitinophagaceae	Chitinophaga	NA	0.000274348	ASV_1701
ASV_1704	Bacteria	Actinobacteriota	Actinobacteria	Frankiales	Nakamurellaceae	Nakamurella	endophytica	0.000210273	ASV_1704
ASV_171	Bacteria	Proteobacteria	Alphaproteobacteria	Rhizobiales	Rhizobiaceae	Corticibacterium	populi	0.00163842	ASV_171
ASV_1712	Bacteria	Actinobacteriota	Thermoleophilia	Solirubrobacterales	Solirubrobacteraceae	Solirubrobacter	NA	0.000485149	ASV_1712
ASV_1714	Bacteria	Proteobacteria	Gammaproteobacteria	Burkholderiales	Alcaligenaceae	Verticiella	NA	0.000148162	ASV_1714
ASV_1715	Bacteria	Proteobacteria	Alphaproteobacteria	Parvibaculales	Parvibaculaceae	Parvibaculum	NA	0.000188934	ASV_1715
ASV_1716	Bacteria	Actinobacteriota	Actinobacteria	Micrococcales	Micrococcaceae	Tersicoccus	phoenicis	0.000188934	ASV_1716
ASV_1717	Bacteria	Actinobacteriota	Actinobacteria	Micrococcales	Microbacteriaceae	Chryseoglobus	NA	0.000193791	ASV_1717
ASV_1718	Bacteria	Proteobacteria	Alphaproteobacteria	Sphingomonadales	Sphingomonadaceae	Sphingomonas	NA	0.000193791	ASV_1718
ASV_1719	Bacteria	Actinobacteriota	Actinobacteria	Propionibacteriales	Nocardioidaceae	Nocardioides	agariphilus	0.000193791	ASV_1719
ASV_172	Bacteria	Proteobacteria	Alphaproteobacteria	Sphingomonadales	Sphingomonadaceae	Sphingomonas	NA	0.000802151	ASV_172
ASV_1721	Bacteria	Actinobacteriota	Thermoleophilia	Gaiellales	NA	NA	NA	0.000588942	ASV_1721
ASV_1726	Bacteria	Actinobacteriota	Actinobacteria	PeM15	NA	NA	NA	0.000360692	ASV_1726
ASV_1727	Bacteria	Proteobacteria	Gammaproteobacteria	Burkholderiales	Alcaligenaceae	NA	NA	0.000360692	ASV_1727
ASV_173	Bacteria	Bacteroidota	Bacteroidia	Chitinophagales	Chitinophagaceae	NA	NA	5.16108e-05	ASV_173
ASV_1748	Bacteria	Proteobacteria	Alphaproteobacteria	Sphingomonadales	Sphingomonadaceae	Sphingomonas	NA	0.000185078	ASV_1748
ASV_175	Bacteria	Proteobacteria	Gammaproteobacteria	Enterobacterales	Pasteurellaceae	Pasteurella	multocida	0.000831547	ASV_175
ASV_1753	Bacteria	Proteobacteria	Gammaproteobacteria	Pseudomonadales	Pseudomonadaceae	Pseudomonas	NA	0.000353331	ASV_1753
ASV_176	Bacteria	Proteobacteria	Alphaproteobacteria	Rhizobiales	Rhizobiaceae	Mesorhizobium	NA	0.00140267	ASV_176
ASV_1768	Bacteria	Firmicutes	Clostridia	Lachnospirales	Lachnospiraceae	[Ruminococcus] gauvreauii group	NA	0.000465347	ASV_1768
ASV_1769	Bacteria	Gemmatimonadota	Gemmatimonadetes	Gemmatimonadales	Gemmatimonadaceae	NA	NA	0.000432582	ASV_1769
ASV_177	Bacteria	Proteobacteria	Alphaproteobacteria	Sphingomonadales	Sphingomonadaceae	Sphingomonas	NA	0.00107019	ASV_177
ASV_1770	Bacteria	Actinobacteriota	Actinobacteria	Corynebacteriales	Nocardiaceae	Rhodococcus	NA	0.000153922	ASV_1770
ASV_1775	Bacteria	Firmicutes	Bacilli	Lactobacillales	Carnobacteriaceae	Atopostipes	NA	0.000564904	ASV_1775
ASV_178	Bacteria	Firmicutes	Bacilli	Lactobacillales	Lactobacillaceae	Pediococcus	pentosaceus	0.00226142	ASV_178
ASV_1784	Bacteria	Bacteroidota	Bacteroidia	Chitinophagales	Chitinophagaceae	Edaphobaculum	NA	0.00019348	ASV_1784
ASV_1786	Bacteria	Proteobacteria	Alphaproteobacteria	NA	NA	NA	NA	0.00034597	ASV_1786
ASV_179	Bacteria	Proteobacteria	Alphaproteobacteria	Acetobacterales	Acetobacteraceae	NA	NA	0.00090279	ASV_179
ASV_1793	Bacteria	Bacteroidota	Bacteroidia	Chitinophagales	Chitinophagaceae	NA	NA	0.000455446	ASV_1793
ASV_1794	Bacteria	Proteobacteria	Gammaproteobacteria	Burkholderiales	Comamonadaceae	Curvibacter	NA	0.000286149	ASV_1794
ASV_1798	Bacteria	Armatimonadota	Armatimonadia	Armatimonadales	NA	NA	NA	0.000272032	ASV_1798
ASV_1799	Bacteria	Actinobacteriota	Actinobacteria	Frankiales	Frankiaceae	NA	NA	0.000177366	ASV_1799
ASV_18	Bacteria	Actinobacteriota	Actinobacteria	Propionibacteriales	Propionibacteriaceae	Friedmanniella	NA	0.0166781	ASV_18
ASV_180	Bacteria	Proteobacteria	Alphaproteobacteria	Rhizobiales	Beijerinckiaceae	1174-901-12	NA	0.00102941	ASV_180
ASV_1800	Bacteria	Actinobacteriota	Actinobacteria	Kineosporiales	Kineosporiaceae	NA	NA	0.000177366	ASV_1800
ASV_181	Bacteria	Proteobacteria	Alphaproteobacteria	Rhizobiales	Beijerinckiaceae	Methylobacterium-Methylorubrum	NA	0.000782712	ASV_181
ASV_1815	Bacteria	Proteobacteria	Alphaproteobacteria	Rhodobacterales	Rhodobacteraceae	NA	NA	0.000186557	ASV_1815
ASV_182	Bacteria	Actinobacteriota	Actinobacteria	Micrococcales	Microbacteriaceae	Curtobacterium	NA	0.00074957	ASV_182
ASV_183	Bacteria	Myxococcota	Myxococcia	Myxococcales	Myxococcaceae	P3OB-42	NA	0.001318	ASV_183
ASV_1834	Bacteria	Firmicutes	Bacilli	Bacillales	Bacillaceae	NA	NA	0.000186762	ASV_1834
ASV_1839	Bacteria	Proteobacteria	Gammaproteobacteria	Xanthomonadales	Xanthomonadaceae	Pseudoxanthomonas	NA	0.000113104	ASV_1839
ASV_184	Bacteria	Proteobacteria	Gammaproteobacteria	Burkholderiales	Oxalobacteraceae	Massilia	NA	0.000510603	ASV_184
ASV_1843	Bacteria	Actinobacteriota	Actinobacteria	Propionibacteriales	Nocardioidaceae	Nocardioides	opuntiae	0.000435644	ASV_1843
ASV_1844	Bacteria	Firmicutes	Bacilli	Staphylococcales	Staphylococcaceae	Staphylococcus	NA	0.00040497	ASV_1844
ASV_185	Bacteria	Actinobacteriota	Actinobacteria	Micrococcales	Microbacteriaceae	Curtobacterium	NA	0.000550986	ASV_185
ASV_186	Bacteria	Actinobacteriota	Actinobacteria	Corynebacteriales	Corynebacteriaceae	Corynebacterium	NA	0.00160585	ASV_186
ASV_187	Bacteria	Bacteroidota	Bacteroidia	Chitinophagales	Chitinophagaceae	Segetibacter	NA	0.000181629	ASV_187
ASV_188	Bacteria	Proteobacteria	Alphaproteobacteria	Sphingomonadales	Sphingomonadaceae	Sphingomonas	hylomeconis	0.00171284	ASV_188
ASV_1882	Bacteria	Proteobacteria	Gammaproteobacteria	Burkholderiales	Comamonadaceae	Alicycliphilus	NA	0.000137547	ASV_1882
ASV_1883	Bacteria	Proteobacteria	Gammaproteobacteria	Pseudomonadales	Pseudomonadaceae	Pseudomonas	mendocina	0.000161943	ASV_1883
ASV_1891	Bacteria	Proteobacteria	Alphaproteobacteria	Acetobacterales	Acetobacteraceae	Acidiphilium	NA	0.000309165	ASV_1891
ASV_1897	Bacteria	Proteobacteria	Gammaproteobacteria	Burkholderiales	Rhodocyclaceae	Methyloversatilis	NA	0.000267006	ASV_1897
ASV_19	Bacteria	Bacteroidota	Bacteroidia	Cytophagales	Hymenobacteraceae	Hymenobacter	NA	0.00979476	ASV_19
ASV_190	Bacteria	Proteobacteria	Gammaproteobacteria	Burkholderiales	Oxalobacteraceae	NA	NA	0.00137151	ASV_190
ASV_1909	Bacteria	Proteobacteria	Alphaproteobacteria	Sphingomonadales	Sphingomonadaceae	Sphingomonas	NA	0.000321356	ASV_1909
ASV_191	Bacteria	Actinobacteriota	Actinobacteria	Propionibacteriales	Nocardioidaceae	Nocardioides	halotolerans	0.00153223	ASV_191
ASV_1911	Bacteria	Bdellovibrionota	Oligoflexia	0319-6G20	NA	NA	NA	0.000162151	ASV_1911
ASV_1912	Bacteria	Proteobacteria	Gammaproteobacteria	Acidiferrobacterales	Acidiferrobacteraceae	NA	NA	0.000162151	ASV_1912
ASV_1916	Bacteria	Actinobacteriota	Thermoleophilia	Solirubrobacterales	Solirubrobacteraceae	Conexibacter	NA	0.000492788	ASV_1916
ASV_192	Bacteria	Proteobacteria	Gammaproteobacteria	Burkholderiales	Oxalobacteraceae	Massilia	NA	0.000765518	ASV_192
ASV_193	Bacteria	Proteobacteria	Alphaproteobacteria	Sphingomonadales	Sphingomonadaceae	Sphingomonas	NA	0.00118006	ASV_193
ASV_1933	Bacteria	Proteobacteria	Gammaproteobacteria	Burkholderiales	Comamonadaceae	Xylophilus	NA	0.00039604	ASV_1933
ASV_1938	Bacteria	Proteobacteria	Alphaproteobacteria	Caulobacterales	Caulobacteraceae	Caulobacter	NA	0.000154232	ASV_1938
ASV_194	Bacteria	Proteobacteria	Gammaproteobacteria	Enterobacterales	Enterobacteriaceae	NA	NA	0.000426556	ASV_194
ASV_1944	Bacteria	Proteobacteria	Alphaproteobacteria	Rhizobiales	Rhizobiaceae	Corticibacterium	NA	0.000272794	ASV_1944
ASV_1950	Bacteria	Firmicutes	Clostridia	Peptostreptococcales-Tissierellales	Family XI	Anaerococcus	hydrogenalis	0.000154632	ASV_1950
ASV_1955	Bacteria	Firmicutes	Bacilli	Staphylococcales	Staphylococcaceae	Staphylococcus	NA	0.000254291	ASV_1955
ASV_1959	Bacteria	Proteobacteria	Gammaproteobacteria	Nitrococcales	Nitrococcaceae	NA	NA	3.48797e-05	ASV_1959
ASV_196	Bacteria	Proteobacteria	Gammaproteobacteria	Burkholderiales	Comamonadaceae	Variovorax	NA	0.000736743	ASV_196
ASV_1969	Bacteria	Proteobacteria	Alphaproteobacteria	Sphingomonadales	Sphingomonadaceae	Sphingomonas	NA	0.000154242	ASV_1969
ASV_197	Bacteria	Proteobacteria	Alphaproteobacteria	Sphingomonadales	Sphingomonadaceae	Sandaracinobacter	NA	0.00110838	ASV_197
ASV_198	Bacteria	Actinobacteriota	Actinobacteria	Micrococcales	Microbacteriaceae	NA	NA	0.000624555	ASV_198
ASV_1983	Bacteria	Firmicutes	Clostridia	Lachnospirales	Lachnospiraceae	[Ruminococcus] torques group	NA	0.000373602	ASV_1983
ASV_2	Bacteria	Proteobacteria	Gammaproteobacteria	Pseudomonadales	Moraxellaceae	Acinetobacter	NA	0.0933735	ASV_2
ASV_20	Bacteria	Proteobacteria	Alphaproteobacteria	Sphingomonadales	Sphingomonadaceae	Sphingomonas	NA	0.0124701	ASV_20
ASV_200	Bacteria	Proteobacteria	Gammaproteobacteria	Pseudomonadales	Pseudomonadaceae	Pseudomonas	NA	0.000439863	ASV_200
ASV_201	Bacteria	Proteobacteria	Alphaproteobacteria	Sphingomonadales	Sphingomonadaceae	Sphingomonas	NA	0.00177969	ASV_201
ASV_2012	Bacteria	Abditibacteriota	Abditibacteria	Abditibacteriales	Abditibacteriaceae	Abditibacterium	NA	0.000241577	ASV_2012
ASV_202	Bacteria	Proteobacteria	Alphaproteobacteria	Sphingomonadales	Sphingomonadaceae	Sphingomonas	NA	0.00109568	ASV_202
ASV_2024	Bacteria	Actinobacteriota	Actinobacteria	Propionibacteriales	Nocardioidaceae	Marmoricola	NA	0.000252316	ASV_2024
ASV_2026	Bacteria	Firmicutes	Bacilli	Lactobacillales	Streptococcaceae	Streptococcus	NA	0.000148893	ASV_2026
ASV_203	Bacteria	Actinobacteriota	Actinobacteria	Micromonosporales	Micromonosporaceae	Actinoplanes	NA	0.000385403	ASV_203
ASV_2031	Bacteria	Proteobacteria	Alphaproteobacteria	Azospirillales	Azospirillaceae	Skermanella	NA	0.000146332	ASV_2031
ASV_204	Bacteria	Actinobacteriota	Actinobacteria	Micrococcales	Sanguibacteraceae	Sanguibacter-Flavimobilis	NA	0.00065438	ASV_204
ASV_205	Bacteria	Proteobacteria	Alphaproteobacteria	Sphingomonadales	Sphingomonadaceae	Sphingomonas	NA	0.000801599	ASV_205
ASV_2052	Bacteria	Proteobacteria	Gammaproteobacteria	Burkholderiales	Comamonadaceae	Delftia	NA	0.000331339	ASV_2052
ASV_206	Bacteria	Proteobacteria	Alphaproteobacteria	Rhizobiales	Beijerinckiaceae	Methylobacterium-Methylorubrum	NA	0.000682154	ASV_206
ASV_2066	Bacteria	Proteobacteria	Alphaproteobacteria	Caulobacterales	Hyphomonadaceae	Hirschia	NA	0.000197531	ASV_2066
ASV_207	Bacteria	Proteobacteria	Gammaproteobacteria	Enterobacterales	Erwiniaceae	Pantoea	NA	0.000466842	ASV_207
ASV_208	Bacteria	Actinobacteriota	Actinobacteria	Propionibacteriales	Nocardioidaceae	Marmoricola	scoriae	0.000731762	ASV_208
ASV_209	Bacteria	Proteobacteria	Alphaproteobacteria	Rhodobacterales	Rhodobacteraceae	Rubellimicrobium	NA	0.000760164	ASV_209
ASV_2095	Bacteria	Bacteroidota	Bacteroidia	Sphingobacteriales	Sphingobacteriaceae	Pedobacter	NA	0.000138422	ASV_2095
ASV_21	Bacteria	Proteobacteria	Gammaproteobacteria	Pseudomonadales	Pseudomonadaceae	Pseudomonas	NA	0.000101641	ASV_21
ASV_210	Bacteria	Abditibacteriota	Abditibacteria	Abditibacteriales	Abditibacteriaceae	Abditibacterium	NA	0.000566012	ASV_210
ASV_211	Bacteria	Bacteroidota	Bacteroidia	Cytophagales	Spirosomaceae	Spirosoma	NA	0.000594163	ASV_211
ASV_212	Bacteria	Bacteroidota	Bacteroidia	Sphingobacteriales	Sphingobacteriaceae	Mucilaginibacter	NA	0.00081393	ASV_212
ASV_2123	Bacteria	Bacteroidota	Bacteroidia	Sphingobacteriales	Sphingobacteriaceae	Pedobacter	heparinus	0.000165289	ASV_2123
ASV_2124	Bacteria	Bacteroidota	Bacteroidia	Cytophagales	Spirosomaceae	Spirosoma	NA	0.000312931	ASV_2124
ASV_2129	Bacteria	Proteobacteria	Gammaproteobacteria	Xanthomonadales	Xanthomonadaceae	Stenotrophomonas	NA	0.000159632	ASV_2129
ASV_213	Bacteria	Proteobacteria	Gammaproteobacteria	Pseudomonadales	Pseudomonadaceae	Pseudomonas	NA	0.00246725	ASV_213
ASV_214	Bacteria	Proteobacteria	Alphaproteobacteria	Acetobacterales	Acetobacteraceae	Roseomonas	elaeocarpi	0.000495254	ASV_214
ASV_2142	Bacteria	Proteobacteria	Gammaproteobacteria	Pseudomonadales	Pseudomonadaceae	Pseudomonas	NA	0.000186557	ASV_2142
ASV_215	Bacteria	Proteobacteria	Alphaproteobacteria	Rhizobiales	NA	NA	NA	0.000482522	ASV_215
ASV_2153	Bacteria	Proteobacteria	Alphaproteobacteria	Sphingomonadales	Sphingomonadaceae	Sphingomonas	NA	0.000216147	ASV_2153
ASV_216	Bacteria	Actinobacteriota	Actinobacteria	Micrococcales	Microbacteriaceae	NA	NA	0.00240482	ASV_216
ASV_2170	Bacteria	Bacteroidota	Bacteroidia	Cytophagales	Hymenobacteraceae	Hymenobacter	NA	0.000303728	ASV_2170
ASV_218	Bacteria	Firmicutes	Bacilli	Staphylococcales	Staphylococcaceae	Staphylococcus	NA	0.00123081	ASV_218
ASV_2180	Bacteria	Proteobacteria	Gammaproteobacteria	Burkholderiales	Oxalobacteraceae	Massilia	NA	0.000396635	ASV_2180
ASV_2181	Bacteria	Actinobacteriota	Actinobacteria	Propionibacteriales	Nocardioidaceae	Nocardioides	NA	0.00017833	ASV_2181
ASV_2187	Bacteria	Proteobacteria	Gammaproteobacteria	Xanthomonadales	Xanthomonadaceae	Stenotrophomonas	NA	0.000242915	ASV_2187
ASV_219	Bacteria	Proteobacteria	Alphaproteobacteria	Sphingomonadales	Sphingomonadaceae	Sphingomonas	NA	0.00102476	ASV_219
ASV_22	Bacteria	Actinobacteriota	Actinobacteria	Propionibacteriales	Propionibacteriaceae	Friedmanniella	NA	0.0145024	ASV_22
ASV_220	Bacteria	Gemmatimonadota	Longimicrobia	Longimicrobiales	Longimicrobiaceae	YC-ZSS-LKJ147	NA	0.000287796	ASV_220
ASV_2207	Bacteria	Proteobacteria	Gammaproteobacteria	Burkholderiales	Neisseriaceae	NA	NA	0.000316832	ASV_2207
ASV_221	Bacteria	Actinobacteriota	Actinobacteria	Propionibacteriales	Nocardioidaceae	Nocardioides	NA	0.000425052	ASV_221
ASV_222	Bacteria	Proteobacteria	Alphaproteobacteria	Sphingomonadales	Sphingomonadaceae	Sphingomonas	NA	0.000924829	ASV_222
ASV_223	Bacteria	Bacteroidota	Bacteroidia	Cytophagales	Hymenobacteraceae	Hymenobacter	NA	0.000268384	ASV_223
ASV_2245	Bacteria	Actinobacteriota	Actinobacteria	Propionibacteriales	Nocardioidaceae	Nocardioides	NA	0.00028532	ASV_2245
ASV_225	Bacteria	Proteobacteria	Alphaproteobacteria	Acetobacterales	Acetobacteraceae	NA	NA	0.000743692	ASV_225
ASV_2257	Bacteria	Firmicutes	Clostridia	Christensenellales	Christensenellaceae	Christensenellaceae R-7 group	NA	0.000372596	ASV_2257
ASV_226	Bacteria	Actinobacteriota	Actinobacteria	Propionibacteriales	Nocardioidaceae	Nocardioides	NA	0.000997646	ASV_226
ASV_227	Bacteria	Proteobacteria	Alphaproteobacteria	Rhizobiales	Beijerinckiaceae	Methylobacterium-Methylorubrum	NA	0.000624352	ASV_227
ASV_228	Bacteria	Proteobacteria	Gammaproteobacteria	Burkholderiales	Oxalobacteraceae	Massilia	NA	0.00196695	ASV_228
ASV_229	Bacteria	Proteobacteria	Alphaproteobacteria	Sphingomonadales	Sphingomonadaceae	Sphingomonas	NA	0.000846972	ASV_229
ASV_2292	Bacteria	Proteobacteria	Alphaproteobacteria	Caulobacterales	Caulobacteraceae	NA	NA	0.00029703	ASV_2292
ASV_2293	Bacteria	Actinobacteriota	Actinobacteria	Corynebacteriales	Corynebacteriaceae	Corynebacterium	NA	0.000276116	ASV_2293
ASV_230	Bacteria	Bacteroidota	Bacteroidia	Sphingobacteriales	Sphingobacteriaceae	Mucilaginibacter	NA	0.000940484	ASV_230
ASV_2306	Bacteria	Firmicutes	Bacilli	Paenibacillales	Paenibacillaceae	Paenibacillus	NA	0.000360577	ASV_2306
ASV_231	Bacteria	Proteobacteria	Alphaproteobacteria	Rhizobiales	Rhizobiaceae	Allorhizobium-Neorhizobium-Pararhizobium-Rhizobium	NA	0.000475237	ASV_231
ASV_232	Bacteria	Bacteroidota	Bacteroidia	Sphingobacteriales	Sphingobacteriaceae	Mucilaginibacter	NA	0.000743149	ASV_232
ASV_233	Bacteria	Bacteroidota	Bacteroidia	Sphingobacteriales	Sphingobacteriaceae	NA	NA	0.00117107	ASV_233
ASV_234	Bacteria	Bacteroidota	Bacteroidia	Chitinophagales	Chitinophagaceae	Segetibacter	NA	0.000715203	ASV_234
ASV_2347	Bacteria	Proteobacteria	Alphaproteobacteria	Sphingomonadales	Sphingomonadaceae	Sphingomonas	NA	0.000348558	ASV_2347
ASV_2348	Bacteria	Proteobacteria	Gammaproteobacteria	Xanthomonadales	Xanthomonadaceae	Pseudoxanthomonas	NA	0.000348558	ASV_2348
ASV_235	Bacteria	Bacteroidota	Bacteroidia	Cytophagales	Hymenobacteraceae	Hymenobacter	NA	0.000368751	ASV_235
ASV_236	Bacteria	Proteobacteria	Alphaproteobacteria	Rhizobiales	Rhizobiaceae	Aureimonas	NA	0.00062075	ASV_236
ASV_237	Bacteria	Proteobacteria	Alphaproteobacteria	Sphingomonadales	Sphingomonadaceae	Sphingomonas	hunanensis	0.000761511	ASV_237
ASV_238	Bacteria	Firmicutes	Bacilli	Lactobacillales	Streptococcaceae	Streptococcus	NA	0.000654944	ASV_238
ASV_239	Bacteria	Proteobacteria	Alphaproteobacteria	Acetobacterales	Acetobacteraceae	Roseomonas	vinacea	0.000594115	ASV_239
ASV_24	Bacteria	Proteobacteria	Alphaproteobacteria	Rhizobiales	Beijerinckiaceae	Methylobacterium-Methylorubrum	NA	0.0127498	ASV_24
ASV_240	Bacteria	Actinobacteriota	Actinobacteria	Propionibacteriales	Nocardioidaceae	Nocardioides	endophyticus	0.000508665	ASV_240
ASV_241	Bacteria	Proteobacteria	Gammaproteobacteria	Burkholderiales	Burkholderiaceae	Burkholderia-Caballeronia-Paraburkholderia	NA	0.00057187	ASV_241
ASV_242	Bacteria	Bacteroidota	Bacteroidia	Cytophagales	Hymenobacteraceae	Hymenobacter	NA	0.000520984	ASV_242
ASV_243	Bacteria	Proteobacteria	Alphaproteobacteria	Rhizobiales	Beijerinckiaceae	Methylobacterium-Methylorubrum	NA	0.000569214	ASV_243
ASV_244	Bacteria	Proteobacteria	Alphaproteobacteria	Sphingomonadales	Sphingomonadaceae	NA	NA	0.000536508	ASV_244
ASV_245	Bacteria	Proteobacteria	Gammaproteobacteria	Burkholderiales	Oxalobacteraceae	Massilia	NA	0.000350342	ASV_245
ASV_2452	Bacteria	Proteobacteria	Alphaproteobacteria	Rhodobacterales	Rhodobacteraceae	Rubellimicrobium	NA	0.000239301	ASV_2452
ASV_246	Bacteria	Proteobacteria	Gammaproteobacteria	Burkholderiales	Comamonadaceae	Variovorax	NA	0.000267154	ASV_246
ASV_247	Bacteria	Bacteroidota	Bacteroidia	Sphingobacteriales	Sphingobacteriaceae	Pedobacter	ginsengiterrae	6.87285e-06	ASV_247
ASV_2473	Bacteria	Proteobacteria	Alphaproteobacteria	Sphingomonadales	Sphingomonadaceae	Sphingomonas	NA	0.000142661	ASV_2473
ASV_2474	Bacteria	Bacteroidota	Bacteroidia	Sphingobacteriales	Sphingobacteriaceae	Pedobacter	panaciterrae	0.000142661	ASV_2474
ASV_248	Bacteria	Actinobacteriota	Thermoleophilia	Solirubrobacterales	Solirubrobacteraceae	Solirubrobacter	NA	0.000569787	ASV_248
ASV_249	Bacteria	Bacteroidota	Bacteroidia	Chitinophagales	Chitinophagaceae	NA	NA	0.000558094	ASV_249
ASV_25	Bacteria	Proteobacteria	Alphaproteobacteria	Sphingomonadales	Sphingomonadaceae	Sphingomonas	aerolata	0.0101108	ASV_25
ASV_250	Bacteria	Actinobacteriota	Actinobacteria	Micrococcales	Microbacteriaceae	Frigoribacterium	faeni	0.000474665	ASV_250
ASV_2507	Bacteria	Proteobacteria	Gammaproteobacteria	Burkholderiales	Oxalobacteraceae	Janthinobacterium	lividum	0.000300481	ASV_2507
ASV_251	Bacteria	Actinobacteriota	Actinobacteria	Frankiales	Geodermatophilaceae	Blastococcus	NA	0.000478799	ASV_251
ASV_252	Bacteria	Actinobacteriota	Actinobacteria	Micrococcales	Microbacteriaceae	Curtobacterium	NA	0.000444111	ASV_252
ASV_2520	Bacteria	Firmicutes	Bacilli	Thermicanales	Thermicanaceae	Thermicanus	NA	0.000137174	ASV_2520
ASV_2521	Bacteria	Proteobacteria	Alphaproteobacteria	Sphingomonadales	Sphingomonadaceae	Sphingobium	NA	0.000137174	ASV_2521
ASV_253	Bacteria	Proteobacteria	Alphaproteobacteria	Sphingomonadales	Sphingomonadaceae	Sphingomonas	NA	0.000475742	ASV_253
ASV_2531	Bacteria	Bacteroidota	Rhodothermia	Rhodothermales	Rhodothermaceae	Rubrivirga	NA	0.000158932	ASV_2531
ASV_254	Bacteria	Proteobacteria	Gammaproteobacteria	Burkholderiales	Oxalobacteraceae	Massilia	NA	0.000311408	ASV_254
ASV_255	Bacteria	Proteobacteria	Alphaproteobacteria	Sphingomonadales	Sphingomonadaceae	Sphingomonas	NA	0.000348418	ASV_255
ASV_256	Bacteria	Bacteroidota	Bacteroidia	Cytophagales	Spirosomaceae	Spirosoma	NA	8.82177e-05	ASV_256
ASV_257	Bacteria	Proteobacteria	Gammaproteobacteria	Burkholderiales	Burkholderiaceae	Burkholderia-Caballeronia-Paraburkholderia	NA	0.000744982	ASV_257
ASV_2574	Bacteria	Proteobacteria	Gammaproteobacteria	Burkholderiales	Oxalobacteraceae	Massilia	NA	0.000131687	ASV_2574
ASV_258	Bacteria	Proteobacteria	Alphaproteobacteria	Rhizobiales	Rhizobiaceae	Aureimonas	NA	0.000718487	ASV_258
ASV_259	Bacteria	Proteobacteria	Alphaproteobacteria	Rhizobiales	Beijerinckiaceae	Methylorosula	NA	0.000111015	ASV_259
ASV_26	Bacteria	Proteobacteria	Alphaproteobacteria	Rhizobiales	Xanthobacteraceae	Tardiphaga	robiniae	0.00941896	ASV_26
ASV_260	Bacteria	Actinobacteriota	Actinobacteria	Pseudonocardiales	Pseudonocardiaceae	Pseudonocardia	NA	0.000240255	ASV_260
ASV_2603	Bacteria	Actinobacteriota	Actinobacteria	Propionibacteriales	Propionibacteriaceae	Friedmanniella	NA	0.000227723	ASV_2603
ASV_261	Bacteria	Proteobacteria	Alphaproteobacteria	Sphingomonadales	Sphingomonadaceae	Sphingomonas	NA	0.000769519	ASV_261
ASV_2614	Bacteria	Proteobacteria	Gammaproteobacteria	Enterobacterales	NA	NA	NA	0.000276442	ASV_2614
ASV_262	Bacteria	Actinobacteriota	Actinobacteria	Micrococcales	Microbacteriaceae	Curtobacterium	NA	0.000795251	ASV_262
ASV_2623	Bacteria	Proteobacteria	Alphaproteobacteria	Sphingomonadales	Sphingomonadaceae	Sphingomonas	NA	0.000169304	ASV_2623
ASV_263	Bacteria	Proteobacteria	Gammaproteobacteria	Enterobacterales	Erwiniaceae	Pantoea	NA	0.000799005	ASV_263
ASV_264	Bacteria	Actinobacteriota	Actinobacteria	Frankiales	Nakamurellaceae	Nakamurella	NA	0.000102303	ASV_264
ASV_265	Bacteria	Bacteroidota	Bacteroidia	Cytophagales	Spirosomaceae	Dyadobacter	NA	0.00120378	ASV_265
ASV_266	Bacteria	Proteobacteria	Alphaproteobacteria	Rhizobiales	Rhizobiaceae	NA	NA	0.000493245	ASV_266
ASV_267	Bacteria	Bacteroidota	Bacteroidia	Sphingobacteriales	Sphingobacteriaceae	Pedobacter	NA	0.000435411	ASV_267
ASV_2673	Bacteria	Proteobacteria	Gammaproteobacteria	Burkholderiales	Comamonadaceae	NA	NA	0.000292553	ASV_2673
ASV_268	Bacteria	Proteobacteria	Alphaproteobacteria	Sphingomonadales	Sphingomonadaceae	NA	NA	0.000641013	ASV_268
ASV_2692	Bacteria	Proteobacteria	Alphaproteobacteria	Tistrellales	Geminicoccaceae	Candidatus Alysiosphaera	NA	0.000193281	ASV_2692
ASV_27	Bacteria	Proteobacteria	Gammaproteobacteria	Enterobacterales	Erwiniaceae	Izhakiella	NA	0.00540462	ASV_27
ASV_270	Bacteria	Bacteroidota	Bacteroidia	Sphingobacteriales	Sphingobacteriaceae	Mucilaginibacter	NA	0.00137267	ASV_270
ASV_2702	Bacteria	Proteobacteria	Alphaproteobacteria	Caulobacterales	Caulobacteraceae	NA	NA	0.000252404	ASV_2702
ASV_271	Bacteria	Bacteroidota	Bacteroidia	Chitinophagales	Chitinophagaceae	Segetibacter	NA	0.000514891	ASV_271
ASV_2711	Bacteria	Actinobacteriota	Actinobacteria	Pseudonocardiales	Pseudonocardiaceae	Saccharopolyspora	NA	0.000154582	ASV_2711
ASV_272	Bacteria	Bacteroidota	Bacteroidia	Chitinophagales	Chitinophagaceae	Segetibacter	aerophilus	0.000197371	ASV_272
ASV_273	Bacteria	Actinobacteriota	Actinobacteria	Frankiales	NA	NA	NA	0.000927576	ASV_273
ASV_274	Bacteria	Proteobacteria	Gammaproteobacteria	Burkholderiales	Oxalobacteraceae	Massilia	plicata	0.000310948	ASV_274
ASV_275	Bacteria	Proteobacteria	Gammaproteobacteria	Burkholderiales	Oxalobacteraceae	[Aquaspirillum] arcticum group	NA	0.000379985	ASV_275
ASV_276	Bacteria	Firmicutes	Bacilli	Lactobacillales	Lactobacillaceae	Latilactobacillus	NA	0.000297953	ASV_276
ASV_2765	Bacteria	Bacteroidota	Bacteroidia	Sphingobacteriales	Sphingobacteriaceae	NA	NA	0.000265957	ASV_2765
ASV_277	Bacteria	Proteobacteria	Gammaproteobacteria	Diplorickettsiales	Diplorickettsiaceae	Rickettsiella	NA	0.000563599	ASV_277
ASV_278	Bacteria	Actinobacteriota	Actinobacteria	Micrococcales	Microbacteriaceae	Frigoribacterium	NA	0.00105661	ASV_278
ASV_2787	Bacteria	Proteobacteria	Alphaproteobacteria	Rhizobiales	Beijerinckiaceae	Methylobacterium-Methylorubrum	NA	0.000174873	ASV_2787
ASV_279	Bacteria	Proteobacteria	Alphaproteobacteria	Acetobacterales	Acetobacteraceae	Roseomonas	aquatica	0.000956449	ASV_279
ASV_28	Bacteria	Proteobacteria	Alphaproteobacteria	Rhizobiales	Rhizobiaceae	Allorhizobium-Neorhizobium-Pararhizobium-Rhizobium	NA	0.000628766	ASV_28
ASV_280	Bacteria	Bacteroidota	Bacteroidia	Cytophagales	Hymenobacteraceae	Hymenobacter	NA	0.000237759	ASV_280
ASV_281	Bacteria	Proteobacteria	Alphaproteobacteria	Sphingomonadales	Sphingomonadaceae	Sphingomonas	NA	0.00103525	ASV_281
ASV_282	Bacteria	Proteobacteria	Alphaproteobacteria	Acetobacterales	Acetobacteraceae	Roseomonas	NA	0.000694959	ASV_282
ASV_283	Bacteria	Proteobacteria	Alphaproteobacteria	Sphingomonadales	Sphingomonadaceae	NA	NA	0.000571934	ASV_283
ASV_285	Bacteria	Actinobacteriota	Actinobacteria	Corynebacteriales	Corynebacteriaceae	Corynebacterium	tuberculostearicum	0.00101819	ASV_285
ASV_2859	Bacteria	Firmicutes	Bacilli	Lactobacillales	Lactobacillaceae	Lactiplantibacillus	NA	0.000178218	ASV_2859
ASV_286	Bacteria	Proteobacteria	Alphaproteobacteria	Sphingomonadales	Sphingomonadaceae	Sphingomonas	jatrophae	0.000665625	ASV_286
ASV_287	Bacteria	Proteobacteria	Alphaproteobacteria	Rhizobiales	D05-2	NA	NA	0.000900571	ASV_287
ASV_2874	Bacteria	Proteobacteria	Alphaproteobacteria	Sphingomonadales	Sphingomonadaceae	NA	NA	0.000216346	ASV_2874
ASV_288	Bacteria	Actinobacteriota	Actinobacteria	Propionibacteriales	Nocardioidaceae	Nocardioides	NA	0.000699382	ASV_288
ASV_289	Bacteria	Actinobacteriota	Actinobacteria	Streptomycetales	Streptomycetaceae	Streptomyces	NA	0.000212674	ASV_289
ASV_29	Bacteria	Proteobacteria	Alphaproteobacteria	Sphingomonadales	Sphingomonadaceae	Novosphingobium	NA	0.00642221	ASV_29
ASV_290	Bacteria	Bacteroidota	Bacteroidia	Chitinophagales	Chitinophagaceae	Segetibacter	NA	0.000374958	ASV_290
ASV_291	Bacteria	Proteobacteria	Gammaproteobacteria	Burkholderiales	Oxalobacteraceae	Massilia	alkalitolerans	0.000757146	ASV_291
ASV_292	Bacteria	Firmicutes	Bacilli	Staphylococcales	Staphylococcaceae	Staphylococcus	NA	0.000592641	ASV_292
ASV_293	Bacteria	Actinobacteriota	Actinobacteria	Frankiales	Geodermatophilaceae	Klenkia	NA	0.000789979	ASV_293
ASV_2930	Bacteria	Actinobacteriota	Actinobacteria	Micrococcales	Microbacteriaceae	Galbitalea	NA	0.000204327	ASV_2930
ASV_294	Bacteria	Deinococcota	Deinococci	Deinococcales	Deinococcaceae	Deinococcus	geothermalis	0.00067692	ASV_294
ASV_295	Bacteria	Proteobacteria	Gammaproteobacteria	Burkholderiales	Oxalobacteraceae	Massilia	NA	0.000554308	ASV_295
ASV_297	Bacteria	Actinobacteriota	Actinobacteria	Micrococcales	Microbacteriaceae	Labedella	gwakjiensis	0.00117964	ASV_297
ASV_298	Bacteria	Actinobacteriota	Actinobacteria	Corynebacteriales	Corynebacteriaceae	Corynebacterium	jeikeium	0.00084072	ASV_298
ASV_2982	Bacteria	Verrucomicrobiota	Chlamydiae	Chlamydiales	Simkaniaceae	Candidatus Rhabdochlamydia	NA	0.000147262	ASV_2982
ASV_299	Bacteria	Bacteroidota	Bacteroidia	Cytophagales	Spirosomaceae	Dyadobacter	NA	0.00100047	ASV_299
ASV_30	Bacteria	Proteobacteria	Gammaproteobacteria	Pseudomonadales	Moraxellaceae	Acinetobacter	NA	0.00871141	ASV_30
ASV_300	Bacteria	Firmicutes	Bacilli	Bacillales	Bacillaceae	Bacillus	NA	0.000775545	ASV_300
ASV_3009	Bacteria	Actinobacteriota	Actinobacteria	Kineosporiales	Kineosporiaceae	Kineosporia	NA	0.000212766	ASV_3009
ASV_301	Bacteria	Actinobacteriota	Actinobacteria	Micrococcales	Microbacteriaceae	Plantibacter	NA	0.000336268	ASV_301
ASV_302	Bacteria	Proteobacteria	Gammaproteobacteria	Burkholderiales	Oxalobacteraceae	Massilia	timonae	0.000732778	ASV_302
ASV_303	Bacteria	Bacteroidota	Bacteroidia	Sphingobacteriales	Sphingobacteriaceae	Pedobacter	agri	0.000821174	ASV_303
ASV_304	Bacteria	Proteobacteria	Gammaproteobacteria	Burkholderiales	Comamonadaceae	Tepidimonas	ignava	0.000520221	ASV_304
ASV_305	Bacteria	Proteobacteria	Gammaproteobacteria	Gammaproteobacteria Incertae Sedis	Unknown Family	Acidibacter	NA	0.000204123	ASV_305
ASV_306	Bacteria	Proteobacteria	Gammaproteobacteria	Pseudomonadales	Moraxellaceae	Enhydrobacter	NA	0.000346312	ASV_306
ASV_307	Bacteria	Bacteroidota	Bacteroidia	Chitinophagales	Chitinophagaceae	Niastella	NA	0.000203111	ASV_307
ASV_308	Bacteria	Proteobacteria	Gammaproteobacteria	Enterobacterales	Enterobacteriaceae	Klebsiella	NA	0.000652076	ASV_308
ASV_309	Bacteria	Proteobacteria	Alphaproteobacteria	Sphingomonadales	Sphingomonadaceae	Sphingomonas	NA	0.000368397	ASV_309
ASV_31	Bacteria	Actinobacteriota	Actinobacteria	Pseudonocardiales	Pseudonocardiaceae	Pseudonocardia	NA	0.00622752	ASV_31
ASV_310	Bacteria	Proteobacteria	Alphaproteobacteria	Rhizobiales	Rhizobiaceae	Allorhizobium-Neorhizobium-Pararhizobium-Rhizobium	NA	0.000772458	ASV_310
ASV_311	Bacteria	Proteobacteria	Alphaproteobacteria	Sphingomonadales	Sphingomonadaceae	Novosphingobium	NA	0.00114354	ASV_311
ASV_312	Bacteria	Proteobacteria	Alphaproteobacteria	Rhizobiales	Devosiaceae	Devosia	NA	0.000910871	ASV_312
ASV_313	Bacteria	Actinobacteriota	Actinobacteria	Propionibacteriales	Nocardioidaceae	Aeromicrobium	ginsengisoli	0.000330454	ASV_313
ASV_3130	Bacteria	Proteobacteria	Alphaproteobacteria	Caulobacterales	Caulobacteraceae	NA	NA	0.00018617	ASV_3130
ASV_314	Bacteria	Proteobacteria	Gammaproteobacteria	Burkholderiales	Comamonadaceae	Rhizobacter	NA	0.000440287	ASV_314
ASV_315	Bacteria	Acidobacteriota	Acidobacteriae	Acidobacteriales	Acidobacteriaceae (Subgroup 1)	Terriglobus	NA	0.000545851	ASV_315
ASV_316	Bacteria	Proteobacteria	Gammaproteobacteria	Burkholderiales	Comamonadaceae	Diaphorobacter	NA	0.00219804	ASV_316
ASV_317	Bacteria	Proteobacteria	Alphaproteobacteria	Rhizobiales	Xanthobacteraceae	Tardiphaga	NA	0.000194676	ASV_317
ASV_318	Bacteria	Bacteroidota	Bacteroidia	Chitinophagales	Chitinophagaceae	Segetibacter	NA	0.000792257	ASV_318
ASV_3182	Bacteria	Actinobacteriota	Actinobacteria	Propionibacteriales	Propionibacteriaceae	Microlunatus	NA	0.00015625	ASV_3182
ASV_319	Bacteria	Bacteroidota	Bacteroidia	Chitinophagales	Chitinophagaceae	NA	NA	0.000743584	ASV_319
ASV_32	Bacteria	Bacteroidota	Bacteroidia	Cytophagales	Hymenobacteraceae	Hymenobacter	NA	0.00580424	ASV_32
ASV_320	Bacteria	Proteobacteria	Gammaproteobacteria	Burkholderiales	Oxalobacteraceae	Massilia	brevitalea	0.000364615	ASV_320
ASV_321	Bacteria	Proteobacteria	Alphaproteobacteria	Rhizobiales	Rhizobiaceae	Ciceribacter	NA	0.000529433	ASV_321
ASV_322	Bacteria	Proteobacteria	Gammaproteobacteria	Pseudomonadales	Pseudomonadaceae	Pseudomonas	NA	0.000738075	ASV_322
ASV_323	Bacteria	Actinobacteriota	Actinobacteria	Kineosporiales	Kineosporiaceae	Kineosporia	NA	0.000603375	ASV_323
ASV_324	Bacteria	Bacteroidota	Bacteroidia	Cytophagales	Spirosomaceae	Dyadobacter	alkalitolerans	0.000727505	ASV_324
ASV_3252	Bacteria	Proteobacteria	Alphaproteobacteria	Rhizobiales	Beijerinckiaceae	Methylobacterium-Methylorubrum	NA	0.000144231	ASV_3252
ASV_326	Bacteria	Proteobacteria	Gammaproteobacteria	Burkholderiales	Burkholderiaceae	Ralstonia	NA	0.00050692	ASV_326
ASV_327	Bacteria	Proteobacteria	Alphaproteobacteria	Acetobacterales	Acetobacteraceae	Roseomonas	NA	0.00055019	ASV_327
ASV_3277	Bacteria	Firmicutes	Bacilli	Bacillales	Bacillaceae	Bacillus	NA	0.000159574	ASV_3277
ASV_3278	Bacteria	Actinobacteriota	Actinobacteria	Propionibacteriales	Nocardioidaceae	Kribbella	NA	0.000159574	ASV_3278
ASV_3279	Bacteria	Actinobacteriota	Actinobacteria	Streptomycetales	Streptomycetaceae	NA	NA	0.000159574	ASV_3279
ASV_328	Bacteria	Actinobacteriota	Actinobacteria	Pseudonocardiales	Pseudonocardiaceae	Actinomycetospora	straminea	0.000256273	ASV_328
ASV_3280	Bacteria	Bacteroidota	Bacteroidia	Sphingobacteriales	Sphingobacteriaceae	Pedobacter	NA	0.000159574	ASV_3280
ASV_329	Bacteria	Proteobacteria	Gammaproteobacteria	Burkholderiales	Comamonadaceae	Xylophilus	NA	0.000230359	ASV_329
ASV_33	Bacteria	Proteobacteria	Gammaproteobacteria	Burkholderiales	Oxalobacteraceae	Massilia	NA	0.00379537	ASV_33
ASV_330	Bacteria	Bacteroidota	Bacteroidia	Cytophagales	Spirosomaceae	Larkinella	NA	0.000953732	ASV_330
ASV_331	Bacteria	Proteobacteria	Alphaproteobacteria	Rhizobiales	Rhizobiaceae	Allorhizobium-Neorhizobium-Pararhizobium-Rhizobium	NA	0.000581916	ASV_331
ASV_3337	Bacteria	Bacteroidota	Bacteroidia	Chitinophagales	Chitinophagaceae	Edaphobaculum	NA	0.000146277	ASV_3337
ASV_334	Bacteria	Proteobacteria	Alphaproteobacteria	Azospirillales	Azospirillaceae	Skermanella	aerolata	0.000573633	ASV_334
ASV_335	Bacteria	Bacteroidota	Bacteroidia	Chitinophagales	Chitinophagaceae	Segetibacter	NA	0.000165283	ASV_335
ASV_336	Bacteria	Actinobacteriota	Actinobacteria	Micrococcales	Micrococcaceae	Micrococcus	flavus	0.000444084	ASV_336
ASV_337	Bacteria	Proteobacteria	Gammaproteobacteria	Burkholderiales	Oxalobacteraceae	NA	NA	0.00115566	ASV_337
ASV_338	Bacteria	Proteobacteria	Gammaproteobacteria	Burkholderiales	Oxalobacteraceae	Massilia	NA	0.00028395	ASV_338
ASV_339	Bacteria	Proteobacteria	Alphaproteobacteria	Sphingomonadales	Sphingomonadaceae	Sphingomonas	aurantiaca	0.000967169	ASV_339
ASV_34	Bacteria	Actinobacteriota	Actinobacteria	Propionibacteriales	Propionibacteriaceae	Cutibacterium	acnes	0.00730214	ASV_34
ASV_340	Bacteria	Proteobacteria	Gammaproteobacteria	Burkholderiales	Oxalobacteraceae	Pseudoduganella	NA	0.000263459	ASV_340
ASV_341	Bacteria	Gemmatimonadota	Longimicrobia	Longimicrobiales	Longimicrobiaceae	Longimicrobium	NA	0.000175445	ASV_341
ASV_342	Bacteria	Proteobacteria	Alphaproteobacteria	Rhizobiales	Beijerinckiaceae	Methylobacterium-Methylorubrum	NA	0.000458741	ASV_342
ASV_343	Bacteria	Proteobacteria	Gammaproteobacteria	Xanthomonadales	Xanthomonadaceae	Xanthomonas	NA	0.000236931	ASV_343
ASV_344	Bacteria	Bacteroidota	Bacteroidia	Chitinophagales	Chitinophagaceae	Parafilimonas	NA	0.000221225	ASV_344
ASV_345	Bacteria	Proteobacteria	Gammaproteobacteria	Burkholderiales	Oxalobacteraceae	Massilia	NA	0.000258067	ASV_345
ASV_347	Bacteria	Bacteroidota	Bacteroidia	Cytophagales	Spirosomaceae	Spirosoma	NA	0.000111832	ASV_347
ASV_348	Bacteria	Proteobacteria	Alphaproteobacteria	Rhizobiales	Rhizobiaceae	Allorhizobium-Neorhizobium-Pararhizobium-Rhizobium	NA	0.000675175	ASV_348
ASV_349	Bacteria	Bacteroidota	Bacteroidia	Chitinophagales	Chitinophagaceae	Segetibacter	NA	0.000138091	ASV_349
ASV_35	Bacteria	Proteobacteria	Gammaproteobacteria	Enterobacterales	Yersiniaceae	Rahnella1	NA	0.0146151	ASV_35
ASV_350	Bacteria	Proteobacteria	Alphaproteobacteria	Rhizobiales	Beijerinckiaceae	Psychroglaciecola	NA	0.000452564	ASV_350
ASV_351	Bacteria	Abditibacteriota	Abditibacteria	Abditibacteriales	Abditibacteriaceae	Abditibacterium	NA	0.00037153	ASV_351
ASV_352	Bacteria	Proteobacteria	Alphaproteobacteria	Sphingomonadales	Sphingomonadaceae	Novosphingobium	NA	0.000250037	ASV_352
ASV_353	Bacteria	Proteobacteria	Gammaproteobacteria	Burkholderiales	Oxalobacteraceae	Massilia	NA	0.000241082	ASV_353
ASV_354	Bacteria	Proteobacteria	Alphaproteobacteria	Rhizobiales	Rhizobiaceae	Allorhizobium-Neorhizobium-Pararhizobium-Rhizobium	NA	0.000222852	ASV_354
ASV_356	Bacteria	Actinobacteriota	Actinobacteria	Corynebacteriales	Nocardiaceae	Rhodococcus	NA	0.00119357	ASV_356
ASV_357	Bacteria	Myxococcota	Polyangia	Polyangiales	BIrii41	NA	NA	0.000183421	ASV_357
ASV_358	Bacteria	Proteobacteria	Gammaproteobacteria	Enterobacterales	Erwiniaceae	Pantoea	NA	0.000168022	ASV_358
ASV_359	Bacteria	Proteobacteria	Alphaproteobacteria	Acetobacterales	Acetobacteraceae	Roseomonas	NA	0.00044194	ASV_359
ASV_360	Bacteria	Actinobacteriota	Actinobacteria	Corynebacteriales	Corynebacteriaceae	Corynebacterium	NA	0.000585471	ASV_360
ASV_361	Bacteria	Proteobacteria	Alphaproteobacteria	Sphingomonadales	Sphingomonadaceae	Sphingomonas	NA	0.000295217	ASV_361
ASV_362	Bacteria	Proteobacteria	Alphaproteobacteria	Rickettsiales	Rickettsiaceae	Rickettsia	NA	0.00156481	ASV_362
ASV_363	Bacteria	Proteobacteria	Alphaproteobacteria	Sphingomonadales	Sphingomonadaceae	Sphingomonas	NA	0.000555251	ASV_363
ASV_364	Bacteria	Bacteroidota	Bacteroidia	Sphingobacteriales	Sphingobacteriaceae	Mucilaginibacter	NA	0.00113046	ASV_364
ASV_365	Bacteria	Proteobacteria	Gammaproteobacteria	Enterobacterales	Enterobacteriaceae	NA	NA	1.99895e-05	ASV_365
ASV_366	Bacteria	Proteobacteria	Gammaproteobacteria	Burkholderiales	Comamonadaceae	Xylophilus	NA	0.000368072	ASV_366
ASV_367	Bacteria	Proteobacteria	Gammaproteobacteria	Burkholderiales	Comamonadaceae	NA	NA	0.000336852	ASV_367
ASV_368	Bacteria	Firmicutes	Bacilli	Staphylococcales	Staphylococcaceae	Staphylococcus	NA	0.000460057	ASV_368
ASV_369	Bacteria	Actinobacteriota	Thermoleophilia	Solirubrobacterales	Solirubrobacteraceae	Solirubrobacter	NA	0.000413387	ASV_369
ASV_37	Bacteria	Bacteroidota	Bacteroidia	Cytophagales	Hymenobacteraceae	Hymenobacter	NA	0.00300218	ASV_37
ASV_370	Bacteria	Actinobacteriota	Actinobacteria	Micromonosporales	Micromonosporaceae	Actinoplanes	NA	0.000386675	ASV_370
ASV_371	Bacteria	Proteobacteria	Alphaproteobacteria	Sphingomonadales	Sphingomonadaceae	Sphingomonas	NA	0.000300392	ASV_371
ASV_373	Bacteria	Proteobacteria	Alphaproteobacteria	Sphingomonadales	Sphingomonadaceae	NA	NA	0.000417181	ASV_373
ASV_374	Bacteria	Actinobacteriota	Actinobacteria	Pseudonocardiales	Pseudonocardiaceae	Pseudonocardia	NA	0.000360594	ASV_374
ASV_375	Bacteria	Bacteroidota	Bacteroidia	Cytophagales	Hymenobacteraceae	Hymenobacter	NA	0.000222402	ASV_375
ASV_376	Bacteria	Proteobacteria	Gammaproteobacteria	Burkholderiales	Oxalobacteraceae	Massilia	suwonensis	0.000316987	ASV_376
ASV_377	Bacteria	Bacteroidota	Bacteroidia	Sphingobacteriales	Sphingobacteriaceae	Mucilaginibacter	daejeonensis	0.000607118	ASV_377
ASV_378	Bacteria	Proteobacteria	Gammaproteobacteria	Burkholderiales	Comamonadaceae	Caenimonas	NA	0.000156888	ASV_378
ASV_379	Bacteria	Actinobacteriota	Actinobacteria	Propionibacteriales	Nocardioidaceae	Marmoricola	NA	0.000513993	ASV_379
ASV_380	Bacteria	Actinobacteriota	Actinobacteria	Frankiales	Nakamurellaceae	Nakamurella	NA	0.00043962	ASV_380
ASV_381	Bacteria	Proteobacteria	Gammaproteobacteria	Enterobacterales	Enterobacteriaceae	Escherichia-Shigella	NA	0.000290191	ASV_381
ASV_382	Bacteria	Bacteroidota	Bacteroidia	Sphingobacteriales	Sphingobacteriaceae	Mucilaginibacter	terrae	0.000146825	ASV_382
ASV_383	Bacteria	Proteobacteria	Alphaproteobacteria	Rhizobiales	Beijerinckiaceae	Methylobacterium-Methylorubrum	NA	0.000850609	ASV_383
ASV_384	Bacteria	Actinobacteriota	Actinobacteria	Micrococcales	Microbacteriaceae	Microbacterium	NA	0.00020338	ASV_384
ASV_385	Bacteria	Proteobacteria	Alphaproteobacteria	Sphingomonadales	Sphingomonadaceae	Sphingomonas	NA	0.000296884	ASV_385
ASV_386	Bacteria	Proteobacteria	Alphaproteobacteria	Sphingomonadales	Sphingomonadaceae	Sphingomonas	NA	0.000280979	ASV_386
ASV_387	Bacteria	Bacteroidota	Bacteroidia	Cytophagales	Spirosomaceae	Spirosoma	NA	0.000232518	ASV_387
ASV_388	Bacteria	Proteobacteria	Gammaproteobacteria	Burkholderiales	Oxalobacteraceae	NA	NA	0.000560167	ASV_388
ASV_389	Bacteria	Proteobacteria	Alphaproteobacteria	Rhizobiales	Beijerinckiaceae	Methylobacterium-Methylorubrum	NA	0.000559852	ASV_389
ASV_390	Bacteria	Proteobacteria	Alphaproteobacteria	Rhizobiales	Beijerinckiaceae	NA	NA	0.000429299	ASV_390
ASV_391	Bacteria	Proteobacteria	Alphaproteobacteria	Sphingomonadales	Sphingomonadaceae	Sphingomonas	NA	0.000542335	ASV_391
ASV_392	Bacteria	Actinobacteriota	Actinobacteria	Propionibacteriales	Propionibacteriaceae	Friedmanniella	NA	0.00024609	ASV_392
ASV_393	Bacteria	Firmicutes	Bacilli	Lactobacillales	Lactobacillaceae	Leuconostoc	NA	0.000613277	ASV_393
ASV_394	Bacteria	Proteobacteria	Alphaproteobacteria	Caulobacterales	Caulobacteraceae	Brevundimonas	NA	0.00054901	ASV_394
ASV_395	Bacteria	Actinobacteriota	Actinobacteria	Kineosporiales	Kineosporiaceae	Kineosporia	aurantiaca	0.000226462	ASV_395
ASV_396	Bacteria	Proteobacteria	Gammaproteobacteria	Burkholderiales	Comamonadaceae	Rhizobacter	NA	0.000157052	ASV_396
ASV_397	Bacteria	Proteobacteria	Alphaproteobacteria	Sphingomonadales	Sphingomonadaceae	Sphingomonas	NA	0.000525358	ASV_397
ASV_398	Bacteria	Actinobacteriota	Actinobacteria	Corynebacteriales	Corynebacteriaceae	Corynebacterium	accolens	0.000566631	ASV_398
ASV_4	Bacteria	Proteobacteria	Gammaproteobacteria	Enterobacterales	Enterobacteriaceae	NA	NA	0.0216947	ASV_4
ASV_40	Bacteria	Proteobacteria	Alphaproteobacteria	Rhizobiales	Beijerinckiaceae	Methylobacterium-Methylorubrum	NA	0.0054398	ASV_40
ASV_400	Bacteria	Proteobacteria	Alphaproteobacteria	Sphingomonadales	Sphingomonadaceae	Sphingomonas	NA	0.000219272	ASV_400
ASV_401	Bacteria	Actinobacteriota	Actinobacteria	Micrococcales	Microbacteriaceae	Amnibacterium	NA	5.87555e-05	ASV_401
ASV_402	Bacteria	Proteobacteria	Gammaproteobacteria	Burkholderiales	Oxalobacteraceae	Massilia	neuiana	0.000212594	ASV_402
ASV_403	Bacteria	Actinobacteriota	Actinobacteria	Frankiales	Nakamurellaceae	Nakamurella	NA	0.000185086	ASV_403
ASV_404	Bacteria	Proteobacteria	Gammaproteobacteria	Burkholderiales	Burkholderiaceae	Cupriavidus	NA	0.000257426	ASV_404
ASV_406	Bacteria	Proteobacteria	Gammaproteobacteria	Burkholderiales	Comamonadaceae	NA	NA	0.000215844	ASV_406
ASV_407	Bacteria	Actinobacteriota	Thermoleophilia	Solirubrobacterales	Solirubrobacteraceae	NA	NA	0.000520656	ASV_407
ASV_408	Bacteria	Proteobacteria	Gammaproteobacteria	Burkholderiales	Comamonadaceae	Rhizobacter	NA	0.000271936	ASV_408
ASV_409	Bacteria	Proteobacteria	Alphaproteobacteria	Rhizobiales	Beijerinckiaceae	Bosea	NA	0.00046931	ASV_409
ASV_41	Bacteria	Proteobacteria	Gammaproteobacteria	Enterobacterales	Erwiniaceae	Pantoea	NA	0.0034174	ASV_41
ASV_410	Bacteria	Gemmatimonadota	Longimicrobia	Longimicrobiales	Longimicrobiaceae	Longimicrobium	NA	0.000156728	ASV_410
ASV_412	Bacteria	Actinobacteriota	Actinobacteria	Propionibacteriales	Propionibacteriaceae	Friedmanniella	NA	0.000279682	ASV_412
ASV_413	Bacteria	Proteobacteria	Alphaproteobacteria	Rhodobacterales	Rhodobacteraceae	Paracoccus	NA	0.000149462	ASV_413
ASV_414	Bacteria	Proteobacteria	Alphaproteobacteria	Rhizobiales	Methylopilaceae	NA	NA	0.000354239	ASV_414
ASV_415	Bacteria	Proteobacteria	Alphaproteobacteria	Sphingomonadales	Sphingomonadaceae	Sphingomonas	NA	0.000454415	ASV_415
ASV_416	Bacteria	Actinobacteriota	Actinobacteria	Propionibacteriales	Propionibacteriaceae	Microlunatus	aurantiacus	0.0004635	ASV_416
ASV_418	Bacteria	Bacteroidota	Bacteroidia	Sphingobacteriales	Sphingobacteriaceae	Mucilaginibacter	NA	0.00044248	ASV_418
ASV_419	Bacteria	Firmicutes	Clostridia	Peptostreptococcales-Tissierellales	Family XI	Anaerococcus	octavius	2.02273e-05	ASV_419
ASV_42	Bacteria	Actinobacteriota	Actinobacteria	Micrococcales	Microbacteriaceae	Microbacterium	NA	0.00617812	ASV_42
ASV_420	Bacteria	Abditibacteriota	Abditibacteria	Abditibacteriales	Abditibacteriaceae	Abditibacterium	NA	0.000344052	ASV_420
ASV_421	Bacteria	Bacteroidota	Bacteroidia	Flavobacteriales	Weeksellaceae	Chryseobacterium	NA	0.000191682	ASV_421
ASV_423	Bacteria	Proteobacteria	Alphaproteobacteria	Sphingomonadales	Sphingomonadaceae	Sphingomonas	NA	0.000306942	ASV_423
ASV_424	Bacteria	Actinobacteriota	Actinobacteria	Propionibacteriales	Nocardioidaceae	Marmoricola	NA	0.000701631	ASV_424
ASV_427	Bacteria	Acidobacteriota	Acidobacteriae	Acidobacteriales	Acidobacteriaceae (Subgroup 1)	Terriglobus	NA	0.000434451	ASV_427
ASV_428	Bacteria	Proteobacteria	Alphaproteobacteria	Sphingomonadales	Sphingomonadaceae	Sphingomonas	lutea	0.00015438	ASV_428
ASV_429	Bacteria	Actinobacteriota	Actinobacteria	Micrococcales	Microbacteriaceae	Cryobacterium	NA	0.000588527	ASV_429
ASV_43	Bacteria	Proteobacteria	Gammaproteobacteria	Burkholderiales	Oxalobacteraceae	Massilia	NA	0.00258238	ASV_43
ASV_432	Bacteria	Proteobacteria	Alphaproteobacteria	Acetobacterales	Acetobacteraceae	NA	NA	0.000280636	ASV_432
ASV_433	Bacteria	Proteobacteria	Alphaproteobacteria	Rhizobiales	Beijerinckiaceae	NA	NA	0.000304555	ASV_433
ASV_434	Bacteria	Proteobacteria	Alphaproteobacteria	Sphingomonadales	Sphingomonadaceae	Sphingomonas	NA	0.000396751	ASV_434
ASV_435	Bacteria	Bacteroidota	Bacteroidia	Cytophagales	Spirosomaceae	Spirosoma	linguale	9.70459e-05	ASV_435
ASV_436	Bacteria	Proteobacteria	Alphaproteobacteria	Rhizobiales	D05-2	NA	NA	0.000263328	ASV_436
ASV_437	Bacteria	Actinobacteriota	Actinobacteria	Micrococcales	Microbacteriaceae	Microbacterium	lemovicicum	0.0012475	ASV_437
ASV_438	Bacteria	Proteobacteria	Alphaproteobacteria	Rhizobiales	Beijerinckiaceae	NA	NA	0.000217372	ASV_438
ASV_439	Bacteria	Proteobacteria	Alphaproteobacteria	Rhodobacterales	Rhodobacteraceae	Paracoccus	marinus	0.000440927	ASV_439
ASV_44	Bacteria	Bacteroidota	Bacteroidia	Sphingobacteriales	Sphingobacteriaceae	NA	NA	0.00452128	ASV_44
ASV_440	Bacteria	Proteobacteria	Alphaproteobacteria	Caulobacterales	Caulobacteraceae	NA	NA	0.000346002	ASV_440
ASV_441	Bacteria	Proteobacteria	Alphaproteobacteria	Sphingomonadales	Sphingomonadaceae	NA	NA	0.000286365	ASV_441
ASV_442	Bacteria	Proteobacteria	Gammaproteobacteria	Burkholderiales	Oxalobacteraceae	Pseudoduganella	NA	0.000187157	ASV_442
ASV_444	Bacteria	Bdellovibrionota	Oligoflexia	0319-6G20	NA	NA	NA	0.000498877	ASV_444
ASV_445	Bacteria	Bacteroidota	Bacteroidia	Chitinophagales	Chitinophagaceae	Segetibacter	NA	0.000108671	ASV_445
ASV_446	Bacteria	Proteobacteria	Alphaproteobacteria	Rhizobiales	Xanthobacteraceae	Bradyrhizobium	NA	0.000890298	ASV_446
ASV_447	Bacteria	Actinobacteriota	Actinobacteria	Kineosporiales	Kineosporiaceae	NA	NA	0.000485507	ASV_447
ASV_448	Bacteria	Proteobacteria	Alphaproteobacteria	Sphingomonadales	Sphingomonadaceae	Erythrobacter	NA	0.000206628	ASV_448
ASV_449	Bacteria	Proteobacteria	Gammaproteobacteria	Pseudomonadales	Moraxellaceae	Acinetobacter	NA	0.000355423	ASV_449
ASV_45	Bacteria	Actinobacteriota	Actinobacteria	Kineosporiales	Kineosporiaceae	Kineococcus	NA	0.00456973	ASV_45
ASV_450	Bacteria	Proteobacteria	Gammaproteobacteria	Burkholderiales	Oxalobacteraceae	NA	NA	0.000254799	ASV_450
ASV_451	Bacteria	Bacteroidota	Bacteroidia	Cytophagales	Spirosomaceae	Dyadobacter	hamtensis	0.000471649	ASV_451
ASV_452	Bacteria	Proteobacteria	Alphaproteobacteria	Acetobacterales	Acetobacteraceae	Acidiphilium	NA	0.000244834	ASV_452
ASV_453	Bacteria	Proteobacteria	Gammaproteobacteria	Xanthomonadales	Xanthomonadaceae	Stenotrophomonas	NA	0.000179218	ASV_453
ASV_455	Bacteria	Proteobacteria	Alphaproteobacteria	Caulobacterales	Caulobacteraceae	NA	NA	0.000173729	ASV_455
ASV_456	Bacteria	Proteobacteria	Alphaproteobacteria	Rhizobiales	Beijerinckiaceae	1174-901-12	NA	0.000331189	ASV_456
ASV_457	Bacteria	Proteobacteria	Alphaproteobacteria	Caulobacterales	Caulobacteraceae	NA	NA	0.000416857	ASV_457
ASV_458	Bacteria	Proteobacteria	Alphaproteobacteria	Caulobacterales	Caulobacteraceae	Caulobacter	NA	0.000903086	ASV_458
ASV_459	Bacteria	Bacteroidota	Bacteroidia	Flavobacteriales	Weeksellaceae	Chryseobacterium	NA	5.29705e-05	ASV_459
ASV_460	Bacteria	Bacteroidota	Bacteroidia	Chitinophagales	Chitinophagaceae	Segetibacter	NA	0.000197045	ASV_460
ASV_461	Bacteria	Bacteroidota	Bacteroidia	Chitinophagales	Chitinophagaceae	NA	NA	0.000274202	ASV_461
ASV_462	Bacteria	Actinobacteriota	Actinobacteria	Micrococcales	Microbacteriaceae	Okibacterium	fritillariae	7.71072e-05	ASV_462
ASV_464	Bacteria	Proteobacteria	Alphaproteobacteria	Rhizobiales	Stappiaceae	Agaricicola	NA	0.000357377	ASV_464
ASV_465	Bacteria	Proteobacteria	Alphaproteobacteria	Acetobacterales	Acetobacteraceae	NA	NA	0.000158825	ASV_465
ASV_468	Bacteria	Actinobacteriota	Actinobacteria	Corynebacteriales	Corynebacteriaceae	Corynebacterium	NA	0.000468389	ASV_468
ASV_469	Bacteria	Actinobacteriota	Actinobacteria	Pseudonocardiales	Pseudonocardiaceae	Pseudonocardia	NA	0.000310844	ASV_469
ASV_47	Bacteria	Actinobacteriota	Actinobacteria	Micrococcales	Microbacteriaceae	Amnibacterium	NA	0.00457036	ASV_47
ASV_470	Bacteria	Proteobacteria	Alphaproteobacteria	Sphingomonadales	Sphingomonadaceae	Sphingomonas	NA	0.000304006	ASV_470
ASV_471	Bacteria	Proteobacteria	Gammaproteobacteria	Burkholderiales	Comamonadaceae	Variovorax	NA	0.000195719	ASV_471
ASV_473	Bacteria	Proteobacteria	Alphaproteobacteria	Rhizobiales	Beijerinckiaceae	Psychroglaciecola	NA	0.000626597	ASV_473
ASV_474	Bacteria	Proteobacteria	Alphaproteobacteria	Acetobacterales	Acetobacteraceae	Belnapia	moabensis	0.000282909	ASV_474
ASV_476	Bacteria	Actinobacteriota	Actinobacteria	Micrococcales	Micrococcaceae	Pseudarthrobacter	NA	0.000576217	ASV_476
ASV_477	Bacteria	Actinobacteriota	Actinobacteria	Corynebacteriales	Mycobacteriaceae	Mycobacterium	NA	0.000369843	ASV_477
ASV_478	Bacteria	Proteobacteria	Alphaproteobacteria	Sphingomonadales	Sphingomonadaceae	Sphingomonas	NA	0.000128746	ASV_478
ASV_48	Bacteria	Proteobacteria	Gammaproteobacteria	Burkholderiales	Alcaligenaceae	NA	NA	0.00377893	ASV_48
ASV_480	Bacteria	Proteobacteria	Alphaproteobacteria	Rhizobiales	Beijerinckiaceae	NA	NA	0.000267539	ASV_480
ASV_481	Bacteria	Firmicutes	Bacilli	Paenibacillales	Paenibacillaceae	Paenibacillus	naphthalenovorans	0.000721501	ASV_481
ASV_482	Bacteria	Bacteroidota	Bacteroidia	Chitinophagales	Chitinophagaceae	NA	NA	0.000275593	ASV_482
ASV_483	Bacteria	Actinobacteriota	Actinobacteria	Propionibacteriales	Nocardioidaceae	Nocardioides	pyridinolyticus	0.000611309	ASV_483
ASV_484	Bacteria	Abditibacteriota	Abditibacteria	Abditibacteriales	Abditibacteriaceae	Abditibacterium	NA	0.000280297	ASV_484
ASV_485	Bacteria	Proteobacteria	Alphaproteobacteria	Sphingomonadales	Sphingomonadaceae	Sphingomonas	NA	0.000462436	ASV_485
ASV_486	Bacteria	Proteobacteria	Gammaproteobacteria	Enterobacterales	Erwiniaceae	Tatumella	NA	0.000579927	ASV_486
ASV_487	Bacteria	Actinobacteriota	Actinobacteria	Corynebacteriales	Corynebacteriaceae	Corynebacterium	NA	0.00041505	ASV_487
ASV_488	Bacteria	Bacteroidota	Bacteroidia	Cytophagales	Spirosomaceae	Spirosoma	NA	1.91869e-05	ASV_488
ASV_49	Bacteria	Proteobacteria	Gammaproteobacteria	Pseudomonadales	Pseudomonadaceae	Pseudomonas	NA	0.00198442	ASV_49
ASV_490	Bacteria	Proteobacteria	Gammaproteobacteria	Enterobacterales	Alteromonadaceae	Alishewanella	NA	0.000492938	ASV_490
ASV_491	Bacteria	Bacteroidota	Bacteroidia	Cytophagales	Hymenobacteraceae	Hymenobacter	NA	0.000269455	ASV_491
ASV_492	Bacteria	Proteobacteria	Gammaproteobacteria	Burkholderiales	Oxalobacteraceae	NA	NA	0.000151485	ASV_492
ASV_493	Bacteria	Proteobacteria	Gammaproteobacteria	Burkholderiales	Oxalobacteraceae	Massilia	eurypsychrophila	0.00021285	ASV_493
ASV_494	Bacteria	Proteobacteria	Alphaproteobacteria	Sphingomonadales	Sphingomonadaceae	Sphingomonas	NA	0.000214041	ASV_494
ASV_495	Bacteria	Proteobacteria	Alphaproteobacteria	Sphingomonadales	Sphingomonadaceae	NA	NA	0.000230089	ASV_495
ASV_496	Bacteria	Actinobacteriota	Actinobacteria	Frankiales	Geodermatophilaceae	Klenkia	NA	0.000285105	ASV_496
ASV_498	Bacteria	Actinobacteriota	Actinobacteria	Frankiales	Geodermatophilaceae	Modestobacter	NA	0.000148535	ASV_498
ASV_499	Bacteria	Proteobacteria	Alphaproteobacteria	Sphingomonadales	Sphingomonadaceae	Sphingomonas	NA	0.000208119	ASV_499
ASV_5	Bacteria	Actinobacteriota	Actinobacteria	Micrococcales	Microbacteriaceae	Curtobacterium	NA	0.0309147	ASV_5
ASV_50	Bacteria	Proteobacteria	Alphaproteobacteria	Sphingomonadales	Sphingomonadaceae	Sphingomonas	faeni	0.00390434	ASV_50
ASV_500	Bacteria	Proteobacteria	Alphaproteobacteria	Rhizobiales	Devosiaceae	Devosia	NA	0.000143956	ASV_500
ASV_501	Bacteria	Actinobacteriota	Actinobacteria	Micrococcales	Microbacteriaceae	NA	NA	0.000374928	ASV_501
ASV_502	Bacteria	Bacteroidota	Bacteroidia	Cytophagales	Spirosomaceae	Dyadobacter	hamtensis	0.000111246	ASV_502
ASV_503	Bacteria	Bacteroidota	Bacteroidia	Sphingobacteriales	Sphingobacteriaceae	Mucilaginibacter	NA	0.00066499	ASV_503
ASV_506	Bacteria	Actinobacteriota	Actinobacteria	Frankiales	Geodermatophilaceae	Klenkia	NA	0.000319379	ASV_506
ASV_507	Bacteria	Firmicutes	Bacilli	Lactobacillales	Carnobacteriaceae	Atopostipes	NA	0.000346195	ASV_507
ASV_508	Bacteria	Proteobacteria	Alphaproteobacteria	Rhizobiales	Beijerinckiaceae	1174-901-12	NA	0.000193336	ASV_508
ASV_509	Bacteria	Proteobacteria	Gammaproteobacteria	Burkholderiales	Comamonadaceae	Rhizobacter	NA	0.000285584	ASV_509
ASV_51	Bacteria	Proteobacteria	Alphaproteobacteria	Sphingomonadales	Sphingomonadaceae	Sphingomonas	ginsenosidivorax	0.00401198	ASV_51
ASV_510	Bacteria	Actinobacteriota	Actinobacteria	Corynebacteriales	Mycobacteriaceae	Mycobacterium	NA	0.000227092	ASV_510
ASV_511	Bacteria	Proteobacteria	Alphaproteobacteria	Caulobacterales	Caulobacteraceae	NA	NA	0.000628288	ASV_511
ASV_512	Bacteria	Proteobacteria	Alphaproteobacteria	Acetobacterales	Acetobacteraceae	Acidiphilium	NA	0.000725497	ASV_512
ASV_513	Bacteria	Actinobacteriota	Actinobacteria	Frankiales	Frankiaceae	Jatrophihabitans	NA	0.00055179	ASV_513
ASV_514	Bacteria	Acidobacteriota	Acidobacteriae	Acidobacteriales	Acidobacteriaceae (Subgroup 1)	Granulicella	NA	0.000630336	ASV_514
ASV_515	Bacteria	Bacteroidota	Bacteroidia	Cytophagales	Hymenobacteraceae	Hymenobacter	NA	0.000112564	ASV_515
ASV_516	Bacteria	Proteobacteria	Gammaproteobacteria	Pseudomonadales	Pseudomonadaceae	Pseudomonas	NA	0.000315646	ASV_516
ASV_517	Bacteria	Actinobacteriota	Actinobacteria	Pseudonocardiales	Pseudonocardiaceae	Pseudonocardia	NA	0.000247899	ASV_517
ASV_518	Bacteria	Proteobacteria	Alphaproteobacteria	Sphingomonadales	Sphingomonadaceae	Sphingomonas	NA	0.000155878	ASV_518
ASV_52	Bacteria	Firmicutes	Bacilli	Bacillales	Bacillaceae	Anoxybacillus	NA	0.00502367	ASV_52
ASV_520	Bacteria	Bacteroidota	Bacteroidia	Chitinophagales	Chitinophagaceae	Terrimonas	soli	0.000521693	ASV_520
ASV_521	Bacteria	Actinobacteriota	Actinobacteria	Micrococcales	Microbacteriaceae	Naasia	NA	0.000163826	ASV_521
ASV_522	Bacteria	Proteobacteria	Alphaproteobacteria	Sphingomonadales	Sphingomonadaceae	Sphingomonas	NA	0.000191401	ASV_522
ASV_524	Bacteria	Proteobacteria	Gammaproteobacteria	Enterobacterales	Erwiniaceae	Pantoea	NA	0.00021552	ASV_524
ASV_525	Bacteria	Bacteroidota	Bacteroidia	Sphingobacteriales	Sphingobacteriaceae	NA	NA	0.000697098	ASV_525
ASV_527	Bacteria	Proteobacteria	Alphaproteobacteria	Rhizobiales	Devosiaceae	Devosia	NA	0.000125841	ASV_527
ASV_528	Bacteria	Proteobacteria	Alphaproteobacteria	Acetobacterales	Acetobacteraceae	Roseomonas	NA	0.000188917	ASV_528
ASV_529	Bacteria	Actinobacteriota	Actinobacteria	Propionibacteriales	Nocardioidaceae	Nocardioides	NA	0.00030123	ASV_529
ASV_53	Bacteria	Proteobacteria	Alphaproteobacteria	Sphingomonadales	Sphingomonadaceae	Sphingomonas	NA	0.00262801	ASV_53
ASV_530	Bacteria	Proteobacteria	Alphaproteobacteria	Sphingomonadales	Sphingomonadaceae	Sphingomonas	NA	0.000286869	ASV_530
ASV_532	Bacteria	Abditibacteriota	Abditibacteria	Abditibacteriales	Abditibacteriaceae	Abditibacterium	NA	8.56723e-05	ASV_532
ASV_533	Bacteria	Proteobacteria	Gammaproteobacteria	Burkholderiales	Burkholderiaceae	Pandoraea	NA	0.000196565	ASV_533
ASV_534	Bacteria	Proteobacteria	Alphaproteobacteria	Sphingomonadales	Sphingomonadaceae	Sphingomonas	aquatilis	0.000280379	ASV_534
ASV_535	Bacteria	Proteobacteria	Gammaproteobacteria	Burkholderiales	Oxalobacteraceae	Massilia	NA	0.000327739	ASV_535
ASV_536	Bacteria	Actinobacteriota	Actinobacteria	Micrococcales	Microbacteriaceae	NA	NA	0.000173809	ASV_536
ASV_537	Bacteria	Proteobacteria	Alphaproteobacteria	Acetobacterales	Acetobacteraceae	Roseomonas	NA	0.00030426	ASV_537
ASV_538	Bacteria	Proteobacteria	Alphaproteobacteria	Sphingomonadales	Sphingomonadaceae	Sphingomonas	NA	0.000245417	ASV_538
ASV_539	Bacteria	Actinobacteriota	Actinobacteria	Micrococcales	Microbacteriaceae	Clavibacter	NA	0.000187036	ASV_539
ASV_54	Bacteria	Actinobacteriota	Actinobacteria	Frankiales	Geodermatophilaceae	Modestobacter	versicolor	0.0036191	ASV_54
ASV_540	Bacteria	Actinobacteriota	Actinobacteria	Streptomycetales	Streptomycetaceae	Streptomyces	NA	0.000207565	ASV_540
ASV_541	Bacteria	Actinobacteriota	Actinobacteria	Micrococcales	Microbacteriaceae	Curtobacterium	NA	0.00020547	ASV_541
ASV_542	Bacteria	Proteobacteria	Alphaproteobacteria	Rhizobiales	Beijerinckiaceae	Methylorosula	NA	0.000645312	ASV_542
ASV_543	Bacteria	Actinobacteriota	Actinobacteria	Micrococcales	Intrasporangiaceae	Knoellia	NA	0.000589564	ASV_543
ASV_544	Bacteria	Bacteroidota	Bacteroidia	Sphingobacteriales	Sphingobacteriaceae	Pedobacter	NA	0.000265835	ASV_544
ASV_545	Bacteria	Proteobacteria	Gammaproteobacteria	Burkholderiales	Oxalobacteraceae	Massilia	NA	0.000145839	ASV_545
ASV_546	Bacteria	Proteobacteria	Alphaproteobacteria	Acetobacterales	Acetobacteraceae	Rhodovastum	NA	0.000220257	ASV_546
ASV_547	Bacteria	Proteobacteria	Alphaproteobacteria	Sphingomonadales	Sphingomonadaceae	Stakelama	NA	0.000239014	ASV_547
ASV_548	Bacteria	Proteobacteria	Gammaproteobacteria	Burkholderiales	Comamonadaceae	Rhizobacter	NA	0.000203365	ASV_548
ASV_549	Bacteria	Actinobacteriota	Actinobacteria	Frankiales	Geodermatophilaceae	Modestobacter	NA	0.000144152	ASV_549
ASV_55	Bacteria	Proteobacteria	Gammaproteobacteria	Burkholderiales	Comamonadaceae	NA	NA	0.0025482	ASV_55
ASV_550	Bacteria	Proteobacteria	Alphaproteobacteria	Rhizobiales	Beijerinckiaceae	NA	NA	0.000198024	ASV_550
ASV_552	Bacteria	Proteobacteria	Alphaproteobacteria	Sphingomonadales	Sphingomonadaceae	Sphingomonas	NA	0.000162723	ASV_552
ASV_553	Bacteria	Bacteroidota	Bacteroidia	Cytophagales	Hymenobacteraceae	Hymenobacter	NA	0.000473802	ASV_553
ASV_554	Bacteria	Proteobacteria	Gammaproteobacteria	Burkholderiales	Oxalobacteraceae	Noviherbaspirillum	NA	0.00017282	ASV_554
ASV_555	Bacteria	Proteobacteria	Alphaproteobacteria	Rhizobiales	Rhizobiaceae	Allorhizobium-Neorhizobium-Pararhizobium-Rhizobium	NA	0.000247593	ASV_555
ASV_556	Bacteria	Proteobacteria	Gammaproteobacteria	Burkholderiales	Oxalobacteraceae	Massilia	NA	0.000300067	ASV_556
ASV_559	Bacteria	Proteobacteria	Gammaproteobacteria	Burkholderiales	Oxalobacteraceae	Massilia	NA	0.000165403	ASV_559
ASV_560	Bacteria	Proteobacteria	Alphaproteobacteria	Sphingomonadales	Sphingomonadaceae	Sphingomonas	NA	0.000232779	ASV_560
ASV_561	Bacteria	Chloroflexi	Chloroflexia	Chloroflexales	Roseiflexaceae	NA	NA	0.000296964	ASV_561
ASV_562	Bacteria	Proteobacteria	Alphaproteobacteria	Rhizobiales	Rhizobiaceae	Allorhizobium-Neorhizobium-Pararhizobium-Rhizobium	NA	0.000198163	ASV_562
ASV_563	Bacteria	Proteobacteria	Alphaproteobacteria	Sphingomonadales	Sphingomonadaceae	Sphingomonas	NA	0.000166064	ASV_563
ASV_565	Bacteria	Proteobacteria	Alphaproteobacteria	Sphingomonadales	Sphingomonadaceae	Sphingomonas	dokdonensis	0.000287694	ASV_565
ASV_566	Bacteria	Bacteroidota	Bacteroidia	Sphingobacteriales	Sphingobacteriaceae	Mucilaginibacter	defluvii	0.000213777	ASV_566
ASV_567	Bacteria	Proteobacteria	Alphaproteobacteria	Caulobacterales	Caulobacteraceae	NA	NA	0.000246882	ASV_567
ASV_568	Bacteria	Bacteroidota	Bacteroidia	Chitinophagales	Chitinophagaceae	NA	NA	0.000190483	ASV_568
ASV_569	Bacteria	Actinobacteriota	Rubrobacteria	Rubrobacterales	Rubrobacteriaceae	Rubrobacter	NA	0.000216092	ASV_569
ASV_570	Bacteria	Firmicutes	Bacilli	Bacillales	Bacillaceae	Bacillus	NA	0.000389464	ASV_570
ASV_571	Bacteria	Bacteroidota	Bacteroidia	Cytophagales	Spirosomaceae	Spirosoma	NA	0.000410342	ASV_571
ASV_574	Bacteria	Proteobacteria	Gammaproteobacteria	Burkholderiales	Oxalobacteraceae	Pseudoduganella	NA	3.61611e-06	ASV_574
ASV_575	Bacteria	Proteobacteria	Alphaproteobacteria	Rhizobiales	Rhizobiaceae	Allorhizobium-Neorhizobium-Pararhizobium-Rhizobium	NA	0.000678911	ASV_575
ASV_576	Bacteria	Proteobacteria	Gammaproteobacteria	Pseudomonadales	Moraxellaceae	Alkanindiges	NA	0.000539601	ASV_576
ASV_578	Bacteria	Actinobacteriota	Actinobacteria	Frankiales	Geodermatophilaceae	Modestobacter	NA	0.000200811	ASV_578
ASV_579	Bacteria	Bacteroidota	Bacteroidia	Cytophagales	Spirosomaceae	Spirosoma	endophyticum	0.000237811	ASV_579
ASV_58	Bacteria	Proteobacteria	Alphaproteobacteria	Sphingomonadales	Sphingomonadaceae	Sphingomonas	NA	0.00317685	ASV_58
ASV_580	Bacteria	Proteobacteria	Gammaproteobacteria	Pseudomonadales	Pseudomonadaceae	Pseudomonas	NA	0.000348312	ASV_580
ASV_581	Bacteria	Proteobacteria	Alphaproteobacteria	Caulobacterales	Caulobacteraceae	Brevundimonas	staleyi	8.90093e-05	ASV_581
ASV_583	Bacteria	Proteobacteria	Gammaproteobacteria	Burkholderiales	Oxalobacteraceae	Massilia	NA	0.000564772	ASV_583
ASV_584	Bacteria	Proteobacteria	Alphaproteobacteria	Sphingomonadales	Sphingomonadaceae	Sphingomonas	NA	0.000366167	ASV_584
ASV_586	Bacteria	Proteobacteria	Alphaproteobacteria	Sphingomonadales	Sphingomonadaceae	Novosphingobium	NA	5.27233e-05	ASV_586
ASV_587	Bacteria	Actinobacteriota	Actinobacteria	Corynebacteriales	Mycobacteriaceae	Mycobacterium	NA	0.000396861	ASV_587
ASV_588	Bacteria	Proteobacteria	Alphaproteobacteria	Acetobacterales	Acetobacteraceae	Roseomonas	NA	0.00042309	ASV_588
ASV_589	Bacteria	Proteobacteria	Gammaproteobacteria	Pseudomonadales	Pseudomonadaceae	Pseudomonas	NA	0.000183276	ASV_589
ASV_59	Bacteria	Proteobacteria	Alphaproteobacteria	Sphingomonadales	Sphingomonadaceae	Sphingomonas	NA	0.00524205	ASV_59
ASV_590	Bacteria	Proteobacteria	Alphaproteobacteria	Sphingomonadales	Sphingomonadaceae	Sphingomonas	NA	0.000118591	ASV_590
ASV_591	Bacteria	Proteobacteria	Alphaproteobacteria	Sphingomonadales	Sphingomonadaceae	Sphingomonas	NA	8.44835e-05	ASV_591
ASV_592	Bacteria	Proteobacteria	Alphaproteobacteria	Sphingomonadales	Sphingomonadaceae	Sphingomonas	NA	0.000238115	ASV_592
ASV_594	Bacteria	Proteobacteria	Alphaproteobacteria	Sphingomonadales	Sphingomonadaceae	Sphingomonas	NA	0.000321428	ASV_594
ASV_595	Bacteria	Proteobacteria	Alphaproteobacteria	Sphingomonadales	Sphingomonadaceae	Sphingomonas	NA	0.000380185	ASV_595
ASV_596	Bacteria	Bacteroidota	Bacteroidia	Flavobacteriales	Flavobacteriaceae	Flavobacterium	NA	3.08111e-05	ASV_596
ASV_597	Bacteria	Proteobacteria	Alphaproteobacteria	Rhizobiales	Beijerinckiaceae	Methylorosula	NA	0.000320145	ASV_597
ASV_598	Bacteria	Proteobacteria	Gammaproteobacteria	Burkholderiales	Oxalobacteraceae	Massilia	NA	0.000312867	ASV_598
ASV_599	Bacteria	Actinobacteriota	Actinobacteria	Micrococcales	Intrasporangiaceae	Terrabacter	NA	0.000294204	ASV_599
ASV_6	Bacteria	Proteobacteria	Alphaproteobacteria	Rhizobiales	Rhizobiaceae	Allorhizobium-Neorhizobium-Pararhizobium-Rhizobium	NA	0.0355363	ASV_6
ASV_600	Bacteria	Proteobacteria	Alphaproteobacteria	Caulobacterales	Caulobacteraceae	Brevundimonas	NA	0.000181846	ASV_600
ASV_601	Bacteria	Bacteroidota	Bacteroidia	Cytophagales	Spirosomaceae	Spirosoma	NA	0.000464281	ASV_601
ASV_602	Bacteria	Actinobacteriota	Thermoleophilia	Solirubrobacterales	Solirubrobacteraceae	Patulibacter	minatonensis	0.000123795	ASV_602
ASV_603	Bacteria	Actinobacteriota	Actinobacteria	Corynebacteriales	Corynebacteriaceae	Corynebacterium	kroppenstedtii	3.65338e-05	ASV_603
ASV_604	Bacteria	Bacteroidota	Bacteroidia	Cytophagales	Spirosomaceae	Dyadobacter	NA	0.000610421	ASV_604
ASV_605	Bacteria	Proteobacteria	Alphaproteobacteria	Rhizobiales	Beijerinckiaceae	Methylobacterium-Methylorubrum	NA	0.000225386	ASV_605
ASV_606	Bacteria	Firmicutes	Bacilli	Bacillales	Bacillaceae	Bacillus	longiquaesitum	0.000242578	ASV_606
ASV_607	Bacteria	Bacteroidota	Bacteroidia	Sphingobacteriales	Sphingobacteriaceae	Pedobacter	NA	3.61715e-05	ASV_607
ASV_608	Bacteria	Proteobacteria	Alphaproteobacteria	Rhizobiales	Beijerinckiaceae	1174-901-12	NA	0.000960093	ASV_608
ASV_609	Bacteria	Proteobacteria	Alphaproteobacteria	Azospirillales	Azospirillaceae	Skermanella	NA	0.00027526	ASV_609
ASV_61	Bacteria	Proteobacteria	Gammaproteobacteria	Enterobacterales	Erwiniaceae	Izhakiella	NA	0.00212282	ASV_61
ASV_610	Bacteria	Proteobacteria	Alphaproteobacteria	Sphingomonadales	Sphingomonadaceae	Sphingomonas	NA	0.000254501	ASV_610
ASV_611	Bacteria	Proteobacteria	Gammaproteobacteria	Burkholderiales	Oxalobacteraceae	Massilia	phosphatilytica	8.77386e-05	ASV_611
ASV_612	Bacteria	Actinobacteriota	Actinobacteria	Micrococcales	Beutenbergiaceae	Salana	NA	0.0006051	ASV_612
ASV_613	Bacteria	Proteobacteria	Alphaproteobacteria	Rhizobiales	Beijerinckiaceae	Microvirga	NA	0.000122275	ASV_613
ASV_614	Bacteria	Proteobacteria	Alphaproteobacteria	Caulobacterales	Caulobacteraceae	Brevundimonas	NA	0.00107771	ASV_614
ASV_615	Bacteria	Proteobacteria	Alphaproteobacteria	Sphingomonadales	Sphingomonadaceae	Sphingomonas	NA	0.000281092	ASV_615
ASV_616	Bacteria	Bacteroidota	Bacteroidia	Chitinophagales	Chitinophagaceae	NA	NA	0.000151759	ASV_616
ASV_617	Bacteria	Actinobacteriota	Actinobacteria	Micrococcales	Promicromonosporaceae	Cellulosimicrobium	NA	0.000235979	ASV_617
ASV_618	Bacteria	Proteobacteria	Alphaproteobacteria	Rhizobiales	Beijerinckiaceae	Microvirga	NA	0.000221614	ASV_618
ASV_619	Bacteria	Bacteroidota	Bacteroidia	Chitinophagales	Chitinophagaceae	Aurantisolimonas	NA	0.000129864	ASV_619
ASV_62	Bacteria	Actinobacteriota	Actinobacteria	Streptomycetales	Streptomycetaceae	Streptomyces	NA	0.00213725	ASV_62
ASV_620	Bacteria	Acidobacteriota	Acidobacteriae	Acidobacteriales	Acidobacteriaceae (Subgroup 1)	Granulicella	NA	0.000446245	ASV_620
ASV_621	Bacteria	Proteobacteria	Alphaproteobacteria	Rhizobiales	D05-2	NA	NA	0.000196005	ASV_621
ASV_622	Bacteria	Actinobacteriota	Actinobacteria	Frankiales	Sporichthyaceae	NA	NA	0.000122779	ASV_622
ASV_623	Bacteria	Proteobacteria	Gammaproteobacteria	Burkholderiales	Oxalobacteraceae	NA	NA	7.91791e-05	ASV_623
ASV_624	Bacteria	Bacteroidota	Bacteroidia	Cytophagales	Hymenobacteraceae	Hymenobacter	NA	0.000142408	ASV_624
ASV_625	Bacteria	Proteobacteria	Alphaproteobacteria	Rhizobiales	Rhizobiaceae	[Rhizobium] sphaerophysae group	NA	0.000100359	ASV_625
ASV_626	Bacteria	Proteobacteria	Alphaproteobacteria	Sphingomonadales	Sphingomonadaceae	Novosphingobium	NA	0.000144026	ASV_626
ASV_627	Bacteria	Bacteroidota	Bacteroidia	Cytophagales	Spirosomaceae	Dyadobacter	NA	0.00015005	ASV_627
ASV_628	Bacteria	Proteobacteria	Gammaproteobacteria	Burkholderiales	Comamonadaceae	NA	NA	0.000398246	ASV_628
ASV_629	Bacteria	Actinobacteriota	Actinobacteria	Frankiales	Frankiaceae	NA	NA	0.000287944	ASV_629
ASV_63	Bacteria	Proteobacteria	Alphaproteobacteria	Rhizobiales	Rhizobiaceae	Allorhizobium-Neorhizobium-Pararhizobium-Rhizobium	NA	0.00223291	ASV_63
ASV_630	Bacteria	Actinobacteriota	Thermoleophilia	Solirubrobacterales	Solirubrobacteraceae	Solirubrobacter	NA	0.000106383	ASV_630
ASV_631	Bacteria	Firmicutes	Bacilli	Staphylococcales	Staphylococcaceae	Staphylococcus	NA	0.000784957	ASV_631
ASV_632	Bacteria	Proteobacteria	Alphaproteobacteria	Caulobacterales	Caulobacteraceae	Brevundimonas	aurantiaca	0.000317355	ASV_632
ASV_635	Bacteria	Proteobacteria	Gammaproteobacteria	Enterobacterales	Yersiniaceae	Serratia	NA	0.00205604	ASV_635
ASV_637	Bacteria	Proteobacteria	Alphaproteobacteria	Acetobacterales	Acetobacteraceae	Belnapia	moabensis	0.0001472	ASV_637
ASV_638	Bacteria	Proteobacteria	Gammaproteobacteria	Burkholderiales	Comamonadaceae	NA	NA	0.00133437	ASV_638
ASV_639	Bacteria	Proteobacteria	Alphaproteobacteria	Rhizobiales	Beijerinckiaceae	Psychroglaciecola	NA	0.000174637	ASV_639
ASV_64	Bacteria	Proteobacteria	Gammaproteobacteria	Xanthomonadales	Xanthomonadaceae	Stenotrophomonas	NA	0.0013209	ASV_64
ASV_640	Bacteria	Proteobacteria	Alphaproteobacteria	Sphingomonadales	Sphingomonadaceae	Sphingomonas	NA	0.000356675	ASV_640
ASV_646	Bacteria	Actinobacteriota	Actinobacteria	Corynebacteriales	Corynebacteriaceae	Corynebacterium	accolens	0.000260514	ASV_646
ASV_647	Bacteria	Bacteroidota	Bacteroidia	Cytophagales	Hymenobacteraceae	Hymenobacter	gelipurpurascens	0.000172347	ASV_647
ASV_65	Bacteria	Proteobacteria	Gammaproteobacteria	Burkholderiales	Oxalobacteraceae	Massilia	NA	0.00153953	ASV_65
ASV_651	Bacteria	Proteobacteria	Alphaproteobacteria	Rhodobacterales	Rhodobacteraceae	Amaricoccus	NA	0.000198359	ASV_651
ASV_652	Bacteria	Firmicutes	Clostridia	Peptostreptococcales-Tissierellales	Family XI	Peptoniphilus	NA	0.000365592	ASV_652
ASV_653	Bacteria	Proteobacteria	Alphaproteobacteria	Rhizobiales	Beijerinckiaceae	Methylobacterium-Methylorubrum	NA	0.000165273	ASV_653
ASV_654	Bacteria	Proteobacteria	Gammaproteobacteria	Burkholderiales	Oxalobacteraceae	Massilia	NA	0.000156501	ASV_654
ASV_657	Bacteria	Proteobacteria	Alphaproteobacteria	Acetobacterales	Acetobacteraceae	Roseomonas	NA	0.000524055	ASV_657
ASV_658	Bacteria	Proteobacteria	Alphaproteobacteria	Rhizobiales	Labraceae	Labrys	NA	0.000266068	ASV_658
ASV_659	Bacteria	Actinobacteriota	Actinobacteria	Corynebacteriales	Corynebacteriaceae	Corynebacterium	NA	0.000158219	ASV_659
ASV_660	Bacteria	Proteobacteria	Alphaproteobacteria	Acetobacterales	Acetobacteraceae	Acidiphilium	NA	0.00030229	ASV_660
ASV_662	Bacteria	Proteobacteria	Alphaproteobacteria	Sphingomonadales	Sphingomonadaceae	Sphingomonas	NA	0.000154557	ASV_662
ASV_666	Bacteria	Bacteroidota	Bacteroidia	Cytophagales	Spirosomaceae	Dyadobacter	NA	0.000177838	ASV_666
ASV_668	Bacteria	Proteobacteria	Gammaproteobacteria	Pseudomonadales	Pseudomonadaceae	Pseudomonas	NA	0.000190327	ASV_668
ASV_67	Bacteria	Actinobacteriota	Actinobacteria	Micrococcales	Microbacteriaceae	Frondihabitans	NA	0.00255374	ASV_67
ASV_670	Bacteria	Actinobacteriota	Actinobacteria	Frankiales	NA	NA	NA	0.00035561	ASV_670
ASV_672	Bacteria	Proteobacteria	Alphaproteobacteria	Sphingomonadales	Sphingomonadaceae	Sphingomonas	NA	0.000162816	ASV_672
ASV_675	Bacteria	Proteobacteria	Gammaproteobacteria	Burkholderiales	Oxalobacteraceae	Massilia	haematophila	2.04442e-05	ASV_675
ASV_676	Bacteria	Proteobacteria	Alphaproteobacteria	Micavibrionales	NA	NA	NA	0.000106663	ASV_676
ASV_677	Bacteria	Proteobacteria	Alphaproteobacteria	Rhizobiales	Xanthobacteraceae	Rhodopseudomonas	NA	0.000108266	ASV_677
ASV_678	Bacteria	Proteobacteria	Alphaproteobacteria	Sphingomonadales	Sphingomonadaceae	Sphingomonas	NA	0.000158181	ASV_678
ASV_679	Bacteria	Proteobacteria	Alphaproteobacteria	Sphingomonadales	Sphingomonadaceae	NA	NA	0.000118101	ASV_679
ASV_68	Bacteria	Actinobacteriota	Actinobacteria	Pseudonocardiales	Pseudonocardiaceae	Pseudonocardia	NA	0.00183654	ASV_68
ASV_680	Bacteria	Proteobacteria	Gammaproteobacteria	Burkholderiales	Comamonadaceae	Rhizobacter	NA	0.000136129	ASV_680
ASV_681	Bacteria	Actinobacteriota	Actinobacteria	Micrococcales	Microbacteriaceae	Microbacterium	NA	0.000209307	ASV_681
ASV_682	Bacteria	Proteobacteria	Gammaproteobacteria	Burkholderiales	Oxalobacteraceae	Duganella	zoogloeoides	8.32767e-05	ASV_682
ASV_683	Bacteria	Bacteroidota	Bacteroidia	Sphingobacteriales	Sphingobacteriaceae	Pedobacter	NA	0.000125592	ASV_683
ASV_684	Bacteria	Proteobacteria	Gammaproteobacteria	Burkholderiales	Oxalobacteraceae	Massilia	NA	0.000253435	ASV_684
ASV_685	Bacteria	Firmicutes	Bacilli	Paenibacillales	Paenibacillaceae	Paenibacillus	NA	6.08493e-05	ASV_685
ASV_686	Bacteria	Actinobacteriota	Actinobacteria	Micromonosporales	Micromonosporaceae	Actinoplanes	NA	5.63237e-05	ASV_686
ASV_687	Bacteria	Proteobacteria	Gammaproteobacteria	Enterobacterales	Enterobacteriaceae	Cedecea	NA	0.000277099	ASV_687
ASV_688	Bacteria	Actinobacteriota	Actinobacteria	Micrococcales	Micrococcaceae	Micrococcus	NA	0.000157499	ASV_688
ASV_689	Bacteria	Proteobacteria	Alphaproteobacteria	Rhizobiales	Rhizobiaceae	Allorhizobium-Neorhizobium-Pararhizobium-Rhizobium	NA	0.000284571	ASV_689
ASV_69	Bacteria	Proteobacteria	Alphaproteobacteria	Sphingomonadales	Sphingomonadaceae	Sphingomonas	NA	0.00635022	ASV_69
ASV_690	Bacteria	Proteobacteria	Gammaproteobacteria	Burkholderiales	Comamonadaceae	Rhizobacter	NA	0.000112035	ASV_690
ASV_691	Bacteria	Actinobacteriota	Actinobacteria	Micrococcales	Microbacteriaceae	Microbacterium	NA	0.000261313	ASV_691
ASV_692	Bacteria	Proteobacteria	Alphaproteobacteria	Rhizobiales	Rhizobiaceae	Allorhizobium-Neorhizobium-Pararhizobium-Rhizobium	NA	0.000335259	ASV_692
ASV_693	Bacteria	Actinobacteriota	Actinobacteria	Micrococcales	Micrococcaceae	Micrococcus	NA	0.000671361	ASV_693
ASV_695	Bacteria	Actinobacteriota	Thermoleophilia	Solirubrobacterales	Solirubrobacteraceae	Conexibacter	NA	2.99255e-05	ASV_695
ASV_697	Bacteria	Acidobacteriota	Acidobacteriae	Acidobacteriales	Acidobacteriaceae (Subgroup 1)	Granulicella	NA	0.000247969	ASV_697
ASV_699	Bacteria	Proteobacteria	Alphaproteobacteria	Rhizobiales	Methylopilaceae	Hansschlegelia	NA	0.000300205	ASV_699
ASV_7	Bacteria	Proteobacteria	Gammaproteobacteria	Pseudomonadales	Pseudomonadaceae	Pseudomonas	NA	0.0190047	ASV_7
ASV_700	Bacteria	Proteobacteria	Alphaproteobacteria	Rhizobiales	NA	NA	NA	2.52396e-05	ASV_700
ASV_701	Bacteria	Actinobacteriota	Actinobacteria	Corynebacteriales	Corynebacteriaceae	Lawsonella	NA	0.00131042	ASV_701
ASV_704	Bacteria	Proteobacteria	Alphaproteobacteria	Sphingomonadales	Sphingomonadaceae	Sphingomonas	NA	0.000174683	ASV_704
ASV_707	Bacteria	Proteobacteria	Alphaproteobacteria	Rhizobiales	D05-2	NA	NA	0.000118609	ASV_707
ASV_709	Bacteria	Firmicutes	Bacilli	Lactobacillales	Lactobacillaceae	NA	NA	0.000432508	ASV_709
ASV_71	Bacteria	Proteobacteria	Gammaproteobacteria	Pseudomonadales	Pseudomonadaceae	Pseudomonas	NA	0.00134789	ASV_71
ASV_710	Bacteria	Proteobacteria	Alphaproteobacteria	Rhizobiales	D05-2	NA	NA	0.000338946	ASV_710
ASV_711	Bacteria	Proteobacteria	Alphaproteobacteria	Sphingomonadales	Sphingomonadaceae	Sphingomonas	polyaromaticivorans	4.7729e-05	ASV_711
ASV_713	Bacteria	Proteobacteria	Alphaproteobacteria	Sphingomonadales	Sphingomonadaceae	Sphingomonas	NA	1.23244e-05	ASV_713
ASV_715	Bacteria	Proteobacteria	Alphaproteobacteria	Sphingomonadales	Sphingomonadaceae	Sphingomonas	NA	0.000106273	ASV_715
ASV_716	Bacteria	Bacteroidota	Bacteroidia	Chitinophagales	Chitinophagaceae	Edaphobaculum	NA	0.000428828	ASV_716
ASV_717	Bacteria	Proteobacteria	Alphaproteobacteria	Acetobacterales	Acetobacteraceae	Roseomonas	NA	0.000238074	ASV_717
ASV_718	Bacteria	Bacteroidota	Bacteroidia	Sphingobacteriales	Sphingobacteriaceae	Pedobacter	NA	0.000135448	ASV_718
ASV_719	Bacteria	Proteobacteria	Alphaproteobacteria	Sphingomonadales	Sphingomonadaceae	Sphingomonas	NA	0.000395377	ASV_719
ASV_72	Bacteria	Firmicutes	Bacilli	Lactobacillales	Aerococcaceae	Aerococcus	NA	0.00262668	ASV_72
ASV_722	Bacteria	Actinobacteriota	Actinobacteria	Micrococcales	Microbacteriaceae	Diaminobutyricimonas	NA	0.000117583	ASV_722
ASV_724	Bacteria	Actinobacteriota	Thermoleophilia	Solirubrobacterales	67-14	NA	NA	0.000145633	ASV_724
ASV_726	Bacteria	Proteobacteria	Alphaproteobacteria	Sphingomonadales	Sphingomonadaceae	Sphingomonas	NA	0.000492556	ASV_726
ASV_727	Bacteria	Proteobacteria	Gammaproteobacteria	Burkholderiales	Comamonadaceae	NA	NA	0.000178298	ASV_727
ASV_728	Bacteria	Proteobacteria	Gammaproteobacteria	Burkholderiales	Hydrogenophilaceae	Tepidiphilus	margaritifer	0.000187834	ASV_728
ASV_729	Bacteria	Actinobacteriota	Actinobacteria	Micrococcales	Microbacteriaceae	Herbiconiux	NA	0.000216408	ASV_729
ASV_730	Bacteria	Bacteroidota	Bacteroidia	Chitinophagales	Chitinophagaceae	NA	NA	0.000137085	ASV_730
ASV_732	Bacteria	Proteobacteria	Alphaproteobacteria	Sphingomonadales	Sphingomonadaceae	Polymorphobacter	NA	0.000306902	ASV_732
ASV_734	Bacteria	Proteobacteria	Gammaproteobacteria	Burkholderiales	Oxalobacteraceae	NA	NA	8.8354e-05	ASV_734
ASV_735	Bacteria	Actinobacteriota	Actinobacteria	Propionibacteriales	Nocardioidaceae	Marmoricola	NA	0.000103927	ASV_735
ASV_736	Bacteria	Actinobacteriota	Actinobacteria	Corynebacteriales	Nocardiaceae	Williamsia	NA	0.000107353	ASV_736
ASV_737	Bacteria	Proteobacteria	Alphaproteobacteria	Caulobacterales	Caulobacteraceae	NA	NA	0.000543128	ASV_737
ASV_74	Bacteria	Proteobacteria	Alphaproteobacteria	Sphingomonadales	Sphingomonadaceae	Sphingomonas	endophytica	0.00298114	ASV_74
ASV_740	Bacteria	Proteobacteria	Alphaproteobacteria	Sphingomonadales	Sphingomonadaceae	Sphingomonas	NA	0.000524508	ASV_740
ASV_742	Bacteria	Proteobacteria	Alphaproteobacteria	Sphingomonadales	Sphingomonadaceae	NA	NA	0.000210205	ASV_742
ASV_743	Bacteria	Proteobacteria	Alphaproteobacteria	Sphingomonadales	Sphingomonadaceae	Rhizorhapis	NA	0.000135433	ASV_743
ASV_745	Bacteria	Bacteroidota	Bacteroidia	Chitinophagales	Chitinophagaceae	NA	NA	0.000146804	ASV_745
ASV_746	Bacteria	Proteobacteria	Alphaproteobacteria	Caulobacterales	Caulobacteraceae	Brevundimonas	staleyi	0.000277378	ASV_746
ASV_748	Bacteria	Actinobacteriota	Actinobacteria	Propionibacteriales	Nocardioidaceae	Nocardioides	NA	0.000207118	ASV_748
ASV_749	Bacteria	Proteobacteria	Alphaproteobacteria	Rhizobiales	Beijerinckiaceae	NA	NA	0.000253089	ASV_749
ASV_75	Bacteria	Proteobacteria	Alphaproteobacteria	Rhizobiales	Rhizobiaceae	Allorhizobium-Neorhizobium-Pararhizobium-Rhizobium	NA	0.00239818	ASV_75
ASV_750	Bacteria	Actinobacteriota	Actinobacteria	Micrococcales	Microbacteriaceae	Naasia	NA	0.000334779	ASV_750
ASV_751	Bacteria	Proteobacteria	Alphaproteobacteria	Rhizobiales	Beijerinckiaceae	NA	NA	0.000172372	ASV_751
ASV_752	Bacteria	Bacteroidota	Bacteroidia	Sphingobacteriales	Sphingobacteriaceae	Mucilaginibacter	NA	0.000183819	ASV_752
ASV_754	Bacteria	Proteobacteria	Alphaproteobacteria	Sphingomonadales	Sphingomonadaceae	Sphingomonas	yabuuchiae	0.00014041	ASV_754
ASV_755	Bacteria	Bacteroidota	Bacteroidia	Sphingobacteriales	Sphingobacteriaceae	Pedobacter	NA	4.996e-05	ASV_755
ASV_757	Bacteria	Actinobacteriota	Thermoleophilia	Solirubrobacterales	Solirubrobacteraceae	Solirubrobacter	NA	0.000256487	ASV_757
ASV_758	Bacteria	Proteobacteria	Gammaproteobacteria	Burkholderiales	Comamonadaceae	Rhizobacter	NA	0.000209125	ASV_758
ASV_759	Bacteria	Proteobacteria	Alphaproteobacteria	Caulobacterales	Caulobacteraceae	Brevundimonas	NA	0.000993141	ASV_759
ASV_76	Bacteria	Proteobacteria	Gammaproteobacteria	Burkholderiales	Oxalobacteraceae	Massilia	NA	0.00236314	ASV_76
ASV_760	Bacteria	Actinobacteriota	Actinobacteria	Propionibacteriales	Nocardioidaceae	Marmoricola	NA	0.000146645	ASV_760
ASV_761	Bacteria	Bacteroidota	Bacteroidia	Chitinophagales	Chitinophagaceae	Aurantisolimonas	NA	8.70086e-05	ASV_761
ASV_762	Bacteria	Proteobacteria	Gammaproteobacteria	Burkholderiales	Oxalobacteraceae	Noviherbaspirillum	NA	7.84366e-05	ASV_762
ASV_763	Bacteria	Firmicutes	Bacilli	Bacillales	Bacillaceae	Geobacillus	NA	0.000654091	ASV_763
ASV_765	Bacteria	Proteobacteria	Alphaproteobacteria	Sphingomonadales	Sphingomonadaceae	Sphingomonas	NA	0.000623285	ASV_765
ASV_766	Bacteria	Proteobacteria	Alphaproteobacteria	Rhizobiales	NA	NA	NA	3.75183e-05	ASV_766
ASV_767	Bacteria	Actinobacteriota	Actinobacteria	Micrococcales	Microbacteriaceae	Subtercola	NA	9.25198e-05	ASV_767
ASV_768	Bacteria	Bacteroidota	Bacteroidia	Cytophagales	Spirosomaceae	Dyadobacter	NA	0.000111961	ASV_768
ASV_769	Bacteria	Proteobacteria	Alphaproteobacteria	Sphingomonadales	Sphingomonadaceae	Sphingomonas	NA	0.000342652	ASV_769
ASV_77	Bacteria	Proteobacteria	Gammaproteobacteria	Burkholderiales	Oxalobacteraceae	NA	NA	0.0025236	ASV_77
ASV_770	Bacteria	Firmicutes	Clostridia	Peptostreptococcales-Tissierellales	Family XI	Peptoniphilus	NA	0.00014534	ASV_770
ASV_775	Bacteria	Bacteroidota	Bacteroidia	Flavobacteriales	Weeksellaceae	Chryseobacterium	gambrini	0.000167439	ASV_775
ASV_78	Bacteria	Proteobacteria	Gammaproteobacteria	Pseudomonadales	Pseudomonadaceae	Pseudomonas	NA	0.00394539	ASV_78
ASV_780	Bacteria	Proteobacteria	Gammaproteobacteria	Pseudomonadales	Pseudomonadaceae	Pseudomonas	synxantha	0.000399953	ASV_780
ASV_781	Bacteria	Proteobacteria	Alphaproteobacteria	Caulobacterales	Caulobacteraceae	Brevundimonas	bullata	0.000293164	ASV_781
ASV_784	Bacteria	Bacteroidota	Bacteroidia	Chitinophagales	Chitinophagaceae	Segetibacter	NA	0.000189653	ASV_784
ASV_787	Bacteria	Bacteroidota	Bacteroidia	Chitinophagales	Chitinophagaceae	Cnuella	NA	9.52091e-05	ASV_787
ASV_788	Bacteria	Bacteroidota	Bacteroidia	Sphingobacteriales	Sphingobacteriaceae	Mucilaginibacter	NA	0.000256538	ASV_788
ASV_789	Bacteria	Proteobacteria	Alphaproteobacteria	Sphingomonadales	Sphingomonadaceae	Sphingomonas	NA	8.20551e-05	ASV_789
ASV_79	Bacteria	Actinobacteriota	Actinobacteria	Propionibacteriales	Nocardioidaceae	Nocardioides	NA	0.00258184	ASV_79
ASV_791	Bacteria	Actinobacteriota	Actinobacteria	Corynebacteriales	Mycobacteriaceae	Mycobacterium	NA	0.000204229	ASV_791
ASV_793	Bacteria	Bacteroidota	Bacteroidia	Chitinophagales	Chitinophagaceae	NA	NA	3.55562e-05	ASV_793
ASV_794	Bacteria	Actinobacteriota	Actinobacteria	Propionibacteriales	Nocardioidaceae	Nocardioides	NA	0.000108626	ASV_794
ASV_795	Bacteria	Proteobacteria	Alphaproteobacteria	Sphingomonadales	Sphingomonadaceae	Sphingomonas	NA	0.000275239	ASV_795
ASV_798	Bacteria	Proteobacteria	Alphaproteobacteria	Sphingomonadales	Sphingomonadaceae	Sphingomonas	NA	0.000175974	ASV_798
ASV_8	Bacteria	Proteobacteria	Gammaproteobacteria	Pseudomonadales	Pseudomonadaceae	Pseudomonas	NA	0.0179527	ASV_8
ASV_80	Bacteria	Actinobacteriota	Actinobacteria	Frankiales	Nakamurellaceae	Nakamurella	panacisegetis	0.00214533	ASV_80
ASV_801	Bacteria	Proteobacteria	Alphaproteobacteria	Sphingomonadales	Sphingomonadaceae	NA	NA	9.05523e-05	ASV_801
ASV_803	Bacteria	Proteobacteria	Alphaproteobacteria	Sphingomonadales	Sphingomonadaceae	NA	NA	0.000143274	ASV_803
ASV_804	Bacteria	Proteobacteria	Gammaproteobacteria	Burkholderiales	Oxalobacteraceae	Noviherbaspirillum	NA	0.000131096	ASV_804
ASV_805	Bacteria	Bacteroidota	Bacteroidia	Chitinophagales	Chitinophagaceae	Ferruginibacter	NA	8.92146e-05	ASV_805
ASV_807	Bacteria	Proteobacteria	Alphaproteobacteria	Sphingomonadales	Sphingomonadaceae	Sphingomonas	NA	8.65033e-05	ASV_807
ASV_808	Bacteria	Proteobacteria	Gammaproteobacteria	Burkholderiales	Comamonadaceae	Piscinibacter	NA	7.70758e-05	ASV_808
ASV_815	Bacteria	Proteobacteria	Gammaproteobacteria	Burkholderiales	Oxalobacteraceae	Massilia	NA	0.000110638	ASV_815
ASV_818	Bacteria	Proteobacteria	Alphaproteobacteria	Rhizobiales	Devosiaceae	Devosia	NA	0.000150439	ASV_818
ASV_82	Bacteria	Proteobacteria	Gammaproteobacteria	Burkholderiales	Comamonadaceae	Xylophilus	NA	0.00127358	ASV_82
ASV_821	Bacteria	Actinobacteriota	Acidimicrobiia	Microtrichales	Ilumatobacteraceae	NA	NA	0.000100245	ASV_821
ASV_824	Bacteria	Proteobacteria	Alphaproteobacteria	Caulobacterales	Caulobacteraceae	PMMR1	NA	0.00013197	ASV_824
ASV_825	Bacteria	Proteobacteria	Alphaproteobacteria	Acetobacterales	Acetobacteraceae	Roseomonas	aerilata	0.000144992	ASV_825
ASV_828	Bacteria	Bacteroidota	Bacteroidia	Chitinophagales	Chitinophagaceae	NA	NA	0.000141259	ASV_828
ASV_83	Bacteria	Proteobacteria	Gammaproteobacteria	Burkholderiales	Comamonadaceae	Variovorax	NA	0.00107302	ASV_83
ASV_832	Bacteria	Proteobacteria	Alphaproteobacteria	Sphingomonadales	Sphingomonadaceae	Sphingomonas	NA	0.00017749	ASV_832
ASV_835	Bacteria	Proteobacteria	Alphaproteobacteria	Acetobacterales	Acetobacteraceae	NA	NA	0.000229281	ASV_835
ASV_836	Bacteria	Actinobacteriota	Actinobacteria	Micrococcales	Micrococcaceae	Arthrobacter	NA	9.91324e-05	ASV_836
ASV_838	Bacteria	Proteobacteria	Alphaproteobacteria	Sphingomonadales	Sphingomonadaceae	Novosphingobium	NA	0.000150433	ASV_838
ASV_839	Bacteria	Firmicutes	Bacilli	Brevibacillales	Brevibacillaceae	Brevibacillus	NA	0.000192389	ASV_839
ASV_840	Bacteria	Proteobacteria	Gammaproteobacteria	Burkholderiales	Oxalobacteraceae	Massilia	NA	0.000185867	ASV_840
ASV_841	Bacteria	Proteobacteria	Alphaproteobacteria	Sphingomonadales	Sphingomonadaceae	Sphingomonas	NA	4.30213e-05	ASV_841
ASV_844	Bacteria	Abditibacteriota	Abditibacteria	Abditibacteriales	Abditibacteriaceae	Abditibacterium	NA	0.000227524	ASV_844
ASV_849	Bacteria	Actinobacteriota	Actinobacteria	Micrococcales	Intrasporangiaceae	NA	NA	0.000176561	ASV_849
ASV_85	Bacteria	Bacteroidota	Bacteroidia	Cytophagales	Hymenobacteraceae	Hymenobacter	NA	0.00149983	ASV_85
ASV_850	Bacteria	Proteobacteria	Alphaproteobacteria	Sphingomonadales	Sphingomonadaceae	Altererythrobacter	NA	0.00064559	ASV_850
ASV_853	Bacteria	Firmicutes	Bacilli	Paenibacillales	Paenibacillaceae	Paenibacillus	herberti	0.00017104	ASV_853
ASV_855	Bacteria	Proteobacteria	Alphaproteobacteria	Sphingomonadales	Sphingomonadaceae	Sphingomonas	NA	0.000101821	ASV_855
ASV_857	Bacteria	Proteobacteria	Alphaproteobacteria	Acetobacterales	Acetobacteraceae	Roseomonas	NA	6.4694e-05	ASV_857
ASV_86	Bacteria	Proteobacteria	Alphaproteobacteria	Sphingomonadales	Sphingomonadaceae	Sphingomonas	NA	0.00203876	ASV_86
ASV_860	Bacteria	Proteobacteria	Gammaproteobacteria	Burkholderiales	Oxalobacteraceae	Massilia	NA	0.00147525	ASV_860
ASV_863	Bacteria	Actinobacteriota	Actinobacteria	Corynebacteriales	Mycobacteriaceae	Mycobacterium	NA	0.000240208	ASV_863
ASV_865	Bacteria	Actinobacteriota	Actinobacteria	Frankiales	Geodermatophilaceae	NA	NA	0.000224232	ASV_865
ASV_867	Bacteria	Actinobacteriota	Actinobacteria	Micrococcales	Microbacteriaceae	Parafrigoribacterium	NA	0.00014236	ASV_867
ASV_87	Bacteria	Proteobacteria	Gammaproteobacteria	Burkholderiales	Oxalobacteraceae	Oxalicibacterium	NA	0.000981015	ASV_87
ASV_873	Bacteria	Proteobacteria	Alphaproteobacteria	Caulobacterales	Caulobacteraceae	Brevundimonas	NA	0.000204876	ASV_873
ASV_874	Bacteria	Proteobacteria	Gammaproteobacteria	Burkholderiales	Oxalobacteraceae	Massilia	NA	0.000145414	ASV_874
ASV_877	Bacteria	Proteobacteria	Alphaproteobacteria	Acetobacterales	Acetobacteraceae	Roseomonas	NA	0.000149562	ASV_877
ASV_878	Bacteria	Proteobacteria	Gammaproteobacteria	Pseudomonadales	Pseudomonadaceae	Pseudomonas	NA	0.000341821	ASV_878
ASV_88	Bacteria	Proteobacteria	Alphaproteobacteria	Rhizobiales	Beijerinckiaceae	NA	NA	0.00151246	ASV_88
ASV_880	Bacteria	Actinobacteriota	Actinobacteria	Streptomycetales	Streptomycetaceae	Streptomyces	NA	0.000801097	ASV_880
ASV_881	Bacteria	Bacteroidota	Bacteroidia	Cytophagales	Hymenobacteraceae	Hymenobacter	NA	0.000339495	ASV_881
ASV_883	Bacteria	Actinobacteriota	Thermoleophilia	Solirubrobacterales	Solirubrobacteraceae	Conexibacter	NA	2.81819e-05	ASV_883
ASV_885	Bacteria	Firmicutes	Bacilli	Lactobacillales	Enterococcaceae	Enterococcus	NA	0.000593233	ASV_885
ASV_886	Bacteria	Proteobacteria	Alphaproteobacteria	Sphingomonadales	Sphingomonadaceae	Sphingomonas	NA	0.000115777	ASV_886
ASV_89	Bacteria	Proteobacteria	Alphaproteobacteria	Rhizobiales	Beijerinckiaceae	1174-901-12	NA	0.00272043	ASV_89
ASV_895	Bacteria	Bacteroidota	Bacteroidia	Sphingobacteriales	Sphingobacteriaceae	Pedobacter	NA	0.000176623	ASV_895
ASV_897	Bacteria	Proteobacteria	Alphaproteobacteria	Sphingomonadales	Sphingomonadaceae	NA	NA	0.000174397	ASV_897
ASV_9	Bacteria	Proteobacteria	Gammaproteobacteria	Pseudomonadales	Pseudomonadaceae	Pseudomonas	NA	0.00109367	ASV_9
ASV_90	Bacteria	Proteobacteria	Gammaproteobacteria	Burkholderiales	Oxalobacteraceae	Massilia	NA	0.000669415	ASV_90
ASV_900	Bacteria	Proteobacteria	Alphaproteobacteria	Rhizobiales	Beijerinckiaceae	NA	NA	6.43601e-05	ASV_900
ASV_903	Bacteria	Proteobacteria	Alphaproteobacteria	Sphingomonadales	Sphingomonadaceae	NA	NA	0.000184958	ASV_903
ASV_906	Bacteria	Bacteroidota	Bacteroidia	Chitinophagales	Chitinophagaceae	NA	NA	0.000123369	ASV_906
ASV_908	Bacteria	Proteobacteria	Alphaproteobacteria	Sphingomonadales	Sphingomonadaceae	Sphingomonas	NA	0.000383007	ASV_908
ASV_91	Bacteria	Proteobacteria	Alphaproteobacteria	Rhizobiales	Rhizobiaceae	Allorhizobium-Neorhizobium-Pararhizobium-Rhizobium	NA	0.00185697	ASV_91
ASV_911	Bacteria	Actinobacteriota	Rubrobacteria	Rubrobacterales	Rubrobacteriaceae	Rubrobacter	spartanus	0.000176152	ASV_911
ASV_912	Bacteria	Proteobacteria	Gammaproteobacteria	Pseudomonadales	Pseudomonadaceae	Pseudomonas	NA	0.000389678	ASV_912
ASV_913	Bacteria	Proteobacteria	Alphaproteobacteria	Sphingomonadales	Sphingomonadaceae	Sphingomonas	NA	0.000245205	ASV_913
ASV_915	Bacteria	Proteobacteria	Gammaproteobacteria	Enterobacterales	Enterobacteriaceae	Kosakonia	NA	0.000634813	ASV_915
ASV_918	Bacteria	Proteobacteria	Alphaproteobacteria	Rhizobiales	D05-2	NA	NA	0.000507208	ASV_918
ASV_92	Bacteria	Proteobacteria	Alphaproteobacteria	Rhizobiales	Beijerinckiaceae	Methylobacterium-Methylorubrum	NA	0.00146451	ASV_92
ASV_925	Bacteria	Proteobacteria	Gammaproteobacteria	Enterobacterales	Erwiniaceae	Pantoea	NA	0.000188058	ASV_925
ASV_926	Bacteria	Bacteroidota	Bacteroidia	Sphingobacteriales	Sphingobacteriaceae	Mucilaginibacter	NA	0.000328447	ASV_926
ASV_928	Bacteria	Bacteroidota	Bacteroidia	Chitinophagales	Chitinophagaceae	NA	NA	0.000650057	ASV_928
ASV_93	Bacteria	Actinobacteriota	Actinobacteria	Micrococcales	Micrococcaceae	Kocuria	NA	0.00370956	ASV_93
ASV_931	Bacteria	Actinobacteriota	Actinobacteria	Micrococcales	Dermacoccaceae	Dermacoccus	NA	2.18394e-05	ASV_931
ASV_933	Bacteria	Actinobacteriota	Actinobacteria	Micrococcales	Cellulomonadaceae	Cellulomonas	NA	0.000157912	ASV_933
ASV_936	Bacteria	Proteobacteria	Alphaproteobacteria	Rhizobiales	Methylopilaceae	Methylopila	NA	0.000223309	ASV_936
ASV_94	Bacteria	Proteobacteria	Alphaproteobacteria	Rhizobiales	Beijerinckiaceae	1174-901-12	NA	0.00140699	ASV_94
ASV_940	Bacteria	Actinobacteriota	Actinobacteria	Streptomycetales	Streptomycetaceae	Streptomyces	NA	0.00042916	ASV_940
ASV_944	Bacteria	Proteobacteria	Gammaproteobacteria	Burkholderiales	Comamonadaceae	NA	NA	0.000259581	ASV_944
ASV_95	Bacteria	Actinobacteriota	Actinobacteria	Frankiales	Geodermatophilaceae	NA	NA	0.00191577	ASV_95
ASV_96	Bacteria	Proteobacteria	Gammaproteobacteria	Burkholderiales	Comamonadaceae	Variovorax	NA	0.00233614	ASV_96
ASV_963	Bacteria	Actinobacteriota	Actinobacteria	Micrococcales	Microbacteriaceae	Clavibacter	NA	0.000108206	ASV_963
ASV_97	Bacteria	Bacteroidota	Bacteroidia	Cytophagales	Hymenobacteraceae	Hymenobacter	NA	0.00197092	ASV_97
ASV_970	Bacteria	Actinobacteriota	Actinobacteria	Micrococcales	Intrasporangiaceae	Lapillicoccus	NA	0.000389435	ASV_970
ASV_974	Bacteria	Proteobacteria	Alphaproteobacteria	Acetobacterales	Acetobacteraceae	Acidiphilium	NA	9.76256e-05	ASV_974
ASV_979	Bacteria	Proteobacteria	Gammaproteobacteria	Burkholderiales	Burkholderiaceae	Lautropia	NA	0.000169418	ASV_979
ASV_984	Bacteria	Bacteroidota	Bacteroidia	Cytophagales	Spirosomaceae	Dyadobacter	NA	7.04393e-05	ASV_984
ASV_988	Bacteria	Proteobacteria	Alphaproteobacteria	Rhizobiales	Beijerinckiaceae	Methylobacterium-Methylorubrum	NA	0.000341582	ASV_988
ASV_991	Bacteria	Proteobacteria	Alphaproteobacteria	Rhizobiales	Xanthobacteraceae	Tardiphaga	NA	0.000153635	ASV_991
ASV_998	Bacteria	Actinobacteriota	Actinobacteria	Frankiales	Nakamurellaceae	Nakamurella	multipartita	0.000146504	ASV_998
ASV_999	Bacteria	Proteobacteria	Gammaproteobacteria	Burkholderiales	Rhodocyclaceae	Thauera	NA	0.000170608	ASV_999

## Sheet: Bac_Diseased_Gephi_edge
source	target	correlation	direct	cor
ASV_458	ASV_364	0.84333	undirected	+
ASV_303	ASV_364	0.736732	undirected	+
ASV_512	ASV_364	0.741008	undirected	+
ASV_915	ASV_364	0.621719	undirected	+
ASV_1233	ASV_364	0.634161	undirected	+
ASV_1234	ASV_364	0.634161	undirected	+
ASV_543	ASV_364	0.706091	undirected	+
ASV_334	ASV_364	0.622206	undirected	+
ASV_513	ASV_364	0.611257	undirected	+
ASV_490	ASV_364	0.658688	undirected	+
ASV_726	ASV_364	0.629192	undirected	+
ASV_1506	ASV_364	0.634161	undirected	+
ASV_1525	ASV_364	0.634161	undirected	+
ASV_709	ASV_364	0.741008	undirected	+
ASV_780	ASV_364	0.741008	undirected	+
ASV_1476	ASV_364	0.636253	undirected	+
ASV_1682	ASV_364	0.634161	undirected	+
ASV_1726	ASV_364	0.634161	undirected	+
ASV_1727	ASV_364	0.634161	undirected	+
ASV_1753	ASV_364	0.634161	undirected	+
ASV_1786	ASV_364	0.634161	undirected	+
ASV_878	ASV_364	0.741008	undirected	+
ASV_881	ASV_364	0.741008	undirected	+
ASV_301	ASV_364	0.670219	undirected	+
ASV_1064	ASV_364	0.637734	undirected	+
ASV_1891	ASV_364	0.634161	undirected	+
ASV_660	ASV_364	0.741008	undirected	+
ASV_1551	ASV_364	0.630939	undirected	+
ASV_1798	ASV_364	0.632017	undirected	+
ASV_1018	ASV_364	0.741008	undirected	+
ASV_2187	ASV_364	0.634161	undirected	+
ASV_1091	ASV_364	0.741008	undirected	+
ASV_560	ASV_364	0.725151	undirected	+
ASV_835	ASV_364	0.720023	undirected	+
ASV_1343	ASV_364	0.647679	undirected	+
ASV_1177	ASV_364	0.741008	undirected	+
ASV_1291	ASV_364	0.66468	undirected	+
ASV_2623	ASV_364	0.634161	undirected	+
ASV_1352	ASV_364	0.741008	undirected	+
ASV_1361	ASV_364	0.741008	undirected	+
ASV_1377	ASV_364	0.741008	undirected	+
ASV_1031	ASV_364	0.753349	undirected	+
ASV_1389	ASV_364	0.741008	undirected	+
ASV_1950	ASV_364	0.624055	undirected	+
ASV_2711	ASV_364	0.634161	undirected	+
ASV_1434	ASV_364	0.741008	undirected	+
ASV_1445	ASV_364	0.741008	undirected	+
ASV_590	ASV_364	0.741008	undirected	+
ASV_1959	ASV_364	0.741008	undirected	+
ASV_243	ASV_334	0.673957	undirected	+
ASV_490	ASV_334	0.858494	undirected	+
ASV_709	ASV_334	0.858638	undirected	+
ASV_780	ASV_334	0.858638	undirected	+
ASV_878	ASV_334	0.858638	undirected	+
ASV_881	ASV_334	0.858638	undirected	+
ASV_301	ASV_334	0.804764	undirected	+
ASV_594	ASV_334	0.613014	undirected	+
ASV_660	ASV_334	0.858638	undirected	+
ASV_1018	ASV_334	0.858638	undirected	+
ASV_1091	ASV_334	0.858638	undirected	+
ASV_560	ASV_334	0.841491	undirected	+
ASV_835	ASV_334	0.83552	undirected	+
ASV_1177	ASV_334	0.858638	undirected	+
ASV_1291	ASV_334	0.773478	undirected	+
ASV_1352	ASV_334	0.858638	undirected	+
ASV_1361	ASV_334	0.858638	undirected	+
ASV_1377	ASV_334	0.858638	undirected	+
ASV_1031	ASV_334	0.841292	undirected	+
ASV_1389	ASV_334	0.858638	undirected	+
ASV_1434	ASV_334	0.858638	undirected	+
ASV_1445	ASV_334	0.858638	undirected	+
ASV_590	ASV_334	0.858638	undirected	+
ASV_1959	ASV_334	0.858638	undirected	+
ASV_512	ASV_303	0.996472	undirected	+
ASV_543	ASV_303	0.958292	undirected	+
ASV_334	ASV_303	0.854188	undirected	+
ASV_243	ASV_303	0.64612	undirected	+
ASV_490	ASV_303	0.912004	undirected	+
ASV_709	ASV_303	0.996472	undirected	+
ASV_780	ASV_303	0.996472	undirected	+
ASV_878	ASV_303	0.996472	undirected	+
ASV_881	ASV_303	0.996472	undirected	+
ASV_301	ASV_303	0.916352	undirected	+
ASV_594	ASV_303	0.730341	undirected	+
ASV_660	ASV_303	0.996472	undirected	+
ASV_1018	ASV_303	0.996472	undirected	+
ASV_1091	ASV_303	0.996472	undirected	+
ASV_560	ASV_303	0.980171	undirected	+
ASV_835	ASV_303	0.973159	undirected	+
ASV_1177	ASV_303	0.996472	undirected	+
ASV_1291	ASV_303	0.907277	undirected	+
ASV_1352	ASV_303	0.996472	undirected	+
ASV_1361	ASV_303	0.996472	undirected	+
ASV_1377	ASV_303	0.996472	undirected	+
ASV_1031	ASV_303	0.979354	undirected	+
ASV_1389	ASV_303	0.996472	undirected	+
ASV_1434	ASV_303	0.996472	undirected	+
ASV_1445	ASV_303	0.996472	undirected	+
ASV_590	ASV_303	0.996472	undirected	+
ASV_1959	ASV_303	0.996472	undirected	+
ASV_543	ASV_512	0.962401	undirected	+
ASV_334	ASV_512	0.858638	undirected	+
ASV_243	ASV_512	0.652339	undirected	+
ASV_490	ASV_512	0.906889	undirected	+
ASV_709	ASV_512	1	undirected	+
ASV_780	ASV_512	1	undirected	+
ASV_878	ASV_512	1	undirected	+
ASV_881	ASV_512	1	undirected	+
ASV_301	ASV_512	0.920827	undirected	+
ASV_594	ASV_512	0.735081	undirected	+
ASV_660	ASV_512	1	undirected	+
ASV_1018	ASV_512	1	undirected	+
ASV_1091	ASV_512	1	undirected	+
ASV_560	ASV_512	0.984051	undirected	+
ASV_835	ASV_512	0.977005	undirected	+
ASV_1177	ASV_512	1	undirected	+
ASV_1291	ASV_512	0.911586	undirected	+
ASV_1352	ASV_512	1	undirected	+
ASV_1361	ASV_512	1	undirected	+
ASV_1377	ASV_512	1	undirected	+
ASV_1031	ASV_512	0.983164	undirected	+
ASV_1389	ASV_512	1	undirected	+
ASV_1434	ASV_512	1	undirected	+
ASV_1445	ASV_512	1	undirected	+
ASV_590	ASV_512	1	undirected	+
ASV_1959	ASV_512	1	undirected	+
ASV_334	ASV_543	0.820322	undirected	+
ASV_243	ASV_543	0.645101	undirected	+
ASV_490	ASV_543	0.867071	undirected	+
ASV_709	ASV_543	0.962401	undirected	+
ASV_780	ASV_543	0.962401	undirected	+
ASV_878	ASV_543	0.962401	undirected	+
ASV_881	ASV_543	0.962401	undirected	+
ASV_301	ASV_543	0.881001	undirected	+
ASV_594	ASV_543	0.698327	undirected	+
ASV_660	ASV_543	0.962401	undirected	+
ASV_1018	ASV_543	0.962401	undirected	+
ASV_1091	ASV_543	0.962401	undirected	+
ASV_560	ASV_543	0.945318	undirected	+
ASV_835	ASV_543	0.972292	undirected	+
ASV_1177	ASV_543	0.962401	undirected	+
ASV_1291	ASV_543	0.87267	undirected	+
ASV_1352	ASV_543	0.962401	undirected	+
ASV_1361	ASV_543	0.962401	undirected	+
ASV_1377	ASV_543	0.962401	undirected	+
ASV_1031	ASV_543	0.944747	undirected	+
ASV_1389	ASV_543	0.962401	undirected	+
ASV_1434	ASV_543	0.962401	undirected	+
ASV_1445	ASV_543	0.962401	undirected	+
ASV_590	ASV_543	0.962401	undirected	+
ASV_1959	ASV_543	0.962401	undirected	+
ASV_709	ASV_490	0.906889	undirected	+
ASV_780	ASV_490	0.906889	undirected	+
ASV_878	ASV_490	0.906889	undirected	+
ASV_881	ASV_490	0.906889	undirected	+
ASV_301	ASV_490	0.825262	undirected	+
ASV_594	ASV_490	0.649423	undirected	+
ASV_660	ASV_490	0.906889	undirected	+
ASV_1018	ASV_490	0.906889	undirected	+
ASV_1091	ASV_490	0.906889	undirected	+
ASV_560	ASV_490	0.889151	undirected	+
ASV_835	ASV_490	0.882836	undirected	+
ASV_1177	ASV_490	0.906889	undirected	+
ASV_1291	ASV_490	0.817942	undirected	+
ASV_1352	ASV_490	0.906889	undirected	+
ASV_1361	ASV_490	0.906889	undirected	+
ASV_1377	ASV_490	0.906889	undirected	+
ASV_1031	ASV_490	0.88888	undirected	+
ASV_1389	ASV_490	0.906889	undirected	+
ASV_1434	ASV_490	0.906889	undirected	+
ASV_1445	ASV_490	0.906889	undirected	+
ASV_590	ASV_490	0.906889	undirected	+
ASV_1959	ASV_490	0.906889	undirected	+
ASV_780	ASV_709	1	undirected	+
ASV_878	ASV_709	1	undirected	+
ASV_881	ASV_709	1	undirected	+
ASV_301	ASV_709	0.920827	undirected	+
ASV_594	ASV_709	0.735081	undirected	+
ASV_660	ASV_709	1	undirected	+
ASV_1018	ASV_709	1	undirected	+
ASV_1091	ASV_709	1	undirected	+
ASV_560	ASV_709	0.984051	undirected	+
ASV_835	ASV_709	0.977005	undirected	+
ASV_1177	ASV_709	1	undirected	+
ASV_1291	ASV_709	0.911586	undirected	+
ASV_1352	ASV_709	1	undirected	+
ASV_1361	ASV_709	1	undirected	+
ASV_1377	ASV_709	1	undirected	+
ASV_1031	ASV_709	0.983164	undirected	+
ASV_1389	ASV_709	1	undirected	+
ASV_1434	ASV_709	1	undirected	+
ASV_1445	ASV_709	1	undirected	+
ASV_590	ASV_709	1	undirected	+
ASV_1959	ASV_709	1	undirected	+
ASV_878	ASV_780	1	undirected	+
ASV_881	ASV_780	1	undirected	+
ASV_301	ASV_780	0.920827	undirected	+
ASV_594	ASV_780	0.735081	undirected	+
ASV_660	ASV_780	1	undirected	+
ASV_1018	ASV_780	1	undirected	+
ASV_1091	ASV_780	1	undirected	+
ASV_560	ASV_780	0.984051	undirected	+
ASV_835	ASV_780	0.977005	undirected	+
ASV_1177	ASV_780	1	undirected	+
ASV_1291	ASV_780	0.911586	undirected	+
ASV_1352	ASV_780	1	undirected	+
ASV_1361	ASV_780	1	undirected	+
ASV_1377	ASV_780	1	undirected	+
ASV_1031	ASV_780	0.983164	undirected	+
ASV_1389	ASV_780	1	undirected	+
ASV_1434	ASV_780	1	undirected	+
ASV_1445	ASV_780	1	undirected	+
ASV_590	ASV_780	1	undirected	+
ASV_1959	ASV_780	1	undirected	+
ASV_881	ASV_878	1	undirected	+
ASV_301	ASV_878	0.920827	undirected	+
ASV_594	ASV_878	0.735081	undirected	+
ASV_660	ASV_878	1	undirected	+
ASV_1018	ASV_878	1	undirected	+
ASV_1091	ASV_878	1	undirected	+
ASV_560	ASV_878	0.984051	undirected	+
ASV_835	ASV_878	0.977005	undirected	+
ASV_1177	ASV_878	1	undirected	+
ASV_1291	ASV_878	0.911586	undirected	+
ASV_1352	ASV_878	1	undirected	+
ASV_1361	ASV_878	1	undirected	+
ASV_1377	ASV_878	1	undirected	+
ASV_1031	ASV_878	0.983164	undirected	+
ASV_1389	ASV_878	1	undirected	+
ASV_1434	ASV_878	1	undirected	+
ASV_1445	ASV_878	1	undirected	+
ASV_590	ASV_878	1	undirected	+
ASV_1959	ASV_878	1	undirected	+
ASV_301	ASV_881	0.920827	undirected	+
ASV_594	ASV_881	0.735081	undirected	+
ASV_660	ASV_881	1	undirected	+
ASV_1018	ASV_881	1	undirected	+
ASV_1091	ASV_881	1	undirected	+
ASV_560	ASV_881	0.984051	undirected	+
ASV_835	ASV_881	0.977005	undirected	+
ASV_1177	ASV_881	1	undirected	+
ASV_1291	ASV_881	0.911586	undirected	+
ASV_1352	ASV_881	1	undirected	+
ASV_1361	ASV_881	1	undirected	+
ASV_1377	ASV_881	1	undirected	+
ASV_1031	ASV_881	0.983164	undirected	+
ASV_1389	ASV_881	1	undirected	+
ASV_1434	ASV_881	1	undirected	+
ASV_1445	ASV_881	1	undirected	+
ASV_590	ASV_881	1	undirected	+
ASV_1959	ASV_881	1	undirected	+
ASV_1018	ASV_660	1	undirected	+
ASV_1091	ASV_660	1	undirected	+
ASV_560	ASV_660	0.984051	undirected	+
ASV_835	ASV_660	0.977005	undirected	+
ASV_1177	ASV_660	1	undirected	+
ASV_1291	ASV_660	0.911586	undirected	+
ASV_1352	ASV_660	1	undirected	+
ASV_1361	ASV_660	1	undirected	+
ASV_1377	ASV_660	1	undirected	+
ASV_1031	ASV_660	0.983164	undirected	+
ASV_1389	ASV_660	1	undirected	+
ASV_1434	ASV_660	1	undirected	+
ASV_1445	ASV_660	1	undirected	+
ASV_590	ASV_660	1	undirected	+
ASV_1959	ASV_660	1	undirected	+
ASV_1091	ASV_1018	1	undirected	+
ASV_560	ASV_1018	0.984051	undirected	+
ASV_835	ASV_1018	0.977005	undirected	+
ASV_1177	ASV_1018	1	undirected	+
ASV_1291	ASV_1018	0.911586	undirected	+
ASV_1352	ASV_1018	1	undirected	+
ASV_1361	ASV_1018	1	undirected	+
ASV_1377	ASV_1018	1	undirected	+
ASV_1031	ASV_1018	0.983164	undirected	+
ASV_1389	ASV_1018	1	undirected	+
ASV_1434	ASV_1018	1	undirected	+
ASV_1445	ASV_1018	1	undirected	+
ASV_590	ASV_1018	1	undirected	+
ASV_1959	ASV_1018	1	undirected	+
ASV_560	ASV_1091	0.984051	undirected	+
ASV_835	ASV_1091	0.977005	undirected	+
ASV_1177	ASV_1091	1	undirected	+
ASV_1291	ASV_1091	0.911586	undirected	+
ASV_1352	ASV_1091	1	undirected	+
ASV_1361	ASV_1091	1	undirected	+
ASV_1377	ASV_1091	1	undirected	+
ASV_1031	ASV_1091	0.983164	undirected	+
ASV_1389	ASV_1091	1	undirected	+
ASV_1434	ASV_1091	1	undirected	+
ASV_1445	ASV_1091	1	undirected	+
ASV_590	ASV_1091	1	undirected	+
ASV_1959	ASV_1091	1	undirected	+
ASV_835	ASV_560	0.960453	undirected	+
ASV_1177	ASV_560	0.984051	undirected	+
ASV_1291	ASV_560	0.89439	undirected	+
ASV_1352	ASV_560	0.984051	undirected	+
ASV_1361	ASV_560	0.984051	undirected	+
ASV_1377	ASV_560	0.984051	undirected	+
ASV_1031	ASV_560	0.966653	undirected	+
ASV_1389	ASV_560	0.984051	undirected	+
ASV_1434	ASV_560	0.984051	undirected	+
ASV_1445	ASV_560	0.984051	undirected	+
ASV_590	ASV_560	0.984051	undirected	+
ASV_1959	ASV_560	0.984051	undirected	+
ASV_1177	ASV_835	0.977005	undirected	+
ASV_1291	ASV_835	0.888028	undirected	+
ASV_1352	ASV_835	0.977005	undirected	+
ASV_1361	ASV_835	0.977005	undirected	+
ASV_1377	ASV_835	0.977005	undirected	+
ASV_1031	ASV_835	0.959745	undirected	+
ASV_1389	ASV_835	0.977005	undirected	+
ASV_1434	ASV_835	0.977005	undirected	+
ASV_1445	ASV_835	0.977005	undirected	+
ASV_590	ASV_835	0.977005	undirected	+
ASV_1959	ASV_835	0.977005	undirected	+
ASV_1291	ASV_1177	0.911586	undirected	+
ASV_1352	ASV_1177	1	undirected	+
ASV_1361	ASV_1177	1	undirected	+
ASV_1377	ASV_1177	1	undirected	+
ASV_1031	ASV_1177	0.983164	undirected	+
ASV_1389	ASV_1177	1	undirected	+
ASV_1434	ASV_1177	1	undirected	+
ASV_1445	ASV_1177	1	undirected	+
ASV_590	ASV_1177	1	undirected	+
ASV_1959	ASV_1177	1	undirected	+
ASV_1352	ASV_1291	0.911586	undirected	+
ASV_1361	ASV_1291	0.911586	undirected	+
ASV_1377	ASV_1291	0.911586	undirected	+
ASV_1031	ASV_1291	0.894014	undirected	+
ASV_1389	ASV_1291	0.911586	undirected	+
ASV_1434	ASV_1291	0.911586	undirected	+
ASV_1445	ASV_1291	0.911586	undirected	+
ASV_590	ASV_1291	0.911586	undirected	+
ASV_1959	ASV_1291	0.911586	undirected	+
ASV_1361	ASV_1352	1	undirected	+
ASV_1377	ASV_1352	1	undirected	+
ASV_1031	ASV_1352	0.983164	undirected	+
ASV_1389	ASV_1352	1	undirected	+
ASV_1434	ASV_1352	1	undirected	+
ASV_1445	ASV_1352	1	undirected	+
ASV_590	ASV_1352	1	undirected	+
ASV_1959	ASV_1352	1	undirected	+
ASV_1377	ASV_1361	1	undirected	+
ASV_1031	ASV_1361	0.983164	undirected	+
ASV_1389	ASV_1361	1	undirected	+
ASV_1434	ASV_1361	1	undirected	+
ASV_1445	ASV_1361	1	undirected	+
ASV_590	ASV_1361	1	undirected	+
ASV_1959	ASV_1361	1	undirected	+
ASV_1031	ASV_1377	0.983164	undirected	+
ASV_1389	ASV_1377	1	undirected	+
ASV_1434	ASV_1377	1	undirected	+
ASV_1445	ASV_1377	1	undirected	+
ASV_590	ASV_1377	1	undirected	+
ASV_1959	ASV_1377	1	undirected	+
ASV_1389	ASV_1031	0.983164	undirected	+
ASV_1434	ASV_1031	0.983164	undirected	+
ASV_1445	ASV_1031	0.983164	undirected	+
ASV_590	ASV_1031	0.983164	undirected	+
ASV_1959	ASV_1031	0.983164	undirected	+
ASV_1434	ASV_1389	1	undirected	+
ASV_1445	ASV_1389	1	undirected	+
ASV_590	ASV_1389	1	undirected	+
ASV_1959	ASV_1389	1	undirected	+
ASV_1445	ASV_1434	1	undirected	+
ASV_590	ASV_1434	1	undirected	+
ASV_1959	ASV_1434	1	undirected	+
ASV_590	ASV_1445	1	undirected	+
ASV_1959	ASV_1445	1	undirected	+
ASV_1959	ASV_590	1	undirected	+
ASV_364	ASV_128	0.636895	undirected	+
ASV_303	ASV_128	0.867741	undirected	+
ASV_512	ASV_128	0.871733	undirected	+
ASV_543	ASV_128	0.835065	undirected	+
ASV_334	ASV_128	0.740752	undirected	+
ASV_490	ASV_128	0.783216	undirected	+
ASV_709	ASV_128	0.871733	undirected	+
ASV_780	ASV_128	0.871733	undirected	+
ASV_878	ASV_128	0.871733	undirected	+
ASV_881	ASV_128	0.871733	undirected	+
ASV_301	ASV_128	0.796029	undirected	+
ASV_594	ASV_128	0.629081	undirected	+
ASV_660	ASV_128	0.871733	undirected	+
ASV_1018	ASV_128	0.871733	undirected	+
ASV_1091	ASV_128	0.871733	undirected	+
ASV_560	ASV_128	0.855602	undirected	+
ASV_835	ASV_128	0.849511	undirected	+
ASV_1177	ASV_128	0.871733	undirected	+
ASV_1291	ASV_128	0.788695	undirected	+
ASV_1352	ASV_128	0.871733	undirected	+
ASV_1361	ASV_128	0.871733	undirected	+
ASV_1377	ASV_128	0.871733	undirected	+
ASV_1031	ASV_128	0.855192	undirected	+
ASV_1389	ASV_128	0.871733	undirected	+
ASV_1434	ASV_128	0.871733	undirected	+
ASV_1445	ASV_128	0.871733	undirected	+
ASV_590	ASV_128	0.871733	undirected	+
ASV_1959	ASV_128	0.871733	undirected	+
ASV_594	ASV_301	0.661222	undirected	+
ASV_660	ASV_301	0.920827	undirected	+
ASV_1018	ASV_301	0.920827	undirected	+
ASV_1091	ASV_301	0.920827	undirected	+
ASV_560	ASV_301	0.903162	undirected	+
ASV_835	ASV_301	0.896742	undirected	+
ASV_1177	ASV_301	0.920827	undirected	+
ASV_1291	ASV_301	0.831438	undirected	+
ASV_1352	ASV_301	0.920827	undirected	+
ASV_1361	ASV_301	0.920827	undirected	+
ASV_1377	ASV_301	0.920827	undirected	+
ASV_1031	ASV_301	0.90283	undirected	+
ASV_1389	ASV_301	0.920827	undirected	+
ASV_1434	ASV_301	0.920827	undirected	+
ASV_1445	ASV_301	0.920827	undirected	+
ASV_590	ASV_301	0.920827	undirected	+
ASV_1959	ASV_301	0.920827	undirected	+
ASV_128	ASV_94	0.700592	undirected	+
ASV_364	ASV_94	0.631534	undirected	+
ASV_303	ASV_94	0.842001	undirected	+
ASV_512	ASV_94	0.820865	undirected	+
ASV_543	ASV_94	0.778341	undirected	+
ASV_334	ASV_94	0.681604	undirected	+
ASV_490	ASV_94	0.758472	undirected	+
ASV_709	ASV_94	0.820865	undirected	+
ASV_780	ASV_94	0.820865	undirected	+
ASV_878	ASV_94	0.820865	undirected	+
ASV_881	ASV_94	0.820865	undirected	+
ASV_301	ASV_94	0.808542	undirected	+
ASV_660	ASV_94	0.820865	undirected	+
ASV_1018	ASV_94	0.820865	undirected	+
ASV_1091	ASV_94	0.820865	undirected	+
ASV_560	ASV_94	0.804929	undirected	+
ASV_835	ASV_94	0.795468	undirected	+
ASV_1177	ASV_94	0.820865	undirected	+
ASV_1291	ASV_94	0.73042	undirected	+
ASV_1352	ASV_94	0.820865	undirected	+
ASV_1361	ASV_94	0.820865	undirected	+
ASV_1377	ASV_94	0.820865	undirected	+
ASV_1031	ASV_94	0.862413	undirected	+
ASV_1389	ASV_94	0.820865	undirected	+
ASV_1434	ASV_94	0.820865	undirected	+
ASV_1445	ASV_94	0.820865	undirected	+
ASV_590	ASV_94	0.820865	undirected	+
ASV_1959	ASV_94	0.820865	undirected	+
ASV_660	ASV_594	0.735081	undirected	+
ASV_1018	ASV_594	0.735081	undirected	+
ASV_1091	ASV_594	0.735081	undirected	+
ASV_560	ASV_594	0.775934	undirected	+
ASV_835	ASV_594	0.713081	undirected	+
ASV_1177	ASV_594	0.735081	undirected	+
ASV_1291	ASV_594	0.65612	undirected	+
ASV_1352	ASV_594	0.735081	undirected	+
ASV_1361	ASV_594	0.735081	undirected	+
ASV_1377	ASV_594	0.735081	undirected	+
ASV_1031	ASV_594	0.718337	undirected	+
ASV_1389	ASV_594	0.735081	undirected	+
ASV_1434	ASV_594	0.735081	undirected	+
ASV_1445	ASV_594	0.735081	undirected	+
ASV_590	ASV_594	0.735081	undirected	+
ASV_1959	ASV_594	0.735081	undirected	+
ASV_490	ASV_243	0.625245	undirected	+
ASV_709	ASV_243	0.652339	undirected	+
ASV_780	ASV_243	0.652339	undirected	+
ASV_878	ASV_243	0.652339	undirected	+
ASV_881	ASV_243	0.652339	undirected	+
ASV_660	ASV_243	0.652339	undirected	+
ASV_1018	ASV_243	0.652339	undirected	+
ASV_1091	ASV_243	0.652339	undirected	+
ASV_560	ASV_243	0.637412	undirected	+
ASV_835	ASV_243	0.67473	undirected	+
ASV_1177	ASV_243	0.652339	undirected	+
ASV_1291	ASV_243	0.605142	undirected	+
ASV_1352	ASV_243	0.652339	undirected	+
ASV_1361	ASV_243	0.652339	undirected	+
ASV_1377	ASV_243	0.652339	undirected	+
ASV_1031	ASV_243	0.633385	undirected	+
ASV_1389	ASV_243	0.652339	undirected	+
ASV_1434	ASV_243	0.652339	undirected	+
ASV_1445	ASV_243	0.652339	undirected	+
ASV_590	ASV_243	0.652339	undirected	+
ASV_1959	ASV_243	0.652339	undirected	+
ASV_988	ASV_908	0.734929	undirected	+
ASV_2207	ASV_908	0.613177	undirected	+
ASV_1271	ASV_908	0.738776	undirected	+
ASV_2292	ASV_908	0.613177	undirected	+
ASV_1794	ASV_908	0.607064	undirected	+
ASV_658	ASV_908	0.69677	undirected	+
ASV_404	ASV_908	0.613177	undirected	+
ASV_2024	ASV_908	0.610719	undirected	+
ASV_1443	ASV_908	0.738776	undirected	+
ASV_1458	ASV_908	0.738776	undirected	+
ASV_1459	ASV_908	0.738776	undirected	+
ASV_1487	ASV_908	0.738776	undirected	+
ASV_2603	ASV_908	0.613177	undirected	+
ASV_1144	ASV_908	0.709574	undirected	+
ASV_1566	ASV_908	0.738776	undirected	+
ASV_1123	ASV_908	0.738776	undirected	+
ASV_1639	ASV_908	0.738776	undirected	+
ASV_1671	ASV_908	0.738776	undirected	+
ASV_1672	ASV_908	0.738776	undirected	+
ASV_1114	ASV_908	0.732992	undirected	+
ASV_1715	ASV_908	0.738776	undirected	+
ASV_1716	ASV_908	0.738776	undirected	+
ASV_539	ASV_908	0.633759	undirected	+
ASV_1748	ASV_908	0.738776	undirected	+
ASV_2859	ASV_908	0.613177	undirected	+
ASV_1799	ASV_908	0.738776	undirected	+
ASV_1800	ASV_908	0.738776	undirected	+
ASV_1058	ASV_908	0.760491	undirected	+
ASV_1883	ASV_908	0.738776	undirected	+
ASV_1938	ASV_908	0.738776	undirected	+
ASV_1159	ASV_908	0.737049	undirected	+
ASV_190	ASV_860	0.960088	undirected	+
ASV_218	ASV_860	0.884391	undirected	+
ASV_337	ASV_860	0.981143	undirected	+
ASV_278	ASV_860	0.737519	undirected	+
ASV_339	ASV_860	0.944028	undirected	+
ASV_1168	ASV_860	1	undirected	+
ASV_1194	ASV_860	1	undirected	+
ASV_293	ASV_860	0.955831	undirected	+
ASV_631	ASV_860	0.976938	undirected	+
ASV_612	ASV_860	0.651827	undirected	+
ASV_360	ASV_860	0.707649	undirected	+
ASV_1515	ASV_860	1	undirected	+
ASV_583	ASV_860	0.985984	undirected	+
ASV_737	ASV_860	0.972718	undirected	+
ASV_444	ASV_860	0.872248	undirected	+
ASV_1712	ASV_860	1	undirected	+
ASV_1768	ASV_860	1	undirected	+
ASV_1793	ASV_860	1	undirected	+
ASV_1843	ASV_860	1	undirected	+
ASV_1933	ASV_860	1	undirected	+
ASV_908	ASV_860	0.613177	undirected	+
ASV_2207	ASV_860	1	undirected	+
ASV_2292	ASV_860	1	undirected	+
ASV_1794	ASV_860	0.993807	undirected	+
ASV_404	ASV_860	1	undirected	+
ASV_2024	ASV_860	0.99809	undirected	+
ASV_2603	ASV_860	1	undirected	+
ASV_2859	ASV_860	1	undirected	+
ASV_1194	ASV_1168	1	undirected	+
ASV_293	ASV_1168	0.955831	undirected	+
ASV_631	ASV_1168	0.976938	undirected	+
ASV_612	ASV_1168	0.651827	undirected	+
ASV_360	ASV_1168	0.707649	undirected	+
ASV_1515	ASV_1168	1	undirected	+
ASV_583	ASV_1168	0.985984	undirected	+
ASV_737	ASV_1168	0.972718	undirected	+
ASV_444	ASV_1168	0.872248	undirected	+
ASV_1712	ASV_1168	1	undirected	+
ASV_1768	ASV_1168	1	undirected	+
ASV_1793	ASV_1168	1	undirected	+
ASV_1843	ASV_1168	1	undirected	+
ASV_1933	ASV_1168	1	undirected	+
ASV_908	ASV_1168	0.613177	undirected	+
ASV_2207	ASV_1168	1	undirected	+
ASV_2292	ASV_1168	1	undirected	+
ASV_1794	ASV_1168	0.993807	undirected	+
ASV_404	ASV_1168	1	undirected	+
ASV_2024	ASV_1168	0.99809	undirected	+
ASV_2603	ASV_1168	1	undirected	+
ASV_2859	ASV_1168	1	undirected	+
ASV_293	ASV_1194	0.955831	undirected	+
ASV_631	ASV_1194	0.976938	undirected	+
ASV_612	ASV_1194	0.651827	undirected	+
ASV_360	ASV_1194	0.707649	undirected	+
ASV_1515	ASV_1194	1	undirected	+
ASV_583	ASV_1194	0.985984	undirected	+
ASV_737	ASV_1194	0.972718	undirected	+
ASV_444	ASV_1194	0.872248	undirected	+
ASV_1712	ASV_1194	1	undirected	+
ASV_1768	ASV_1194	1	undirected	+
ASV_1793	ASV_1194	1	undirected	+
ASV_1843	ASV_1194	1	undirected	+
ASV_1933	ASV_1194	1	undirected	+
ASV_908	ASV_1194	0.613177	undirected	+
ASV_2207	ASV_1194	1	undirected	+
ASV_2292	ASV_1194	1	undirected	+
ASV_1794	ASV_1194	0.993807	undirected	+
ASV_404	ASV_1194	1	undirected	+
ASV_2024	ASV_1194	0.99809	undirected	+
ASV_2603	ASV_1194	1	undirected	+
ASV_2859	ASV_1194	1	undirected	+
ASV_583	ASV_1515	0.985984	undirected	+
ASV_737	ASV_1515	0.972718	undirected	+
ASV_444	ASV_1515	0.872248	undirected	+
ASV_1712	ASV_1515	1	undirected	+
ASV_1768	ASV_1515	1	undirected	+
ASV_1793	ASV_1515	1	undirected	+
ASV_1843	ASV_1515	1	undirected	+
ASV_1933	ASV_1515	1	undirected	+
ASV_908	ASV_1515	0.613177	undirected	+
ASV_2207	ASV_1515	1	undirected	+
ASV_2292	ASV_1515	1	undirected	+
ASV_1794	ASV_1515	0.993807	undirected	+
ASV_404	ASV_1515	1	undirected	+
ASV_2024	ASV_1515	0.99809	undirected	+
ASV_2603	ASV_1515	1	undirected	+
ASV_2859	ASV_1515	1	undirected	+
ASV_1768	ASV_1712	1	undirected	+
ASV_1793	ASV_1712	1	undirected	+
ASV_1843	ASV_1712	1	undirected	+
ASV_1933	ASV_1712	1	undirected	+
ASV_908	ASV_1712	0.613177	undirected	+
ASV_2207	ASV_1712	1	undirected	+
ASV_2292	ASV_1712	1	undirected	+
ASV_1794	ASV_1712	0.993807	undirected	+
ASV_404	ASV_1712	1	undirected	+
ASV_2024	ASV_1712	0.99809	undirected	+
ASV_2603	ASV_1712	1	undirected	+
ASV_2859	ASV_1712	1	undirected	+
ASV_1793	ASV_1768	1	undirected	+
ASV_1843	ASV_1768	1	undirected	+
ASV_1933	ASV_1768	1	undirected	+
ASV_908	ASV_1768	0.613177	undirected	+
ASV_2207	ASV_1768	1	undirected	+
ASV_2292	ASV_1768	1	undirected	+
ASV_1794	ASV_1768	0.993807	undirected	+
ASV_404	ASV_1768	1	undirected	+
ASV_2024	ASV_1768	0.99809	undirected	+
ASV_2603	ASV_1768	1	undirected	+
ASV_2859	ASV_1768	1	undirected	+
ASV_1843	ASV_1793	1	undirected	+
ASV_1933	ASV_1793	1	undirected	+
ASV_908	ASV_1793	0.613177	undirected	+
ASV_2207	ASV_1793	1	undirected	+
ASV_2292	ASV_1793	1	undirected	+
ASV_1794	ASV_1793	0.993807	undirected	+
ASV_404	ASV_1793	1	undirected	+
ASV_2024	ASV_1793	0.99809	undirected	+
ASV_2603	ASV_1793	1	undirected	+
ASV_2859	ASV_1793	1	undirected	+
ASV_1933	ASV_1843	1	undirected	+
ASV_908	ASV_1843	0.613177	undirected	+
ASV_2207	ASV_1843	1	undirected	+
ASV_2292	ASV_1843	1	undirected	+
ASV_1794	ASV_1843	0.993807	undirected	+
ASV_404	ASV_1843	1	undirected	+
ASV_2024	ASV_1843	0.99809	undirected	+
ASV_2603	ASV_1843	1	undirected	+
ASV_2859	ASV_1843	1	undirected	+
ASV_908	ASV_1933	0.613177	undirected	+
ASV_2207	ASV_1933	1	undirected	+
ASV_2292	ASV_1933	1	undirected	+
ASV_1794	ASV_1933	0.993807	undirected	+
ASV_404	ASV_1933	1	undirected	+
ASV_2024	ASV_1933	0.99809	undirected	+
ASV_2603	ASV_1933	1	undirected	+
ASV_2859	ASV_1933	1	undirected	+
ASV_2292	ASV_2207	1	undirected	+
ASV_1794	ASV_2207	0.993807	undirected	+
ASV_404	ASV_2207	1	undirected	+
ASV_2024	ASV_2207	0.99809	undirected	+
ASV_2603	ASV_2207	1	undirected	+
ASV_2859	ASV_2207	1	undirected	+
ASV_1794	ASV_2292	0.993807	undirected	+
ASV_404	ASV_2292	1	undirected	+
ASV_2024	ASV_2292	0.99809	undirected	+
ASV_2603	ASV_2292	1	undirected	+
ASV_2859	ASV_2292	1	undirected	+
ASV_2024	ASV_404	0.99809	undirected	+
ASV_2603	ASV_404	1	undirected	+
ASV_2859	ASV_404	1	undirected	+
ASV_2603	ASV_2024	0.99809	undirected	+
ASV_2859	ASV_2024	0.99809	undirected	+
ASV_2859	ASV_2603	1	undirected	+
ASV_737	ASV_583	0.957625	undirected	+
ASV_444	ASV_583	0.860685	undirected	+
ASV_1712	ASV_583	0.985984	undirected	+
ASV_1768	ASV_583	0.985984	undirected	+
ASV_1793	ASV_583	0.985984	undirected	+
ASV_1843	ASV_583	0.985984	undirected	+
ASV_1933	ASV_583	0.985984	undirected	+
ASV_908	ASV_583	0.600175	undirected	+
ASV_2207	ASV_583	0.985984	undirected	+
ASV_2292	ASV_583	0.985984	undirected	+
ASV_1794	ASV_583	0.979388	undirected	+
ASV_404	ASV_583	0.985984	undirected	+
ASV_2024	ASV_583	0.983828	undirected	+
ASV_2603	ASV_583	0.985984	undirected	+
ASV_2859	ASV_583	0.985984	undirected	+
ASV_404	ASV_1794	0.993807	undirected	+
ASV_2024	ASV_1794	0.991766	undirected	+
ASV_2603	ASV_1794	0.993807	undirected	+
ASV_2859	ASV_1794	0.993807	undirected	+
ASV_76	ASV_1	0.69165	undirected	+
ASV_860	ASV_1	0.918025	undirected	+
ASV_190	ASV_1	0.874021	undirected	+
ASV_218	ASV_1	0.899747	undirected	+
ASV_337	ASV_1	0.896975	undirected	+
ASV_278	ASV_1	0.864882	undirected	+
ASV_339	ASV_1	0.85668	undirected	+
ASV_1168	ASV_1	0.918025	undirected	+
ASV_1194	ASV_1	0.918025	undirected	+
ASV_293	ASV_1	0.909377	undirected	+
ASV_631	ASV_1	0.952276	undirected	+
ASV_360	ASV_1	0.635324	undirected	+
ASV_1515	ASV_1	0.918025	undirected	+
ASV_583	ASV_1	0.901648	undirected	+
ASV_737	ASV_1	0.887489	undirected	+
ASV_444	ASV_1	0.859734	undirected	+
ASV_1712	ASV_1	0.918025	undirected	+
ASV_1768	ASV_1	0.918025	undirected	+
ASV_1793	ASV_1	0.918025	undirected	+
ASV_1843	ASV_1	0.918025	undirected	+
ASV_1933	ASV_1	0.918025	undirected	+
ASV_2207	ASV_1	0.918025	undirected	+
ASV_2292	ASV_1	0.918025	undirected	+
ASV_1794	ASV_1	0.910496	undirected	+
ASV_404	ASV_1	0.918025	undirected	+
ASV_2024	ASV_1	0.915247	undirected	+
ASV_2603	ASV_1	0.918025	undirected	+
ASV_2859	ASV_1	0.918025	undirected	+
ASV_337	ASV_218	0.862161	undirected	+
ASV_278	ASV_218	0.74027	undirected	+
ASV_339	ASV_218	0.820701	undirected	+
ASV_1168	ASV_218	0.884391	undirected	+
ASV_1194	ASV_218	0.884391	undirected	+
ASV_293	ASV_218	0.876943	undirected	+
ASV_631	ASV_218	0.915472	undirected	+
ASV_360	ASV_218	0.651781	undirected	+
ASV_1515	ASV_218	0.884391	undirected	+
ASV_583	ASV_218	0.876605	undirected	+
ASV_737	ASV_218	0.852108	undirected	+
ASV_444	ASV_218	0.76642	undirected	+
ASV_1712	ASV_218	0.884391	undirected	+
ASV_1768	ASV_218	0.884391	undirected	+
ASV_1793	ASV_218	0.884391	undirected	+
ASV_1843	ASV_218	0.884391	undirected	+
ASV_1933	ASV_218	0.884391	undirected	+
ASV_2207	ASV_218	0.884391	undirected	+
ASV_2292	ASV_218	0.884391	undirected	+
ASV_1794	ASV_218	0.879774	undirected	+
ASV_404	ASV_218	0.884391	undirected	+
ASV_2024	ASV_218	0.88118	undirected	+
ASV_2603	ASV_218	0.884391	undirected	+
ASV_2859	ASV_218	0.884391	undirected	+
ASV_218	ASV_190	0.856005	undirected	+
ASV_337	ASV_190	0.952962	undirected	+
ASV_278	ASV_190	0.715646	undirected	+
ASV_339	ASV_190	0.907467	undirected	+
ASV_1168	ASV_190	0.960088	undirected	+
ASV_1194	ASV_190	0.960088	undirected	+
ASV_293	ASV_190	0.913383	undirected	+
ASV_631	ASV_190	0.9356	undirected	+
ASV_612	ASV_190	0.652209	undirected	+
ASV_360	ASV_190	0.854293	undirected	+
ASV_1515	ASV_190	0.960088	undirected	+
ASV_583	ASV_190	0.944675	undirected	+
ASV_737	ASV_190	0.945155	undirected	+
ASV_444	ASV_190	0.829072	undirected	+
ASV_1712	ASV_190	0.960088	undirected	+
ASV_1768	ASV_190	0.960088	undirected	+
ASV_1793	ASV_190	0.960088	undirected	+
ASV_1843	ASV_190	0.960088	undirected	+
ASV_1933	ASV_190	0.960088	undirected	+
ASV_2207	ASV_190	0.960088	undirected	+
ASV_2292	ASV_190	0.960088	undirected	+
ASV_1794	ASV_190	0.953115	undirected	+
ASV_404	ASV_190	0.960088	undirected	+
ASV_2024	ASV_190	0.957683	undirected	+
ASV_2603	ASV_190	0.960088	undirected	+
ASV_2859	ASV_190	0.960088	undirected	+
ASV_278	ASV_337	0.71906	undirected	+
ASV_339	ASV_337	0.930525	undirected	+
ASV_1168	ASV_337	0.981143	undirected	+
ASV_1194	ASV_337	0.981143	undirected	+
ASV_293	ASV_337	0.937751	undirected	+
ASV_631	ASV_337	0.957325	undirected	+
ASV_612	ASV_337	0.63297	undirected	+
ASV_360	ASV_337	0.690253	undirected	+
ASV_1515	ASV_337	0.981143	undirected	+
ASV_583	ASV_337	0.966398	undirected	+
ASV_737	ASV_337	0.952821	undirected	+
ASV_444	ASV_337	0.851554	undirected	+
ASV_1712	ASV_337	0.981143	undirected	+
ASV_1768	ASV_337	0.981143	undirected	+
ASV_1793	ASV_337	0.981143	undirected	+
ASV_1843	ASV_337	0.981143	undirected	+
ASV_1933	ASV_337	0.981143	undirected	+
ASV_2207	ASV_337	0.981143	undirected	+
ASV_2292	ASV_337	0.981143	undirected	+
ASV_1794	ASV_337	0.974545	undirected	+
ASV_404	ASV_337	0.981143	undirected	+
ASV_2024	ASV_337	0.978979	undirected	+
ASV_2603	ASV_337	0.981143	undirected	+
ASV_2859	ASV_337	0.981143	undirected	+
ASV_631	ASV_293	0.962942	undirected	+
ASV_612	ASV_293	0.625463	undirected	+
ASV_360	ASV_293	0.660646	undirected	+
ASV_1515	ASV_293	0.955831	undirected	+
ASV_583	ASV_293	0.946692	undirected	+
ASV_737	ASV_293	0.923714	undirected	+
ASV_444	ASV_293	0.845994	undirected	+
ASV_1712	ASV_293	0.955831	undirected	+
ASV_1768	ASV_293	0.955831	undirected	+
ASV_1793	ASV_293	0.955831	undirected	+
ASV_1843	ASV_293	0.955831	undirected	+
ASV_1933	ASV_293	0.955831	undirected	+
ASV_2207	ASV_293	0.955831	undirected	+
ASV_2292	ASV_293	0.955831	undirected	+
ASV_1794	ASV_293	0.947884	undirected	+
ASV_404	ASV_293	0.955831	undirected	+
ASV_2024	ASV_293	0.959885	undirected	+
ASV_2603	ASV_293	0.955831	undirected	+
ASV_2859	ASV_293	0.955831	undirected	+
ASV_612	ASV_631	0.630203	undirected	+
ASV_360	ASV_631	0.686767	undirected	+
ASV_1515	ASV_631	0.976938	undirected	+
ASV_583	ASV_631	0.966327	undirected	+
ASV_737	ASV_631	0.948536	undirected	+
ASV_444	ASV_631	0.847352	undirected	+
ASV_1712	ASV_631	0.976938	undirected	+
ASV_1768	ASV_631	0.976938	undirected	+
ASV_1793	ASV_631	0.976938	undirected	+
ASV_1843	ASV_631	0.976938	undirected	+
ASV_1933	ASV_631	0.976938	undirected	+
ASV_2207	ASV_631	0.976938	undirected	+
ASV_2292	ASV_631	0.976938	undirected	+
ASV_1794	ASV_631	0.970301	undirected	+
ASV_404	ASV_631	0.976938	undirected	+
ASV_2024	ASV_631	0.974746	undirected	+
ASV_2603	ASV_631	0.976938	undirected	+
ASV_2859	ASV_631	0.976938	undirected	+
ASV_444	ASV_737	0.842216	undirected	+
ASV_1712	ASV_737	0.972718	undirected	+
ASV_1768	ASV_737	0.972718	undirected	+
ASV_1793	ASV_737	0.972718	undirected	+
ASV_1843	ASV_737	0.972718	undirected	+
ASV_1933	ASV_737	0.972718	undirected	+
ASV_2207	ASV_737	0.972718	undirected	+
ASV_2292	ASV_737	0.972718	undirected	+
ASV_1794	ASV_737	0.965928	undirected	+
ASV_404	ASV_737	0.972718	undirected	+
ASV_2024	ASV_737	0.970434	undirected	+
ASV_2603	ASV_737	0.972718	undirected	+
ASV_2859	ASV_737	0.972718	undirected	+
ASV_339	ASV_278	0.688699	undirected	+
ASV_1168	ASV_278	0.737519	undirected	+
ASV_1194	ASV_278	0.737519	undirected	+
ASV_293	ASV_278	0.686491	undirected	+
ASV_631	ASV_278	0.71378	undirected	+
ASV_1515	ASV_278	0.737519	undirected	+
ASV_583	ASV_278	0.72157	undirected	+
ASV_737	ASV_278	0.708619	undirected	+
ASV_444	ASV_278	0.782297	undirected	+
ASV_1712	ASV_278	0.737519	undirected	+
ASV_1768	ASV_278	0.737519	undirected	+
ASV_1793	ASV_278	0.737519	undirected	+
ASV_1843	ASV_278	0.737519	undirected	+
ASV_1933	ASV_278	0.737519	undirected	+
ASV_2207	ASV_278	0.737519	undirected	+
ASV_2292	ASV_278	0.737519	undirected	+
ASV_1794	ASV_278	0.730004	undirected	+
ASV_404	ASV_278	0.737519	undirected	+
ASV_2024	ASV_278	0.734472	undirected	+
ASV_2603	ASV_278	0.737519	undirected	+
ASV_2859	ASV_278	0.737519	undirected	+
ASV_1168	ASV_339	0.944028	undirected	+
ASV_1194	ASV_339	0.944028	undirected	+
ASV_293	ASV_339	0.915229	undirected	+
ASV_631	ASV_339	0.919083	undirected	+
ASV_360	ASV_339	0.657245	undirected	+
ASV_1515	ASV_339	0.944028	undirected	+
ASV_583	ASV_339	0.92815	undirected	+
ASV_737	ASV_339	0.914132	undirected	+
ASV_444	ASV_339	0.812114	undirected	+
ASV_1712	ASV_339	0.944028	undirected	+
ASV_1768	ASV_339	0.944028	undirected	+
ASV_1793	ASV_339	0.944028	undirected	+
ASV_1843	ASV_339	0.944028	undirected	+
ASV_1933	ASV_339	0.944028	undirected	+
ASV_2207	ASV_339	0.944028	undirected	+
ASV_2292	ASV_339	0.944028	undirected	+
ASV_1794	ASV_339	0.936792	undirected	+
ASV_404	ASV_339	0.944028	undirected	+
ASV_2024	ASV_339	0.941452	undirected	+
ASV_2603	ASV_339	0.944028	undirected	+
ASV_2859	ASV_339	0.944028	undirected	+
ASV_1515	ASV_360	0.707649	undirected	+
ASV_583	ASV_360	0.693927	undirected	+
ASV_737	ASV_360	0.682393	undirected	+
ASV_444	ASV_360	0.605652	undirected	+
ASV_1712	ASV_360	0.707649	undirected	+
ASV_1768	ASV_360	0.707649	undirected	+
ASV_1793	ASV_360	0.707649	undirected	+
ASV_1843	ASV_360	0.707649	undirected	+
ASV_1933	ASV_360	0.707649	undirected	+
ASV_2207	ASV_360	0.707649	undirected	+
ASV_2292	ASV_360	0.707649	undirected	+
ASV_1794	ASV_360	0.701269	undirected	+
ASV_404	ASV_360	0.707649	undirected	+
ASV_2024	ASV_360	0.705187	undirected	+
ASV_2603	ASV_360	0.707649	undirected	+
ASV_2859	ASV_360	0.707649	undirected	+
ASV_1436	ASV_360	0.670059	undirected	+
ASV_1165	ASV_360	0.670059	undirected	+
ASV_1712	ASV_444	0.872248	undirected	+
ASV_1768	ASV_444	0.872248	undirected	+
ASV_1793	ASV_444	0.872248	undirected	+
ASV_1843	ASV_444	0.872248	undirected	+
ASV_1933	ASV_444	0.872248	undirected	+
ASV_2207	ASV_444	0.872248	undirected	+
ASV_2292	ASV_444	0.872248	undirected	+
ASV_1794	ASV_444	0.864753	undirected	+
ASV_404	ASV_444	0.872248	undirected	+
ASV_2024	ASV_444	0.873777	undirected	+
ASV_2603	ASV_444	0.872248	undirected	+
ASV_2859	ASV_444	0.872248	undirected	+
ASV_860	ASV_76	0.770083	undirected	+
ASV_190	ASV_76	0.762156	undirected	+
ASV_218	ASV_76	0.65832	undirected	+
ASV_337	ASV_76	0.808215	undirected	+
ASV_339	ASV_76	0.840124	undirected	+
ASV_1168	ASV_76	0.770083	undirected	+
ASV_1194	ASV_76	0.770083	undirected	+
ASV_293	ASV_76	0.805712	undirected	+
ASV_631	ASV_76	0.747446	undirected	+
ASV_1515	ASV_76	0.770083	undirected	+
ASV_583	ASV_76	0.755223	undirected	+
ASV_737	ASV_76	0.742712	undirected	+
ASV_444	ASV_76	0.663907	undirected	+
ASV_1712	ASV_76	0.770083	undirected	+
ASV_1768	ASV_76	0.770083	undirected	+
ASV_1793	ASV_76	0.770083	undirected	+
ASV_1843	ASV_76	0.770083	undirected	+
ASV_1933	ASV_76	0.770083	undirected	+
ASV_2207	ASV_76	0.770083	undirected	+
ASV_2292	ASV_76	0.770083	undirected	+
ASV_1794	ASV_76	0.763178	undirected	+
ASV_404	ASV_76	0.770083	undirected	+
ASV_2024	ASV_76	0.775993	undirected	+
ASV_2603	ASV_76	0.770083	undirected	+
ASV_2859	ASV_76	0.770083	undirected	+
ASV_1515	ASV_612	0.651827	undirected	+
ASV_583	ASV_612	0.641492	undirected	+
ASV_737	ASV_612	0.696607	undirected	+
ASV_1712	ASV_612	0.651827	undirected	+
ASV_1768	ASV_612	0.651827	undirected	+
ASV_1793	ASV_612	0.651827	undirected	+
ASV_1843	ASV_612	0.651827	undirected	+
ASV_1933	ASV_612	0.651827	undirected	+
ASV_2207	ASV_612	0.651827	undirected	+
ASV_2292	ASV_612	0.651827	undirected	+
ASV_1794	ASV_612	0.644553	undirected	+
ASV_404	ASV_612	0.651827	undirected	+
ASV_2024	ASV_612	0.648782	undirected	+
ASV_2603	ASV_612	0.651827	undirected	+
ASV_2859	ASV_612	0.651827	undirected	+
ASV_107	ASV_69	0.620904	undirected	+
ASV_1	ASV_69	0.612472	undirected	+
ASV_860	ASV_69	0.606824	undirected	+
ASV_218	ASV_69	0.701089	undirected	+
ASV_278	ASV_69	0.630401	undirected	+
ASV_458	ASV_69	0.677677	undirected	+
ASV_1168	ASV_69	0.606824	undirected	+
ASV_1194	ASV_69	0.606824	undirected	+
ASV_1515	ASV_69	0.606824	undirected	+
ASV_1712	ASV_69	0.606824	undirected	+
ASV_1768	ASV_69	0.606824	undirected	+
ASV_1793	ASV_69	0.606824	undirected	+
ASV_1843	ASV_69	0.606824	undirected	+
ASV_1933	ASV_69	0.606824	undirected	+
ASV_2207	ASV_69	0.606824	undirected	+
ASV_2292	ASV_69	0.606824	undirected	+
ASV_404	ASV_69	0.606824	undirected	+
ASV_2024	ASV_69	0.607332	undirected	+
ASV_2603	ASV_69	0.606824	undirected	+
ASV_2859	ASV_69	0.606824	undirected	+
ASV_316	ASV_107	0.648469	undirected	+
ASV_278	ASV_107	0.644219	undirected	+
ASV_263	ASV_179	0.622176	undirected	+
ASV_181	ASV_179	0.64557	undirected	+
ASV_291	ASV_179	0.612158	undirected	+
ASV_503	ASV_179	0.659739	undirected	+
ASV_388	ASV_179	0.608378	undirected	+
ASV_391	ASV_179	0.664066	undirected	+
ASV_342	ASV_179	0.605705	undirected	+
ASV_620	ASV_179	0.638359	undirected	+
ASV_571	ASV_179	0.66201	undirected	+
ASV_434	ASV_179	0.61949	undirected	+
ASV_970	ASV_179	0.666783	undirected	+
ASV_652	ASV_179	0.633934	undirected	+
ASV_245	ASV_179	0.622176	undirected	+
ASV_988	ASV_179	0.661573	undirected	+
ASV_535	ASV_179	0.622176	undirected	+
ASV_1271	ASV_179	0.666783	undirected	+
ASV_470	ASV_179	0.622176	undirected	+
ASV_556	ASV_179	0.62054	undirected	+
ASV_658	ASV_179	0.619538	undirected	+
ASV_1443	ASV_179	0.666783	undirected	+
ASV_1458	ASV_179	0.666783	undirected	+
ASV_1459	ASV_179	0.666783	undirected	+
ASV_1487	ASV_179	0.666783	undirected	+
ASV_1144	ASV_179	0.673254	undirected	+
ASV_1566	ASV_179	0.666783	undirected	+
ASV_1123	ASV_179	0.666783	undirected	+
ASV_742	ASV_179	0.622176	undirected	+
ASV_1639	ASV_179	0.666783	undirected	+
ASV_548	ASV_179	0.603092	undirected	+
ASV_578	ASV_179	0.630621	undirected	+
ASV_1671	ASV_179	0.666783	undirected	+
ASV_1672	ASV_179	0.666783	undirected	+
ASV_1114	ASV_179	0.659336	undirected	+
ASV_784	ASV_179	0.606253	undirected	+
ASV_1715	ASV_179	0.666783	undirected	+
ASV_1716	ASV_179	0.666783	undirected	+
ASV_539	ASV_179	0.625897	undirected	+
ASV_1748	ASV_179	0.666783	undirected	+
ASV_1799	ASV_179	0.666783	undirected	+
ASV_1800	ASV_179	0.666783	undirected	+
ASV_849	ASV_179	0.619667	undirected	+
ASV_1058	ASV_179	0.629048	undirected	+
ASV_1883	ASV_179	0.666783	undirected	+
ASV_1938	ASV_179	0.666783	undirected	+
ASV_1159	ASV_179	0.667009	undirected	+
ASV_804	ASV_179	0.622176	undirected	+
ASV_203	ASV_434	0.687549	undirected	+
ASV_290	ASV_434	0.749767	undirected	+
ASV_366	ASV_434	0.835003	undirected	+
ASV_320	ASV_434	0.945174	undirected	+
ASV_245	ASV_434	0.98575	undirected	+
ASV_535	ASV_434	0.98575	undirected	+
ASV_274	ASV_434	0.702822	undirected	+
ASV_470	ASV_434	0.98575	undirected	+
ASV_556	ASV_434	0.985044	undirected	+
ASV_691	ASV_434	0.891284	undirected	+
ASV_606	ASV_434	0.668464	undirected	+
ASV_742	ASV_434	0.98575	undirected	+
ASV_873	ASV_434	0.63165	undirected	+
ASV_548	ASV_434	0.969584	undirected	+
ASV_578	ASV_434	0.990806	undirected	+
ASV_784	ASV_434	0.970289	undirected	+
ASV_840	ASV_434	0.869257	undirected	+
ASV_849	ASV_434	0.972234	undirected	+
ASV_933	ASV_434	0.799035	undirected	+
ASV_804	ASV_434	0.98575	undirected	+
ASV_784	ASV_578	0.978797	undirected	+
ASV_840	ASV_578	0.877729	undirected	+
ASV_849	ASV_578	0.982736	undirected	+
ASV_933	ASV_578	0.807902	undirected	+
ASV_804	ASV_578	0.99392	undirected	+
ASV_840	ASV_784	0.869403	undirected	+
ASV_849	ASV_784	0.947814	undirected	+
ASV_933	ASV_784	0.799721	undirected	+
ASV_804	ASV_784	0.98518	undirected	+
ASV_849	ASV_840	0.848217	undirected	+
ASV_933	ASV_840	0.712326	undirected	+
ASV_804	ASV_840	0.884176	undirected	+
ASV_933	ASV_849	0.778543	undirected	+
ASV_804	ASV_849	0.963419	undirected	+
ASV_291	ASV_263	0.991884	undirected	+
ASV_388	ASV_263	0.98766	undirected	+
ASV_184	ASV_263	0.927205	undirected	+
ASV_267	ASV_263	0.778492	undirected	+
ASV_434	ASV_263	0.98575	undirected	+
ASV_203	ASV_263	0.702721	undirected	+
ASV_290	ASV_263	0.764339	undirected	+
ASV_366	ASV_263	0.850466	undirected	+
ASV_320	ASV_263	0.960832	undirected	+
ASV_245	ASV_263	1	undirected	+
ASV_535	ASV_263	1	undirected	+
ASV_274	ASV_263	0.71778	undirected	+
ASV_470	ASV_263	1	undirected	+
ASV_556	ASV_263	0.999451	undirected	+
ASV_691	ASV_263	0.907075	undirected	+
ASV_742	ASV_263	1	undirected	+
ASV_873	ASV_263	0.64463	undirected	+
ASV_548	ASV_263	0.984844	undirected	+
ASV_578	ASV_263	0.99392	undirected	+
ASV_784	ASV_263	0.98518	undirected	+
ASV_840	ASV_263	0.884176	undirected	+
ASV_849	ASV_263	0.963419	undirected	+
ASV_933	ASV_263	0.814756	undirected	+
ASV_804	ASV_263	1	undirected	+
ASV_388	ASV_291	0.979229	undirected	+
ASV_184	ASV_291	0.91784	undirected	+
ASV_267	ASV_291	0.770347	undirected	+
ASV_434	ASV_291	0.977118	undirected	+
ASV_203	ASV_291	0.694264	undirected	+
ASV_290	ASV_291	0.756171	undirected	+
ASV_366	ASV_291	0.841778	undirected	+
ASV_320	ASV_291	0.951984	undirected	+
ASV_245	ASV_291	0.991884	undirected	+
ASV_535	ASV_291	0.991884	undirected	+
ASV_274	ASV_291	0.70943	undirected	+
ASV_470	ASV_291	0.991884	undirected	+
ASV_556	ASV_291	0.991252	undirected	+
ASV_691	ASV_291	0.898184	undirected	+
ASV_742	ASV_291	0.991884	undirected	+
ASV_873	ASV_291	0.637373	undirected	+
ASV_548	ASV_291	0.976197	undirected	+
ASV_578	ASV_291	0.985562	undirected	+
ASV_784	ASV_291	0.97673	undirected	+
ASV_840	ASV_291	0.875762	undirected	+
ASV_849	ASV_291	0.972767	undirected	+
ASV_933	ASV_291	0.805949	undirected	+
ASV_804	ASV_291	0.991884	undirected	+
ASV_184	ASV_388	0.913497	undirected	+
ASV_267	ASV_388	0.766635	undirected	+
ASV_434	ASV_388	0.972808	undirected	+
ASV_203	ASV_388	0.690658	undirected	+
ASV_290	ASV_388	0.752487	undirected	+
ASV_366	ASV_388	0.837772	undirected	+
ASV_320	ASV_388	0.947682	undirected	+
ASV_245	ASV_388	0.98766	undirected	+
ASV_535	ASV_388	0.98766	undirected	+
ASV_274	ASV_388	0.705813	undirected	+
ASV_470	ASV_388	0.98766	undirected	+
ASV_556	ASV_388	0.987009	undirected	+
ASV_691	ASV_388	0.893998	undirected	+
ASV_742	ASV_388	0.98766	undirected	+
ASV_873	ASV_388	0.634181	undirected	+
ASV_548	ASV_388	0.971885	undirected	+
ASV_578	ASV_388	0.981296	undirected	+
ASV_784	ASV_388	0.972463	undirected	+
ASV_840	ASV_388	0.87174	undirected	+
ASV_849	ASV_388	0.950318	undirected	+
ASV_933	ASV_388	0.866249	undirected	+
ASV_804	ASV_388	0.98766	undirected	+
ASV_535	ASV_245	1	undirected	+
ASV_274	ASV_245	0.71778	undirected	+
ASV_470	ASV_245	1	undirected	+
ASV_556	ASV_245	0.999451	undirected	+
ASV_691	ASV_245	0.907075	undirected	+
ASV_742	ASV_245	1	undirected	+
ASV_873	ASV_245	0.64463	undirected	+
ASV_548	ASV_245	0.984844	undirected	+
ASV_578	ASV_245	0.99392	undirected	+
ASV_784	ASV_245	0.98518	undirected	+
ASV_840	ASV_245	0.884176	undirected	+
ASV_849	ASV_245	0.963419	undirected	+
ASV_933	ASV_245	0.814756	undirected	+
ASV_804	ASV_245	1	undirected	+
ASV_274	ASV_535	0.71778	undirected	+
ASV_470	ASV_535	1	undirected	+
ASV_556	ASV_535	0.999451	undirected	+
ASV_691	ASV_535	0.907075	undirected	+
ASV_742	ASV_535	1	undirected	+
ASV_873	ASV_535	0.64463	undirected	+
ASV_548	ASV_535	0.984844	undirected	+
ASV_578	ASV_535	0.99392	undirected	+
ASV_784	ASV_535	0.98518	undirected	+
ASV_840	ASV_535	0.884176	undirected	+
ASV_849	ASV_535	0.963419	undirected	+
ASV_933	ASV_535	0.814756	undirected	+
ASV_804	ASV_535	1	undirected	+
ASV_556	ASV_470	0.999451	undirected	+
ASV_691	ASV_470	0.907075	undirected	+
ASV_742	ASV_470	1	undirected	+
ASV_873	ASV_470	0.64463	undirected	+
ASV_548	ASV_470	0.984844	undirected	+
ASV_578	ASV_470	0.99392	undirected	+
ASV_784	ASV_470	0.98518	undirected	+
ASV_840	ASV_470	0.884176	undirected	+
ASV_849	ASV_470	0.963419	undirected	+
ASV_933	ASV_470	0.814756	undirected	+
ASV_804	ASV_470	1	undirected	+
ASV_691	ASV_556	0.906179	undirected	+
ASV_742	ASV_556	0.999451	undirected	+
ASV_873	ASV_556	0.643749	undirected	+
ASV_548	ASV_556	0.984133	undirected	+
ASV_578	ASV_556	0.993299	undirected	+
ASV_784	ASV_556	0.984521	undirected	+
ASV_840	ASV_556	0.883368	undirected	+
ASV_849	ASV_556	0.962634	undirected	+
ASV_933	ASV_556	0.813737	undirected	+
ASV_804	ASV_556	0.999451	undirected	+
ASV_873	ASV_742	0.64463	undirected	+
ASV_548	ASV_742	0.984844	undirected	+
ASV_578	ASV_742	0.99392	undirected	+
ASV_784	ASV_742	0.98518	undirected	+
ASV_840	ASV_742	0.884176	undirected	+
ASV_849	ASV_742	0.963419	undirected	+
ASV_933	ASV_742	0.814756	undirected	+
ASV_804	ASV_742	1	undirected	+
ASV_578	ASV_548	0.97829	undirected	+
ASV_784	ASV_548	0.989274	undirected	+
ASV_840	ASV_548	0.868371	undirected	+
ASV_849	ASV_548	0.946906	undirected	+
ASV_933	ASV_548	0.798144	undirected	+
ASV_804	ASV_548	0.984844	undirected	+
ASV_245	ASV_320	0.960832	undirected	+
ASV_535	ASV_320	0.960832	undirected	+
ASV_274	ASV_320	0.681802	undirected	+
ASV_470	ASV_320	0.960832	undirected	+
ASV_556	ASV_320	0.960031	undirected	+
ASV_691	ASV_320	0.866783	undirected	+
ASV_742	ASV_320	0.960832	undirected	+
ASV_873	ASV_320	0.613073	undirected	+
ASV_548	ASV_320	0.944231	undirected	+
ASV_578	ASV_320	0.954082	undirected	+
ASV_784	ASV_320	0.945176	undirected	+
ASV_840	ASV_320	0.845689	undirected	+
ASV_849	ASV_320	0.922619	undirected	+
ASV_933	ASV_320	0.776009	undirected	+
ASV_804	ASV_320	0.960832	undirected	+
ASV_742	ASV_691	0.907075	undirected	+
ASV_548	ASV_691	0.890356	undirected	+
ASV_578	ASV_691	0.900236	undirected	+
ASV_784	ASV_691	0.891569	undirected	+
ASV_840	ASV_691	0.796396	undirected	+
ASV_849	ASV_691	0.869427	undirected	+
ASV_933	ASV_691	0.729084	undirected	+
ASV_804	ASV_691	0.907075	undirected	+
ASV_267	ASV_184	0.711846	undirected	+
ASV_434	ASV_184	0.910546	undirected	+
ASV_203	ASV_184	0.643014	undirected	+
ASV_290	ASV_184	0.697971	undirected	+
ASV_366	ASV_184	0.77881	undirected	+
ASV_320	ASV_184	0.885158	undirected	+
ASV_245	ASV_184	0.927205	undirected	+
ASV_535	ASV_184	0.927205	undirected	+
ASV_274	ASV_184	0.651744	undirected	+
ASV_470	ASV_184	0.927205	undirected	+
ASV_556	ASV_184	0.926217	undirected	+
ASV_691	ASV_184	0.874197	undirected	+
ASV_742	ASV_184	0.927205	undirected	+
ASV_548	ASV_184	0.909579	undirected	+
ASV_578	ASV_184	0.919975	undirected	+
ASV_784	ASV_184	0.910982	undirected	+
ASV_840	ASV_184	0.951144	undirected	+
ASV_849	ASV_184	0.887915	undirected	+
ASV_933	ASV_184	0.743464	undirected	+
ASV_804	ASV_184	0.927205	undirected	+
ASV_804	ASV_933	0.814756	undirected	+
ASV_815	ASV_933	0.800972	undirected	+
ASV_263	ASV_144	0.902911	undirected	+
ASV_291	ASV_144	0.892338	undirected	+
ASV_388	ASV_144	0.887772	undirected	+
ASV_184	ASV_144	0.861153	undirected	+
ASV_267	ASV_144	0.805636	undirected	+
ASV_434	ASV_144	0.883965	undirected	+
ASV_203	ASV_144	0.638504	undirected	+
ASV_290	ASV_144	0.683799	undirected	+
ASV_366	ASV_144	0.801692	undirected	+
ASV_320	ASV_144	0.857438	undirected	+
ASV_245	ASV_144	0.902911	undirected	+
ASV_535	ASV_144	0.902911	undirected	+
ASV_274	ASV_144	0.652714	undirected	+
ASV_470	ASV_144	0.902911	undirected	+
ASV_556	ASV_144	0.90157	undirected	+
ASV_691	ASV_144	0.804278	undirected	+
ASV_742	ASV_144	0.902911	undirected	+
ASV_548	ASV_144	0.904163	undirected	+
ASV_578	ASV_144	0.894612	undirected	+
ASV_784	ASV_144	0.917198	undirected	+
ASV_840	ASV_144	0.830741	undirected	+
ASV_849	ASV_144	0.860404	undirected	+
ASV_933	ASV_144	0.714516	undirected	+
ASV_804	ASV_144	0.902911	undirected	+
ASV_320	ASV_366	0.811595	undirected	+
ASV_245	ASV_366	0.850466	undirected	+
ASV_535	ASV_366	0.850466	undirected	+
ASV_470	ASV_366	0.850466	undirected	+
ASV_556	ASV_366	0.849534	undirected	+
ASV_691	ASV_366	0.763334	undirected	+
ASV_742	ASV_366	0.850466	undirected	+
ASV_548	ASV_366	0.834108	undirected	+
ASV_578	ASV_366	0.84375	undirected	+
ASV_784	ASV_366	0.835454	undirected	+
ASV_840	ASV_366	0.745404	undirected	+
ASV_849	ASV_366	0.814142	undirected	+
ASV_933	ASV_366	0.681296	undirected	+
ASV_804	ASV_366	0.850466	undirected	+
ASV_768	ASV_366	0.742955	undirected	+
ASV_482	ASV_441	0.673226	undirected	+
ASV_795	ASV_441	0.89337	undirected	+
ASV_461	ASV_441	0.684242	undirected	+
ASV_223	ASV_441	0.858825	undirected	+
ASV_1897	ASV_441	0.715139	undirected	+
ASV_1955	ASV_441	0.715139	undirected	+
ASV_2012	ASV_441	0.715139	undirected	+
ASV_1274	ASV_441	0.651384	undirected	+
ASV_618	ASV_441	0.802267	undirected	+
ASV_2153	ASV_441	0.715139	undirected	+
ASV_1704	ASV_441	0.709907	undirected	+
ASV_1565	ASV_441	0.707759	undirected	+
ASV_522	ASV_441	0.672883	undirected	+
ASV_1834	ASV_441	0.70727	undirected	+
ASV_727	ASV_441	0.628511	undirected	+
ASV_2123	ASV_441	0.715139	undirected	+
ASV_335	ASV_441	0.684242	undirected	+
ASV_1657	ASV_441	0.666602	undirected	+
ASV_521	ASV_441	0.615913	undirected	+
ASV_2129	ASV_441	0.7137	undirected	+
ASV_2531	ASV_441	0.715139	undirected	+
ASV_627	ASV_441	0.684242	undirected	+
ASV_500	ASV_441	0.684242	undirected	+
ASV_1190	ASV_441	0.903868	undirected	+
ASV_445	ASV_441	0.664939	undirected	+
ASV_735	ASV_441	0.674757	undirected	+
ASV_787	ASV_441	0.684242	undirected	+
ASV_734	ASV_441	0.684242	undirected	+
ASV_900	ASV_441	0.632369	undirected	+
ASV_883	ASV_441	0.684242	undirected	+
ASV_212	ASV_175	0.877416	undirected	+
ASV_237	ASV_175	0.619128	undirected	+
ASV_196	ASV_175	0.926189	undirected	+
ASV_239	ASV_175	0.886734	undirected	+
ASV_210	ASV_175	0.673676	undirected	+
ASV_249	ASV_175	0.967209	undirected	+
ASV_242	ASV_175	0.99866	undirected	+
ASV_271	ASV_175	0.99866	undirected	+
ASV_290	ASV_175	0.623059	undirected	+
ASV_441	ASV_175	0.682539	undirected	+
ASV_482	ASV_175	0.985919	undirected	+
ASV_461	ASV_175	0.99866	undirected	+
ASV_408	ASV_175	0.7168	undirected	+
ASV_480	ASV_175	0.710874	undirected	+
ASV_436	ASV_175	0.752838	undirected	+
ASV_610	ASV_175	0.630026	undirected	+
ASV_375	ASV_175	0.683042	undirected	+
ASV_651	ASV_175	0.677005	undirected	+
ASV_550	ASV_175	0.647986	undirected	+
ASV_460	ASV_175	0.607507	undirected	+
ASV_471	ASV_175	0.678148	undirected	+
ASV_522	ASV_175	0.986559	undirected	+
ASV_403	ASV_175	0.789575	undirected	+
ASV_727	ASV_175	0.925237	undirected	+
ASV_563	ASV_175	0.669488	undirected	+
ASV_335	ASV_175	0.99866	undirected	+
ASV_521	ASV_175	0.907709	undirected	+
ASV_838	ASV_175	0.840414	undirected	+
ASV_627	ASV_175	0.99866	undirected	+
ASV_724	ASV_175	0.800336	undirected	+
ASV_500	ASV_175	0.99866	undirected	+
ASV_622	ASV_175	0.723872	undirected	+
ASV_722	ASV_175	0.742086	undirected	+
ASV_445	ASV_175	0.975027	undirected	+
ASV_735	ASV_175	0.987884	undirected	+
ASV_787	ASV_175	0.99866	undirected	+
ASV_734	ASV_175	0.99866	undirected	+
ASV_789	ASV_175	0.755606	undirected	+
ASV_900	ASV_175	0.930585	undirected	+
ASV_883	ASV_175	0.99866	undirected	+
ASV_242	ASV_249	0.968774	undirected	+
ASV_271	ASV_249	0.968774	undirected	+
ASV_290	ASV_249	0.600794	undirected	+
ASV_441	ASV_249	0.659109	undirected	+
ASV_482	ASV_249	0.955762	undirected	+
ASV_461	ASV_249	0.968774	undirected	+
ASV_408	ASV_249	0.690371	undirected	+
ASV_480	ASV_249	0.68236	undirected	+
ASV_436	ASV_249	0.724827	undirected	+
ASV_610	ASV_249	0.606079	undirected	+
ASV_375	ASV_249	0.659599	undirected	+
ASV_651	ASV_249	0.650371	undirected	+
ASV_550	ASV_249	0.717614	undirected	+
ASV_471	ASV_249	0.654833	undirected	+
ASV_522	ASV_249	0.956161	undirected	+
ASV_403	ASV_249	0.763427	undirected	+
ASV_727	ASV_249	0.896002	undirected	+
ASV_563	ASV_249	0.64598	undirected	+
ASV_335	ASV_249	0.968774	undirected	+
ASV_521	ASV_249	0.878831	undirected	+
ASV_838	ASV_249	0.813042	undirected	+
ASV_627	ASV_249	0.968774	undirected	+
ASV_724	ASV_249	0.884573	undirected	+
ASV_500	ASV_249	0.968774	undirected	+
ASV_730	ASV_249	0.756114	undirected	+
ASV_622	ASV_249	0.697395	undirected	+
ASV_722	ASV_249	0.717124	undirected	+
ASV_445	ASV_249	0.944962	undirected	+
ASV_735	ASV_249	0.957721	undirected	+
ASV_787	ASV_249	0.968774	undirected	+
ASV_734	ASV_249	0.968774	undirected	+
ASV_789	ASV_249	0.72916	undirected	+
ASV_900	ASV_249	0.901246	undirected	+
ASV_883	ASV_249	0.968774	undirected	+
ASV_271	ASV_242	1	undirected	+
ASV_290	ASV_242	0.624843	undirected	+
ASV_441	ASV_242	0.684242	undirected	+
ASV_482	ASV_242	0.987412	undirected	+
ASV_461	ASV_242	1	undirected	+
ASV_408	ASV_242	0.719066	undirected	+
ASV_480	ASV_242	0.713725	undirected	+
ASV_436	ASV_242	0.755285	undirected	+
ASV_610	ASV_242	0.632205	undirected	+
ASV_375	ASV_242	0.684745	undirected	+
ASV_651	ASV_242	0.679584	undirected	+
ASV_550	ASV_242	0.650832	undirected	+
ASV_460	ASV_242	0.609401	undirected	+
ASV_471	ASV_242	0.67985	undirected	+
ASV_522	ASV_242	0.988112	undirected	+
ASV_403	ASV_242	0.791294	undirected	+
ASV_727	ASV_242	0.926884	undirected	+
ASV_563	ASV_242	0.671297	undirected	+
ASV_335	ASV_242	1	undirected	+
ASV_521	ASV_242	0.909376	undirected	+
ASV_838	ASV_242	0.842123	undirected	+
ASV_627	ASV_242	1	undirected	+
ASV_724	ASV_242	0.802621	undirected	+
ASV_500	ASV_242	1	undirected	+
ASV_622	ASV_242	0.726105	undirected	+
ASV_722	ASV_242	0.743803	undirected	+
ASV_445	ASV_242	0.976567	undirected	+
ASV_735	ASV_242	0.989366	undirected	+
ASV_787	ASV_242	1	undirected	+
ASV_734	ASV_242	1	undirected	+
ASV_789	ASV_242	0.757625	undirected	+
ASV_900	ASV_242	0.932224	undirected	+
ASV_883	ASV_242	1	undirected	+
ASV_290	ASV_271	0.624843	undirected	+
ASV_441	ASV_271	0.684242	undirected	+
ASV_482	ASV_271	0.987412	undirected	+
ASV_461	ASV_271	1	undirected	+
ASV_408	ASV_271	0.719066	undirected	+
ASV_480	ASV_271	0.713725	undirected	+
ASV_436	ASV_271	0.755285	undirected	+
ASV_610	ASV_271	0.632205	undirected	+
ASV_375	ASV_271	0.684745	undirected	+
ASV_651	ASV_271	0.679584	undirected	+
ASV_550	ASV_271	0.650832	undirected	+
ASV_460	ASV_271	0.609401	undirected	+
ASV_471	ASV_271	0.67985	undirected	+
[truncated: 9,441 more rows]

## Sheet: Bac_Diseased_Gephi_edgenode
ID	Kingdom	Phylum	Class	Order	Family	Genus	Species	mean	Label
[truncated: 948 more rows]

[truncated: 1 more sheets: Bac_Diseased_node_properties]
