# Supplementary material for: Grapevines escaping trunk diseases in New Zealand vineyards have a distinct microbiome structure
Source: Front Microbiol. 2023 Aug 23;14:1231832. doi: 10.3389/fmicb.2023.1231832 (PMC10482235; doi:10.3389/fmicb.2023.1231832)
Supplement: Supplementary file 1 [file Data_Sheet_1.zip › Supplementary Data 5.xlsx]

## Sheet: Fun_Bac_cooccurrence_properties
	GTD escape	Diseased
num.edges	4089	2093
num.pos.edges	0	0
num.neg.edges	0	0
num.vertices	651	639
connectance	0.0193265	0.0102678
average.degree	12.5622	6.55086
average.path.length	5.08688	5.47777
diameter	13	14
edge.connectivity	0	0
clustering.coefficient	0	0
no.clusters	7	9
centralization.degree	0.0991351	0.0367541
centralization.betweenness	0.13551	0.0784245
centralization.closeness	1.52862	1.5511

## Sheet: Fun_Bac_GTD escape_Gephi_edge
source	target	correlation	direct	cor
fun_ASV_77	bac_ASV_237	0.837141	undirected	+
fun_ASV_33	bac_ASV_237	0.731925	undirected	+
fun_ASV_43	bac_ASV_237	1	undirected	+
fun_ASV_53	bac_ASV_237	0.731925	undirected	+
fun_ASV_48	bac_ASV_237	0.845771	undirected	+
fun_ASV_131	bac_ASV_237	1	undirected	+
fun_ASV_114	bac_ASV_237	0.845771	undirected	+
fun_ASV_73	bac_ASV_237	0.731925	undirected	+
fun_ASV_108	bac_ASV_237	0.731925	undirected	+
fun_ASV_259	bac_ASV_237	0.731925	undirected	+
fun_ASV_154	bac_ASV_237	0.785359	undirected	+
fun_ASV_151	bac_ASV_237	0.731925	undirected	+
fun_ASV_159	bac_ASV_237	0.731925	undirected	+
fun_ASV_176	bac_ASV_237	0.731925	undirected	+
fun_ASV_177	bac_ASV_237	0.731925	undirected	+
fun_ASV_469	bac_ASV_237	0.731925	undirected	+
fun_ASV_268	bac_ASV_237	0.731925	undirected	+
fun_ASV_281	bac_ASV_237	0.989796	undirected	+
fun_ASV_327	bac_ASV_237	0.731925	undirected	+
fun_ASV_353	bac_ASV_237	0.731925	undirected	+
fun_ASV_422	bac_ASV_237	0.731925	undirected	+
fun_ASV_513	bac_ASV_237	0.731925	undirected	+
fun_ASV_77	bac_ASV_177	0.837141	undirected	+
fun_ASV_33	bac_ASV_177	0.731925	undirected	+
fun_ASV_43	bac_ASV_177	1	undirected	+
fun_ASV_53	bac_ASV_177	0.731925	undirected	+
fun_ASV_48	bac_ASV_177	0.845771	undirected	+
fun_ASV_131	bac_ASV_177	1	undirected	+
fun_ASV_114	bac_ASV_177	0.845771	undirected	+
fun_ASV_73	bac_ASV_177	0.731925	undirected	+
fun_ASV_108	bac_ASV_177	0.731925	undirected	+
fun_ASV_259	bac_ASV_177	0.731925	undirected	+
fun_ASV_154	bac_ASV_177	0.785359	undirected	+
fun_ASV_151	bac_ASV_177	0.731925	undirected	+
fun_ASV_159	bac_ASV_177	0.731925	undirected	+
fun_ASV_176	bac_ASV_177	0.731925	undirected	+
fun_ASV_177	bac_ASV_177	0.731925	undirected	+
fun_ASV_469	bac_ASV_177	0.731925	undirected	+
fun_ASV_268	bac_ASV_177	0.731925	undirected	+
fun_ASV_281	bac_ASV_177	0.989796	undirected	+
fun_ASV_327	bac_ASV_177	0.731925	undirected	+
fun_ASV_353	bac_ASV_177	0.731925	undirected	+
fun_ASV_422	bac_ASV_177	0.731925	undirected	+
fun_ASV_513	bac_ASV_177	0.731925	undirected	+
fun_ASV_6	bac_ASV_850	0.731925	undirected	+
fun_ASV_30	bac_ASV_850	0.731925	undirected	+
fun_ASV_77	bac_ASV_850	0.785359	undirected	+
fun_ASV_86	bac_ASV_850	0.716316	undirected	+
fun_ASV_120	bac_ASV_850	0.731925	undirected	+
fun_ASV_124	bac_ASV_850	0.731925	undirected	+
fun_ASV_116	bac_ASV_850	0.731925	undirected	+
fun_ASV_89	bac_ASV_850	1	undirected	+
fun_ASV_106	bac_ASV_850	0.731925	undirected	+
fun_ASV_153	bac_ASV_850	1	undirected	+
fun_ASV_141	bac_ASV_850	1	undirected	+
fun_ASV_140	bac_ASV_850	0.731925	undirected	+
fun_ASV_206	bac_ASV_850	0.731925	undirected	+
fun_ASV_264	bac_ASV_850	0.731925	undirected	+
fun_ASV_375	bac_ASV_850	0.731925	undirected	+
fun_ASV_391	bac_ASV_850	0.731925	undirected	+
fun_ASV_445	bac_ASV_850	0.731925	undirected	+
fun_ASV_557	bac_ASV_850	0.731925	undirected	+
fun_ASV_558	bac_ASV_850	0.731925	undirected	+
fun_ASV_642	bac_ASV_850	0.731925	undirected	+
fun_ASV_6	bac_ASV_376	0.731925	undirected	+
fun_ASV_30	bac_ASV_376	0.731925	undirected	+
fun_ASV_77	bac_ASV_376	0.785359	undirected	+
fun_ASV_86	bac_ASV_376	0.716316	undirected	+
fun_ASV_120	bac_ASV_376	0.731925	undirected	+
fun_ASV_124	bac_ASV_376	0.731925	undirected	+
fun_ASV_116	bac_ASV_376	0.731925	undirected	+
fun_ASV_89	bac_ASV_376	1	undirected	+
fun_ASV_106	bac_ASV_376	0.731925	undirected	+
fun_ASV_153	bac_ASV_376	1	undirected	+
fun_ASV_141	bac_ASV_376	1	undirected	+
fun_ASV_140	bac_ASV_376	0.731925	undirected	+
fun_ASV_206	bac_ASV_376	0.731925	undirected	+
fun_ASV_264	bac_ASV_376	0.731925	undirected	+
fun_ASV_375	bac_ASV_376	0.731925	undirected	+
fun_ASV_391	bac_ASV_376	0.731925	undirected	+
fun_ASV_445	bac_ASV_376	0.731925	undirected	+
fun_ASV_557	bac_ASV_376	0.731925	undirected	+
fun_ASV_558	bac_ASV_376	0.731925	undirected	+
fun_ASV_642	bac_ASV_376	0.731925	undirected	+
fun_ASV_6	bac_ASV_343	0.731925	undirected	+
fun_ASV_30	bac_ASV_343	0.731925	undirected	+
fun_ASV_77	bac_ASV_343	0.785359	undirected	+
fun_ASV_86	bac_ASV_343	0.716316	undirected	+
fun_ASV_120	bac_ASV_343	0.731925	undirected	+
fun_ASV_124	bac_ASV_343	0.731925	undirected	+
fun_ASV_116	bac_ASV_343	0.731925	undirected	+
fun_ASV_89	bac_ASV_343	1	undirected	+
fun_ASV_106	bac_ASV_343	0.731925	undirected	+
fun_ASV_153	bac_ASV_343	1	undirected	+
fun_ASV_141	bac_ASV_343	1	undirected	+
fun_ASV_140	bac_ASV_343	0.731925	undirected	+
fun_ASV_206	bac_ASV_343	0.731925	undirected	+
fun_ASV_264	bac_ASV_343	0.731925	undirected	+
fun_ASV_375	bac_ASV_343	0.731925	undirected	+
fun_ASV_391	bac_ASV_343	0.731925	undirected	+
fun_ASV_445	bac_ASV_343	0.731925	undirected	+
fun_ASV_557	bac_ASV_343	0.731925	undirected	+
fun_ASV_558	bac_ASV_343	0.731925	undirected	+
fun_ASV_642	bac_ASV_343	0.731925	undirected	+
fun_ASV_6	bac_ASV_597	0.731925	undirected	+
fun_ASV_30	bac_ASV_597	0.731925	undirected	+
fun_ASV_77	bac_ASV_597	0.785359	undirected	+
fun_ASV_86	bac_ASV_597	0.716316	undirected	+
fun_ASV_120	bac_ASV_597	0.731925	undirected	+
fun_ASV_124	bac_ASV_597	0.731925	undirected	+
fun_ASV_116	bac_ASV_597	0.731925	undirected	+
fun_ASV_89	bac_ASV_597	1	undirected	+
fun_ASV_106	bac_ASV_597	0.731925	undirected	+
fun_ASV_153	bac_ASV_597	1	undirected	+
fun_ASV_141	bac_ASV_597	1	undirected	+
fun_ASV_140	bac_ASV_597	0.731925	undirected	+
fun_ASV_206	bac_ASV_597	0.731925	undirected	+
fun_ASV_264	bac_ASV_597	0.731925	undirected	+
fun_ASV_375	bac_ASV_597	0.731925	undirected	+
fun_ASV_391	bac_ASV_597	0.731925	undirected	+
fun_ASV_445	bac_ASV_597	0.731925	undirected	+
fun_ASV_557	bac_ASV_597	0.731925	undirected	+
fun_ASV_558	bac_ASV_597	0.731925	undirected	+
fun_ASV_642	bac_ASV_597	0.731925	undirected	+
fun_ASV_6	bac_ASV_521	0.731925	undirected	+
fun_ASV_30	bac_ASV_521	0.731925	undirected	+
fun_ASV_77	bac_ASV_521	0.785359	undirected	+
fun_ASV_86	bac_ASV_521	0.716316	undirected	+
fun_ASV_120	bac_ASV_521	0.731925	undirected	+
fun_ASV_124	bac_ASV_521	0.731925	undirected	+
fun_ASV_116	bac_ASV_521	0.731925	undirected	+
fun_ASV_89	bac_ASV_521	1	undirected	+
fun_ASV_106	bac_ASV_521	0.731925	undirected	+
fun_ASV_153	bac_ASV_521	1	undirected	+
fun_ASV_141	bac_ASV_521	1	undirected	+
fun_ASV_140	bac_ASV_521	0.731925	undirected	+
fun_ASV_206	bac_ASV_521	0.731925	undirected	+
fun_ASV_264	bac_ASV_521	0.731925	undirected	+
fun_ASV_375	bac_ASV_521	0.731925	undirected	+
fun_ASV_391	bac_ASV_521	0.731925	undirected	+
fun_ASV_445	bac_ASV_521	0.731925	undirected	+
fun_ASV_557	bac_ASV_521	0.731925	undirected	+
fun_ASV_558	bac_ASV_521	0.731925	undirected	+
fun_ASV_642	bac_ASV_521	0.731925	undirected	+
fun_ASV_6	bac_ASV_527	0.731925	undirected	+
fun_ASV_30	bac_ASV_527	0.731925	undirected	+
fun_ASV_77	bac_ASV_527	0.785359	undirected	+
fun_ASV_86	bac_ASV_527	0.716316	undirected	+
fun_ASV_120	bac_ASV_527	0.731925	undirected	+
fun_ASV_124	bac_ASV_527	0.731925	undirected	+
fun_ASV_116	bac_ASV_527	0.731925	undirected	+
fun_ASV_89	bac_ASV_527	1	undirected	+
fun_ASV_106	bac_ASV_527	0.731925	undirected	+
fun_ASV_153	bac_ASV_527	1	undirected	+
fun_ASV_141	bac_ASV_527	1	undirected	+
fun_ASV_140	bac_ASV_527	0.731925	undirected	+
fun_ASV_206	bac_ASV_527	0.731925	undirected	+
fun_ASV_264	bac_ASV_527	0.731925	undirected	+
fun_ASV_375	bac_ASV_527	0.731925	undirected	+
fun_ASV_391	bac_ASV_527	0.731925	undirected	+
fun_ASV_445	bac_ASV_527	0.731925	undirected	+
fun_ASV_557	bac_ASV_527	0.731925	undirected	+
fun_ASV_558	bac_ASV_527	0.731925	undirected	+
fun_ASV_642	bac_ASV_527	0.731925	undirected	+
fun_ASV_6	bac_ASV_724	0.731925	undirected	+
fun_ASV_30	bac_ASV_724	0.731925	undirected	+
fun_ASV_77	bac_ASV_724	0.785359	undirected	+
fun_ASV_86	bac_ASV_724	0.716316	undirected	+
fun_ASV_120	bac_ASV_724	0.731925	undirected	+
fun_ASV_124	bac_ASV_724	0.731925	undirected	+
fun_ASV_116	bac_ASV_724	0.731925	undirected	+
fun_ASV_89	bac_ASV_724	1	undirected	+
fun_ASV_106	bac_ASV_724	0.731925	undirected	+
fun_ASV_153	bac_ASV_724	1	undirected	+
fun_ASV_141	bac_ASV_724	1	undirected	+
fun_ASV_140	bac_ASV_724	0.731925	undirected	+
fun_ASV_206	bac_ASV_724	0.731925	undirected	+
fun_ASV_264	bac_ASV_724	0.731925	undirected	+
fun_ASV_375	bac_ASV_724	0.731925	undirected	+
fun_ASV_391	bac_ASV_724	0.731925	undirected	+
fun_ASV_445	bac_ASV_724	0.731925	undirected	+
fun_ASV_557	bac_ASV_724	0.731925	undirected	+
fun_ASV_558	bac_ASV_724	0.731925	undirected	+
fun_ASV_642	bac_ASV_724	0.731925	undirected	+
fun_ASV_77	bac_ASV_96	0.768098	undirected	+
fun_ASV_58	bac_ASV_96	0.716316	undirected	+
fun_ASV_91	bac_ASV_96	0.731925	undirected	+
fun_ASV_115	bac_ASV_96	0.731925	undirected	+
fun_ASV_89	bac_ASV_96	0.989796	undirected	+
fun_ASV_153	bac_ASV_96	0.989796	undirected	+
fun_ASV_141	bac_ASV_96	0.989796	undirected	+
fun_ASV_200	bac_ASV_96	0.731925	undirected	+
fun_ASV_154	bac_ASV_96	0.716316	undirected	+
fun_ASV_297	bac_ASV_96	0.731925	undirected	+
fun_ASV_434	bac_ASV_96	0.731925	undirected	+
fun_ASV_718	bac_ASV_96	0.731925	undirected	+
fun_ASV_77	bac_ASV_113	0.768098	undirected	+
fun_ASV_58	bac_ASV_113	0.716316	undirected	+
fun_ASV_91	bac_ASV_113	0.731925	undirected	+
fun_ASV_115	bac_ASV_113	0.731925	undirected	+
fun_ASV_89	bac_ASV_113	0.989796	undirected	+
fun_ASV_153	bac_ASV_113	0.989796	undirected	+
fun_ASV_141	bac_ASV_113	0.989796	undirected	+
fun_ASV_200	bac_ASV_113	0.731925	undirected	+
fun_ASV_154	bac_ASV_113	0.716316	undirected	+
fun_ASV_297	bac_ASV_113	0.731925	undirected	+
fun_ASV_434	bac_ASV_113	0.731925	undirected	+
fun_ASV_718	bac_ASV_113	0.731925	undirected	+
fun_ASV_77	bac_ASV_192	0.768098	undirected	+
fun_ASV_58	bac_ASV_192	0.716316	undirected	+
fun_ASV_91	bac_ASV_192	0.731925	undirected	+
fun_ASV_115	bac_ASV_192	0.731925	undirected	+
fun_ASV_89	bac_ASV_192	0.989796	undirected	+
fun_ASV_153	bac_ASV_192	0.989796	undirected	+
fun_ASV_141	bac_ASV_192	0.989796	undirected	+
fun_ASV_200	bac_ASV_192	0.731925	undirected	+
fun_ASV_154	bac_ASV_192	0.716316	undirected	+
fun_ASV_297	bac_ASV_192	0.731925	undirected	+
fun_ASV_434	bac_ASV_192	0.731925	undirected	+
fun_ASV_718	bac_ASV_192	0.731925	undirected	+
fun_ASV_77	bac_ASV_324	0.768098	undirected	+
fun_ASV_58	bac_ASV_324	0.716316	undirected	+
fun_ASV_91	bac_ASV_324	0.731925	undirected	+
fun_ASV_115	bac_ASV_324	0.731925	undirected	+
fun_ASV_89	bac_ASV_324	0.989796	undirected	+
fun_ASV_153	bac_ASV_324	0.989796	undirected	+
fun_ASV_141	bac_ASV_324	0.989796	undirected	+
fun_ASV_200	bac_ASV_324	0.731925	undirected	+
fun_ASV_154	bac_ASV_324	0.716316	undirected	+
fun_ASV_297	bac_ASV_324	0.731925	undirected	+
fun_ASV_434	bac_ASV_324	0.731925	undirected	+
fun_ASV_718	bac_ASV_324	0.731925	undirected	+
fun_ASV_77	bac_ASV_242	0.768098	undirected	+
fun_ASV_58	bac_ASV_242	0.716316	undirected	+
fun_ASV_91	bac_ASV_242	0.731925	undirected	+
fun_ASV_115	bac_ASV_242	0.731925	undirected	+
fun_ASV_89	bac_ASV_242	0.989796	undirected	+
fun_ASV_153	bac_ASV_242	0.989796	undirected	+
fun_ASV_141	bac_ASV_242	0.989796	undirected	+
fun_ASV_200	bac_ASV_242	0.731925	undirected	+
fun_ASV_154	bac_ASV_242	0.716316	undirected	+
fun_ASV_297	bac_ASV_242	0.731925	undirected	+
fun_ASV_434	bac_ASV_242	0.731925	undirected	+
fun_ASV_718	bac_ASV_242	0.731925	undirected	+
fun_ASV_77	bac_ASV_373	0.768098	undirected	+
fun_ASV_58	bac_ASV_373	0.716316	undirected	+
fun_ASV_91	bac_ASV_373	0.731925	undirected	+
fun_ASV_115	bac_ASV_373	0.731925	undirected	+
fun_ASV_89	bac_ASV_373	0.989796	undirected	+
fun_ASV_153	bac_ASV_373	0.989796	undirected	+
fun_ASV_141	bac_ASV_373	0.989796	undirected	+
fun_ASV_200	bac_ASV_373	0.731925	undirected	+
fun_ASV_154	bac_ASV_373	0.716316	undirected	+
fun_ASV_297	bac_ASV_373	0.731925	undirected	+
fun_ASV_434	bac_ASV_373	0.731925	undirected	+
fun_ASV_718	bac_ASV_373	0.731925	undirected	+
fun_ASV_77	bac_ASV_457	0.768098	undirected	+
fun_ASV_58	bac_ASV_457	0.716316	undirected	+
fun_ASV_91	bac_ASV_457	0.731925	undirected	+
fun_ASV_115	bac_ASV_457	0.731925	undirected	+
fun_ASV_89	bac_ASV_457	0.989796	undirected	+
fun_ASV_153	bac_ASV_457	0.989796	undirected	+
fun_ASV_141	bac_ASV_457	0.989796	undirected	+
fun_ASV_200	bac_ASV_457	0.731925	undirected	+
fun_ASV_154	bac_ASV_457	0.716316	undirected	+
fun_ASV_297	bac_ASV_457	0.731925	undirected	+
fun_ASV_434	bac_ASV_457	0.731925	undirected	+
fun_ASV_718	bac_ASV_457	0.731925	undirected	+
fun_ASV_77	bac_ASV_788	0.768098	undirected	+
fun_ASV_58	bac_ASV_788	0.716316	undirected	+
fun_ASV_91	bac_ASV_788	0.731925	undirected	+
fun_ASV_115	bac_ASV_788	0.731925	undirected	+
fun_ASV_89	bac_ASV_788	0.989796	undirected	+
fun_ASV_153	bac_ASV_788	0.989796	undirected	+
fun_ASV_141	bac_ASV_788	0.989796	undirected	+
fun_ASV_200	bac_ASV_788	0.731925	undirected	+
fun_ASV_154	bac_ASV_788	0.716316	undirected	+
fun_ASV_297	bac_ASV_788	0.731925	undirected	+
fun_ASV_434	bac_ASV_788	0.731925	undirected	+
fun_ASV_718	bac_ASV_788	0.731925	undirected	+
fun_ASV_77	bac_ASV_539	0.768098	undirected	+
fun_ASV_58	bac_ASV_539	0.716316	undirected	+
fun_ASV_91	bac_ASV_539	0.731925	undirected	+
fun_ASV_115	bac_ASV_539	0.731925	undirected	+
fun_ASV_89	bac_ASV_539	0.989796	undirected	+
fun_ASV_153	bac_ASV_539	0.989796	undirected	+
fun_ASV_141	bac_ASV_539	0.989796	undirected	+
fun_ASV_200	bac_ASV_539	0.731925	undirected	+
fun_ASV_154	bac_ASV_539	0.716316	undirected	+
fun_ASV_297	bac_ASV_539	0.731925	undirected	+
fun_ASV_434	bac_ASV_539	0.731925	undirected	+
fun_ASV_718	bac_ASV_539	0.731925	undirected	+
fun_ASV_77	bac_ASV_500	0.768098	undirected	+
fun_ASV_58	bac_ASV_500	0.716316	undirected	+
fun_ASV_91	bac_ASV_500	0.731925	undirected	+
fun_ASV_115	bac_ASV_500	0.731925	undirected	+
fun_ASV_89	bac_ASV_500	0.989796	undirected	+
fun_ASV_153	bac_ASV_500	0.989796	undirected	+
fun_ASV_141	bac_ASV_500	0.989796	undirected	+
fun_ASV_200	bac_ASV_500	0.731925	undirected	+
fun_ASV_154	bac_ASV_500	0.716316	undirected	+
fun_ASV_297	bac_ASV_500	0.731925	undirected	+
fun_ASV_434	bac_ASV_500	0.731925	undirected	+
fun_ASV_718	bac_ASV_500	0.731925	undirected	+
fun_ASV_77	bac_ASV_552	0.768098	undirected	+
fun_ASV_58	bac_ASV_552	0.716316	undirected	+
fun_ASV_91	bac_ASV_552	0.731925	undirected	+
fun_ASV_115	bac_ASV_552	0.731925	undirected	+
fun_ASV_89	bac_ASV_552	0.989796	undirected	+
fun_ASV_153	bac_ASV_552	0.989796	undirected	+
fun_ASV_141	bac_ASV_552	0.989796	undirected	+
fun_ASV_200	bac_ASV_552	0.731925	undirected	+
fun_ASV_154	bac_ASV_552	0.716316	undirected	+
fun_ASV_297	bac_ASV_552	0.731925	undirected	+
fun_ASV_434	bac_ASV_552	0.731925	undirected	+
fun_ASV_718	bac_ASV_552	0.731925	undirected	+
fun_ASV_77	bac_ASV_408	0.992701	undirected	+
fun_ASV_40	bac_ASV_408	0.82679	undirected	+
fun_ASV_43	bac_ASV_408	0.845771	undirected	+
fun_ASV_131	bac_ASV_408	0.845771	undirected	+
fun_ASV_89	bac_ASV_408	0.716316	undirected	+
fun_ASV_153	bac_ASV_408	0.716316	undirected	+
fun_ASV_141	bac_ASV_408	0.716316	undirected	+
fun_ASV_154	bac_ASV_408	0.992701	undirected	+
fun_ASV_173	bac_ASV_408	0.805973	undirected	+
fun_ASV_281	bac_ASV_408	0.837141	undirected	+
fun_ASV_278	bac_ASV_408	0.785359	undirected	+
fun_ASV_66	bac_ASV_350	0.716316	undirected	+
fun_ASV_139	bac_ASV_350	0.716316	undirected	+
fun_ASV_91	bac_ASV_350	0.731925	undirected	+
fun_ASV_115	bac_ASV_350	0.731925	undirected	+
fun_ASV_175	bac_ASV_350	0.751509	undirected	+
fun_ASV_200	bac_ASV_350	0.731925	undirected	+
fun_ASV_297	bac_ASV_350	0.731925	undirected	+
fun_ASV_434	bac_ASV_350	0.731925	undirected	+
fun_ASV_718	bac_ASV_350	0.731925	undirected	+
fun_ASV_47	bac_ASV_599	0.768098	undirected	+
fun_ASV_66	bac_ASV_599	0.837141	undirected	+
fun_ASV_91	bac_ASV_599	0.731925	undirected	+
fun_ASV_115	bac_ASV_599	0.731925	undirected	+
fun_ASV_200	bac_ASV_599	0.731925	undirected	+
fun_ASV_297	bac_ASV_599	0.731925	undirected	+
fun_ASV_434	bac_ASV_599	0.731925	undirected	+
fun_ASV_718	bac_ASV_599	0.731925	undirected	+
fun_ASV_139	bac_ASV_258	0.837141	undirected	+
fun_ASV_91	bac_ASV_258	0.731925	undirected	+
fun_ASV_115	bac_ASV_258	0.731925	undirected	+
fun_ASV_200	bac_ASV_258	0.731925	undirected	+
fun_ASV_297	bac_ASV_258	0.731925	undirected	+
fun_ASV_434	bac_ASV_258	0.731925	undirected	+
fun_ASV_718	bac_ASV_258	0.731925	undirected	+
fun_ASV_139	bac_ASV_717	0.837141	undirected	+
fun_ASV_91	bac_ASV_717	0.731925	undirected	+
fun_ASV_115	bac_ASV_717	0.731925	undirected	+
fun_ASV_200	bac_ASV_717	0.731925	undirected	+
fun_ASV_297	bac_ASV_717	0.731925	undirected	+
fun_ASV_434	bac_ASV_717	0.731925	undirected	+
fun_ASV_718	bac_ASV_717	0.731925	undirected	+
fun_ASV_91	bac_ASV_682	0.731925	undirected	+
fun_ASV_60	bac_ASV_682	0.785359	undirected	+
fun_ASV_115	bac_ASV_682	0.731925	undirected	+
fun_ASV_200	bac_ASV_682	0.731925	undirected	+
fun_ASV_297	bac_ASV_682	0.731925	undirected	+
fun_ASV_434	bac_ASV_682	0.731925	undirected	+
fun_ASV_718	bac_ASV_682	0.731925	undirected	+
fun_ASV_91	bac_ASV_48	1	undirected	+
fun_ASV_115	bac_ASV_48	1	undirected	+
fun_ASV_200	bac_ASV_48	1	undirected	+
fun_ASV_297	bac_ASV_48	1	undirected	+
fun_ASV_434	bac_ASV_48	1	undirected	+
fun_ASV_718	bac_ASV_48	1	undirected	+
fun_ASV_55	bac_ASV_63	0.724148	undirected	+
fun_ASV_48	bac_ASV_63	0.723441	undirected	+
fun_ASV_60	bac_ASV_63	0.808552	undirected	+
fun_ASV_114	bac_ASV_63	0.723441	undirected	+
fun_ASV_181	bac_ASV_63	0.723441	undirected	+
fun_ASV_173	bac_ASV_63	0.878654	undirected	+
fun_ASV_14	bac_ASV_83	0.741679	undirected	+
fun_ASV_89	bac_ASV_83	0.768098	undirected	+
fun_ASV_137	bac_ASV_83	0.716316	undirected	+
fun_ASV_153	bac_ASV_83	0.768098	undirected	+
fun_ASV_141	bac_ASV_83	0.768098	undirected	+
fun_ASV_173	bac_ASV_83	0.730618	undirected	+
fun_ASV_14	bac_ASV_193	0.741679	undirected	+
fun_ASV_89	bac_ASV_193	0.768098	undirected	+
fun_ASV_137	bac_ASV_193	0.716316	undirected	+
fun_ASV_153	bac_ASV_193	0.768098	undirected	+
fun_ASV_141	bac_ASV_193	0.768098	undirected	+
fun_ASV_173	bac_ASV_193	0.730618	undirected	+
fun_ASV_14	bac_ASV_151	0.741679	undirected	+
fun_ASV_89	bac_ASV_151	0.768098	undirected	+
fun_ASV_137	bac_ASV_151	0.716316	undirected	+
fun_ASV_153	bac_ASV_151	0.768098	undirected	+
fun_ASV_141	bac_ASV_151	0.768098	undirected	+
fun_ASV_173	bac_ASV_151	0.730618	undirected	+
fun_ASV_91	bac_ASV_204	1	undirected	+
fun_ASV_115	bac_ASV_204	1	undirected	+
fun_ASV_200	bac_ASV_204	1	undirected	+
fun_ASV_297	bac_ASV_204	1	undirected	+
fun_ASV_434	bac_ASV_204	1	undirected	+
fun_ASV_718	bac_ASV_204	1	undirected	+
fun_ASV_91	bac_ASV_287	1	undirected	+
fun_ASV_115	bac_ASV_287	1	undirected	+
fun_ASV_200	bac_ASV_287	1	undirected	+
fun_ASV_297	bac_ASV_287	1	undirected	+
fun_ASV_434	bac_ASV_287	1	undirected	+
fun_ASV_718	bac_ASV_287	1	undirected	+
fun_ASV_91	bac_ASV_147	1	undirected	+
fun_ASV_115	bac_ASV_147	1	undirected	+
fun_ASV_200	bac_ASV_147	1	undirected	+
fun_ASV_297	bac_ASV_147	1	undirected	+
fun_ASV_434	bac_ASV_147	1	undirected	+
fun_ASV_718	bac_ASV_147	1	undirected	+
fun_ASV_14	bac_ASV_288	0.741679	undirected	+
fun_ASV_89	bac_ASV_288	0.768098	undirected	+
fun_ASV_137	bac_ASV_288	0.716316	undirected	+
fun_ASV_153	bac_ASV_288	0.768098	undirected	+
fun_ASV_141	bac_ASV_288	0.768098	undirected	+
fun_ASV_173	bac_ASV_288	0.730618	undirected	+
fun_ASV_91	bac_ASV_310	1	undirected	+
fun_ASV_115	bac_ASV_310	1	undirected	+
fun_ASV_200	bac_ASV_310	1	undirected	+
fun_ASV_297	bac_ASV_310	1	undirected	+
fun_ASV_434	bac_ASV_310	1	undirected	+
fun_ASV_718	bac_ASV_310	1	undirected	+
fun_ASV_91	bac_ASV_232	1	undirected	+
fun_ASV_115	bac_ASV_232	1	undirected	+
fun_ASV_200	bac_ASV_232	1	undirected	+
fun_ASV_297	bac_ASV_232	1	undirected	+
fun_ASV_434	bac_ASV_232	1	undirected	+
fun_ASV_718	bac_ASV_232	1	undirected	+
fun_ASV_14	bac_ASV_253	0.7356	undirected	+
fun_ASV_89	bac_ASV_253	0.845771	undirected	+
fun_ASV_137	bac_ASV_253	0.768098	undirected	+
fun_ASV_153	bac_ASV_253	0.845771	undirected	+
fun_ASV_141	bac_ASV_253	0.845771	undirected	+
fun_ASV_173	bac_ASV_253	0.730618	undirected	+
fun_ASV_14	bac_ASV_389	0.741679	undirected	+
fun_ASV_89	bac_ASV_389	0.768098	undirected	+
fun_ASV_137	bac_ASV_389	0.716316	undirected	+
fun_ASV_153	bac_ASV_389	0.768098	undirected	+
fun_ASV_141	bac_ASV_389	0.768098	undirected	+
fun_ASV_173	bac_ASV_389	0.730618	undirected	+
fun_ASV_91	bac_ASV_185	1	undirected	+
fun_ASV_115	bac_ASV_185	1	undirected	+
fun_ASV_200	bac_ASV_185	1	undirected	+
fun_ASV_297	bac_ASV_185	1	undirected	+
fun_ASV_434	bac_ASV_185	1	undirected	+
fun_ASV_718	bac_ASV_185	1	undirected	+
fun_ASV_14	bac_ASV_301	0.741679	undirected	+
fun_ASV_89	bac_ASV_301	0.768098	undirected	+
fun_ASV_137	bac_ASV_301	0.716316	undirected	+
fun_ASV_153	bac_ASV_301	0.768098	undirected	+
fun_ASV_141	bac_ASV_301	0.768098	undirected	+
fun_ASV_173	bac_ASV_301	0.730618	undirected	+
fun_ASV_91	bac_ASV_394	1	undirected	+
fun_ASV_115	bac_ASV_394	1	undirected	+
fun_ASV_200	bac_ASV_394	1	undirected	+
fun_ASV_297	bac_ASV_394	1	undirected	+
fun_ASV_434	bac_ASV_394	1	undirected	+
fun_ASV_718	bac_ASV_394	1	undirected	+
fun_ASV_91	bac_ASV_247	1	undirected	+
fun_ASV_115	bac_ASV_247	1	undirected	+
fun_ASV_200	bac_ASV_247	1	undirected	+
fun_ASV_297	bac_ASV_247	1	undirected	+
fun_ASV_434	bac_ASV_247	1	undirected	+
fun_ASV_718	bac_ASV_247	1	undirected	+
fun_ASV_91	bac_ASV_468	1	undirected	+
fun_ASV_115	bac_ASV_468	1	undirected	+
fun_ASV_200	bac_ASV_468	1	undirected	+
fun_ASV_297	bac_ASV_468	1	undirected	+
fun_ASV_434	bac_ASV_468	1	undirected	+
fun_ASV_718	bac_ASV_468	1	undirected	+
fun_ASV_91	bac_ASV_709	1	undirected	+
fun_ASV_115	bac_ASV_709	1	undirected	+
fun_ASV_200	bac_ASV_709	1	undirected	+
fun_ASV_297	bac_ASV_709	1	undirected	+
fun_ASV_434	bac_ASV_709	1	undirected	+
fun_ASV_718	bac_ASV_709	1	undirected	+
fun_ASV_91	bac_ASV_254	1	undirected	+
fun_ASV_115	bac_ASV_254	1	undirected	+
fun_ASV_200	bac_ASV_254	1	undirected	+
fun_ASV_297	bac_ASV_254	1	undirected	+
fun_ASV_434	bac_ASV_254	1	undirected	+
fun_ASV_718	bac_ASV_254	1	undirected	+
fun_ASV_91	bac_ASV_420	1	undirected	+
fun_ASV_115	bac_ASV_420	1	undirected	+
fun_ASV_200	bac_ASV_420	1	undirected	+
fun_ASV_297	bac_ASV_420	1	undirected	+
fun_ASV_434	bac_ASV_420	1	undirected	+
fun_ASV_718	bac_ASV_420	1	undirected	+
fun_ASV_91	bac_ASV_628	1	undirected	+
fun_ASV_115	bac_ASV_628	1	undirected	+
fun_ASV_200	bac_ASV_628	1	undirected	+
fun_ASV_297	bac_ASV_628	1	undirected	+
fun_ASV_434	bac_ASV_628	1	undirected	+
fun_ASV_718	bac_ASV_628	1	undirected	+
fun_ASV_91	bac_ASV_699	1	undirected	+
fun_ASV_115	bac_ASV_699	1	undirected	+
fun_ASV_200	bac_ASV_699	1	undirected	+
fun_ASV_297	bac_ASV_699	1	undirected	+
fun_ASV_434	bac_ASV_699	1	undirected	+
fun_ASV_718	bac_ASV_699	1	undirected	+
fun_ASV_91	bac_ASV_1008	1	undirected	+
fun_ASV_115	bac_ASV_1008	1	undirected	+
fun_ASV_200	bac_ASV_1008	1	undirected	+
fun_ASV_297	bac_ASV_1008	1	undirected	+
fun_ASV_434	bac_ASV_1008	1	undirected	+
fun_ASV_718	bac_ASV_1008	1	undirected	+
fun_ASV_91	bac_ASV_425	1	undirected	+
fun_ASV_115	bac_ASV_425	1	undirected	+
fun_ASV_200	bac_ASV_425	1	undirected	+
fun_ASV_297	bac_ASV_425	1	undirected	+
fun_ASV_434	bac_ASV_425	1	undirected	+
fun_ASV_718	bac_ASV_425	1	undirected	+
fun_ASV_91	bac_ASV_431	1	undirected	+
fun_ASV_115	bac_ASV_431	1	undirected	+
fun_ASV_200	bac_ASV_431	1	undirected	+
fun_ASV_297	bac_ASV_431	1	undirected	+
fun_ASV_434	bac_ASV_431	1	undirected	+
fun_ASV_718	bac_ASV_431	1	undirected	+
fun_ASV_91	bac_ASV_548	1	undirected	+
fun_ASV_115	bac_ASV_548	1	undirected	+
fun_ASV_200	bac_ASV_548	1	undirected	+
fun_ASV_297	bac_ASV_548	1	undirected	+
fun_ASV_434	bac_ASV_548	1	undirected	+
fun_ASV_718	bac_ASV_548	1	undirected	+
fun_ASV_91	bac_ASV_895	1	undirected	+
fun_ASV_115	bac_ASV_895	1	undirected	+
fun_ASV_200	bac_ASV_895	1	undirected	+
fun_ASV_297	bac_ASV_895	1	undirected	+
fun_ASV_434	bac_ASV_895	1	undirected	+
fun_ASV_718	bac_ASV_895	1	undirected	+
fun_ASV_91	bac_ASV_492	1	undirected	+
fun_ASV_115	bac_ASV_492	1	undirected	+
fun_ASV_200	bac_ASV_492	1	undirected	+
fun_ASV_297	bac_ASV_492	1	undirected	+
fun_ASV_434	bac_ASV_492	1	undirected	+
fun_ASV_718	bac_ASV_492	1	undirected	+
fun_ASV_91	bac_ASV_704	1	undirected	+
fun_ASV_115	bac_ASV_704	1	undirected	+
fun_ASV_200	bac_ASV_704	1	undirected	+
fun_ASV_297	bac_ASV_704	1	undirected	+
fun_ASV_434	bac_ASV_704	1	undirected	+
fun_ASV_718	bac_ASV_704	1	undirected	+
fun_ASV_91	bac_ASV_1815	1	undirected	+
fun_ASV_115	bac_ASV_1815	1	undirected	+
fun_ASV_200	bac_ASV_1815	1	undirected	+
fun_ASV_297	bac_ASV_1815	1	undirected	+
fun_ASV_434	bac_ASV_1815	1	undirected	+
fun_ASV_718	bac_ASV_1815	1	undirected	+
fun_ASV_91	bac_ASV_625	1	undirected	+
fun_ASV_115	bac_ASV_625	1	undirected	+
fun_ASV_200	bac_ASV_625	1	undirected	+
fun_ASV_297	bac_ASV_625	1	undirected	+
fun_ASV_434	bac_ASV_625	1	undirected	+
fun_ASV_718	bac_ASV_625	1	undirected	+
fun_ASV_91	bac_ASV_465	1	undirected	+
fun_ASV_115	bac_ASV_465	1	undirected	+
fun_ASV_200	bac_ASV_465	1	undirected	+
fun_ASV_297	bac_ASV_465	1	undirected	+
fun_ASV_434	bac_ASV_465	1	undirected	+
fun_ASV_718	bac_ASV_465	1	undirected	+
fun_ASV_91	bac_ASV_616	1	undirected	+
fun_ASV_115	bac_ASV_616	1	undirected	+
fun_ASV_200	bac_ASV_616	1	undirected	+
fun_ASV_297	bac_ASV_616	1	undirected	+
fun_ASV_434	bac_ASV_616	1	undirected	+
fun_ASV_718	bac_ASV_616	1	undirected	+
fun_ASV_91	bac_ASV_651	1	undirected	+
fun_ASV_115	bac_ASV_651	1	undirected	+
fun_ASV_200	bac_ASV_651	1	undirected	+
fun_ASV_297	bac_ASV_651	1	undirected	+
fun_ASV_434	bac_ASV_651	1	undirected	+
fun_ASV_718	bac_ASV_651	1	undirected	+
fun_ASV_91	bac_ASV_607	1	undirected	+
fun_ASV_115	bac_ASV_607	1	undirected	+
fun_ASV_200	bac_ASV_607	1	undirected	+
fun_ASV_297	bac_ASV_607	1	undirected	+
fun_ASV_434	bac_ASV_607	1	undirected	+
fun_ASV_718	bac_ASV_607	1	undirected	+
fun_ASV_91	bac_ASV_627	1	undirected	+
fun_ASV_115	bac_ASV_627	1	undirected	+
fun_ASV_200	bac_ASV_627	1	undirected	+
fun_ASV_297	bac_ASV_627	1	undirected	+
fun_ASV_434	bac_ASV_627	1	undirected	+
fun_ASV_718	bac_ASV_627	1	undirected	+
fun_ASV_91	bac_ASV_867	1	undirected	+
fun_ASV_115	bac_ASV_867	1	undirected	+
fun_ASV_200	bac_ASV_867	1	undirected	+
fun_ASV_297	bac_ASV_867	1	undirected	+
fun_ASV_434	bac_ASV_867	1	undirected	+
fun_ASV_718	bac_ASV_867	1	undirected	+
fun_ASV_91	bac_ASV_1007	1	undirected	+
fun_ASV_115	bac_ASV_1007	1	undirected	+
fun_ASV_200	bac_ASV_1007	1	undirected	+
fun_ASV_297	bac_ASV_1007	1	undirected	+
fun_ASV_434	bac_ASV_1007	1	undirected	+
fun_ASV_718	bac_ASV_1007	1	undirected	+
fun_ASV_91	bac_ASV_818	1	undirected	+
fun_ASV_115	bac_ASV_818	1	undirected	+
fun_ASV_200	bac_ASV_818	1	undirected	+
fun_ASV_297	bac_ASV_818	1	undirected	+
fun_ASV_434	bac_ASV_818	1	undirected	+
fun_ASV_718	bac_ASV_818	1	undirected	+
fun_ASV_91	bac_ASV_596	1	undirected	+
fun_ASV_115	bac_ASV_596	1	undirected	+
fun_ASV_200	bac_ASV_596	1	undirected	+
fun_ASV_297	bac_ASV_596	1	undirected	+
fun_ASV_434	bac_ASV_596	1	undirected	+
fun_ASV_718	bac_ASV_596	1	undirected	+
fun_ASV_91	bac_ASV_828	1	undirected	+
fun_ASV_115	bac_ASV_828	1	undirected	+
fun_ASV_200	bac_ASV_828	1	undirected	+
fun_ASV_297	bac_ASV_828	1	undirected	+
fun_ASV_434	bac_ASV_828	1	undirected	+
fun_ASV_718	bac_ASV_828	1	undirected	+
fun_ASV_91	bac_ASV_770	1	undirected	+
fun_ASV_115	bac_ASV_770	1	undirected	+
fun_ASV_200	bac_ASV_770	1	undirected	+
fun_ASV_297	bac_ASV_770	1	undirected	+
fun_ASV_434	bac_ASV_770	1	undirected	+
fun_ASV_718	bac_ASV_770	1	undirected	+
fun_ASV_91	bac_ASV_743	1	undirected	+
fun_ASV_115	bac_ASV_743	1	undirected	+
fun_ASV_200	bac_ASV_743	1	undirected	+
fun_ASV_297	bac_ASV_743	1	undirected	+
fun_ASV_434	bac_ASV_743	1	undirected	+
fun_ASV_718	bac_ASV_743	1	undirected	+
fun_ASV_14	bac_ASV_10	0.840452	undirected	+
fun_ASV_77	bac_ASV_10	0.779762	undirected	+
fun_ASV_40	bac_ASV_10	0.889569	undirected	+
fun_ASV_94	bac_ASV_10	0.751509	undirected	+
fun_ASV_154	bac_ASV_10	0.805973	undirected	+
fun_ASV_14	bac_ASV_17	0.868328	undirected	+
fun_ASV_77	bac_ASV_17	0.72289	undirected	+
fun_ASV_40	bac_ASV_17	0.760386	undirected	+
fun_ASV_154	bac_ASV_17	0.75169	undirected	+
fun_ASV_173	bac_ASV_17	0.739435	undirected	+
fun_ASV_77	bac_ASV_44	0.792868	undirected	+
fun_ASV_40	bac_ASV_44	0.856824	undirected	+
fun_ASV_86	bac_ASV_44	0.750275	undirected	+
fun_ASV_148	bac_ASV_44	0.751509	undirected	+
fun_ASV_154	bac_ASV_44	0.79942	undirected	+
fun_ASV_89	bac_ASV_65	0.716316	undirected	+
fun_ASV_137	bac_ASV_65	0.845771	undirected	+
fun_ASV_153	bac_ASV_65	0.716316	undirected	+
fun_ASV_141	bac_ASV_65	0.716316	undirected	+
fun_ASV_173	bac_ASV_65	0.750275	undirected	+
fun_ASV_77	bac_ASV_112	0.779762	undirected	+
fun_ASV_40	bac_ASV_112	0.845909	undirected	+
fun_ASV_86	bac_ASV_112	0.743723	undirected	+
fun_ASV_148	bac_ASV_112	0.751509	undirected	+
fun_ASV_154	bac_ASV_112	0.805973	undirected	+
fun_ASV_14	bac_ASV_303	0.832869	undirected	+
fun_ASV_40	bac_ASV_303	0.717362	undirected	+
fun_ASV_89	bac_ASV_303	0.768098	undirected	+
fun_ASV_153	bac_ASV_303	0.768098	undirected	+
fun_ASV_141	bac_ASV_303	0.768098	undirected	+
fun_ASV_89	bac_ASV_403	0.716316	undirected	+
fun_ASV_137	bac_ASV_403	0.845771	undirected	+
fun_ASV_153	bac_ASV_403	0.716316	undirected	+
fun_ASV_141	bac_ASV_403	0.716316	undirected	+
fun_ASV_173	bac_ASV_403	0.750275	undirected	+
fun_ASV_14	bac_ASV_462	0.747758	undirected	+
fun_ASV_89	bac_ASV_462	0.837141	undirected	+
fun_ASV_153	bac_ASV_462	0.837141	undirected	+
fun_ASV_141	bac_ASV_462	0.837141	undirected	+
fun_ASV_173	bac_ASV_462	0.724065	undirected	+
fun_ASV_86	bac_ASV_251	0.878052	undirected	+
fun_ASV_89	bac_ASV_251	0.759257	undirected	+
fun_ASV_153	bac_ASV_251	0.759257	undirected	+
fun_ASV_141	bac_ASV_251	0.759257	undirected	+
fun_ASV_89	bac_ASV_71	0.716316	undirected	+
fun_ASV_153	bac_ASV_71	0.716316	undirected	+
fun_ASV_141	bac_ASV_71	0.716316	undirected	+
fun_ASV_14	bac_ASV_437	0.723441	undirected	+
fun_ASV_137	bac_ASV_437	0.785359	undirected	+
fun_ASV_173	bac_ASV_437	0.743723	undirected	+
fun_ASV_14	bac_ASV_356	0.723441	undirected	+
fun_ASV_137	bac_ASV_356	0.785359	undirected	+
fun_ASV_173	bac_ASV_356	0.743723	undirected	+
fun_ASV_89	bac_ASV_141	0.837141	undirected	+
fun_ASV_153	bac_ASV_141	0.837141	undirected	+
fun_ASV_141	bac_ASV_141	0.837141	undirected	+
fun_ASV_89	bac_ASV_318	0.716316	undirected	+
fun_ASV_153	bac_ASV_318	0.716316	undirected	+
fun_ASV_141	bac_ASV_318	0.716316	undirected	+
fun_ASV_89	bac_ASV_187	0.845771	undirected	+
fun_ASV_153	bac_ASV_187	0.845771	undirected	+
fun_ASV_141	bac_ASV_187	0.845771	undirected	+
fun_ASV_14	bac_ASV_277	0.723441	undirected	+
fun_ASV_137	bac_ASV_277	0.785359	undirected	+
fun_ASV_173	bac_ASV_277	0.743723	undirected	+
fun_ASV_60	bac_ASV_418	0.978102	undirected	+
fun_ASV_173	bac_ASV_418	0.855117	undirected	+
fun_ASV_278	bac_ASV_418	0.785359	undirected	+
fun_ASV_14	bac_ASV_459	0.723441	undirected	+
fun_ASV_137	bac_ASV_459	0.785359	undirected	+
fun_ASV_173	bac_ASV_459	0.743723	undirected	+
fun_ASV_14	bac_ASV_495	0.723441	undirected	+
fun_ASV_137	bac_ASV_495	0.785359	undirected	+
fun_ASV_173	bac_ASV_495	0.743723	undirected	+
fun_ASV_14	bac_ASV_498	0.723441	undirected	+
fun_ASV_137	bac_ASV_498	0.785359	undirected	+
fun_ASV_173	bac_ASV_498	0.743723	undirected	+
fun_ASV_14	bac_ASV_53	0.718075	undirected	+
fun_ASV_173	bac_ASV_53	0.800014	undirected	+
fun_ASV_40	bac_ASV_6	0.725316	undirected	+
fun_ASV_40	bac_ASV_51	0.763354	undirected	+
fun_ASV_14	bac_ASV_136	0.717722	undirected	+
fun_ASV_40	bac_ASV_179	0.721842	undirected	+
fun_ASV_14	bac_ASV_278	0.82679	undirected	+
fun_ASV_14	bac_ASV_293	0.916856	undirected	+
fun_ASV_14	bac_ASV_211	0.878654	undirected	+
fun_ASV_14	bac_ASV_502	0.787274	undirected	+
fun_ASV_14	bac_ASV_685	0.878654	undirected	+
fun_ASV_96	bac_ASV_85	0.731925	undirected	+
fun_ASV_107	bac_ASV_85	1	undirected	+
fun_ASV_137	bac_ASV_85	0.731925	undirected	+
fun_ASV_146	bac_ASV_85	1	undirected	+
fun_ASV_255	bac_ASV_85	1	undirected	+
fun_ASV_291	bac_ASV_85	1	undirected	+
fun_ASV_456	bac_ASV_85	1	undirected	+
fun_ASV_753	bac_ASV_85	1	undirected	+
fun_ASV_96	bac_ASV_171	0.731925	undirected	+
fun_ASV_107	bac_ASV_171	1	undirected	+
fun_ASV_137	bac_ASV_171	0.731925	undirected	+
fun_ASV_146	bac_ASV_171	1	undirected	+
fun_ASV_255	bac_ASV_171	1	undirected	+
fun_ASV_291	bac_ASV_171	1	undirected	+
fun_ASV_456	bac_ASV_171	1	undirected	+
fun_ASV_753	bac_ASV_171	1	undirected	+
fun_ASV_96	bac_ASV_330	0.731925	undirected	+
fun_ASV_107	bac_ASV_330	1	undirected	+
fun_ASV_137	bac_ASV_330	0.731925	undirected	+
fun_ASV_146	bac_ASV_330	1	undirected	+
fun_ASV_255	bac_ASV_330	1	undirected	+
fun_ASV_291	bac_ASV_330	1	undirected	+
fun_ASV_456	bac_ASV_330	1	undirected	+
fun_ASV_753	bac_ASV_330	1	undirected	+
fun_ASV_96	bac_ASV_503	0.731925	undirected	+
fun_ASV_107	bac_ASV_503	1	undirected	+
fun_ASV_137	bac_ASV_503	0.731925	undirected	+
fun_ASV_146	bac_ASV_503	1	undirected	+
fun_ASV_255	bac_ASV_503	1	undirected	+
fun_ASV_291	bac_ASV_503	1	undirected	+
fun_ASV_456	bac_ASV_503	1	undirected	+
fun_ASV_753	bac_ASV_503	1	undirected	+
fun_ASV_60	bac_ASV_604	0.768098	undirected	+
fun_ASV_107	bac_ASV_604	0.731925	undirected	+
fun_ASV_146	bac_ASV_604	0.731925	undirected	+
fun_ASV_181	bac_ASV_604	0.716316	undirected	+
fun_ASV_255	bac_ASV_604	0.731925	undirected	+
fun_ASV_291	bac_ASV_604	0.731925	undirected	+
fun_ASV_456	bac_ASV_604	0.731925	undirected	+
fun_ASV_753	bac_ASV_604	0.731925	undirected	+
fun_ASV_96	bac_ASV_575	0.731925	undirected	+
fun_ASV_107	bac_ASV_575	1	undirected	+
fun_ASV_137	bac_ASV_575	0.731925	undirected	+
fun_ASV_146	bac_ASV_575	1	undirected	+
fun_ASV_255	bac_ASV_575	1	undirected	+
fun_ASV_291	bac_ASV_575	1	undirected	+
fun_ASV_456	bac_ASV_575	1	undirected	+
fun_ASV_753	bac_ASV_575	1	undirected	+
fun_ASV_96	bac_ASV_238	0.731925	undirected	+
fun_ASV_107	bac_ASV_238	1	undirected	+
fun_ASV_137	bac_ASV_238	0.731925	undirected	+
fun_ASV_146	bac_ASV_238	1	undirected	+
fun_ASV_255	bac_ASV_238	1	undirected	+
fun_ASV_291	bac_ASV_238	1	undirected	+
fun_ASV_456	bac_ASV_238	1	undirected	+
fun_ASV_753	bac_ASV_238	1	undirected	+
fun_ASV_60	bac_ASV_670	0.768098	undirected	+
fun_ASV_107	bac_ASV_670	0.731925	undirected	+
fun_ASV_146	bac_ASV_670	0.731925	undirected	+
fun_ASV_181	bac_ASV_670	0.716316	undirected	+
fun_ASV_255	bac_ASV_670	0.731925	undirected	+
fun_ASV_291	bac_ASV_670	0.731925	undirected	+
fun_ASV_456	bac_ASV_670	0.731925	undirected	+
fun_ASV_753	bac_ASV_670	0.731925	undirected	+
fun_ASV_96	bac_ASV_370	0.731925	undirected	+
fun_ASV_107	bac_ASV_370	1	undirected	+
fun_ASV_137	bac_ASV_370	0.731925	undirected	+
fun_ASV_146	bac_ASV_370	1	undirected	+
fun_ASV_255	bac_ASV_370	1	undirected	+
fun_ASV_291	bac_ASV_370	1	undirected	+
fun_ASV_456	bac_ASV_370	1	undirected	+
fun_ASV_753	bac_ASV_370	1	undirected	+
fun_ASV_96	bac_ASV_392	0.731925	undirected	+
fun_ASV_107	bac_ASV_392	1	undirected	+
fun_ASV_137	bac_ASV_392	0.731925	undirected	+
fun_ASV_146	bac_ASV_392	1	undirected	+
fun_ASV_255	bac_ASV_392	1	undirected	+
fun_ASV_291	bac_ASV_392	1	undirected	+
fun_ASV_456	bac_ASV_392	1	undirected	+
fun_ASV_753	bac_ASV_392	1	undirected	+
fun_ASV_96	bac_ASV_532	0.731925	undirected	+
fun_ASV_107	bac_ASV_532	1	undirected	+
fun_ASV_137	bac_ASV_532	0.731925	undirected	+
fun_ASV_146	bac_ASV_532	1	undirected	+
fun_ASV_255	bac_ASV_532	1	undirected	+
fun_ASV_291	bac_ASV_532	1	undirected	+
fun_ASV_456	bac_ASV_532	1	undirected	+
fun_ASV_753	bac_ASV_532	1	undirected	+
fun_ASV_96	bac_ASV_439	0.731925	undirected	+
fun_ASV_107	bac_ASV_439	1	undirected	+
fun_ASV_137	bac_ASV_439	0.731925	undirected	+
fun_ASV_146	bac_ASV_439	1	undirected	+
fun_ASV_255	bac_ASV_439	1	undirected	+
fun_ASV_291	bac_ASV_439	1	undirected	+
fun_ASV_456	bac_ASV_439	1	undirected	+
fun_ASV_753	bac_ASV_439	1	undirected	+
fun_ASV_96	bac_ASV_746	0.731925	undirected	+
fun_ASV_107	bac_ASV_746	1	undirected	+
fun_ASV_137	bac_ASV_746	0.731925	undirected	+
fun_ASV_146	bac_ASV_746	1	undirected	+
fun_ASV_255	bac_ASV_746	1	undirected	+
fun_ASV_291	bac_ASV_746	1	undirected	+
fun_ASV_456	bac_ASV_746	1	undirected	+
fun_ASV_753	bac_ASV_746	1	undirected	+
fun_ASV_96	bac_ASV_748	0.731925	undirected	+
fun_ASV_107	bac_ASV_748	1	undirected	+
fun_ASV_137	bac_ASV_748	0.731925	undirected	+
fun_ASV_146	bac_ASV_748	1	undirected	+
fun_ASV_255	bac_ASV_748	1	undirected	+
fun_ASV_291	bac_ASV_748	1	undirected	+
fun_ASV_456	bac_ASV_748	1	undirected	+
fun_ASV_753	bac_ASV_748	1	undirected	+
fun_ASV_96	bac_ASV_676	0.731925	undirected	+
fun_ASV_107	bac_ASV_676	1	undirected	+
fun_ASV_137	bac_ASV_676	0.731925	undirected	+
fun_ASV_146	bac_ASV_676	1	undirected	+
fun_ASV_255	bac_ASV_676	1	undirected	+
fun_ASV_291	bac_ASV_676	1	undirected	+
fun_ASV_456	bac_ASV_676	1	undirected	+
fun_ASV_753	bac_ASV_676	1	undirected	+
fun_ASV_60	bac_ASV_591	0.768098	undirected	+
fun_ASV_107	bac_ASV_591	0.731925	undirected	+
fun_ASV_146	bac_ASV_591	0.731925	undirected	+
fun_ASV_181	bac_ASV_591	0.716316	undirected	+
fun_ASV_255	bac_ASV_591	0.731925	undirected	+
fun_ASV_291	bac_ASV_591	0.731925	undirected	+
fun_ASV_456	bac_ASV_591	0.731925	undirected	+
fun_ASV_753	bac_ASV_591	0.731925	undirected	+
fun_ASV_96	bac_ASV_677	0.731925	undirected	+
fun_ASV_107	bac_ASV_677	1	undirected	+
fun_ASV_137	bac_ASV_677	0.731925	undirected	+
fun_ASV_146	bac_ASV_677	1	undirected	+
fun_ASV_255	bac_ASV_677	1	undirected	+
fun_ASV_291	bac_ASV_677	1	undirected	+
fun_ASV_456	bac_ASV_677	1	undirected	+
fun_ASV_753	bac_ASV_677	1	undirected	+
fun_ASV_96	bac_ASV_793	0.731925	undirected	+
fun_ASV_107	bac_ASV_793	1	undirected	+
fun_ASV_137	bac_ASV_793	0.731925	undirected	+
fun_ASV_146	bac_ASV_793	1	undirected	+
fun_ASV_255	bac_ASV_793	1	undirected	+
fun_ASV_291	bac_ASV_793	1	undirected	+
fun_ASV_456	bac_ASV_793	1	undirected	+
fun_ASV_753	bac_ASV_793	1	undirected	+
fun_ASV_96	bac_ASV_734	0.731925	undirected	+
fun_ASV_107	bac_ASV_734	1	undirected	+
fun_ASV_137	bac_ASV_734	0.731925	undirected	+
fun_ASV_146	bac_ASV_734	1	undirected	+
fun_ASV_255	bac_ASV_734	1	undirected	+
fun_ASV_291	bac_ASV_734	1	undirected	+
fun_ASV_456	bac_ASV_734	1	undirected	+
fun_ASV_753	bac_ASV_734	1	undirected	+
fun_ASV_96	bac_ASV_963	0.731925	undirected	+
fun_ASV_107	bac_ASV_963	1	undirected	+
fun_ASV_137	bac_ASV_963	0.731925	undirected	+
fun_ASV_146	bac_ASV_963	1	undirected	+
fun_ASV_255	bac_ASV_963	1	undirected	+
fun_ASV_291	bac_ASV_963	1	undirected	+
fun_ASV_456	bac_ASV_963	1	undirected	+
fun_ASV_753	bac_ASV_963	1	undirected	+
fun_ASV_96	bac_ASV_787	0.731925	undirected	+
fun_ASV_107	bac_ASV_787	1	undirected	+
fun_ASV_137	bac_ASV_787	0.731925	undirected	+
fun_ASV_146	bac_ASV_787	1	undirected	+
fun_ASV_255	bac_ASV_787	1	undirected	+
fun_ASV_291	bac_ASV_787	1	undirected	+
fun_ASV_456	bac_ASV_787	1	undirected	+
fun_ASV_753	bac_ASV_787	1	undirected	+
fun_ASV_96	bac_ASV_975	0.731925	undirected	+
fun_ASV_107	bac_ASV_975	1	undirected	+
fun_ASV_137	bac_ASV_975	0.731925	undirected	+
fun_ASV_146	bac_ASV_975	1	undirected	+
fun_ASV_255	bac_ASV_975	1	undirected	+
fun_ASV_291	bac_ASV_975	1	undirected	+
fun_ASV_456	bac_ASV_975	1	undirected	+
fun_ASV_753	bac_ASV_975	1	undirected	+
fun_ASV_96	bac_ASV_1562	0.731925	undirected	+
fun_ASV_107	bac_ASV_1562	1	undirected	+
fun_ASV_137	bac_ASV_1562	0.731925	undirected	+
fun_ASV_146	bac_ASV_1562	1	undirected	+
fun_ASV_255	bac_ASV_1562	1	undirected	+
fun_ASV_291	bac_ASV_1562	1	undirected	+
fun_ASV_456	bac_ASV_1562	1	undirected	+
fun_ASV_753	bac_ASV_1562	1	undirected	+
fun_ASV_96	bac_ASV_794	0.731925	undirected	+
fun_ASV_107	bac_ASV_794	1	undirected	+
fun_ASV_137	bac_ASV_794	0.731925	undirected	+
fun_ASV_146	bac_ASV_794	1	undirected	+
fun_ASV_255	bac_ASV_794	1	undirected	+
fun_ASV_291	bac_ASV_794	1	undirected	+
fun_ASV_456	bac_ASV_794	1	undirected	+
fun_ASV_753	bac_ASV_794	1	undirected	+
fun_ASV_96	bac_ASV_1066	0.731925	undirected	+
fun_ASV_107	bac_ASV_1066	1	undirected	+
fun_ASV_137	bac_ASV_1066	0.731925	undirected	+
fun_ASV_146	bac_ASV_1066	1	undirected	+
fun_ASV_255	bac_ASV_1066	1	undirected	+
fun_ASV_291	bac_ASV_1066	1	undirected	+
fun_ASV_456	bac_ASV_1066	1	undirected	+
fun_ASV_753	bac_ASV_1066	1	undirected	+
fun_ASV_96	bac_ASV_994	0.731925	undirected	+
fun_ASV_107	bac_ASV_994	1	undirected	+
fun_ASV_137	bac_ASV_994	0.731925	undirected	+
fun_ASV_146	bac_ASV_994	1	undirected	+
fun_ASV_255	bac_ASV_994	1	undirected	+
fun_ASV_291	bac_ASV_994	1	undirected	+
fun_ASV_456	bac_ASV_994	1	undirected	+
fun_ASV_753	bac_ASV_994	1	undirected	+
fun_ASV_107	bac_ASV_159	0.731925	undirected	+
fun_ASV_146	bac_ASV_159	0.731925	undirected	+
fun_ASV_181	bac_ASV_159	0.837141	undirected	+
fun_ASV_255	bac_ASV_159	0.731925	undirected	+
fun_ASV_291	bac_ASV_159	0.731925	undirected	+
fun_ASV_456	bac_ASV_159	0.731925	undirected	+
fun_ASV_753	bac_ASV_159	0.731925	undirected	+
fun_ASV_107	bac_ASV_122	0.731925	undirected	+
fun_ASV_146	bac_ASV_122	0.731925	undirected	+
fun_ASV_181	bac_ASV_122	0.837141	undirected	+
fun_ASV_255	bac_ASV_122	0.731925	undirected	+
fun_ASV_291	bac_ASV_122	0.731925	undirected	+
fun_ASV_456	bac_ASV_122	0.731925	undirected	+
fun_ASV_753	bac_ASV_122	0.731925	undirected	+
fun_ASV_107	bac_ASV_391	0.731925	undirected	+
fun_ASV_137	bac_ASV_391	1	undirected	+
fun_ASV_146	bac_ASV_391	0.731925	undirected	+
fun_ASV_255	bac_ASV_391	0.731925	undirected	+
fun_ASV_291	bac_ASV_391	0.731925	undirected	+
fun_ASV_456	bac_ASV_391	0.731925	undirected	+
fun_ASV_753	bac_ASV_391	0.731925	undirected	+
fun_ASV_107	bac_ASV_415	0.731925	undirected	+
fun_ASV_137	bac_ASV_415	1	undirected	+
fun_ASV_146	bac_ASV_415	0.731925	undirected	+
fun_ASV_255	bac_ASV_415	0.731925	undirected	+
fun_ASV_291	bac_ASV_415	0.731925	undirected	+
fun_ASV_456	bac_ASV_415	0.731925	undirected	+
fun_ASV_753	bac_ASV_415	0.731925	undirected	+
fun_ASV_107	bac_ASV_485	0.731925	undirected	+
fun_ASV_137	bac_ASV_485	1	undirected	+
fun_ASV_146	bac_ASV_485	0.731925	undirected	+
fun_ASV_255	bac_ASV_485	0.731925	undirected	+
fun_ASV_291	bac_ASV_485	0.731925	undirected	+
fun_ASV_456	bac_ASV_485	0.731925	undirected	+
fun_ASV_753	bac_ASV_485	0.731925	undirected	+
fun_ASV_107	bac_ASV_494	0.731925	undirected	+
fun_ASV_137	bac_ASV_494	1	undirected	+
fun_ASV_146	bac_ASV_494	0.731925	undirected	+
fun_ASV_255	bac_ASV_494	0.731925	undirected	+
fun_ASV_291	bac_ASV_494	0.731925	undirected	+
fun_ASV_456	bac_ASV_494	0.731925	undirected	+
fun_ASV_753	bac_ASV_494	0.731925	undirected	+
fun_ASV_107	bac_ASV_732	0.731925	undirected	+
fun_ASV_137	bac_ASV_732	1	undirected	+
fun_ASV_146	bac_ASV_732	0.731925	undirected	+
fun_ASV_255	bac_ASV_732	0.731925	undirected	+
fun_ASV_291	bac_ASV_732	0.731925	undirected	+
fun_ASV_456	bac_ASV_732	0.731925	undirected	+
fun_ASV_753	bac_ASV_732	0.731925	undirected	+
fun_ASV_107	bac_ASV_755	0.731925	undirected	+
fun_ASV_137	bac_ASV_755	1	undirected	+
fun_ASV_146	bac_ASV_755	0.731925	undirected	+
fun_ASV_255	bac_ASV_755	0.731925	undirected	+
fun_ASV_291	bac_ASV_755	0.731925	undirected	+
fun_ASV_456	bac_ASV_755	0.731925	undirected	+
fun_ASV_753	bac_ASV_755	0.731925	undirected	+
fun_ASV_107	bac_ASV_808	0.731925	undirected	+
fun_ASV_137	bac_ASV_808	1	undirected	+
fun_ASV_146	bac_ASV_808	0.731925	undirected	+
fun_ASV_255	bac_ASV_808	0.731925	undirected	+
fun_ASV_291	bac_ASV_808	0.731925	undirected	+
fun_ASV_456	bac_ASV_808	0.731925	undirected	+
fun_ASV_753	bac_ASV_808	0.731925	undirected	+
fun_ASV_26	bac_ASV_43	0.763354	undirected	+
fun_ASV_55	bac_ASV_43	0.737986	undirected	+
fun_ASV_181	bac_ASV_43	0.832869	undirected	+
fun_ASV_26	bac_ASV_80	0.791028	undirected	+
fun_ASV_55	bac_ASV_80	0.761048	undirected	+
fun_ASV_58	bac_ASV_80	0.747758	undirected	+
fun_ASV_96	bac_ASV_155	0.837141	undirected	+
fun_ASV_135	bac_ASV_155	0.768098	undirected	+
fun_ASV_137	bac_ASV_155	0.716316	undirected	+
fun_ASV_26	bac_ASV_298	0.758703	undirected	+
fun_ASV_55	bac_ASV_298	0.722706	undirected	+
fun_ASV_137	bac_ASV_298	0.716316	undirected	+
fun_ASV_71	bac_ASV_153	0.785359	undirected	+
fun_ASV_137	bac_ASV_153	0.716316	undirected	+
fun_ASV_26	bac_ASV_264	0.742089	undirected	+
fun_ASV_137	bac_ASV_264	0.768098	undirected	+
fun_ASV_71	bac_ASV_290	0.785359	undirected	+
fun_ASV_137	bac_ASV_290	0.716316	undirected	+
fun_ASV_71	bac_ASV_563	0.785359	undirected	+
fun_ASV_137	bac_ASV_563	0.716316	undirected	+
fun_ASV_71	bac_ASV_622	0.716316	undirected	+
fun_ASV_137	bac_ASV_622	0.785359	undirected	+
fun_ASV_26	bac_ASV_857	0.85099	undirected	+
fun_ASV_55	bac_ASV_857	0.816397	undirected	+
fun_ASV_137	bac_ASV_41	0.716316	undirected	+
fun_ASV_96	bac_ASV_213	0.716316	undirected	+
fun_ASV_137	bac_ASV_158	0.716316	undirected	+
fun_ASV_137	bac_ASV_574	0.716316	undirected	+
fun_ASV_137	bac_ASV_630	0.768098	undirected	+
fun_ASV_71	bac_ASV_126	0.731925	undirected	+
fun_ASV_100	bac_ASV_126	1	undirected	+
fun_ASV_105	bac_ASV_126	0.731925	undirected	+
fun_ASV_148	bac_ASV_126	0.731925	undirected	+
fun_ASV_155	bac_ASV_126	1	undirected	+
fun_ASV_163	bac_ASV_126	1	undirected	+
fun_ASV_182	bac_ASV_126	1	undirected	+
fun_ASV_230	bac_ASV_126	1	undirected	+
fun_ASV_246	bac_ASV_126	1	undirected	+
fun_ASV_288	bac_ASV_126	1	undirected	+
fun_ASV_301	bac_ASV_126	1	undirected	+
fun_ASV_109	bac_ASV_126	0.731925	undirected	+
fun_ASV_446	bac_ASV_126	1	undirected	+
fun_ASV_71	bac_ASV_229	0.731925	undirected	+
fun_ASV_100	bac_ASV_229	1	undirected	+
fun_ASV_105	bac_ASV_229	0.731925	undirected	+
fun_ASV_148	bac_ASV_229	0.731925	undirected	+
fun_ASV_155	bac_ASV_229	1	undirected	+
fun_ASV_163	bac_ASV_229	1	undirected	+
fun_ASV_182	bac_ASV_229	1	undirected	+
fun_ASV_230	bac_ASV_229	1	undirected	+
fun_ASV_246	bac_ASV_229	1	undirected	+
fun_ASV_288	bac_ASV_229	1	undirected	+
fun_ASV_301	bac_ASV_229	1	undirected	+
fun_ASV_109	bac_ASV_229	0.731925	undirected	+
fun_ASV_446	bac_ASV_229	1	undirected	+
fun_ASV_71	bac_ASV_323	0.731925	undirected	+
fun_ASV_100	bac_ASV_323	1	undirected	+
fun_ASV_105	bac_ASV_323	0.731925	undirected	+
fun_ASV_148	bac_ASV_323	0.731925	undirected	+
fun_ASV_155	bac_ASV_323	1	undirected	+
fun_ASV_163	bac_ASV_323	1	undirected	+
fun_ASV_182	bac_ASV_323	1	undirected	+
fun_ASV_230	bac_ASV_323	1	undirected	+
fun_ASV_246	bac_ASV_323	1	undirected	+
fun_ASV_288	bac_ASV_323	1	undirected	+
fun_ASV_301	bac_ASV_323	1	undirected	+
fun_ASV_109	bac_ASV_323	0.731925	undirected	+
fun_ASV_446	bac_ASV_323	1	undirected	+
fun_ASV_71	bac_ASV_416	0.731925	undirected	+
fun_ASV_100	bac_ASV_416	1	undirected	+
fun_ASV_105	bac_ASV_416	0.731925	undirected	+
fun_ASV_148	bac_ASV_416	0.731925	undirected	+
fun_ASV_155	bac_ASV_416	1	undirected	+
fun_ASV_163	bac_ASV_416	1	undirected	+
fun_ASV_182	bac_ASV_416	1	undirected	+
fun_ASV_230	bac_ASV_416	1	undirected	+
fun_ASV_246	bac_ASV_416	1	undirected	+
fun_ASV_288	bac_ASV_416	1	undirected	+
fun_ASV_301	bac_ASV_416	1	undirected	+
fun_ASV_109	bac_ASV_416	0.731925	undirected	+
fun_ASV_446	bac_ASV_416	1	undirected	+
fun_ASV_71	bac_ASV_379	0.731925	undirected	+
fun_ASV_100	bac_ASV_379	1	undirected	+
fun_ASV_105	bac_ASV_379	0.731925	undirected	+
fun_ASV_148	bac_ASV_379	0.731925	undirected	+
fun_ASV_155	bac_ASV_379	1	undirected	+
fun_ASV_163	bac_ASV_379	1	undirected	+
fun_ASV_182	bac_ASV_379	1	undirected	+
fun_ASV_230	bac_ASV_379	1	undirected	+
fun_ASV_246	bac_ASV_379	1	undirected	+
fun_ASV_288	bac_ASV_379	1	undirected	+
fun_ASV_301	bac_ASV_379	1	undirected	+
fun_ASV_109	bac_ASV_379	0.731925	undirected	+
fun_ASV_446	bac_ASV_379	1	undirected	+
fun_ASV_71	bac_ASV_386	0.731925	undirected	+
fun_ASV_100	bac_ASV_386	1	undirected	+
fun_ASV_105	bac_ASV_386	0.731925	undirected	+
fun_ASV_148	bac_ASV_386	0.731925	undirected	+
fun_ASV_155	bac_ASV_386	1	undirected	+
fun_ASV_163	bac_ASV_386	1	undirected	+
fun_ASV_182	bac_ASV_386	1	undirected	+
fun_ASV_230	bac_ASV_386	1	undirected	+
fun_ASV_246	bac_ASV_386	1	undirected	+
fun_ASV_288	bac_ASV_386	1	undirected	+
fun_ASV_301	bac_ASV_386	1	undirected	+
fun_ASV_109	bac_ASV_386	0.731925	undirected	+
fun_ASV_446	bac_ASV_386	1	undirected	+
fun_ASV_71	bac_ASV_436	0.731925	undirected	+
fun_ASV_100	bac_ASV_436	1	undirected	+
fun_ASV_105	bac_ASV_436	0.731925	undirected	+
fun_ASV_148	bac_ASV_436	0.731925	undirected	+
fun_ASV_155	bac_ASV_436	1	undirected	+
fun_ASV_163	bac_ASV_436	1	undirected	+
fun_ASV_182	bac_ASV_436	1	undirected	+
fun_ASV_230	bac_ASV_436	1	undirected	+
fun_ASV_246	bac_ASV_436	1	undirected	+
fun_ASV_288	bac_ASV_436	1	undirected	+
fun_ASV_301	bac_ASV_436	1	undirected	+
fun_ASV_109	bac_ASV_436	0.731925	undirected	+
fun_ASV_446	bac_ASV_436	1	undirected	+
fun_ASV_71	bac_ASV_566	0.731925	undirected	+
fun_ASV_100	bac_ASV_566	1	undirected	+
fun_ASV_105	bac_ASV_566	0.731925	undirected	+
fun_ASV_148	bac_ASV_566	0.731925	undirected	+
fun_ASV_155	bac_ASV_566	1	undirected	+
fun_ASV_163	bac_ASV_566	1	undirected	+
fun_ASV_182	bac_ASV_566	1	undirected	+
fun_ASV_230	bac_ASV_566	1	undirected	+
fun_ASV_246	bac_ASV_566	1	undirected	+
fun_ASV_288	bac_ASV_566	1	undirected	+
fun_ASV_301	bac_ASV_566	1	undirected	+
fun_ASV_109	bac_ASV_566	0.731925	undirected	+
fun_ASV_446	bac_ASV_566	1	undirected	+
fun_ASV_71	bac_ASV_496	0.731925	undirected	+
fun_ASV_100	bac_ASV_496	1	undirected	+
fun_ASV_105	bac_ASV_496	0.731925	undirected	+
fun_ASV_148	bac_ASV_496	0.731925	undirected	+
fun_ASV_155	bac_ASV_496	1	undirected	+
fun_ASV_163	bac_ASV_496	1	undirected	+
fun_ASV_182	bac_ASV_496	1	undirected	+
fun_ASV_230	bac_ASV_496	1	undirected	+
fun_ASV_246	bac_ASV_496	1	undirected	+
fun_ASV_288	bac_ASV_496	1	undirected	+
fun_ASV_301	bac_ASV_496	1	undirected	+
fun_ASV_109	bac_ASV_496	0.731925	undirected	+
fun_ASV_446	bac_ASV_496	1	undirected	+
fun_ASV_71	bac_ASV_582	0.731925	undirected	+
fun_ASV_100	bac_ASV_582	1	undirected	+
fun_ASV_105	bac_ASV_582	0.731925	undirected	+
fun_ASV_148	bac_ASV_582	0.731925	undirected	+
fun_ASV_155	bac_ASV_582	1	undirected	+
fun_ASV_163	bac_ASV_582	1	undirected	+
fun_ASV_182	bac_ASV_582	1	undirected	+
fun_ASV_230	bac_ASV_582	1	undirected	+
fun_ASV_246	bac_ASV_582	1	undirected	+
fun_ASV_288	bac_ASV_582	1	undirected	+
fun_ASV_301	bac_ASV_582	1	undirected	+
fun_ASV_109	bac_ASV_582	0.731925	undirected	+
fun_ASV_446	bac_ASV_582	1	undirected	+
fun_ASV_71	bac_ASV_549	0.731925	undirected	+
fun_ASV_100	bac_ASV_549	1	undirected	+
fun_ASV_105	bac_ASV_549	0.731925	undirected	+
fun_ASV_148	bac_ASV_549	0.731925	undirected	+
fun_ASV_155	bac_ASV_549	1	undirected	+
fun_ASV_163	bac_ASV_549	1	undirected	+
fun_ASV_182	bac_ASV_549	1	undirected	+
fun_ASV_230	bac_ASV_549	1	undirected	+
fun_ASV_246	bac_ASV_549	1	undirected	+
fun_ASV_288	bac_ASV_549	1	undirected	+
fun_ASV_301	bac_ASV_549	1	undirected	+
fun_ASV_109	bac_ASV_549	0.731925	undirected	+
fun_ASV_446	bac_ASV_549	1	undirected	+
fun_ASV_71	bac_ASV_579	0.731925	undirected	+
fun_ASV_100	bac_ASV_579	1	undirected	+
fun_ASV_105	bac_ASV_579	0.731925	undirected	+
fun_ASV_148	bac_ASV_579	0.731925	undirected	+
fun_ASV_155	bac_ASV_579	1	undirected	+
fun_ASV_163	bac_ASV_579	1	undirected	+
fun_ASV_182	bac_ASV_579	1	undirected	+
fun_ASV_230	bac_ASV_579	1	undirected	+
fun_ASV_246	bac_ASV_579	1	undirected	+
fun_ASV_288	bac_ASV_579	1	undirected	+
fun_ASV_301	bac_ASV_579	1	undirected	+
fun_ASV_109	bac_ASV_579	0.731925	undirected	+
fun_ASV_446	bac_ASV_579	1	undirected	+
fun_ASV_71	bac_ASV_1565	0.731925	undirected	+
fun_ASV_100	bac_ASV_1565	1	undirected	+
fun_ASV_105	bac_ASV_1565	0.731925	undirected	+
fun_ASV_148	bac_ASV_1565	0.731925	undirected	+
fun_ASV_155	bac_ASV_1565	1	undirected	+
fun_ASV_163	bac_ASV_1565	1	undirected	+
fun_ASV_182	bac_ASV_1565	1	undirected	+
fun_ASV_230	bac_ASV_1565	1	undirected	+
fun_ASV_246	bac_ASV_1565	1	undirected	+
fun_ASV_288	bac_ASV_1565	1	undirected	+
fun_ASV_301	bac_ASV_1565	1	undirected	+
fun_ASV_109	bac_ASV_1565	0.731925	undirected	+
fun_ASV_446	bac_ASV_1565	1	undirected	+
fun_ASV_71	bac_ASV_874	0.731925	undirected	+
fun_ASV_100	bac_ASV_874	1	undirected	+
fun_ASV_105	bac_ASV_874	0.731925	undirected	+
fun_ASV_148	bac_ASV_874	0.731925	undirected	+
fun_ASV_155	bac_ASV_874	1	undirected	+
fun_ASV_163	bac_ASV_874	1	undirected	+
fun_ASV_182	bac_ASV_874	1	undirected	+
fun_ASV_230	bac_ASV_874	1	undirected	+
fun_ASV_246	bac_ASV_874	1	undirected	+
fun_ASV_288	bac_ASV_874	1	undirected	+
fun_ASV_301	bac_ASV_874	1	undirected	+
fun_ASV_109	bac_ASV_874	0.731925	undirected	+
fun_ASV_446	bac_ASV_874	1	undirected	+
fun_ASV_71	bac_ASV_903	0.731925	undirected	+
fun_ASV_100	bac_ASV_903	1	undirected	+
fun_ASV_105	bac_ASV_903	0.731925	undirected	+
fun_ASV_148	bac_ASV_903	0.731925	undirected	+
fun_ASV_155	bac_ASV_903	1	undirected	+
fun_ASV_163	bac_ASV_903	1	undirected	+
fun_ASV_182	bac_ASV_903	1	undirected	+
fun_ASV_230	bac_ASV_903	1	undirected	+
fun_ASV_246	bac_ASV_903	1	undirected	+
fun_ASV_288	bac_ASV_903	1	undirected	+
fun_ASV_301	bac_ASV_903	1	undirected	+
fun_ASV_109	bac_ASV_903	0.731925	undirected	+
fun_ASV_446	bac_ASV_903	1	undirected	+
fun_ASV_71	bac_ASV_789	0.731925	undirected	+
fun_ASV_100	bac_ASV_789	1	undirected	+
fun_ASV_105	bac_ASV_789	0.731925	undirected	+
fun_ASV_148	bac_ASV_789	0.731925	undirected	+
fun_ASV_155	bac_ASV_789	1	undirected	+
fun_ASV_163	bac_ASV_789	1	undirected	+
fun_ASV_182	bac_ASV_789	1	undirected	+
fun_ASV_230	bac_ASV_789	1	undirected	+
fun_ASV_246	bac_ASV_789	1	undirected	+
fun_ASV_288	bac_ASV_789	1	undirected	+
fun_ASV_301	bac_ASV_789	1	undirected	+
fun_ASV_109	bac_ASV_789	0.731925	undirected	+
fun_ASV_446	bac_ASV_789	1	undirected	+
fun_ASV_71	bac_ASV_1514	0.731925	undirected	+
fun_ASV_100	bac_ASV_1514	1	undirected	+
fun_ASV_105	bac_ASV_1514	0.731925	undirected	+
fun_ASV_148	bac_ASV_1514	0.731925	undirected	+
fun_ASV_155	bac_ASV_1514	1	undirected	+
fun_ASV_163	bac_ASV_1514	1	undirected	+
fun_ASV_182	bac_ASV_1514	1	undirected	+
fun_ASV_230	bac_ASV_1514	1	undirected	+
fun_ASV_246	bac_ASV_1514	1	undirected	+
fun_ASV_288	bac_ASV_1514	1	undirected	+
fun_ASV_301	bac_ASV_1514	1	undirected	+
fun_ASV_109	bac_ASV_1514	0.731925	undirected	+
fun_ASV_446	bac_ASV_1514	1	undirected	+
fun_ASV_71	bac_ASV_686	0.731925	undirected	+
fun_ASV_100	bac_ASV_686	1	undirected	+
fun_ASV_105	bac_ASV_686	0.731925	undirected	+
fun_ASV_148	bac_ASV_686	0.731925	undirected	+
fun_ASV_155	bac_ASV_686	1	undirected	+
fun_ASV_163	bac_ASV_686	1	undirected	+
fun_ASV_182	bac_ASV_686	1	undirected	+
fun_ASV_230	bac_ASV_686	1	undirected	+
fun_ASV_246	bac_ASV_686	1	undirected	+
fun_ASV_288	bac_ASV_686	1	undirected	+
fun_ASV_301	bac_ASV_686	1	undirected	+
fun_ASV_109	bac_ASV_686	0.731925	undirected	+
fun_ASV_446	bac_ASV_686	1	undirected	+
fun_ASV_71	bac_ASV_690	0.731925	undirected	+
fun_ASV_100	bac_ASV_690	1	undirected	+
fun_ASV_105	bac_ASV_690	0.731925	undirected	+
fun_ASV_148	bac_ASV_690	0.731925	undirected	+
fun_ASV_155	bac_ASV_690	1	undirected	+
fun_ASV_163	bac_ASV_690	1	undirected	+
fun_ASV_182	bac_ASV_690	1	undirected	+
fun_ASV_230	bac_ASV_690	1	undirected	+
fun_ASV_246	bac_ASV_690	1	undirected	+
fun_ASV_288	bac_ASV_690	1	undirected	+
fun_ASV_301	bac_ASV_690	1	undirected	+
fun_ASV_109	bac_ASV_690	0.731925	undirected	+
fun_ASV_446	bac_ASV_690	1	undirected	+
fun_ASV_71	bac_ASV_934	0.731925	undirected	+
fun_ASV_100	bac_ASV_934	1	undirected	+
fun_ASV_105	bac_ASV_934	0.731925	undirected	+
fun_ASV_148	bac_ASV_934	0.731925	undirected	+
fun_ASV_155	bac_ASV_934	1	undirected	+
fun_ASV_163	bac_ASV_934	1	undirected	+
fun_ASV_182	bac_ASV_934	1	undirected	+
fun_ASV_230	bac_ASV_934	1	undirected	+
fun_ASV_246	bac_ASV_934	1	undirected	+
fun_ASV_288	bac_ASV_934	1	undirected	+
fun_ASV_301	bac_ASV_934	1	undirected	+
fun_ASV_109	bac_ASV_934	0.731925	undirected	+
fun_ASV_446	bac_ASV_934	1	undirected	+
fun_ASV_86	bac_ASV_160	0.785359	undirected	+
fun_ASV_100	bac_ASV_160	0.731925	undirected	+
fun_ASV_105	bac_ASV_160	1	undirected	+
fun_ASV_155	bac_ASV_160	0.731925	undirected	+
fun_ASV_163	bac_ASV_160	0.731925	undirected	+
fun_ASV_182	bac_ASV_160	0.731925	undirected	+
fun_ASV_181	bac_ASV_160	0.785359	undirected	+
fun_ASV_230	bac_ASV_160	0.731925	undirected	+
fun_ASV_246	bac_ASV_160	0.731925	undirected	+
fun_ASV_288	bac_ASV_160	0.731925	undirected	+
fun_ASV_301	bac_ASV_160	0.731925	undirected	+
fun_ASV_446	bac_ASV_160	0.731925	undirected	+
fun_ASV_49	bac_ASV_319	0.837141	undirected	+
fun_ASV_71	bac_ASV_319	1	undirected	+
fun_ASV_86	bac_ASV_319	0.845771	undirected	+
fun_ASV_100	bac_ASV_319	0.731925	undirected	+
fun_ASV_155	bac_ASV_319	0.731925	undirected	+
fun_ASV_163	bac_ASV_319	0.731925	undirected	+
fun_ASV_182	bac_ASV_319	0.731925	undirected	+
fun_ASV_230	bac_ASV_319	0.731925	undirected	+
fun_ASV_246	bac_ASV_319	0.731925	undirected	+
fun_ASV_288	bac_ASV_319	0.731925	undirected	+
fun_ASV_301	bac_ASV_319	0.731925	undirected	+
fun_ASV_446	bac_ASV_319	0.731925	undirected	+
fun_ASV_49	bac_ASV_273	0.837141	undirected	+
fun_ASV_71	bac_ASV_273	1	undirected	+
fun_ASV_86	bac_ASV_273	0.845771	undirected	+
fun_ASV_100	bac_ASV_273	0.731925	undirected	+
fun_ASV_155	bac_ASV_273	0.731925	undirected	+
fun_ASV_163	bac_ASV_273	0.731925	undirected	+
fun_ASV_182	bac_ASV_273	0.731925	undirected	+
fun_ASV_230	bac_ASV_273	0.731925	undirected	+
fun_ASV_246	bac_ASV_273	0.731925	undirected	+
fun_ASV_288	bac_ASV_273	0.731925	undirected	+
fun_ASV_301	bac_ASV_273	0.731925	undirected	+
fun_ASV_446	bac_ASV_273	0.731925	undirected	+
fun_ASV_86	bac_ASV_631	0.785359	undirected	+
fun_ASV_100	bac_ASV_631	0.731925	undirected	+
fun_ASV_105	bac_ASV_631	1	undirected	+
fun_ASV_155	bac_ASV_631	0.731925	undirected	+
fun_ASV_163	bac_ASV_631	0.731925	undirected	+
fun_ASV_182	bac_ASV_631	0.731925	undirected	+
fun_ASV_181	bac_ASV_631	0.785359	undirected	+
fun_ASV_230	bac_ASV_631	0.731925	undirected	+
fun_ASV_246	bac_ASV_631	0.731925	undirected	+
fun_ASV_288	bac_ASV_631	0.731925	undirected	+
fun_ASV_301	bac_ASV_631	0.731925	undirected	+
fun_ASV_446	bac_ASV_631	0.731925	undirected	+
fun_ASV_86	bac_ASV_514	0.785359	undirected	+
fun_ASV_100	bac_ASV_514	0.731925	undirected	+
fun_ASV_105	bac_ASV_514	1	undirected	+
fun_ASV_155	bac_ASV_514	0.731925	undirected	+
fun_ASV_163	bac_ASV_514	0.731925	undirected	+
fun_ASV_182	bac_ASV_514	0.731925	undirected	+
fun_ASV_181	bac_ASV_514	0.785359	undirected	+
fun_ASV_230	bac_ASV_514	0.731925	undirected	+
fun_ASV_246	bac_ASV_514	0.731925	undirected	+
fun_ASV_288	bac_ASV_514	0.731925	undirected	+
fun_ASV_301	bac_ASV_514	0.731925	undirected	+
fun_ASV_446	bac_ASV_514	0.731925	undirected	+
fun_ASV_49	bac_ASV_244	0.837141	undirected	+
fun_ASV_71	bac_ASV_244	1	undirected	+
fun_ASV_86	bac_ASV_244	0.845771	undirected	+
fun_ASV_100	bac_ASV_244	0.731925	undirected	+
fun_ASV_155	bac_ASV_244	0.731925	undirected	+
fun_ASV_163	bac_ASV_244	0.731925	undirected	+
fun_ASV_182	bac_ASV_244	0.731925	undirected	+
fun_ASV_230	bac_ASV_244	0.731925	undirected	+
fun_ASV_246	bac_ASV_244	0.731925	undirected	+
fun_ASV_288	bac_ASV_244	0.731925	undirected	+
fun_ASV_301	bac_ASV_244	0.731925	undirected	+
fun_ASV_446	bac_ASV_244	0.731925	undirected	+
fun_ASV_86	bac_ASV_333	0.785359	undirected	+
fun_ASV_100	bac_ASV_333	0.731925	undirected	+
fun_ASV_105	bac_ASV_333	1	undirected	+
fun_ASV_155	bac_ASV_333	0.731925	undirected	+
fun_ASV_163	bac_ASV_333	0.731925	undirected	+
fun_ASV_182	bac_ASV_333	0.731925	undirected	+
fun_ASV_181	bac_ASV_333	0.785359	undirected	+
fun_ASV_230	bac_ASV_333	0.731925	undirected	+
fun_ASV_246	bac_ASV_333	0.731925	undirected	+
fun_ASV_288	bac_ASV_333	0.731925	undirected	+
fun_ASV_301	bac_ASV_333	0.731925	undirected	+
fun_ASV_446	bac_ASV_333	0.731925	undirected	+
fun_ASV_86	bac_ASV_347	0.785359	undirected	+
fun_ASV_100	bac_ASV_347	0.731925	undirected	+
fun_ASV_105	bac_ASV_347	1	undirected	+
fun_ASV_155	bac_ASV_347	0.731925	undirected	+
fun_ASV_163	bac_ASV_347	0.731925	undirected	+
fun_ASV_182	bac_ASV_347	0.731925	undirected	+
fun_ASV_181	bac_ASV_347	0.785359	undirected	+
fun_ASV_230	bac_ASV_347	0.731925	undirected	+
fun_ASV_246	bac_ASV_347	0.731925	undirected	+
fun_ASV_288	bac_ASV_347	0.731925	undirected	+
fun_ASV_301	bac_ASV_347	0.731925	undirected	+
fun_ASV_446	bac_ASV_347	0.731925	undirected	+
fun_ASV_49	bac_ASV_375	0.837141	undirected	+
fun_ASV_71	bac_ASV_375	1	undirected	+
fun_ASV_86	bac_ASV_375	0.845771	undirected	+
fun_ASV_100	bac_ASV_375	0.731925	undirected	+
fun_ASV_155	bac_ASV_375	0.731925	undirected	+
fun_ASV_163	bac_ASV_375	0.731925	undirected	+
fun_ASV_182	bac_ASV_375	0.731925	undirected	+
fun_ASV_230	bac_ASV_375	0.731925	undirected	+
fun_ASV_246	bac_ASV_375	0.731925	undirected	+
fun_ASV_288	bac_ASV_375	0.731925	undirected	+
fun_ASV_301	bac_ASV_375	0.731925	undirected	+
fun_ASV_446	bac_ASV_375	0.731925	undirected	+
fun_ASV_49	bac_ASV_592	0.837141	undirected	+
fun_ASV_71	bac_ASV_592	1	undirected	+
fun_ASV_86	bac_ASV_592	0.845771	undirected	+
fun_ASV_100	bac_ASV_592	0.731925	undirected	+
fun_ASV_155	bac_ASV_592	0.731925	undirected	+
fun_ASV_163	bac_ASV_592	0.731925	undirected	+
fun_ASV_182	bac_ASV_592	0.731925	undirected	+
fun_ASV_230	bac_ASV_592	0.731925	undirected	+
fun_ASV_246	bac_ASV_592	0.731925	undirected	+
fun_ASV_288	bac_ASV_592	0.731925	undirected	+
fun_ASV_301	bac_ASV_592	0.731925	undirected	+
fun_ASV_446	bac_ASV_592	0.731925	undirected	+
fun_ASV_49	bac_ASV_530	0.837141	undirected	+
fun_ASV_71	bac_ASV_530	1	undirected	+
fun_ASV_86	bac_ASV_530	0.845771	undirected	+
fun_ASV_100	bac_ASV_530	0.731925	undirected	+
fun_ASV_155	bac_ASV_530	0.731925	undirected	+
fun_ASV_163	bac_ASV_530	0.731925	undirected	+
fun_ASV_182	bac_ASV_530	0.731925	undirected	+
fun_ASV_230	bac_ASV_530	0.731925	undirected	+
fun_ASV_246	bac_ASV_530	0.731925	undirected	+
fun_ASV_288	bac_ASV_530	0.731925	undirected	+
fun_ASV_301	bac_ASV_530	0.731925	undirected	+
fun_ASV_446	bac_ASV_530	0.731925	undirected	+
fun_ASV_49	bac_ASV_433	0.837141	undirected	+
fun_ASV_71	bac_ASV_433	1	undirected	+
fun_ASV_86	bac_ASV_433	0.845771	undirected	+
fun_ASV_100	bac_ASV_433	0.731925	undirected	+
fun_ASV_155	bac_ASV_433	0.731925	undirected	+
fun_ASV_163	bac_ASV_433	0.731925	undirected	+
fun_ASV_182	bac_ASV_433	0.731925	undirected	+
fun_ASV_230	bac_ASV_433	0.731925	undirected	+
fun_ASV_246	bac_ASV_433	0.731925	undirected	+
fun_ASV_288	bac_ASV_433	0.731925	undirected	+
fun_ASV_301	bac_ASV_433	0.731925	undirected	+
fun_ASV_446	bac_ASV_433	0.731925	undirected	+
fun_ASV_86	bac_ASV_619	0.785359	undirected	+
fun_ASV_100	bac_ASV_619	0.731925	undirected	+
fun_ASV_105	bac_ASV_619	1	undirected	+
fun_ASV_155	bac_ASV_619	0.731925	undirected	+
fun_ASV_163	bac_ASV_619	0.731925	undirected	+
fun_ASV_182	bac_ASV_619	0.731925	undirected	+
fun_ASV_181	bac_ASV_619	0.785359	undirected	+
fun_ASV_230	bac_ASV_619	0.731925	undirected	+
fun_ASV_246	bac_ASV_619	0.731925	undirected	+
fun_ASV_288	bac_ASV_619	0.731925	undirected	+
fun_ASV_301	bac_ASV_619	0.731925	undirected	+
fun_ASV_446	bac_ASV_619	0.731925	undirected	+
fun_ASV_49	bac_ASV_546	0.837141	undirected	+
fun_ASV_71	bac_ASV_546	1	undirected	+
fun_ASV_86	bac_ASV_546	0.845771	undirected	+
fun_ASV_100	bac_ASV_546	0.731925	undirected	+
fun_ASV_155	bac_ASV_546	0.731925	undirected	+
fun_ASV_163	bac_ASV_546	0.731925	undirected	+
fun_ASV_182	bac_ASV_546	0.731925	undirected	+
fun_ASV_230	bac_ASV_546	0.731925	undirected	+
fun_ASV_246	bac_ASV_546	0.731925	undirected	+
fun_ASV_288	bac_ASV_546	0.731925	undirected	+
fun_ASV_301	bac_ASV_546	0.731925	undirected	+
fun_ASV_446	bac_ASV_546	0.731925	undirected	+
fun_ASV_49	bac_ASV_509	0.716316	undirected	+
fun_ASV_100	bac_ASV_509	0.731925	undirected	+
fun_ASV_155	bac_ASV_509	0.731925	undirected	+
fun_ASV_163	bac_ASV_509	0.731925	undirected	+
fun_ASV_182	bac_ASV_509	0.731925	undirected	+
fun_ASV_230	bac_ASV_509	0.731925	undirected	+
fun_ASV_246	bac_ASV_509	0.731925	undirected	+
fun_ASV_288	bac_ASV_509	0.731925	undirected	+
fun_ASV_301	bac_ASV_509	0.731925	undirected	+
fun_ASV_446	bac_ASV_509	0.731925	undirected	+
fun_ASV_100	bac_ASV_1190	0.731925	undirected	+
fun_ASV_155	bac_ASV_1190	0.731925	undirected	+
fun_ASV_163	bac_ASV_1190	0.731925	undirected	+
fun_ASV_182	bac_ASV_1190	0.731925	undirected	+
fun_ASV_181	bac_ASV_1190	0.845771	undirected	+
fun_ASV_230	bac_ASV_1190	0.731925	undirected	+
fun_ASV_246	bac_ASV_1190	0.731925	undirected	+
fun_ASV_288	bac_ASV_1190	0.731925	undirected	+
fun_ASV_301	bac_ASV_1190	0.731925	undirected	+
fun_ASV_446	bac_ASV_1190	0.731925	undirected	+
fun_ASV_100	bac_ASV_701	0.731925	undirected	+
fun_ASV_155	bac_ASV_701	0.731925	undirected	+
fun_ASV_163	bac_ASV_701	0.731925	undirected	+
fun_ASV_182	bac_ASV_701	0.731925	undirected	+
fun_ASV_230	bac_ASV_701	0.731925	undirected	+
fun_ASV_246	bac_ASV_701	0.731925	undirected	+
fun_ASV_288	bac_ASV_701	0.731925	undirected	+
fun_ASV_301	bac_ASV_701	0.731925	undirected	+
fun_ASV_446	bac_ASV_701	0.731925	undirected	+
fun_ASV_100	bac_ASV_202	0.731925	undirected	+
fun_ASV_155	bac_ASV_202	0.731925	undirected	+
fun_ASV_163	bac_ASV_202	0.731925	undirected	+
fun_ASV_182	bac_ASV_202	0.731925	undirected	+
fun_ASV_230	bac_ASV_202	0.731925	undirected	+
fun_ASV_246	bac_ASV_202	0.731925	undirected	+
fun_ASV_288	bac_ASV_202	0.731925	undirected	+
fun_ASV_301	bac_ASV_202	0.731925	undirected	+
fun_ASV_446	bac_ASV_202	0.731925	undirected	+
fun_ASV_86	bac_ASV_212	0.768098	undirected	+
fun_ASV_91	bac_ASV_212	0.731925	undirected	+
fun_ASV_105	bac_ASV_212	0.989796	undirected	+
fun_ASV_115	bac_ASV_212	0.731925	undirected	+
fun_ASV_200	bac_ASV_212	0.731925	undirected	+
fun_ASV_181	bac_ASV_212	0.768098	undirected	+
fun_ASV_297	bac_ASV_212	0.731925	undirected	+
fun_ASV_434	bac_ASV_212	0.731925	undirected	+
fun_ASV_718	bac_ASV_212	0.731925	undirected	+
fun_ASV_86	bac_ASV_578	0.768098	undirected	+
fun_ASV_91	bac_ASV_578	0.731925	undirected	+
fun_ASV_105	bac_ASV_578	0.989796	undirected	+
fun_ASV_115	bac_ASV_578	0.731925	undirected	+
fun_ASV_200	bac_ASV_578	0.731925	undirected	+
fun_ASV_181	bac_ASV_578	0.768098	undirected	+
fun_ASV_297	bac_ASV_578	0.731925	undirected	+
fun_ASV_434	bac_ASV_578	0.731925	undirected	+
fun_ASV_718	bac_ASV_578	0.731925	undirected	+
fun_ASV_71	bac_ASV_106	0.845771	undirected	+
fun_ASV_86	bac_ASV_106	1	undirected	+
fun_ASV_105	bac_ASV_106	0.785359	undirected	+
fun_ASV_89	bac_ASV_106	0.716316	undirected	+
fun_ASV_153	bac_ASV_106	0.716316	undirected	+
fun_ASV_141	bac_ASV_106	0.716316	undirected	+
fun_ASV_71	bac_ASV_222	0.845771	undirected	+
fun_ASV_86	bac_ASV_222	1	undirected	+
fun_ASV_105	bac_ASV_222	0.785359	undirected	+
fun_ASV_89	bac_ASV_222	0.716316	undirected	+
fun_ASV_153	bac_ASV_222	0.716316	undirected	+
fun_ASV_141	bac_ASV_222	0.716316	undirected	+
fun_ASV_71	bac_ASV_267	0.768098	undirected	+
fun_ASV_86	bac_ASV_267	0.978102	undirected	+
fun_ASV_89	bac_ASV_267	0.845771	undirected	+
fun_ASV_153	bac_ASV_267	0.845771	undirected	+
fun_ASV_141	bac_ASV_267	0.845771	undirected	+
fun_ASV_86	bac_ASV_836	0.970803	undirected	+
fun_ASV_105	bac_ASV_836	0.768098	undirected	+
fun_ASV_89	bac_ASV_836	0.837141	undirected	+
fun_ASV_153	bac_ASV_836	0.837141	undirected	+
fun_ASV_141	bac_ASV_836	0.837141	undirected	+
fun_ASV_49	bac_ASV_205	0.828907	undirected	+
fun_ASV_86	bac_ASV_205	0.730618	undirected	+
fun_ASV_135	bac_ASV_205	0.751509	undirected	+
fun_ASV_175	bac_ASV_205	0.735294	undirected	+
fun_ASV_71	bac_ASV_102	0.785359	undirected	+
fun_ASV_86	bac_ASV_102	0.992701	undirected	+
fun_ASV_105	bac_ASV_102	0.845771	undirected	+
fun_ASV_86	bac_ASV_114	0.828907	undirected	+
fun_ASV_105	bac_ASV_114	0.751509	undirected	+
fun_ASV_181	bac_ASV_114	0.878052	undirected	+
fun_ASV_60	bac_ASV_188	0.730618	undirected	+
fun_ASV_148	bac_ASV_188	0.759257	undirected	+
fun_ASV_181	bac_ASV_188	0.805973	undirected	+
fun_ASV_105	bac_ASV_134	0.716316	undirected	+
fun_ASV_148	bac_ASV_134	0.837141	undirected	+
fun_ASV_278	bac_ASV_134	0.785359	undirected	+
fun_ASV_86	bac_ASV_149	0.743723	undirected	+
fun_ASV_137	bac_ASV_149	0.759257	undirected	+
fun_ASV_181	bac_ASV_149	0.792868	undirected	+
fun_ASV_71	bac_ASV_299	0.785359	undirected	+
fun_ASV_86	bac_ASV_299	0.992701	undirected	+
fun_ASV_105	bac_ASV_299	0.845771	undirected	+
fun_ASV_71	bac_ASV_166	0.759257	undirected	+
fun_ASV_86	bac_ASV_166	0.855117	undirected	+
fun_ASV_181	bac_ASV_166	0.805973	undirected	+
fun_ASV_86	bac_ASV_209	0.730618	undirected	+
fun_ASV_137	bac_ASV_209	0.759257	undirected	+
fun_ASV_181	bac_ASV_209	0.779762	undirected	+
fun_ASV_86	bac_ASV_235	0.730618	undirected	+
fun_ASV_137	bac_ASV_235	0.759257	undirected	+
fun_ASV_181	bac_ASV_235	0.779762	undirected	+
fun_ASV_22	bac_ASV_473	0.747758	undirected	+
fun_ASV_99	bac_ASV_473	0.805973	undirected	+
fun_ASV_71	bac_ASV_473	0.716316	undirected	+
fun_ASV_49	bac_ASV_215	0.891157	undirected	+
fun_ASV_71	bac_ASV_215	0.759257	undirected	+
fun_ASV_86	bac_ASV_215	0.855117	undirected	+
fun_ASV_49	bac_ASV_272	0.779762	undirected	+
fun_ASV_86	bac_ASV_272	0.842012	undirected	+
fun_ASV_105	bac_ASV_272	0.759257	undirected	+
fun_ASV_86	bac_ASV_441	0.842012	undirected	+
fun_ASV_105	bac_ASV_441	0.759257	undirected	+
fun_ASV_181	bac_ASV_441	0.891157	undirected	+
fun_ASV_71	bac_ASV_702	0.785359	undirected	+
fun_ASV_86	bac_ASV_702	0.992701	undirected	+
fun_ASV_105	bac_ASV_702	0.845771	undirected	+
fun_ASV_86	bac_ASV_26	0.878052	undirected	+
fun_ASV_105	bac_ASV_26	0.751509	undirected	+
fun_ASV_14	bac_ASV_45	0.753053	undirected	+
fun_ASV_181	bac_ASV_45	0.715799	undirected	+
fun_ASV_86	bac_ASV_33	0.741679	undirected	+
fun_ASV_181	bac_ASV_33	0.832869	undirected	+
fun_ASV_86	bac_ASV_97	0.743723	undirected	+
fun_ASV_181	bac_ASV_97	0.891157	undirected	+
fun_ASV_40	bac_ASV_95	0.758589	undirected	+
fun_ASV_86	bac_ASV_95	0.750275	undirected	+
fun_ASV_86	bac_ASV_132	0.743723	undirected	+
fun_ASV_181	bac_ASV_132	0.891157	undirected	+
fun_ASV_86	bac_ASV_167	0.724065	undirected	+
fun_ASV_181	bac_ASV_167	0.822354	undirected	+
fun_ASV_86	bac_ASV_90	0.7356	undirected	+
fun_ASV_181	bac_ASV_90	0.781195	undirected	+
fun_ASV_86	bac_ASV_279	0.750275	undirected	+
fun_ASV_181	bac_ASV_279	0.848565	undirected	+
fun_ASV_86	bac_ASV_208	0.723441	undirected	+
fun_ASV_181	bac_ASV_208	0.769036	undirected	+
fun_ASV_86	bac_ASV_240	0.750275	undirected	+
fun_ASV_181	bac_ASV_240	0.848565	undirected	+
fun_ASV_181	bac_ASV_198	0.747758	undirected	+
fun_ASV_173	bac_ASV_198	0.758589	undirected	+
fun_ASV_86	bac_ASV_282	0.743723	undirected	+
fun_ASV_181	bac_ASV_282	0.891157	undirected	+
fun_ASV_22	bac_ASV_239	0.770886	undirected	+
fun_ASV_181	bac_ASV_239	0.787274	undirected	+
fun_ASV_105	bac_ASV_236	0.785359	undirected	+
fun_ASV_181	bac_ASV_236	1	undirected	+
fun_ASV_105	bac_ASV_618	0.716316	undirected	+
fun_ASV_181	bac_ASV_618	0.992701	undirected	+
fun_ASV_49	bac_ASV_528	0.978102	undirected	+
fun_ASV_71	bac_ASV_528	0.785359	undirected	+
fun_ASV_181	bac_ASV_25	0.717157	undirected	+
fun_ASV_86	bac_ASV_170	0.793353	undirected	+
fun_ASV_181	bac_ASV_146	0.747758	undirected	+
fun_ASV_22	bac_ASV_172	0.741679	undirected	+
fun_ASV_105	bac_ASV_203	0.785359	undirected	+
fun_ASV_71	bac_ASV_369	0.785359	undirected	+
fun_ASV_105	bac_ASV_491	0.845771	undirected	+
fun_ASV_71	bac_ASV_382	0.785359	undirected	+
fun_ASV_109	bac_ASV_931	0.768098	undirected	+
fun_ASV_6	bac_ASV_28	1	undirected	+
fun_ASV_30	bac_ASV_28	1	undirected	+
fun_ASV_120	bac_ASV_28	1	undirected	+
fun_ASV_124	bac_ASV_28	1	undirected	+
fun_ASV_135	bac_ASV_28	0.731925	undirected	+
fun_ASV_116	bac_ASV_28	1	undirected	+
fun_ASV_89	bac_ASV_28	0.731925	undirected	+
fun_ASV_106	bac_ASV_28	1	undirected	+
fun_ASV_153	bac_ASV_28	0.731925	undirected	+
fun_ASV_141	bac_ASV_28	0.731925	undirected	+
fun_ASV_140	bac_ASV_28	1	undirected	+
fun_ASV_206	bac_ASV_28	1	undirected	+
fun_ASV_264	bac_ASV_28	1	undirected	+
fun_ASV_281	bac_ASV_28	0.731925	undirected	+
fun_ASV_375	bac_ASV_28	1	undirected	+
fun_ASV_391	bac_ASV_28	1	undirected	+
fun_ASV_445	bac_ASV_28	1	undirected	+
fun_ASV_557	bac_ASV_28	1	undirected	+
fun_ASV_558	bac_ASV_28	1	undirected	+
fun_ASV_642	bac_ASV_28	1	undirected	+
fun_ASV_6	bac_ASV_144	1	undirected	+
fun_ASV_30	bac_ASV_144	1	undirected	+
fun_ASV_120	bac_ASV_144	1	undirected	+
fun_ASV_124	bac_ASV_144	1	undirected	+
fun_ASV_135	bac_ASV_144	0.731925	undirected	+
fun_ASV_116	bac_ASV_144	1	undirected	+
fun_ASV_89	bac_ASV_144	0.731925	undirected	+
fun_ASV_106	bac_ASV_144	1	undirected	+
fun_ASV_153	bac_ASV_144	0.731925	undirected	+
fun_ASV_141	bac_ASV_144	0.731925	undirected	+
fun_ASV_140	bac_ASV_144	1	undirected	+
fun_ASV_206	bac_ASV_144	1	undirected	+
fun_ASV_264	bac_ASV_144	1	undirected	+
fun_ASV_281	bac_ASV_144	0.731925	undirected	+
fun_ASV_375	bac_ASV_144	1	undirected	+
fun_ASV_391	bac_ASV_144	1	undirected	+
fun_ASV_445	bac_ASV_144	1	undirected	+
fun_ASV_557	bac_ASV_144	1	undirected	+
fun_ASV_558	bac_ASV_144	1	undirected	+
fun_ASV_642	bac_ASV_144	1	undirected	+
fun_ASV_6	bac_ASV_140	1	undirected	+
fun_ASV_30	bac_ASV_140	1	undirected	+
fun_ASV_120	bac_ASV_140	1	undirected	+
fun_ASV_124	bac_ASV_140	1	undirected	+
fun_ASV_135	bac_ASV_140	0.731925	undirected	+
fun_ASV_116	bac_ASV_140	1	undirected	+
fun_ASV_89	bac_ASV_140	0.731925	undirected	+
fun_ASV_106	bac_ASV_140	1	undirected	+
fun_ASV_153	bac_ASV_140	0.731925	undirected	+
fun_ASV_141	bac_ASV_140	0.731925	undirected	+
fun_ASV_140	bac_ASV_140	1	undirected	+
fun_ASV_206	bac_ASV_140	1	undirected	+
fun_ASV_264	bac_ASV_140	1	undirected	+
fun_ASV_281	bac_ASV_140	0.731925	undirected	+
fun_ASV_375	bac_ASV_140	1	undirected	+
fun_ASV_391	bac_ASV_140	1	undirected	+
fun_ASV_445	bac_ASV_140	1	undirected	+
fun_ASV_557	bac_ASV_140	1	undirected	+
fun_ASV_558	bac_ASV_140	1	undirected	+
fun_ASV_642	bac_ASV_140	1	undirected	+
fun_ASV_6	bac_ASV_297	1	undirected	+
fun_ASV_30	bac_ASV_297	1	undirected	+
fun_ASV_120	bac_ASV_297	1	undirected	+
fun_ASV_124	bac_ASV_297	1	undirected	+
fun_ASV_135	bac_ASV_297	0.731925	undirected	+
fun_ASV_116	bac_ASV_297	1	undirected	+
fun_ASV_89	bac_ASV_297	0.731925	undirected	+
fun_ASV_106	bac_ASV_297	1	undirected	+
fun_ASV_153	bac_ASV_297	0.731925	undirected	+
fun_ASV_141	bac_ASV_297	0.731925	undirected	+
fun_ASV_140	bac_ASV_297	1	undirected	+
fun_ASV_206	bac_ASV_297	1	undirected	+
fun_ASV_264	bac_ASV_297	1	undirected	+
fun_ASV_281	bac_ASV_297	0.731925	undirected	+
fun_ASV_375	bac_ASV_297	1	undirected	+
fun_ASV_391	bac_ASV_297	1	undirected	+
fun_ASV_445	bac_ASV_297	1	undirected	+
fun_ASV_557	bac_ASV_297	1	undirected	+
fun_ASV_558	bac_ASV_297	1	undirected	+
fun_ASV_642	bac_ASV_297	1	undirected	+
fun_ASV_6	bac_ASV_268	1	undirected	+
fun_ASV_30	bac_ASV_268	1	undirected	+
fun_ASV_120	bac_ASV_268	1	undirected	+
fun_ASV_124	bac_ASV_268	1	undirected	+
fun_ASV_135	bac_ASV_268	0.731925	undirected	+
fun_ASV_116	bac_ASV_268	1	undirected	+
fun_ASV_89	bac_ASV_268	0.731925	undirected	+
fun_ASV_106	bac_ASV_268	1	undirected	+
fun_ASV_153	bac_ASV_268	0.731925	undirected	+
fun_ASV_141	bac_ASV_268	0.731925	undirected	+
fun_ASV_140	bac_ASV_268	1	undirected	+
fun_ASV_206	bac_ASV_268	1	undirected	+
fun_ASV_264	bac_ASV_268	1	undirected	+
fun_ASV_281	bac_ASV_268	0.731925	undirected	+
fun_ASV_375	bac_ASV_268	1	undirected	+
fun_ASV_391	bac_ASV_268	1	undirected	+
fun_ASV_445	bac_ASV_268	1	undirected	+
fun_ASV_557	bac_ASV_268	1	undirected	+
fun_ASV_558	bac_ASV_268	1	undirected	+
fun_ASV_642	bac_ASV_268	1	undirected	+
fun_ASV_6	bac_ASV_928	1	undirected	+
fun_ASV_30	bac_ASV_928	1	undirected	+
fun_ASV_120	bac_ASV_928	1	undirected	+
fun_ASV_124	bac_ASV_928	1	undirected	+
fun_ASV_135	bac_ASV_928	0.731925	undirected	+
fun_ASV_116	bac_ASV_928	1	undirected	+
fun_ASV_89	bac_ASV_928	0.731925	undirected	+
fun_ASV_106	bac_ASV_928	1	undirected	+
fun_ASV_153	bac_ASV_928	0.731925	undirected	+
fun_ASV_141	bac_ASV_928	0.731925	undirected	+
fun_ASV_140	bac_ASV_928	1	undirected	+
fun_ASV_206	bac_ASV_928	1	undirected	+
fun_ASV_264	bac_ASV_928	1	undirected	+
fun_ASV_281	bac_ASV_928	0.731925	undirected	+
fun_ASV_375	bac_ASV_928	1	undirected	+
fun_ASV_391	bac_ASV_928	1	undirected	+
fun_ASV_445	bac_ASV_928	1	undirected	+
fun_ASV_557	bac_ASV_928	1	undirected	+
fun_ASV_558	bac_ASV_928	1	undirected	+
fun_ASV_642	bac_ASV_928	1	undirected	+
fun_ASV_6	bac_ASV_249	1	undirected	+
fun_ASV_30	bac_ASV_249	1	undirected	+
fun_ASV_120	bac_ASV_249	1	undirected	+
fun_ASV_124	bac_ASV_249	1	undirected	+
fun_ASV_135	bac_ASV_249	0.731925	undirected	+
fun_ASV_116	bac_ASV_249	1	undirected	+
fun_ASV_89	bac_ASV_249	0.731925	undirected	+
fun_ASV_106	bac_ASV_249	1	undirected	+
fun_ASV_153	bac_ASV_249	0.731925	undirected	+
fun_ASV_141	bac_ASV_249	0.731925	undirected	+
fun_ASV_140	bac_ASV_249	1	undirected	+
fun_ASV_206	bac_ASV_249	1	undirected	+
fun_ASV_264	bac_ASV_249	1	undirected	+
fun_ASV_281	bac_ASV_249	0.731925	undirected	+
fun_ASV_375	bac_ASV_249	1	undirected	+
fun_ASV_391	bac_ASV_249	1	undirected	+
fun_ASV_445	bac_ASV_249	1	undirected	+
fun_ASV_557	bac_ASV_249	1	undirected	+
fun_ASV_558	bac_ASV_249	1	undirected	+
fun_ASV_642	bac_ASV_249	1	undirected	+
fun_ASV_6	bac_ASV_583	1	undirected	+
fun_ASV_30	bac_ASV_583	1	undirected	+
fun_ASV_120	bac_ASV_583	1	undirected	+
fun_ASV_124	bac_ASV_583	1	undirected	+
fun_ASV_135	bac_ASV_583	0.731925	undirected	+
fun_ASV_116	bac_ASV_583	1	undirected	+
fun_ASV_89	bac_ASV_583	0.731925	undirected	+
fun_ASV_106	bac_ASV_583	1	undirected	+
fun_ASV_153	bac_ASV_583	0.731925	undirected	+
fun_ASV_141	bac_ASV_583	0.731925	undirected	+
fun_ASV_140	bac_ASV_583	1	undirected	+
fun_ASV_206	bac_ASV_583	1	undirected	+
fun_ASV_264	bac_ASV_583	1	undirected	+
fun_ASV_281	bac_ASV_583	0.731925	undirected	+
fun_ASV_375	bac_ASV_583	1	undirected	+
fun_ASV_391	bac_ASV_583	1	undirected	+
fun_ASV_445	bac_ASV_583	1	undirected	+
fun_ASV_557	bac_ASV_583	1	undirected	+
fun_ASV_558	bac_ASV_583	1	undirected	+
fun_ASV_642	bac_ASV_583	1	undirected	+
fun_ASV_6	bac_ASV_327	1	undirected	+
fun_ASV_30	bac_ASV_327	1	undirected	+
fun_ASV_120	bac_ASV_327	1	undirected	+
fun_ASV_124	bac_ASV_327	1	undirected	+
fun_ASV_135	bac_ASV_327	0.731925	undirected	+
fun_ASV_116	bac_ASV_327	1	undirected	+
fun_ASV_89	bac_ASV_327	0.731925	undirected	+
fun_ASV_106	bac_ASV_327	1	undirected	+
fun_ASV_153	bac_ASV_327	0.731925	undirected	+
fun_ASV_141	bac_ASV_327	0.731925	undirected	+
fun_ASV_140	bac_ASV_327	1	undirected	+
fun_ASV_206	bac_ASV_327	1	undirected	+
fun_ASV_264	bac_ASV_327	1	undirected	+
fun_ASV_281	bac_ASV_327	0.731925	undirected	+
fun_ASV_375	bac_ASV_327	1	undirected	+
fun_ASV_391	bac_ASV_327	1	undirected	+
fun_ASV_445	bac_ASV_327	1	undirected	+
fun_ASV_557	bac_ASV_327	1	undirected	+
fun_ASV_558	bac_ASV_327	1	undirected	+
fun_ASV_642	bac_ASV_327	1	undirected	+
fun_ASV_6	bac_ASV_255	1	undirected	+
fun_ASV_30	bac_ASV_255	1	undirected	+
fun_ASV_120	bac_ASV_255	1	undirected	+
fun_ASV_124	bac_ASV_255	1	undirected	+
fun_ASV_135	bac_ASV_255	0.731925	undirected	+
fun_ASV_116	bac_ASV_255	1	undirected	+
fun_ASV_89	bac_ASV_255	0.731925	undirected	+
fun_ASV_106	bac_ASV_255	1	undirected	+
fun_ASV_153	bac_ASV_255	0.731925	undirected	+
fun_ASV_141	bac_ASV_255	0.731925	undirected	+
fun_ASV_140	bac_ASV_255	1	undirected	+
fun_ASV_206	bac_ASV_255	1	undirected	+
fun_ASV_264	bac_ASV_255	1	undirected	+
fun_ASV_281	bac_ASV_255	0.731925	undirected	+
fun_ASV_375	bac_ASV_255	1	undirected	+
fun_ASV_391	bac_ASV_255	1	undirected	+
fun_ASV_445	bac_ASV_255	1	undirected	+
fun_ASV_557	bac_ASV_255	1	undirected	+
fun_ASV_558	bac_ASV_255	1	undirected	+
fun_ASV_642	bac_ASV_255	1	undirected	+
fun_ASV_6	bac_ASV_553	1	undirected	+
fun_ASV_30	bac_ASV_553	1	undirected	+
fun_ASV_120	bac_ASV_553	1	undirected	+
fun_ASV_124	bac_ASV_553	1	undirected	+
fun_ASV_135	bac_ASV_553	0.731925	undirected	+
fun_ASV_116	bac_ASV_553	1	undirected	+
fun_ASV_89	bac_ASV_553	0.731925	undirected	+
fun_ASV_106	bac_ASV_553	1	undirected	+
fun_ASV_153	bac_ASV_553	0.731925	undirected	+
fun_ASV_141	bac_ASV_553	0.731925	undirected	+
fun_ASV_140	bac_ASV_553	1	undirected	+
fun_ASV_206	bac_ASV_553	1	undirected	+
fun_ASV_264	bac_ASV_553	1	undirected	+
fun_ASV_281	bac_ASV_553	0.731925	undirected	+
fun_ASV_375	bac_ASV_553	1	undirected	+
fun_ASV_391	bac_ASV_553	1	undirected	+
fun_ASV_445	bac_ASV_553	1	undirected	+
fun_ASV_557	bac_ASV_553	1	undirected	+
fun_ASV_558	bac_ASV_553	1	undirected	+
fun_ASV_642	bac_ASV_553	1	undirected	+
fun_ASV_6	bac_ASV_366	1	undirected	+
fun_ASV_30	bac_ASV_366	1	undirected	+
fun_ASV_120	bac_ASV_366	1	undirected	+
fun_ASV_124	bac_ASV_366	1	undirected	+
fun_ASV_135	bac_ASV_366	0.731925	undirected	+
fun_ASV_116	bac_ASV_366	1	undirected	+
fun_ASV_89	bac_ASV_366	0.731925	undirected	+
fun_ASV_106	bac_ASV_366	1	undirected	+
fun_ASV_153	bac_ASV_366	0.731925	undirected	+
fun_ASV_141	bac_ASV_366	0.731925	undirected	+
fun_ASV_140	bac_ASV_366	1	undirected	+
fun_ASV_206	bac_ASV_366	1	undirected	+
fun_ASV_264	bac_ASV_366	1	undirected	+
fun_ASV_281	bac_ASV_366	0.731925	undirected	+
fun_ASV_375	bac_ASV_366	1	undirected	+
fun_ASV_391	bac_ASV_366	1	undirected	+
fun_ASV_445	bac_ASV_366	1	undirected	+
fun_ASV_557	bac_ASV_366	1	undirected	+
fun_ASV_558	bac_ASV_366	1	undirected	+
fun_ASV_642	bac_ASV_366	1	undirected	+
fun_ASV_6	bac_ASV_351	1	undirected	+
fun_ASV_30	bac_ASV_351	1	undirected	+
fun_ASV_120	bac_ASV_351	1	undirected	+
fun_ASV_124	bac_ASV_351	1	undirected	+
fun_ASV_135	bac_ASV_351	0.731925	undirected	+
fun_ASV_116	bac_ASV_351	1	undirected	+
fun_ASV_89	bac_ASV_351	0.731925	undirected	+
fun_ASV_106	bac_ASV_351	1	undirected	+
fun_ASV_153	bac_ASV_351	0.731925	undirected	+
fun_ASV_141	bac_ASV_351	0.731925	undirected	+
fun_ASV_140	bac_ASV_351	1	undirected	+
fun_ASV_206	bac_ASV_351	1	undirected	+
fun_ASV_264	bac_ASV_351	1	undirected	+
fun_ASV_281	bac_ASV_351	0.731925	undirected	+
fun_ASV_375	bac_ASV_351	1	undirected	+
fun_ASV_391	bac_ASV_351	1	undirected	+
fun_ASV_445	bac_ASV_351	1	undirected	+
fun_ASV_557	bac_ASV_351	1	undirected	+
fun_ASV_558	bac_ASV_351	1	undirected	+
fun_ASV_642	bac_ASV_351	1	undirected	+
fun_ASV_6	bac_ASV_1207	1	undirected	+
fun_ASV_30	bac_ASV_1207	1	undirected	+
fun_ASV_120	bac_ASV_1207	1	undirected	+
fun_ASV_124	bac_ASV_1207	1	undirected	+
fun_ASV_135	bac_ASV_1207	0.731925	undirected	+
fun_ASV_116	bac_ASV_1207	1	undirected	+
fun_ASV_89	bac_ASV_1207	0.731925	undirected	+
fun_ASV_106	bac_ASV_1207	1	undirected	+
fun_ASV_153	bac_ASV_1207	0.731925	undirected	+
fun_ASV_141	bac_ASV_1207	0.731925	undirected	+
fun_ASV_140	bac_ASV_1207	1	undirected	+
fun_ASV_206	bac_ASV_1207	1	undirected	+
fun_ASV_264	bac_ASV_1207	1	undirected	+
fun_ASV_281	bac_ASV_1207	0.731925	undirected	+
fun_ASV_375	bac_ASV_1207	1	undirected	+
fun_ASV_391	bac_ASV_1207	1	undirected	+
fun_ASV_445	bac_ASV_1207	1	undirected	+
fun_ASV_557	bac_ASV_1207	1	undirected	+
fun_ASV_558	bac_ASV_1207	1	undirected	+
fun_ASV_642	bac_ASV_1207	1	undirected	+
fun_ASV_6	bac_ASV_328	1	undirected	+
fun_ASV_30	bac_ASV_328	1	undirected	+
fun_ASV_120	bac_ASV_328	1	undirected	+
fun_ASV_124	bac_ASV_328	1	undirected	+
fun_ASV_135	bac_ASV_328	0.731925	undirected	+
fun_ASV_116	bac_ASV_328	1	undirected	+
fun_ASV_89	bac_ASV_328	0.731925	undirected	+
fun_ASV_106	bac_ASV_328	1	undirected	+
fun_ASV_153	bac_ASV_328	0.731925	undirected	+
fun_ASV_141	bac_ASV_328	0.731925	undirected	+
fun_ASV_140	bac_ASV_328	1	undirected	+
fun_ASV_206	bac_ASV_328	1	undirected	+
fun_ASV_264	bac_ASV_328	1	undirected	+
fun_ASV_281	bac_ASV_328	0.731925	undirected	+
fun_ASV_375	bac_ASV_328	1	undirected	+
fun_ASV_391	bac_ASV_328	1	undirected	+
fun_ASV_445	bac_ASV_328	1	undirected	+
fun_ASV_557	bac_ASV_328	1	undirected	+
fun_ASV_558	bac_ASV_328	1	undirected	+
fun_ASV_642	bac_ASV_328	1	undirected	+
fun_ASV_6	bac_ASV_367	1	undirected	+
fun_ASV_30	bac_ASV_367	1	undirected	+
fun_ASV_120	bac_ASV_367	1	undirected	+
fun_ASV_124	bac_ASV_367	1	undirected	+
fun_ASV_135	bac_ASV_367	0.731925	undirected	+
fun_ASV_116	bac_ASV_367	1	undirected	+
fun_ASV_89	bac_ASV_367	0.731925	undirected	+
fun_ASV_106	bac_ASV_367	1	undirected	+
fun_ASV_153	bac_ASV_367	0.731925	undirected	+
fun_ASV_141	bac_ASV_367	0.731925	undirected	+
fun_ASV_140	bac_ASV_367	1	undirected	+
fun_ASV_206	bac_ASV_367	1	undirected	+
fun_ASV_264	bac_ASV_367	1	undirected	+
fun_ASV_281	bac_ASV_367	0.731925	undirected	+
fun_ASV_375	bac_ASV_367	1	undirected	+
fun_ASV_391	bac_ASV_367	1	undirected	+
fun_ASV_445	bac_ASV_367	1	undirected	+
fun_ASV_557	bac_ASV_367	1	undirected	+
fun_ASV_558	bac_ASV_367	1	undirected	+
fun_ASV_642	bac_ASV_367	1	undirected	+
fun_ASV_6	bac_ASV_565	1	undirected	+
fun_ASV_30	bac_ASV_565	1	undirected	+
fun_ASV_120	bac_ASV_565	1	undirected	+
fun_ASV_124	bac_ASV_565	1	undirected	+
fun_ASV_135	bac_ASV_565	0.731925	undirected	+
fun_ASV_116	bac_ASV_565	1	undirected	+
fun_ASV_89	bac_ASV_565	0.731925	undirected	+
fun_ASV_106	bac_ASV_565	1	undirected	+
fun_ASV_153	bac_ASV_565	0.731925	undirected	+
fun_ASV_141	bac_ASV_565	0.731925	undirected	+
fun_ASV_140	bac_ASV_565	1	undirected	+
fun_ASV_206	bac_ASV_565	1	undirected	+
fun_ASV_264	bac_ASV_565	1	undirected	+
fun_ASV_281	bac_ASV_565	0.731925	undirected	+
fun_ASV_375	bac_ASV_565	1	undirected	+
fun_ASV_391	bac_ASV_565	1	undirected	+
fun_ASV_445	bac_ASV_565	1	undirected	+
fun_ASV_557	bac_ASV_565	1	undirected	+
fun_ASV_558	bac_ASV_565	1	undirected	+
fun_ASV_642	bac_ASV_565	1	undirected	+
fun_ASV_6	bac_ASV_335	1	undirected	+
fun_ASV_30	bac_ASV_335	1	undirected	+
fun_ASV_120	bac_ASV_335	1	undirected	+
fun_ASV_124	bac_ASV_335	1	undirected	+
fun_ASV_135	bac_ASV_335	0.731925	undirected	+
fun_ASV_116	bac_ASV_335	1	undirected	+
fun_ASV_89	bac_ASV_335	0.731925	undirected	+
fun_ASV_106	bac_ASV_335	1	undirected	+
fun_ASV_153	bac_ASV_335	0.731925	undirected	+
fun_ASV_141	bac_ASV_335	0.731925	undirected	+
fun_ASV_140	bac_ASV_335	1	undirected	+
fun_ASV_206	bac_ASV_335	1	undirected	+
fun_ASV_264	bac_ASV_335	1	undirected	+
fun_ASV_281	bac_ASV_335	0.731925	undirected	+
fun_ASV_375	bac_ASV_335	1	undirected	+
fun_ASV_391	bac_ASV_335	1	undirected	+
fun_ASV_445	bac_ASV_335	1	undirected	+
fun_ASV_557	bac_ASV_335	1	undirected	+
fun_ASV_558	bac_ASV_335	1	undirected	+
fun_ASV_642	bac_ASV_335	1	undirected	+
fun_ASV_6	bac_ASV_349	1	undirected	+
fun_ASV_30	bac_ASV_349	1	undirected	+
fun_ASV_120	bac_ASV_349	1	undirected	+
fun_ASV_124	bac_ASV_349	1	undirected	+
fun_ASV_135	bac_ASV_349	0.731925	undirected	+
fun_ASV_116	bac_ASV_349	1	undirected	+
fun_ASV_89	bac_ASV_349	0.731925	undirected	+
fun_ASV_106	bac_ASV_349	1	undirected	+
fun_ASV_153	bac_ASV_349	0.731925	undirected	+
fun_ASV_141	bac_ASV_349	0.731925	undirected	+
fun_ASV_140	bac_ASV_349	1	undirected	+
fun_ASV_206	bac_ASV_349	1	undirected	+
fun_ASV_264	bac_ASV_349	1	undirected	+
fun_ASV_281	bac_ASV_349	0.731925	undirected	+
fun_ASV_375	bac_ASV_349	1	undirected	+
fun_ASV_391	bac_ASV_349	1	undirected	+
fun_ASV_445	bac_ASV_349	1	undirected	+
fun_ASV_557	bac_ASV_349	1	undirected	+
fun_ASV_558	bac_ASV_349	1	undirected	+
fun_ASV_642	bac_ASV_349	1	undirected	+
fun_ASV_6	bac_ASV_381	1	undirected	+
fun_ASV_30	bac_ASV_381	1	undirected	+
fun_ASV_120	bac_ASV_381	1	undirected	+
fun_ASV_124	bac_ASV_381	1	undirected	+
fun_ASV_135	bac_ASV_381	0.731925	undirected	+
fun_ASV_116	bac_ASV_381	1	undirected	+
fun_ASV_89	bac_ASV_381	0.731925	undirected	+
[truncated: 2,090 more rows]

## Sheet: Fun_Bac_GTD escape_Gephi_node
ID	filed	Kingdom	Phylum	Class	Order	Family	Genus	Species	group	Label
bac_ASV_1	bac	Bacteria	Firmicutes	Bacilli	Lactobacillales	Lactobacillaceae	Levilactobacillus	NA	bac	bac_ASV_1
bac_ASV_10	bac	Bacteria	Proteobacteria	Gammaproteobacteria	Enterobacterales	Erwiniaceae	Pantoea	NA	bac	bac_ASV_10
bac_ASV_100	bac	Bacteria	Actinobacteriota	Actinobacteria	Pseudonocardiales	Pseudonocardiaceae	Actinomycetospora	NA	bac	bac_ASV_100
bac_ASV_1007	bac	Bacteria	Actinobacteriota	Actinobacteria	Micrococcales	Micrococcaceae	Pseudarthrobacter	NA	bac	bac_ASV_1007
bac_ASV_1008	bac	Bacteria	Firmicutes	Bacilli	Lactobacillales	Streptococcaceae	Streptococcus	NA	bac	bac_ASV_1008
bac_ASV_101	bac	Bacteria	Proteobacteria	Gammaproteobacteria	Pseudomonadales	Moraxellaceae	Enhydrobacter	aerosaccus	bac	bac_ASV_101
bac_ASV_102	bac	Bacteria	Proteobacteria	Gammaproteobacteria	Burkholderiales	Comamonadaceae	Variovorax	NA	bac	bac_ASV_102
bac_ASV_1031	bac	Bacteria	Proteobacteria	Alphaproteobacteria	Acetobacterales	Acetobacteraceae	Acidiphilium	NA	bac	bac_ASV_1031
bac_ASV_1032	bac	Bacteria	Proteobacteria	Gammaproteobacteria	Pseudomonadales	Pseudomonadaceae	Pseudomonas	abietaniphila	bac	bac_ASV_1032
bac_ASV_105	bac	Bacteria	Proteobacteria	Alphaproteobacteria	Sphingomonadales	Sphingomonadaceae	Sphingomonas	NA	bac	bac_ASV_105
bac_ASV_106	bac	Bacteria	Proteobacteria	Alphaproteobacteria	Sphingomonadales	Sphingomonadaceae	NA	NA	bac	bac_ASV_106
bac_ASV_1064	bac	Bacteria	Acidobacteriota	Acidobacteriae	Acidobacteriales	Acidobacteriaceae (Subgroup 1)	Bryocella	NA	bac	bac_ASV_1064
bac_ASV_1066	bac	Bacteria	Bacteroidota	Bacteroidia	Cytophagales	Hymenobacteraceae	Adhaeribacter	NA	bac	bac_ASV_1066
bac_ASV_107	bac	Bacteria	Proteobacteria	Gammaproteobacteria	Burkholderiales	Comamonadaceae	Schlegelella	aquatica	bac	bac_ASV_107
bac_ASV_108	bac	Bacteria	Proteobacteria	Alphaproteobacteria	Sphingomonadales	Sphingomonadaceae	Sphingomonas	melonis	bac	bac_ASV_108
bac_ASV_1092	bac	Bacteria	Actinobacteriota	Actinobacteria	Frankiales	Nakamurellaceae	Nakamurella	NA	bac	bac_ASV_1092
bac_ASV_110	bac	Bacteria	Actinobacteriota	Actinobacteria	Micrococcales	Microbacteriaceae	Amnibacterium	NA	bac	bac_ASV_110
bac_ASV_111	bac	Bacteria	Actinobacteriota	Actinobacteria	Pseudonocardiales	Pseudonocardiaceae	Actinomycetospora	NA	bac	bac_ASV_111
bac_ASV_1112	bac	Bacteria	Firmicutes	Bacilli	Staphylococcales	Staphylococcaceae	Staphylococcus	epidermidis	bac	bac_ASV_1112
bac_ASV_112	bac	Bacteria	Proteobacteria	Alphaproteobacteria	Rhizobiales	Methylopilaceae	Hansschlegelia	NA	bac	bac_ASV_112
bac_ASV_1123	bac	Bacteria	Proteobacteria	Alphaproteobacteria	Sphingomonadales	Sphingomonadaceae	Sphingomonas	NA	bac	bac_ASV_1123
bac_ASV_113	bac	Bacteria	Bacteroidota	Bacteroidia	Sphingobacteriales	Sphingobacteriaceae	Pedobacter	NA	bac	bac_ASV_113
bac_ASV_114	bac	Bacteria	Proteobacteria	Alphaproteobacteria	Rhizobiales	Rhizobiaceae	Allorhizobium-Neorhizobium-Pararhizobium-Rhizobium	NA	bac	bac_ASV_114
bac_ASV_1142	bac	Bacteria	Actinobacteriota	Actinobacteria	Corynebacteriales	Corynebacteriaceae	NA	NA	bac	bac_ASV_1142
bac_ASV_1159	bac	Bacteria	Proteobacteria	Alphaproteobacteria	Elsterales	Elsteraceae	NA	NA	bac	bac_ASV_1159
bac_ASV_116	bac	Bacteria	Proteobacteria	Alphaproteobacteria	Acetobacterales	Acetobacteraceae	Acidiphilium	NA	bac	bac_ASV_116
bac_ASV_1160	bac	Bacteria	Actinobacteriota	Actinobacteria	Micrococcales	Microbacteriaceae	Pseudoclavibacter	NA	bac	bac_ASV_1160
bac_ASV_1165	bac	Bacteria	Proteobacteria	Gammaproteobacteria	Xanthomonadales	Xanthomonadaceae	Lysobacter	NA	bac	bac_ASV_1165
bac_ASV_118	bac	Bacteria	Proteobacteria	Alphaproteobacteria	Rhizobiales	Beijerinckiaceae	Methylobacterium-Methylorubrum	NA	bac	bac_ASV_118
bac_ASV_119	bac	Bacteria	Bacteroidota	Bacteroidia	Cytophagales	Hymenobacteraceae	Hymenobacter	NA	bac	bac_ASV_119
bac_ASV_1190	bac	Bacteria	Proteobacteria	Alphaproteobacteria	Sphingomonadales	Sphingomonadaceae	NA	NA	bac	bac_ASV_1190
bac_ASV_1191	bac	Bacteria	Actinobacteriota	Actinobacteria	Micrococcales	Brevibacteriaceae	Brevibacterium	pityocampae	bac	bac_ASV_1191
bac_ASV_120	bac	Bacteria	Proteobacteria	Gammaproteobacteria	Enterobacterales	Erwiniaceae	NA	NA	bac	bac_ASV_120
bac_ASV_1205	bac	Bacteria	Actinobacteriota	Actinobacteria	Micrococcales	Microbacteriaceae	Salinibacterium	NA	bac	bac_ASV_1205
bac_ASV_1207	bac	Bacteria	Proteobacteria	Alphaproteobacteria	Sphingomonadales	Sphingomonadaceae	Sphingomonas	NA	bac	bac_ASV_1207
bac_ASV_121	bac	Bacteria	Proteobacteria	Gammaproteobacteria	Pseudomonadales	Moraxellaceae	Acinetobacter	NA	bac	bac_ASV_121
bac_ASV_122	bac	Bacteria	Proteobacteria	Alphaproteobacteria	Sphingomonadales	Sphingomonadaceae	Sphingomonas	qilianensis	bac	bac_ASV_122
bac_ASV_1223	bac	Bacteria	Proteobacteria	Alphaproteobacteria	Acetobacterales	Acetobacteraceae	Acidiphilium	NA	bac	bac_ASV_1223
bac_ASV_1224	bac	Bacteria	Actinobacteriota	Actinobacteria	Micrococcales	Micrococcaceae	Kocuria	NA	bac	bac_ASV_1224
bac_ASV_1236	bac	Bacteria	Proteobacteria	Alphaproteobacteria	Rhizobiales	Xanthobacteraceae	Tardiphaga	robiniae	bac	bac_ASV_1236
bac_ASV_124	bac	Bacteria	Bacteroidota	Bacteroidia	Sphingobacteriales	Sphingobacteriaceae	Mucilaginibacter	NA	bac	bac_ASV_124
bac_ASV_125	bac	Bacteria	Proteobacteria	Alphaproteobacteria	Rhizobiales	Beijerinckiaceae	Psychroglaciecola	arctica	bac	bac_ASV_125
bac_ASV_126	bac	Bacteria	Bacteroidota	Bacteroidia	Cytophagales	Hymenobacteraceae	Hymenobacter	NA	bac	bac_ASV_126
bac_ASV_127	bac	Bacteria	Proteobacteria	Gammaproteobacteria	Pseudomonadales	Pseudomonadaceae	Pseudomonas	NA	bac	bac_ASV_127
bac_ASV_128	bac	Bacteria	Bacteroidota	Bacteroidia	Sphingobacteriales	Sphingobacteriaceae	NA	NA	bac	bac_ASV_128
bac_ASV_129	bac	Bacteria	Proteobacteria	Alphaproteobacteria	Rhizobiales	Rhizobiaceae	Allorhizobium-Neorhizobium-Pararhizobium-Rhizobium	NA	bac	bac_ASV_129
bac_ASV_1295	bac	Bacteria	Bacteroidota	Bacteroidia	Cytophagales	Hymenobacteraceae	Hymenobacter	NA	bac	bac_ASV_1295
bac_ASV_13	bac	Bacteria	Proteobacteria	Gammaproteobacteria	Enterobacterales	Erwiniaceae	Pantoea	NA	bac	bac_ASV_13
bac_ASV_131	bac	Bacteria	Proteobacteria	Alphaproteobacteria	Caulobacterales	Caulobacteraceae	NA	NA	bac	bac_ASV_131
bac_ASV_132	bac	Bacteria	Actinobacteriota	Actinobacteria	Pseudonocardiales	Pseudonocardiaceae	Actinomycetospora	NA	bac	bac_ASV_132
bac_ASV_1328	bac	Bacteria	Proteobacteria	Gammaproteobacteria	Burkholderiales	Comamonadaceae	Rhizobacter	NA	bac	bac_ASV_1328
bac_ASV_1329	bac	Bacteria	Proteobacteria	Gammaproteobacteria	Pseudomonadales	Halomonadaceae	Halomonas	NA	bac	bac_ASV_1329
bac_ASV_133	bac	Bacteria	Proteobacteria	Gammaproteobacteria	Burkholderiales	Comamonadaceae	Tepidimonas	NA	bac	bac_ASV_133
bac_ASV_134	bac	Bacteria	Proteobacteria	Alphaproteobacteria	Rhizobiales	Rhizobiaceae	Allorhizobium-Neorhizobium-Pararhizobium-Rhizobium	NA	bac	bac_ASV_134
bac_ASV_135	bac	Bacteria	Proteobacteria	Gammaproteobacteria	Enterobacterales	Yersiniaceae	NA	NA	bac	bac_ASV_135
bac_ASV_136	bac	Bacteria	Actinobacteriota	Actinobacteria	Propionibacteriales	Nocardioidaceae	Nocardioides	NA	bac	bac_ASV_136
bac_ASV_137	bac	Bacteria	Proteobacteria	Alphaproteobacteria	Rhizobiales	Rhizobiaceae	Neorhizobium	NA	bac	bac_ASV_137
bac_ASV_1381	bac	Bacteria	Actinobacteriota	Actinobacteria	Corynebacteriales	Corynebacteriaceae	Turicella	otitidis	bac	bac_ASV_1381
bac_ASV_1382	bac	Bacteria	Actinobacteriota	Actinobacteria	Corynebacteriales	Corynebacteriaceae	Corynebacterium	NA	bac	bac_ASV_1382
bac_ASV_1383	bac	Bacteria	Actinobacteriota	Actinobacteria	Frankiales	Frankiaceae	Jatrophihabitans	NA	bac	bac_ASV_1383
bac_ASV_139	bac	Bacteria	Actinobacteriota	Actinobacteria	Micrococcales	Microbacteriaceae	Amnibacterium	NA	bac	bac_ASV_139
bac_ASV_1392	bac	Bacteria	Proteobacteria	Alphaproteobacteria	Tistrellales	Geminicoccaceae	Candidatus Alysiosphaera	NA	bac	bac_ASV_1392
bac_ASV_1393	bac	Bacteria	Proteobacteria	Alphaproteobacteria	Sphingomonadales	Sphingomonadaceae	Sphingomonas	NA	bac	bac_ASV_1393
bac_ASV_14	bac	Bacteria	Proteobacteria	Gammaproteobacteria	Enterobacterales	Erwiniaceae	NA	NA	bac	bac_ASV_14
bac_ASV_140	bac	Bacteria	Bacteroidota	Bacteroidia	Chitinophagales	Chitinophagaceae	NA	NA	bac	bac_ASV_140
bac_ASV_141	bac	Bacteria	Bacteroidota	Bacteroidia	Sphingobacteriales	Sphingobacteriaceae	Pedobacter	NA	bac	bac_ASV_141
bac_ASV_1413	bac	Bacteria	Armatimonadota	Armatimonadia	Armatimonadales	NA	NA	NA	bac	bac_ASV_1413
bac_ASV_142	bac	Bacteria	Proteobacteria	Alphaproteobacteria	Sphingomonadales	Sphingomonadaceae	Sphingomonas	NA	bac	bac_ASV_142
bac_ASV_143	bac	Bacteria	Actinobacteriota	Actinobacteria	Micrococcales	Microbacteriaceae	Microbacterium	NA	bac	bac_ASV_143
bac_ASV_1436	bac	Bacteria	Proteobacteria	Gammaproteobacteria	Burkholderiales	Comamonadaceae	Acidovorax	NA	bac	bac_ASV_1436
bac_ASV_144	bac	Bacteria	Actinobacteriota	Actinobacteria	Micrococcales	Cellulomonadaceae	Cellulomonas	NA	bac	bac_ASV_144
bac_ASV_1450	bac	Bacteria	Proteobacteria	Gammaproteobacteria	Burkholderiales	Comamonadaceae	Xylophilus	NA	bac	bac_ASV_1450
bac_ASV_146	bac	Bacteria	Proteobacteria	Alphaproteobacteria	Rhizobiales	Rhizobiaceae	Allorhizobium-Neorhizobium-Pararhizobium-Rhizobium	NA	bac	bac_ASV_146
bac_ASV_147	bac	Bacteria	Proteobacteria	Gammaproteobacteria	Burkholderiales	Oxalobacteraceae	Massilia	NA	bac	bac_ASV_147
bac_ASV_149	bac	Bacteria	Bacteroidota	Bacteroidia	Chitinophagales	Chitinophagaceae	NA	NA	bac	bac_ASV_149
bac_ASV_15	bac	Bacteria	Proteobacteria	Gammaproteobacteria	Enterobacterales	Hafniaceae	Hafnia-Obesumbacterium	NA	bac	bac_ASV_15
bac_ASV_150	bac	Bacteria	Bacteroidota	Bacteroidia	Cytophagales	Hymenobacteraceae	Hymenobacter	NA	bac	bac_ASV_150
bac_ASV_151	bac	Bacteria	Proteobacteria	Gammaproteobacteria	Pseudomonadales	Pseudomonadaceae	Pseudomonas	NA	bac	bac_ASV_151
bac_ASV_1511	bac	Bacteria	Actinobacteriota	Actinobacteria	Micrococcales	Intrasporangiaceae	Lapillicoccus	NA	bac	bac_ASV_1511
bac_ASV_1514	bac	Bacteria	Actinobacteriota	Actinobacteria	Propionibacteriales	Nocardioidaceae	Marmoricola	NA	bac	bac_ASV_1514
bac_ASV_153	bac	Bacteria	Proteobacteria	Alphaproteobacteria	Rhizobiales	Beijerinckiaceae	NA	NA	bac	bac_ASV_153
bac_ASV_1532	bac	Bacteria	Actinobacteriota	Actinobacteria	Corynebacteriales	Corynebacteriaceae	Corynebacterium	NA	bac	bac_ASV_1532
bac_ASV_1533	bac	Bacteria	Proteobacteria	Gammaproteobacteria	Burkholderiales	Alcaligenaceae	NA	NA	bac	bac_ASV_1533
bac_ASV_1534	bac	Bacteria	Actinobacteriota	Actinobacteria	Micrococcales	Micrococcaceae	Micrococcus	NA	bac	bac_ASV_1534
bac_ASV_1535	bac	Bacteria	Bacteroidota	Bacteroidia	Chitinophagales	Chitinophagaceae	Terrimonas	arctica	bac	bac_ASV_1535
bac_ASV_155	bac	Bacteria	Bacteroidota	Bacteroidia	Sphingobacteriales	Sphingobacteriaceae	Mucilaginibacter	rigui	bac	bac_ASV_155
bac_ASV_1561	bac	Bacteria	Proteobacteria	Alphaproteobacteria	Sphingomonadales	Sphingomonadaceae	Sphingomonas	NA	bac	bac_ASV_1561
bac_ASV_1562	bac	Bacteria	Proteobacteria	Alphaproteobacteria	Sphingomonadales	Sphingomonadaceae	Sphingomonas	NA	bac	bac_ASV_1562
bac_ASV_1565	bac	Bacteria	Proteobacteria	Alphaproteobacteria	Tistrellales	Geminicoccaceae	Geminicoccus	NA	bac	bac_ASV_1565
bac_ASV_157	bac	Bacteria	Bacteroidota	Bacteroidia	Cytophagales	Spirosomaceae	Spirosoma	NA	bac	bac_ASV_157
bac_ASV_158	bac	Bacteria	Proteobacteria	Alphaproteobacteria	Sphingomonadales	Sphingomonadaceae	Rhizorhapis	NA	bac	bac_ASV_158
bac_ASV_159	bac	Bacteria	Bacteroidota	Bacteroidia	Chitinophagales	Chitinophagaceae	Flavihumibacter	NA	bac	bac_ASV_159
bac_ASV_16	bac	Bacteria	Proteobacteria	Gammaproteobacteria	Enterobacterales	Erwiniaceae	Erwinia	NA	bac	bac_ASV_16
bac_ASV_160	bac	Bacteria	Actinobacteriota	Actinobacteria	Frankiales	Geodermatophilaceae	Modestobacter	NA	bac	bac_ASV_160
bac_ASV_161	bac	Bacteria	Proteobacteria	Alphaproteobacteria	Sphingomonadales	Sphingomonadaceae	Sphingomonas	NA	bac	bac_ASV_161
bac_ASV_1616	bac	Bacteria	Actinobacteriota	Actinobacteria	Propionibacteriales	Nocardioidaceae	Nocardioides	NA	bac	bac_ASV_1616
bac_ASV_1617	bac	Bacteria	Actinobacteriota	Actinobacteria	Micromonosporales	Micromonosporaceae	Couchioplanes	NA	bac	bac_ASV_1617
bac_ASV_162	bac	Bacteria	Proteobacteria	Alphaproteobacteria	Sphingomonadales	Sphingomonadaceae	Sphingomonas	NA	bac	bac_ASV_162
bac_ASV_163	bac	Bacteria	Bacteroidota	Bacteroidia	Sphingobacteriales	Sphingobacteriaceae	Mucilaginibacter	NA	bac	bac_ASV_163
bac_ASV_164	bac	Bacteria	Proteobacteria	Gammaproteobacteria	Burkholderiales	Comamonadaceae	Aquabacterium	commune	bac	bac_ASV_164
bac_ASV_165	bac	Bacteria	Proteobacteria	Alphaproteobacteria	Acetobacterales	Acetobacteraceae	Acidiphilium	NA	bac	bac_ASV_165
bac_ASV_1652	bac	Bacteria	Firmicutes	Bacilli	Lactobacillales	Streptococcaceae	Streptococcus	NA	bac	bac_ASV_1652
bac_ASV_166	bac	Bacteria	Proteobacteria	Alphaproteobacteria	Sphingomonadales	Sphingomonadaceae	Sphingomonas	NA	bac	bac_ASV_166
bac_ASV_167	bac	Bacteria	Actinobacteriota	Actinobacteria	Micrococcales	Microbacteriaceae	Rathayibacter	NA	bac	bac_ASV_167
bac_ASV_168	bac	Bacteria	Actinobacteriota	Actinobacteria	Propionibacteriales	Propionibacteriaceae	NA	NA	bac	bac_ASV_168
bac_ASV_1685	bac	Bacteria	Actinobacteriota	Actinobacteria	Propionibacteriales	Propionibacteriaceae	Micropruina	NA	bac	bac_ASV_1685
bac_ASV_17	bac	Bacteria	Proteobacteria	Gammaproteobacteria	Pseudomonadales	Pseudomonadaceae	Pseudomonas	NA	bac	bac_ASV_17
bac_ASV_170	bac	Bacteria	Actinobacteriota	Actinobacteria	Frankiales	Nakamurellaceae	Nakamurella	NA	bac	bac_ASV_170
bac_ASV_1709	bac	Bacteria	Proteobacteria	Alphaproteobacteria	Rhodobacterales	Rhodobacteraceae	Rubellimicrobium	NA	bac	bac_ASV_1709
bac_ASV_171	bac	Bacteria	Proteobacteria	Alphaproteobacteria	Rhizobiales	Rhizobiaceae	Corticibacterium	populi	bac	bac_ASV_171
bac_ASV_172	bac	Bacteria	Proteobacteria	Alphaproteobacteria	Sphingomonadales	Sphingomonadaceae	Sphingomonas	NA	bac	bac_ASV_172
bac_ASV_173	bac	Bacteria	Bacteroidota	Bacteroidia	Chitinophagales	Chitinophagaceae	NA	NA	bac	bac_ASV_173
bac_ASV_1739	bac	Bacteria	Actinobacteriota	Actinobacteria	Propionibacteriales	Nocardioidaceae	Marmoricola	NA	bac	bac_ASV_1739
bac_ASV_1741	bac	Bacteria	Bacteroidota	Bacteroidia	Cytophagales	Spirosomaceae	Spirosoma	horti	bac	bac_ASV_1741
bac_ASV_175	bac	Bacteria	Proteobacteria	Gammaproteobacteria	Enterobacterales	Pasteurellaceae	Pasteurella	multocida	bac	bac_ASV_175
bac_ASV_176	bac	Bacteria	Proteobacteria	Alphaproteobacteria	Rhizobiales	Rhizobiaceae	Mesorhizobium	NA	bac	bac_ASV_176
bac_ASV_1762	bac	Bacteria	Proteobacteria	Alphaproteobacteria	Sphingomonadales	Sphingomonadaceae	Sphingomonas	kaistensis	bac	bac_ASV_1762
bac_ASV_1763	bac	Bacteria	Acidobacteriota	Acidobacteriae	Acidobacteriales	Acidobacteriaceae (Subgroup 1)	Granulicella	NA	bac	bac_ASV_1763
bac_ASV_177	bac	Bacteria	Proteobacteria	Alphaproteobacteria	Sphingomonadales	Sphingomonadaceae	Sphingomonas	NA	bac	bac_ASV_177
bac_ASV_178	bac	Bacteria	Firmicutes	Bacilli	Lactobacillales	Lactobacillaceae	Pediococcus	pentosaceus	bac	bac_ASV_178
bac_ASV_179	bac	Bacteria	Proteobacteria	Alphaproteobacteria	Acetobacterales	Acetobacteraceae	NA	NA	bac	bac_ASV_179
bac_ASV_18	bac	Bacteria	Actinobacteriota	Actinobacteria	Propionibacteriales	Propionibacteriaceae	Friedmanniella	NA	bac	bac_ASV_18
bac_ASV_180	bac	Bacteria	Proteobacteria	Alphaproteobacteria	Rhizobiales	Beijerinckiaceae	1174-901-12	NA	bac	bac_ASV_180
bac_ASV_181	bac	Bacteria	Proteobacteria	Alphaproteobacteria	Rhizobiales	Beijerinckiaceae	Methylobacterium-Methylorubrum	NA	bac	bac_ASV_181
bac_ASV_1815	bac	Bacteria	Proteobacteria	Alphaproteobacteria	Rhodobacterales	Rhodobacteraceae	NA	NA	bac	bac_ASV_1815
bac_ASV_1838	bac	Bacteria	Proteobacteria	Alphaproteobacteria	Rhizobiales	Rhizobiaceae	Pseudaminobacter	NA	bac	bac_ASV_1838
bac_ASV_1839	bac	Bacteria	Proteobacteria	Gammaproteobacteria	Xanthomonadales	Xanthomonadaceae	Pseudoxanthomonas	NA	bac	bac_ASV_1839
bac_ASV_184	bac	Bacteria	Proteobacteria	Gammaproteobacteria	Burkholderiales	Oxalobacteraceae	Massilia	NA	bac	bac_ASV_184
bac_ASV_185	bac	Bacteria	Actinobacteriota	Actinobacteria	Micrococcales	Microbacteriaceae	Curtobacterium	NA	bac	bac_ASV_185
bac_ASV_186	bac	Bacteria	Actinobacteriota	Actinobacteria	Corynebacteriales	Corynebacteriaceae	Corynebacterium	NA	bac	bac_ASV_186
bac_ASV_187	bac	Bacteria	Bacteroidota	Bacteroidia	Chitinophagales	Chitinophagaceae	Segetibacter	NA	bac	bac_ASV_187
bac_ASV_188	bac	Bacteria	Proteobacteria	Alphaproteobacteria	Sphingomonadales	Sphingomonadaceae	Sphingomonas	hylomeconis	bac	bac_ASV_188
bac_ASV_19	bac	Bacteria	Bacteroidota	Bacteroidia	Cytophagales	Hymenobacteraceae	Hymenobacter	NA	bac	bac_ASV_19
bac_ASV_190	bac	Bacteria	Proteobacteria	Gammaproteobacteria	Burkholderiales	Oxalobacteraceae	NA	NA	bac	bac_ASV_190
bac_ASV_1902	bac	Bacteria	Actinobacteriota	Actinobacteria	Micrococcales	NA	NA	NA	bac	bac_ASV_1902
bac_ASV_191	bac	Bacteria	Actinobacteriota	Actinobacteria	Propionibacteriales	Nocardioidaceae	Nocardioides	halotolerans	bac	bac_ASV_191
bac_ASV_192	bac	Bacteria	Proteobacteria	Gammaproteobacteria	Burkholderiales	Oxalobacteraceae	Massilia	NA	bac	bac_ASV_192
bac_ASV_193	bac	Bacteria	Proteobacteria	Alphaproteobacteria	Sphingomonadales	Sphingomonadaceae	Sphingomonas	NA	bac	bac_ASV_193
bac_ASV_1959	bac	Bacteria	Proteobacteria	Gammaproteobacteria	Nitrococcales	Nitrococcaceae	NA	NA	bac	bac_ASV_1959
bac_ASV_196	bac	Bacteria	Proteobacteria	Gammaproteobacteria	Burkholderiales	Comamonadaceae	Variovorax	NA	bac	bac_ASV_196
bac_ASV_197	bac	Bacteria	Proteobacteria	Alphaproteobacteria	Sphingomonadales	Sphingomonadaceae	Sandaracinobacter	NA	bac	bac_ASV_197
bac_ASV_198	bac	Bacteria	Actinobacteriota	Actinobacteria	Micrococcales	Microbacteriaceae	NA	NA	bac	bac_ASV_198
bac_ASV_1989	bac	Bacteria	Acidobacteriota	Acidobacteriae	Acidobacteriales	Acidobacteriaceae (Subgroup 1)	Granulicella	NA	bac	bac_ASV_1989
bac_ASV_1992	bac	Bacteria	Proteobacteria	Alphaproteobacteria	Caulobacterales	Caulobacteraceae	Phenylobacterium	NA	bac	bac_ASV_1992
bac_ASV_20	bac	Bacteria	Proteobacteria	Alphaproteobacteria	Sphingomonadales	Sphingomonadaceae	Sphingomonas	NA	bac	bac_ASV_20
bac_ASV_201	bac	Bacteria	Proteobacteria	Alphaproteobacteria	Sphingomonadales	Sphingomonadaceae	Sphingomonas	NA	bac	bac_ASV_201
bac_ASV_202	bac	Bacteria	Proteobacteria	Alphaproteobacteria	Sphingomonadales	Sphingomonadaceae	Sphingomonas	NA	bac	bac_ASV_202
bac_ASV_203	bac	Bacteria	Actinobacteriota	Actinobacteria	Micromonosporales	Micromonosporaceae	Actinoplanes	NA	bac	bac_ASV_203
bac_ASV_204	bac	Bacteria	Actinobacteriota	Actinobacteria	Micrococcales	Sanguibacteraceae	Sanguibacter-Flavimobilis	NA	bac	bac_ASV_204
bac_ASV_205	bac	Bacteria	Proteobacteria	Alphaproteobacteria	Sphingomonadales	Sphingomonadaceae	Sphingomonas	NA	bac	bac_ASV_205
bac_ASV_206	bac	Bacteria	Proteobacteria	Alphaproteobacteria	Rhizobiales	Beijerinckiaceae	Methylobacterium-Methylorubrum	NA	bac	bac_ASV_206
bac_ASV_208	bac	Bacteria	Actinobacteriota	Actinobacteria	Propionibacteriales	Nocardioidaceae	Marmoricola	scoriae	bac	bac_ASV_208
bac_ASV_2083	bac	Bacteria	Actinobacteriota	Actinobacteria	Micrococcales	NA	NA	NA	bac	bac_ASV_2083
bac_ASV_209	bac	Bacteria	Proteobacteria	Alphaproteobacteria	Rhodobacterales	Rhodobacteraceae	Rubellimicrobium	NA	bac	bac_ASV_209
bac_ASV_21	bac	Bacteria	Proteobacteria	Gammaproteobacteria	Pseudomonadales	Pseudomonadaceae	Pseudomonas	NA	bac	bac_ASV_21
bac_ASV_210	bac	Bacteria	Abditibacteriota	Abditibacteria	Abditibacteriales	Abditibacteriaceae	Abditibacterium	NA	bac	bac_ASV_210
bac_ASV_211	bac	Bacteria	Bacteroidota	Bacteroidia	Cytophagales	Spirosomaceae	Spirosoma	NA	bac	bac_ASV_211
bac_ASV_2117	bac	Bacteria	Actinobacteriota	Acidimicrobiia	Microtrichales	Iamiaceae	Iamia	NA	bac	bac_ASV_2117
bac_ASV_2118	bac	Bacteria	Firmicutes	Bacilli	Bacillales	Bacillaceae	Bacillus	NA	bac	bac_ASV_2118
bac_ASV_212	bac	Bacteria	Bacteroidota	Bacteroidia	Sphingobacteriales	Sphingobacteriaceae	Mucilaginibacter	NA	bac	bac_ASV_212
bac_ASV_2123	bac	Bacteria	Bacteroidota	Bacteroidia	Sphingobacteriales	Sphingobacteriaceae	Pedobacter	heparinus	bac	bac_ASV_2123
bac_ASV_213	bac	Bacteria	Proteobacteria	Gammaproteobacteria	Pseudomonadales	Pseudomonadaceae	Pseudomonas	NA	bac	bac_ASV_213
bac_ASV_214	bac	Bacteria	Proteobacteria	Alphaproteobacteria	Acetobacterales	Acetobacteraceae	Roseomonas	elaeocarpi	bac	bac_ASV_214
bac_ASV_215	bac	Bacteria	Proteobacteria	Alphaproteobacteria	Rhizobiales	NA	NA	NA	bac	bac_ASV_215
bac_ASV_2163	bac	Bacteria	Proteobacteria	Alphaproteobacteria	Acetobacterales	Acetobacteraceae	Endobacter	NA	bac	bac_ASV_2163
bac_ASV_218	bac	Bacteria	Firmicutes	Bacilli	Staphylococcales	Staphylococcaceae	Staphylococcus	NA	bac	bac_ASV_218
bac_ASV_219	bac	Bacteria	Proteobacteria	Alphaproteobacteria	Sphingomonadales	Sphingomonadaceae	Sphingomonas	NA	bac	bac_ASV_219
bac_ASV_2196	bac	Bacteria	Bacteroidota	Bacteroidia	Flavobacteriales	Weeksellaceae	Chryseobacterium	NA	bac	bac_ASV_2196
bac_ASV_2197	bac	Bacteria	Firmicutes	Bacilli	Paenibacillales	Paenibacillaceae	Paenibacillus	NA	bac	bac_ASV_2197
bac_ASV_22	bac	Bacteria	Actinobacteriota	Actinobacteria	Propionibacteriales	Propionibacteriaceae	Friedmanniella	NA	bac	bac_ASV_22
bac_ASV_221	bac	Bacteria	Actinobacteriota	Actinobacteria	Propionibacteriales	Nocardioidaceae	Nocardioides	NA	bac	bac_ASV_221
bac_ASV_222	bac	Bacteria	Proteobacteria	Alphaproteobacteria	Sphingomonadales	Sphingomonadaceae	Sphingomonas	NA	bac	bac_ASV_222
bac_ASV_223	bac	Bacteria	Bacteroidota	Bacteroidia	Cytophagales	Hymenobacteraceae	Hymenobacter	NA	bac	bac_ASV_223
bac_ASV_224	bac	Bacteria	Proteobacteria	Gammaproteobacteria	Pseudomonadales	Pseudomonadaceae	Pseudomonas	NA	bac	bac_ASV_224
bac_ASV_225	bac	Bacteria	Proteobacteria	Alphaproteobacteria	Acetobacterales	Acetobacteraceae	NA	NA	bac	bac_ASV_225
bac_ASV_226	bac	Bacteria	Actinobacteriota	Actinobacteria	Propionibacteriales	Nocardioidaceae	Nocardioides	NA	bac	bac_ASV_226
bac_ASV_227	bac	Bacteria	Proteobacteria	Alphaproteobacteria	Rhizobiales	Beijerinckiaceae	Methylobacterium-Methylorubrum	NA	bac	bac_ASV_227
bac_ASV_228	bac	Bacteria	Proteobacteria	Gammaproteobacteria	Burkholderiales	Oxalobacteraceae	Massilia	NA	bac	bac_ASV_228
bac_ASV_229	bac	Bacteria	Proteobacteria	Alphaproteobacteria	Sphingomonadales	Sphingomonadaceae	Sphingomonas	NA	bac	bac_ASV_229
bac_ASV_232	bac	Bacteria	Bacteroidota	Bacteroidia	Sphingobacteriales	Sphingobacteriaceae	Mucilaginibacter	NA	bac	bac_ASV_232
bac_ASV_2328	bac	Bacteria	Actinobacteriota	Actinobacteria	Micrococcales	Intrasporangiaceae	Pedococcus-Phycicoccus	NA	bac	bac_ASV_2328
bac_ASV_2329	bac	Bacteria	Acidobacteriota	Acidobacteriae	Acidobacteriales	Acidobacteriaceae (Subgroup 1)	Bryocella	NA	bac	bac_ASV_2329
bac_ASV_235	bac	Bacteria	Bacteroidota	Bacteroidia	Cytophagales	Hymenobacteraceae	Hymenobacter	NA	bac	bac_ASV_235
bac_ASV_236	bac	Bacteria	Proteobacteria	Alphaproteobacteria	Rhizobiales	Rhizobiaceae	Aureimonas	NA	bac	bac_ASV_236
bac_ASV_2369	bac	Bacteria	Firmicutes	Clostridia	Lachnospirales	Lachnospiraceae	Lachnospiraceae UCG-004	NA	bac	bac_ASV_2369
bac_ASV_237	bac	Bacteria	Proteobacteria	Alphaproteobacteria	Sphingomonadales	Sphingomonadaceae	Sphingomonas	hunanensis	bac	bac_ASV_237
bac_ASV_2370	bac	Bacteria	Proteobacteria	Gammaproteobacteria	Pseudomonadales	Pseudomonadaceae	Pseudomonas	NA	bac	bac_ASV_2370
bac_ASV_2371	bac	Bacteria	Proteobacteria	Gammaproteobacteria	Burkholderiales	Oxalobacteraceae	Massilia	NA	bac	bac_ASV_2371
bac_ASV_238	bac	Bacteria	Firmicutes	Bacilli	Lactobacillales	Streptococcaceae	Streptococcus	NA	bac	bac_ASV_238
bac_ASV_239	bac	Bacteria	Proteobacteria	Alphaproteobacteria	Acetobacterales	Acetobacteraceae	Roseomonas	vinacea	bac	bac_ASV_239
bac_ASV_24	bac	Bacteria	Proteobacteria	Alphaproteobacteria	Rhizobiales	Beijerinckiaceae	Methylobacterium-Methylorubrum	NA	bac	bac_ASV_24
bac_ASV_240	bac	Bacteria	Actinobacteriota	Actinobacteria	Propionibacteriales	Nocardioidaceae	Nocardioides	endophyticus	bac	bac_ASV_240
bac_ASV_242	bac	Bacteria	Bacteroidota	Bacteroidia	Cytophagales	Hymenobacteraceae	Hymenobacter	NA	bac	bac_ASV_242
bac_ASV_243	bac	Bacteria	Proteobacteria	Alphaproteobacteria	Rhizobiales	Beijerinckiaceae	Methylobacterium-Methylorubrum	NA	bac	bac_ASV_243
bac_ASV_244	bac	Bacteria	Proteobacteria	Alphaproteobacteria	Sphingomonadales	Sphingomonadaceae	NA	NA	bac	bac_ASV_244
bac_ASV_245	bac	Bacteria	Proteobacteria	Gammaproteobacteria	Burkholderiales	Oxalobacteraceae	Massilia	NA	bac	bac_ASV_245
bac_ASV_246	bac	Bacteria	Proteobacteria	Gammaproteobacteria	Burkholderiales	Comamonadaceae	Variovorax	NA	bac	bac_ASV_246
bac_ASV_247	bac	Bacteria	Bacteroidota	Bacteroidia	Sphingobacteriales	Sphingobacteriaceae	Pedobacter	ginsengiterrae	bac	bac_ASV_247
bac_ASV_248	bac	Bacteria	Actinobacteriota	Thermoleophilia	Solirubrobacterales	Solirubrobacteraceae	Solirubrobacter	NA	bac	bac_ASV_248
bac_ASV_249	bac	Bacteria	Bacteroidota	Bacteroidia	Chitinophagales	Chitinophagaceae	NA	NA	bac	bac_ASV_249
bac_ASV_25	bac	Bacteria	Proteobacteria	Alphaproteobacteria	Sphingomonadales	Sphingomonadaceae	Sphingomonas	aerolata	bac	bac_ASV_25
bac_ASV_250	bac	Bacteria	Actinobacteriota	Actinobacteria	Micrococcales	Microbacteriaceae	Frigoribacterium	faeni	bac	bac_ASV_250
bac_ASV_251	bac	Bacteria	Actinobacteriota	Actinobacteria	Frankiales	Geodermatophilaceae	Blastococcus	NA	bac	bac_ASV_251
bac_ASV_253	bac	Bacteria	Proteobacteria	Alphaproteobacteria	Sphingomonadales	Sphingomonadaceae	Sphingomonas	NA	bac	bac_ASV_253
bac_ASV_254	bac	Bacteria	Proteobacteria	Gammaproteobacteria	Burkholderiales	Oxalobacteraceae	Massilia	NA	bac	bac_ASV_254
bac_ASV_255	bac	Bacteria	Proteobacteria	Alphaproteobacteria	Sphingomonadales	Sphingomonadaceae	Sphingomonas	NA	bac	bac_ASV_255
bac_ASV_256	bac	Bacteria	Bacteroidota	Bacteroidia	Cytophagales	Spirosomaceae	Spirosoma	NA	bac	bac_ASV_256
bac_ASV_258	bac	Bacteria	Proteobacteria	Alphaproteobacteria	Rhizobiales	Rhizobiaceae	Aureimonas	NA	bac	bac_ASV_258
bac_ASV_259	bac	Bacteria	Proteobacteria	Alphaproteobacteria	Rhizobiales	Beijerinckiaceae	Methylorosula	NA	bac	bac_ASV_259
bac_ASV_26	bac	Bacteria	Proteobacteria	Alphaproteobacteria	Rhizobiales	Xanthobacteraceae	Tardiphaga	robiniae	bac	bac_ASV_26
bac_ASV_261	bac	Bacteria	Proteobacteria	Alphaproteobacteria	Sphingomonadales	Sphingomonadaceae	Sphingomonas	NA	bac	bac_ASV_261
bac_ASV_264	bac	Bacteria	Actinobacteriota	Actinobacteria	Frankiales	Nakamurellaceae	Nakamurella	NA	bac	bac_ASV_264
bac_ASV_2642	bac	Bacteria	Firmicutes	Clostridia	Oscillospirales	Ruminococcaceae	Faecalibacterium	NA	bac	bac_ASV_2642
bac_ASV_265	bac	Bacteria	Bacteroidota	Bacteroidia	Cytophagales	Spirosomaceae	Dyadobacter	NA	bac	bac_ASV_265
bac_ASV_267	bac	Bacteria	Bacteroidota	Bacteroidia	Sphingobacteriales	Sphingobacteriaceae	Pedobacter	NA	bac	bac_ASV_267
bac_ASV_268	bac	Bacteria	Proteobacteria	Alphaproteobacteria	Sphingomonadales	Sphingomonadaceae	NA	NA	bac	bac_ASV_268
bac_ASV_2687	bac	Bacteria	Chloroflexi	Ktedonobacteria	C0119	NA	NA	NA	bac	bac_ASV_2687
bac_ASV_269	bac	Bacteria	Proteobacteria	Gammaproteobacteria	Pseudomonadales	Pseudomonadaceae	Pseudomonas	NA	bac	bac_ASV_269
bac_ASV_272	bac	Bacteria	Bacteroidota	Bacteroidia	Chitinophagales	Chitinophagaceae	Segetibacter	aerophilus	bac	bac_ASV_272
bac_ASV_273	bac	Bacteria	Actinobacteriota	Actinobacteria	Frankiales	NA	NA	NA	bac	bac_ASV_273
bac_ASV_274	bac	Bacteria	Proteobacteria	Gammaproteobacteria	Burkholderiales	Oxalobacteraceae	Massilia	plicata	bac	bac_ASV_274
bac_ASV_276	bac	Bacteria	Firmicutes	Bacilli	Lactobacillales	Lactobacillaceae	Latilactobacillus	NA	bac	bac_ASV_276
bac_ASV_277	bac	Bacteria	Proteobacteria	Gammaproteobacteria	Diplorickettsiales	Diplorickettsiaceae	Rickettsiella	NA	bac	bac_ASV_277
bac_ASV_2775	bac	Bacteria	Actinobacteriota	Actinobacteria	Frankiales	Sporichthyaceae	NA	NA	bac	bac_ASV_2775
bac_ASV_278	bac	Bacteria	Actinobacteriota	Actinobacteria	Micrococcales	Microbacteriaceae	Frigoribacterium	NA	bac	bac_ASV_278
bac_ASV_279	bac	Bacteria	Proteobacteria	Alphaproteobacteria	Acetobacterales	Acetobacteraceae	Roseomonas	aquatica	bac	bac_ASV_279
bac_ASV_28	bac	Bacteria	Proteobacteria	Alphaproteobacteria	Rhizobiales	Rhizobiaceae	Allorhizobium-Neorhizobium-Pararhizobium-Rhizobium	NA	bac	bac_ASV_28
bac_ASV_280	bac	Bacteria	Bacteroidota	Bacteroidia	Cytophagales	Hymenobacteraceae	Hymenobacter	NA	bac	bac_ASV_280
bac_ASV_282	bac	Bacteria	Proteobacteria	Alphaproteobacteria	Acetobacterales	Acetobacteraceae	Roseomonas	NA	bac	bac_ASV_282
bac_ASV_283	bac	Bacteria	Proteobacteria	Alphaproteobacteria	Sphingomonadales	Sphingomonadaceae	NA	NA	bac	bac_ASV_283
bac_ASV_284	bac	Bacteria	Bacteroidota	Bacteroidia	Chitinophagales	Chitinophagaceae	Segetibacter	NA	bac	bac_ASV_284
bac_ASV_285	bac	Bacteria	Actinobacteriota	Actinobacteria	Corynebacteriales	Corynebacteriaceae	Corynebacterium	tuberculostearicum	bac	bac_ASV_285
bac_ASV_286	bac	Bacteria	Proteobacteria	Alphaproteobacteria	Sphingomonadales	Sphingomonadaceae	Sphingomonas	jatrophae	bac	bac_ASV_286
bac_ASV_287	bac	Bacteria	Proteobacteria	Alphaproteobacteria	Rhizobiales	D05-2	NA	NA	bac	bac_ASV_287
bac_ASV_288	bac	Bacteria	Actinobacteriota	Actinobacteria	Propionibacteriales	Nocardioidaceae	Nocardioides	NA	bac	bac_ASV_288
bac_ASV_29	bac	Bacteria	Proteobacteria	Alphaproteobacteria	Sphingomonadales	Sphingomonadaceae	Novosphingobium	NA	bac	bac_ASV_29
bac_ASV_290	bac	Bacteria	Bacteroidota	Bacteroidia	Chitinophagales	Chitinophagaceae	Segetibacter	NA	bac	bac_ASV_290
bac_ASV_292	bac	Bacteria	Firmicutes	Bacilli	Staphylococcales	Staphylococcaceae	Staphylococcus	NA	bac	bac_ASV_292
bac_ASV_293	bac	Bacteria	Actinobacteriota	Actinobacteria	Frankiales	Geodermatophilaceae	Klenkia	NA	bac	bac_ASV_293
bac_ASV_295	bac	Bacteria	Proteobacteria	Gammaproteobacteria	Burkholderiales	Oxalobacteraceae	Massilia	NA	bac	bac_ASV_295
bac_ASV_297	bac	Bacteria	Actinobacteriota	Actinobacteria	Micrococcales	Microbacteriaceae	Labedella	gwakjiensis	bac	bac_ASV_297
bac_ASV_298	bac	Bacteria	Actinobacteriota	Actinobacteria	Corynebacteriales	Corynebacteriaceae	Corynebacterium	jeikeium	bac	bac_ASV_298
bac_ASV_299	bac	Bacteria	Bacteroidota	Bacteroidia	Cytophagales	Spirosomaceae	Dyadobacter	NA	bac	bac_ASV_299
bac_ASV_301	bac	Bacteria	Actinobacteriota	Actinobacteria	Micrococcales	Microbacteriaceae	Plantibacter	NA	bac	bac_ASV_301
bac_ASV_302	bac	Bacteria	Proteobacteria	Gammaproteobacteria	Burkholderiales	Oxalobacteraceae	Massilia	timonae	bac	bac_ASV_302
bac_ASV_303	bac	Bacteria	Bacteroidota	Bacteroidia	Sphingobacteriales	Sphingobacteriaceae	Pedobacter	agri	bac	bac_ASV_303
bac_ASV_309	bac	Bacteria	Proteobacteria	Alphaproteobacteria	Sphingomonadales	Sphingomonadaceae	Sphingomonas	NA	bac	bac_ASV_309
bac_ASV_31	bac	Bacteria	Actinobacteriota	Actinobacteria	Pseudonocardiales	Pseudonocardiaceae	Pseudonocardia	NA	bac	bac_ASV_31
bac_ASV_310	bac	Bacteria	Proteobacteria	Alphaproteobacteria	Rhizobiales	Rhizobiaceae	Allorhizobium-Neorhizobium-Pararhizobium-Rhizobium	NA	bac	bac_ASV_310
bac_ASV_311	bac	Bacteria	Proteobacteria	Alphaproteobacteria	Sphingomonadales	Sphingomonadaceae	Novosphingobium	NA	bac	bac_ASV_311
bac_ASV_313	bac	Bacteria	Actinobacteriota	Actinobacteria	Propionibacteriales	Nocardioidaceae	Aeromicrobium	ginsengisoli	bac	bac_ASV_313
bac_ASV_314	bac	Bacteria	Proteobacteria	Gammaproteobacteria	Burkholderiales	Comamonadaceae	Rhizobacter	NA	bac	bac_ASV_314
bac_ASV_315	bac	Bacteria	Acidobacteriota	Acidobacteriae	Acidobacteriales	Acidobacteriaceae (Subgroup 1)	Terriglobus	NA	bac	bac_ASV_315
bac_ASV_316	bac	Bacteria	Proteobacteria	Gammaproteobacteria	Burkholderiales	Comamonadaceae	Diaphorobacter	NA	bac	bac_ASV_316
bac_ASV_318	bac	Bacteria	Bacteroidota	Bacteroidia	Chitinophagales	Chitinophagaceae	Segetibacter	NA	bac	bac_ASV_318
bac_ASV_319	bac	Bacteria	Bacteroidota	Bacteroidia	Chitinophagales	Chitinophagaceae	NA	NA	bac	bac_ASV_319
bac_ASV_32	bac	Bacteria	Bacteroidota	Bacteroidia	Cytophagales	Hymenobacteraceae	Hymenobacter	NA	bac	bac_ASV_32
bac_ASV_320	bac	Bacteria	Proteobacteria	Gammaproteobacteria	Burkholderiales	Oxalobacteraceae	Massilia	brevitalea	bac	bac_ASV_320
bac_ASV_323	bac	Bacteria	Actinobacteriota	Actinobacteria	Kineosporiales	Kineosporiaceae	Kineosporia	NA	bac	bac_ASV_323
bac_ASV_324	bac	Bacteria	Bacteroidota	Bacteroidia	Cytophagales	Spirosomaceae	Dyadobacter	alkalitolerans	bac	bac_ASV_324
bac_ASV_325	bac	Bacteria	Proteobacteria	Gammaproteobacteria	Pseudomonadales	Pseudomonadaceae	Pseudomonas	NA	bac	bac_ASV_325
bac_ASV_326	bac	Bacteria	Proteobacteria	Gammaproteobacteria	Burkholderiales	Burkholderiaceae	Ralstonia	NA	bac	bac_ASV_326
bac_ASV_327	bac	Bacteria	Proteobacteria	Alphaproteobacteria	Acetobacterales	Acetobacteraceae	Roseomonas	NA	bac	bac_ASV_327
bac_ASV_328	bac	Bacteria	Actinobacteriota	Actinobacteria	Pseudonocardiales	Pseudonocardiaceae	Actinomycetospora	straminea	bac	bac_ASV_328
bac_ASV_329	bac	Bacteria	Proteobacteria	Gammaproteobacteria	Burkholderiales	Comamonadaceae	Xylophilus	NA	bac	bac_ASV_329
bac_ASV_33	bac	Bacteria	Proteobacteria	Gammaproteobacteria	Burkholderiales	Oxalobacteraceae	Massilia	NA	bac	bac_ASV_33
bac_ASV_330	bac	Bacteria	Bacteroidota	Bacteroidia	Cytophagales	Spirosomaceae	Larkinella	NA	bac	bac_ASV_330
bac_ASV_333	bac	Bacteria	Bacteroidota	Bacteroidia	Sphingobacteriales	Sphingobacteriaceae	Mucilaginibacter	NA	bac	bac_ASV_333
bac_ASV_334	bac	Bacteria	Proteobacteria	Alphaproteobacteria	Azospirillales	Azospirillaceae	Skermanella	aerolata	bac	bac_ASV_334
bac_ASV_335	bac	Bacteria	Bacteroidota	Bacteroidia	Chitinophagales	Chitinophagaceae	Segetibacter	NA	bac	bac_ASV_335
bac_ASV_338	bac	Bacteria	Proteobacteria	Gammaproteobacteria	Burkholderiales	Oxalobacteraceae	Massilia	NA	bac	bac_ASV_338
bac_ASV_34	bac	Bacteria	Actinobacteriota	Actinobacteria	Propionibacteriales	Propionibacteriaceae	Cutibacterium	acnes	bac	bac_ASV_34
bac_ASV_342	bac	Bacteria	Proteobacteria	Alphaproteobacteria	Rhizobiales	Beijerinckiaceae	Methylobacterium-Methylorubrum	NA	bac	bac_ASV_342
bac_ASV_343	bac	Bacteria	Proteobacteria	Gammaproteobacteria	Xanthomonadales	Xanthomonadaceae	Xanthomonas	NA	bac	bac_ASV_343
bac_ASV_345	bac	Bacteria	Proteobacteria	Gammaproteobacteria	Burkholderiales	Oxalobacteraceae	Massilia	NA	bac	bac_ASV_345
bac_ASV_347	bac	Bacteria	Bacteroidota	Bacteroidia	Cytophagales	Spirosomaceae	Spirosoma	NA	bac	bac_ASV_347
bac_ASV_349	bac	Bacteria	Bacteroidota	Bacteroidia	Chitinophagales	Chitinophagaceae	Segetibacter	NA	bac	bac_ASV_349
bac_ASV_350	bac	Bacteria	Proteobacteria	Alphaproteobacteria	Rhizobiales	Beijerinckiaceae	Psychroglaciecola	NA	bac	bac_ASV_350
bac_ASV_351	bac	Bacteria	Abditibacteriota	Abditibacteria	Abditibacteriales	Abditibacteriaceae	Abditibacterium	NA	bac	bac_ASV_351
bac_ASV_353	bac	Bacteria	Proteobacteria	Gammaproteobacteria	Burkholderiales	Oxalobacteraceae	Massilia	NA	bac	bac_ASV_353
bac_ASV_356	bac	Bacteria	Actinobacteriota	Actinobacteria	Corynebacteriales	Nocardiaceae	Rhodococcus	NA	bac	bac_ASV_356
bac_ASV_361	bac	Bacteria	Proteobacteria	Alphaproteobacteria	Sphingomonadales	Sphingomonadaceae	Sphingomonas	NA	bac	bac_ASV_361
bac_ASV_364	bac	Bacteria	Bacteroidota	Bacteroidia	Sphingobacteriales	Sphingobacteriaceae	Mucilaginibacter	NA	bac	bac_ASV_364
bac_ASV_365	bac	Bacteria	Proteobacteria	Gammaproteobacteria	Enterobacterales	Enterobacteriaceae	NA	NA	bac	bac_ASV_365
bac_ASV_366	bac	Bacteria	Proteobacteria	Gammaproteobacteria	Burkholderiales	Comamonadaceae	Xylophilus	NA	bac	bac_ASV_366
bac_ASV_367	bac	Bacteria	Proteobacteria	Gammaproteobacteria	Burkholderiales	Comamonadaceae	NA	NA	bac	bac_ASV_367
bac_ASV_368	bac	Bacteria	Firmicutes	Bacilli	Staphylococcales	Staphylococcaceae	Staphylococcus	NA	bac	bac_ASV_368
bac_ASV_369	bac	Bacteria	Actinobacteriota	Thermoleophilia	Solirubrobacterales	Solirubrobacteraceae	Solirubrobacter	NA	bac	bac_ASV_369
bac_ASV_37	bac	Bacteria	Bacteroidota	Bacteroidia	Cytophagales	Hymenobacteraceae	Hymenobacter	NA	bac	bac_ASV_37
bac_ASV_370	bac	Bacteria	Actinobacteriota	Actinobacteria	Micromonosporales	Micromonosporaceae	Actinoplanes	NA	bac	bac_ASV_370
bac_ASV_371	bac	Bacteria	Proteobacteria	Alphaproteobacteria	Sphingomonadales	Sphingomonadaceae	Sphingomonas	NA	bac	bac_ASV_371
bac_ASV_373	bac	Bacteria	Proteobacteria	Alphaproteobacteria	Sphingomonadales	Sphingomonadaceae	NA	NA	bac	bac_ASV_373
bac_ASV_375	bac	Bacteria	Bacteroidota	Bacteroidia	Cytophagales	Hymenobacteraceae	Hymenobacter	NA	bac	bac_ASV_375
bac_ASV_376	bac	Bacteria	Proteobacteria	Gammaproteobacteria	Burkholderiales	Oxalobacteraceae	Massilia	suwonensis	bac	bac_ASV_376
bac_ASV_377	bac	Bacteria	Bacteroidota	Bacteroidia	Sphingobacteriales	Sphingobacteriaceae	Mucilaginibacter	daejeonensis	bac	bac_ASV_377
bac_ASV_379	bac	Bacteria	Actinobacteriota	Actinobacteria	Propionibacteriales	Nocardioidaceae	Marmoricola	NA	bac	bac_ASV_379
bac_ASV_380	bac	Bacteria	Actinobacteriota	Actinobacteria	Frankiales	Nakamurellaceae	Nakamurella	NA	bac	bac_ASV_380
bac_ASV_381	bac	Bacteria	Proteobacteria	Gammaproteobacteria	Enterobacterales	Enterobacteriaceae	Escherichia-Shigella	NA	bac	bac_ASV_381
bac_ASV_382	bac	Bacteria	Bacteroidota	Bacteroidia	Sphingobacteriales	Sphingobacteriaceae	Mucilaginibacter	terrae	bac	bac_ASV_382
bac_ASV_383	bac	Bacteria	Proteobacteria	Alphaproteobacteria	Rhizobiales	Beijerinckiaceae	Methylobacterium-Methylorubrum	NA	bac	bac_ASV_383
bac_ASV_385	bac	Bacteria	Proteobacteria	Alphaproteobacteria	Sphingomonadales	Sphingomonadaceae	Sphingomonas	NA	bac	bac_ASV_385
bac_ASV_386	bac	Bacteria	Proteobacteria	Alphaproteobacteria	Sphingomonadales	Sphingomonadaceae	Sphingomonas	NA	bac	bac_ASV_386
bac_ASV_387	bac	Bacteria	Bacteroidota	Bacteroidia	Cytophagales	Spirosomaceae	Spirosoma	NA	bac	bac_ASV_387
bac_ASV_389	bac	Bacteria	Proteobacteria	Alphaproteobacteria	Rhizobiales	Beijerinckiaceae	Methylobacterium-Methylorubrum	NA	bac	bac_ASV_389
bac_ASV_391	bac	Bacteria	Proteobacteria	Alphaproteobacteria	Sphingomonadales	Sphingomonadaceae	Sphingomonas	NA	bac	bac_ASV_391
bac_ASV_392	bac	Bacteria	Actinobacteriota	Actinobacteria	Propionibacteriales	Propionibacteriaceae	Friedmanniella	NA	bac	bac_ASV_392
bac_ASV_393	bac	Bacteria	Firmicutes	Bacilli	Lactobacillales	Lactobacillaceae	Leuconostoc	NA	bac	bac_ASV_393
bac_ASV_394	bac	Bacteria	Proteobacteria	Alphaproteobacteria	Caulobacterales	Caulobacteraceae	Brevundimonas	NA	bac	bac_ASV_394
bac_ASV_396	bac	Bacteria	Proteobacteria	Gammaproteobacteria	Burkholderiales	Comamonadaceae	Rhizobacter	NA	bac	bac_ASV_396
bac_ASV_4	bac	Bacteria	Proteobacteria	Gammaproteobacteria	Enterobacterales	Enterobacteriaceae	NA	NA	bac	bac_ASV_4
bac_ASV_40	bac	Bacteria	Proteobacteria	Alphaproteobacteria	Rhizobiales	Beijerinckiaceae	Methylobacterium-Methylorubrum	NA	bac	bac_ASV_40
bac_ASV_401	bac	Bacteria	Actinobacteriota	Actinobacteria	Micrococcales	Microbacteriaceae	Amnibacterium	NA	bac	bac_ASV_401
bac_ASV_402	bac	Bacteria	Proteobacteria	Gammaproteobacteria	Burkholderiales	Oxalobacteraceae	Massilia	neuiana	bac	bac_ASV_402
bac_ASV_403	bac	Bacteria	Actinobacteriota	Actinobacteria	Frankiales	Nakamurellaceae	Nakamurella	NA	bac	bac_ASV_403
bac_ASV_406	bac	Bacteria	Proteobacteria	Gammaproteobacteria	Burkholderiales	Comamonadaceae	NA	NA	bac	bac_ASV_406
bac_ASV_408	bac	Bacteria	Proteobacteria	Gammaproteobacteria	Burkholderiales	Comamonadaceae	Rhizobacter	NA	bac	bac_ASV_408
bac_ASV_41	bac	Bacteria	Proteobacteria	Gammaproteobacteria	Enterobacterales	Erwiniaceae	Pantoea	NA	bac	bac_ASV_41
bac_ASV_413	bac	Bacteria	Proteobacteria	Alphaproteobacteria	Rhodobacterales	Rhodobacteraceae	Paracoccus	NA	bac	bac_ASV_413
bac_ASV_415	bac	Bacteria	Proteobacteria	Alphaproteobacteria	Sphingomonadales	Sphingomonadaceae	Sphingomonas	NA	bac	bac_ASV_415
bac_ASV_416	bac	Bacteria	Actinobacteriota	Actinobacteria	Propionibacteriales	Propionibacteriaceae	Microlunatus	aurantiacus	bac	bac_ASV_416
bac_ASV_418	bac	Bacteria	Bacteroidota	Bacteroidia	Sphingobacteriales	Sphingobacteriaceae	Mucilaginibacter	NA	bac	bac_ASV_418
bac_ASV_419	bac	Bacteria	Firmicutes	Clostridia	Peptostreptococcales-Tissierellales	Family XI	Anaerococcus	octavius	bac	bac_ASV_419
bac_ASV_42	bac	Bacteria	Actinobacteriota	Actinobacteria	Micrococcales	Microbacteriaceae	Microbacterium	NA	bac	bac_ASV_42
bac_ASV_420	bac	Bacteria	Abditibacteriota	Abditibacteria	Abditibacteriales	Abditibacteriaceae	Abditibacterium	NA	bac	bac_ASV_420
bac_ASV_425	bac	Bacteria	Bacteroidota	Bacteroidia	Flavobacteriales	Weeksellaceae	Chryseobacterium	NA	bac	bac_ASV_425
bac_ASV_43	bac	Bacteria	Proteobacteria	Gammaproteobacteria	Burkholderiales	Oxalobacteraceae	Massilia	NA	bac	bac_ASV_43
bac_ASV_431	bac	Bacteria	Proteobacteria	Gammaproteobacteria	Pseudomonadales	Pseudomonadaceae	Pseudomonas	NA	bac	bac_ASV_431
bac_ASV_433	bac	Bacteria	Proteobacteria	Alphaproteobacteria	Rhizobiales	Beijerinckiaceae	NA	NA	bac	bac_ASV_433
bac_ASV_435	bac	Bacteria	Bacteroidota	Bacteroidia	Cytophagales	Spirosomaceae	Spirosoma	linguale	bac	bac_ASV_435
bac_ASV_436	bac	Bacteria	Proteobacteria	Alphaproteobacteria	Rhizobiales	D05-2	NA	NA	bac	bac_ASV_436
bac_ASV_437	bac	Bacteria	Actinobacteriota	Actinobacteria	Micrococcales	Microbacteriaceae	Microbacterium	lemovicicum	bac	bac_ASV_437
bac_ASV_438	bac	Bacteria	Proteobacteria	Alphaproteobacteria	Rhizobiales	Beijerinckiaceae	NA	NA	bac	bac_ASV_438
bac_ASV_439	bac	Bacteria	Proteobacteria	Alphaproteobacteria	Rhodobacterales	Rhodobacteraceae	Paracoccus	marinus	bac	bac_ASV_439
bac_ASV_44	bac	Bacteria	Bacteroidota	Bacteroidia	Sphingobacteriales	Sphingobacteriaceae	NA	NA	bac	bac_ASV_44
bac_ASV_441	bac	Bacteria	Proteobacteria	Alphaproteobacteria	Sphingomonadales	Sphingomonadaceae	NA	NA	bac	bac_ASV_441
bac_ASV_444	bac	Bacteria	Bdellovibrionota	Oligoflexia	0319-6G20	NA	NA	NA	bac	bac_ASV_444
bac_ASV_445	bac	Bacteria	Bacteroidota	Bacteroidia	Chitinophagales	Chitinophagaceae	Segetibacter	NA	bac	bac_ASV_445
bac_ASV_448	bac	Bacteria	Proteobacteria	Alphaproteobacteria	Sphingomonadales	Sphingomonadaceae	Erythrobacter	NA	bac	bac_ASV_448
bac_ASV_45	bac	Bacteria	Actinobacteriota	Actinobacteria	Kineosporiales	Kineosporiaceae	Kineococcus	NA	bac	bac_ASV_45
bac_ASV_450	bac	Bacteria	Proteobacteria	Gammaproteobacteria	Burkholderiales	Oxalobacteraceae	NA	NA	bac	bac_ASV_450
bac_ASV_451	bac	Bacteria	Bacteroidota	Bacteroidia	Cytophagales	Spirosomaceae	Dyadobacter	hamtensis	bac	bac_ASV_451
bac_ASV_452	bac	Bacteria	Proteobacteria	Alphaproteobacteria	Acetobacterales	Acetobacteraceae	Acidiphilium	NA	bac	bac_ASV_452
bac_ASV_453	bac	Bacteria	Proteobacteria	Gammaproteobacteria	Xanthomonadales	Xanthomonadaceae	Stenotrophomonas	NA	bac	bac_ASV_453
bac_ASV_455	bac	Bacteria	Proteobacteria	Alphaproteobacteria	Caulobacterales	Caulobacteraceae	NA	NA	bac	bac_ASV_455
bac_ASV_456	bac	Bacteria	Proteobacteria	Alphaproteobacteria	Rhizobiales	Beijerinckiaceae	1174-901-12	NA	bac	bac_ASV_456
bac_ASV_457	bac	Bacteria	Proteobacteria	Alphaproteobacteria	Caulobacterales	Caulobacteraceae	NA	NA	bac	bac_ASV_457
bac_ASV_458	bac	Bacteria	Proteobacteria	Alphaproteobacteria	Caulobacterales	Caulobacteraceae	Caulobacter	NA	bac	bac_ASV_458
bac_ASV_459	bac	Bacteria	Bacteroidota	Bacteroidia	Flavobacteriales	Weeksellaceae	Chryseobacterium	NA	bac	bac_ASV_459
bac_ASV_460	bac	Bacteria	Bacteroidota	Bacteroidia	Chitinophagales	Chitinophagaceae	Segetibacter	NA	bac	bac_ASV_460
bac_ASV_462	bac	Bacteria	Actinobacteriota	Actinobacteria	Micrococcales	Microbacteriaceae	Okibacterium	fritillariae	bac	bac_ASV_462
bac_ASV_463	bac	Bacteria	Bacteroidota	Bacteroidia	Chitinophagales	Chitinophagaceae	NA	NA	bac	bac_ASV_463
bac_ASV_464	bac	Bacteria	Proteobacteria	Alphaproteobacteria	Rhizobiales	Stappiaceae	Agaricicola	NA	bac	bac_ASV_464
bac_ASV_465	bac	Bacteria	Proteobacteria	Alphaproteobacteria	Acetobacterales	Acetobacteraceae	NA	NA	bac	bac_ASV_465
bac_ASV_468	bac	Bacteria	Actinobacteriota	Actinobacteria	Corynebacteriales	Corynebacteriaceae	Corynebacterium	NA	bac	bac_ASV_468
bac_ASV_47	bac	Bacteria	Actinobacteriota	Actinobacteria	Micrococcales	Microbacteriaceae	Amnibacterium	NA	bac	bac_ASV_47
bac_ASV_470	bac	Bacteria	Proteobacteria	Alphaproteobacteria	Sphingomonadales	Sphingomonadaceae	Sphingomonas	NA	bac	bac_ASV_470
bac_ASV_471	bac	Bacteria	Proteobacteria	Gammaproteobacteria	Burkholderiales	Comamonadaceae	Variovorax	NA	bac	bac_ASV_471
bac_ASV_473	bac	Bacteria	Proteobacteria	Alphaproteobacteria	Rhizobiales	Beijerinckiaceae	Psychroglaciecola	NA	bac	bac_ASV_473
bac_ASV_474	bac	Bacteria	Proteobacteria	Alphaproteobacteria	Acetobacterales	Acetobacteraceae	Belnapia	moabensis	bac	bac_ASV_474
bac_ASV_476	bac	Bacteria	Actinobacteriota	Actinobacteria	Micrococcales	Micrococcaceae	Pseudarthrobacter	NA	bac	bac_ASV_476
bac_ASV_477	bac	Bacteria	Actinobacteriota	Actinobacteria	Corynebacteriales	Mycobacteriaceae	Mycobacterium	NA	bac	bac_ASV_477
bac_ASV_478	bac	Bacteria	Proteobacteria	Alphaproteobacteria	Sphingomonadales	Sphingomonadaceae	Sphingomonas	NA	bac	bac_ASV_478
bac_ASV_48	bac	Bacteria	Proteobacteria	Gammaproteobacteria	Burkholderiales	Alcaligenaceae	NA	NA	bac	bac_ASV_48
bac_ASV_480	bac	Bacteria	Proteobacteria	Alphaproteobacteria	Rhizobiales	Beijerinckiaceae	NA	NA	bac	bac_ASV_480
bac_ASV_484	bac	Bacteria	Abditibacteriota	Abditibacteria	Abditibacteriales	Abditibacteriaceae	Abditibacterium	NA	bac	bac_ASV_484
bac_ASV_485	bac	Bacteria	Proteobacteria	Alphaproteobacteria	Sphingomonadales	Sphingomonadaceae	Sphingomonas	NA	bac	bac_ASV_485
bac_ASV_488	bac	Bacteria	Bacteroidota	Bacteroidia	Cytophagales	Spirosomaceae	Spirosoma	NA	bac	bac_ASV_488
bac_ASV_490	bac	Bacteria	Proteobacteria	Gammaproteobacteria	Enterobacterales	Alteromonadaceae	Alishewanella	NA	bac	bac_ASV_490
bac_ASV_491	bac	Bacteria	Bacteroidota	Bacteroidia	Cytophagales	Hymenobacteraceae	Hymenobacter	NA	bac	bac_ASV_491
bac_ASV_492	bac	Bacteria	Proteobacteria	Gammaproteobacteria	Burkholderiales	Oxalobacteraceae	NA	NA	bac	bac_ASV_492
bac_ASV_494	bac	Bacteria	Proteobacteria	Alphaproteobacteria	Sphingomonadales	Sphingomonadaceae	Sphingomonas	NA	bac	bac_ASV_494
bac_ASV_495	bac	Bacteria	Proteobacteria	Alphaproteobacteria	Sphingomonadales	Sphingomonadaceae	NA	NA	bac	bac_ASV_495
bac_ASV_496	bac	Bacteria	Actinobacteriota	Actinobacteria	Frankiales	Geodermatophilaceae	Klenkia	NA	bac	bac_ASV_496
bac_ASV_498	bac	Bacteria	Actinobacteriota	Actinobacteria	Frankiales	Geodermatophilaceae	Modestobacter	NA	bac	bac_ASV_498
bac_ASV_499	bac	Bacteria	Proteobacteria	Alphaproteobacteria	Sphingomonadales	Sphingomonadaceae	Sphingomonas	NA	bac	bac_ASV_499
bac_ASV_5	bac	Bacteria	Actinobacteriota	Actinobacteria	Micrococcales	Microbacteriaceae	Curtobacterium	NA	bac	bac_ASV_5
bac_ASV_50	bac	Bacteria	Proteobacteria	Alphaproteobacteria	Sphingomonadales	Sphingomonadaceae	Sphingomonas	faeni	bac	bac_ASV_50
bac_ASV_500	bac	Bacteria	Proteobacteria	Alphaproteobacteria	Rhizobiales	Devosiaceae	Devosia	NA	bac	bac_ASV_500
bac_ASV_501	bac	Bacteria	Actinobacteriota	Actinobacteria	Micrococcales	Microbacteriaceae	NA	NA	bac	bac_ASV_501
bac_ASV_502	bac	Bacteria	Bacteroidota	Bacteroidia	Cytophagales	Spirosomaceae	Dyadobacter	hamtensis	bac	bac_ASV_502
bac_ASV_503	bac	Bacteria	Bacteroidota	Bacteroidia	Sphingobacteriales	Sphingobacteriaceae	Mucilaginibacter	NA	bac	bac_ASV_503
bac_ASV_506	bac	Bacteria	Actinobacteriota	Actinobacteria	Frankiales	Geodermatophilaceae	Klenkia	NA	bac	bac_ASV_506
bac_ASV_507	bac	Bacteria	Firmicutes	Bacilli	Lactobacillales	Carnobacteriaceae	Atopostipes	NA	bac	bac_ASV_507
bac_ASV_508	bac	Bacteria	Proteobacteria	Alphaproteobacteria	Rhizobiales	Beijerinckiaceae	1174-901-12	NA	bac	bac_ASV_508
bac_ASV_509	bac	Bacteria	Proteobacteria	Gammaproteobacteria	Burkholderiales	Comamonadaceae	Rhizobacter	NA	bac	bac_ASV_509
bac_ASV_51	bac	Bacteria	Proteobacteria	Alphaproteobacteria	Sphingomonadales	Sphingomonadaceae	Sphingomonas	ginsenosidivorax	bac	bac_ASV_51
bac_ASV_513	bac	Bacteria	Actinobacteriota	Actinobacteria	Frankiales	Frankiaceae	Jatrophihabitans	NA	bac	bac_ASV_513
bac_ASV_514	bac	Bacteria	Acidobacteriota	Acidobacteriae	Acidobacteriales	Acidobacteriaceae (Subgroup 1)	Granulicella	NA	bac	bac_ASV_514
bac_ASV_515	bac	Bacteria	Bacteroidota	Bacteroidia	Cytophagales	Hymenobacteraceae	Hymenobacter	NA	bac	bac_ASV_515
bac_ASV_517	bac	Bacteria	Actinobacteriota	Actinobacteria	Pseudonocardiales	Pseudonocardiaceae	Pseudonocardia	NA	bac	bac_ASV_517
bac_ASV_518	bac	Bacteria	Proteobacteria	Alphaproteobacteria	Sphingomonadales	Sphingomonadaceae	Sphingomonas	NA	bac	bac_ASV_518
bac_ASV_52	bac	Bacteria	Firmicutes	Bacilli	Bacillales	Bacillaceae	Anoxybacillus	NA	bac	bac_ASV_52
bac_ASV_521	bac	Bacteria	Actinobacteriota	Actinobacteria	Micrococcales	Microbacteriaceae	Naasia	NA	bac	bac_ASV_521
bac_ASV_522	bac	Bacteria	Proteobacteria	Alphaproteobacteria	Sphingomonadales	Sphingomonadaceae	Sphingomonas	NA	bac	bac_ASV_522
bac_ASV_525	bac	Bacteria	Bacteroidota	Bacteroidia	Sphingobacteriales	Sphingobacteriaceae	NA	NA	bac	bac_ASV_525
bac_ASV_527	bac	Bacteria	Proteobacteria	Alphaproteobacteria	Rhizobiales	Devosiaceae	Devosia	NA	bac	bac_ASV_527
bac_ASV_528	bac	Bacteria	Proteobacteria	Alphaproteobacteria	Acetobacterales	Acetobacteraceae	Roseomonas	NA	bac	bac_ASV_528
bac_ASV_529	bac	Bacteria	Actinobacteriota	Actinobacteria	Propionibacteriales	Nocardioidaceae	Nocardioides	NA	bac	bac_ASV_529
bac_ASV_53	bac	Bacteria	Proteobacteria	Alphaproteobacteria	Sphingomonadales	Sphingomonadaceae	Sphingomonas	NA	bac	bac_ASV_53
bac_ASV_530	bac	Bacteria	Proteobacteria	Alphaproteobacteria	Sphingomonadales	Sphingomonadaceae	Sphingomonas	NA	bac	bac_ASV_530
bac_ASV_532	bac	Bacteria	Abditibacteriota	Abditibacteria	Abditibacteriales	Abditibacteriaceae	Abditibacterium	NA	bac	bac_ASV_532
bac_ASV_534	bac	Bacteria	Proteobacteria	Alphaproteobacteria	Sphingomonadales	Sphingomonadaceae	Sphingomonas	aquatilis	bac	bac_ASV_534
bac_ASV_537	bac	Bacteria	Proteobacteria	Alphaproteobacteria	Acetobacterales	Acetobacteraceae	Roseomonas	NA	bac	bac_ASV_537
bac_ASV_538	bac	Bacteria	Proteobacteria	Alphaproteobacteria	Sphingomonadales	Sphingomonadaceae	Sphingomonas	NA	bac	bac_ASV_538
bac_ASV_539	bac	Bacteria	Actinobacteriota	Actinobacteria	Micrococcales	Microbacteriaceae	Clavibacter	NA	bac	bac_ASV_539
bac_ASV_54	bac	Bacteria	Actinobacteriota	Actinobacteria	Frankiales	Geodermatophilaceae	Modestobacter	versicolor	bac	bac_ASV_54
bac_ASV_542	bac	Bacteria	Proteobacteria	Alphaproteobacteria	Rhizobiales	Beijerinckiaceae	Methylorosula	NA	bac	bac_ASV_542
bac_ASV_546	bac	Bacteria	Proteobacteria	Alphaproteobacteria	Acetobacterales	Acetobacteraceae	Rhodovastum	NA	bac	bac_ASV_546
bac_ASV_547	bac	Bacteria	Proteobacteria	Alphaproteobacteria	Sphingomonadales	Sphingomonadaceae	Stakelama	NA	bac	bac_ASV_547
bac_ASV_548	bac	Bacteria	Proteobacteria	Gammaproteobacteria	Burkholderiales	Comamonadaceae	Rhizobacter	NA	bac	bac_ASV_548
bac_ASV_549	bac	Bacteria	Actinobacteriota	Actinobacteria	Frankiales	Geodermatophilaceae	Modestobacter	NA	bac	bac_ASV_549
bac_ASV_55	bac	Bacteria	Proteobacteria	Gammaproteobacteria	Burkholderiales	Comamonadaceae	NA	NA	bac	bac_ASV_55
bac_ASV_550	bac	Bacteria	Proteobacteria	Alphaproteobacteria	Rhizobiales	Beijerinckiaceae	NA	NA	bac	bac_ASV_550
bac_ASV_552	bac	Bacteria	Proteobacteria	Alphaproteobacteria	Sphingomonadales	Sphingomonadaceae	Sphingomonas	NA	bac	bac_ASV_552
bac_ASV_553	bac	Bacteria	Bacteroidota	Bacteroidia	Cytophagales	Hymenobacteraceae	Hymenobacter	NA	bac	bac_ASV_553
bac_ASV_560	bac	Bacteria	Proteobacteria	Alphaproteobacteria	Sphingomonadales	Sphingomonadaceae	Sphingomonas	NA	bac	bac_ASV_560
bac_ASV_563	bac	Bacteria	Proteobacteria	Alphaproteobacteria	Sphingomonadales	Sphingomonadaceae	Sphingomonas	NA	bac	bac_ASV_563
bac_ASV_565	bac	Bacteria	Proteobacteria	Alphaproteobacteria	Sphingomonadales	Sphingomonadaceae	Sphingomonas	dokdonensis	bac	bac_ASV_565
bac_ASV_566	bac	Bacteria	Bacteroidota	Bacteroidia	Sphingobacteriales	Sphingobacteriaceae	Mucilaginibacter	defluvii	bac	bac_ASV_566
bac_ASV_568	bac	Bacteria	Bacteroidota	Bacteroidia	Chitinophagales	Chitinophagaceae	NA	NA	bac	bac_ASV_568
bac_ASV_570	bac	Bacteria	Firmicutes	Bacilli	Bacillales	Bacillaceae	Bacillus	NA	bac	bac_ASV_570
bac_ASV_571	bac	Bacteria	Bacteroidota	Bacteroidia	Cytophagales	Spirosomaceae	Spirosoma	NA	bac	bac_ASV_571
bac_ASV_574	bac	Bacteria	Proteobacteria	Gammaproteobacteria	Burkholderiales	Oxalobacteraceae	Pseudoduganella	NA	bac	bac_ASV_574
bac_ASV_575	bac	Bacteria	Proteobacteria	Alphaproteobacteria	Rhizobiales	Rhizobiaceae	Allorhizobium-Neorhizobium-Pararhizobium-Rhizobium	NA	bac	bac_ASV_575
bac_ASV_577	bac	Bacteria	Proteobacteria	Gammaproteobacteria	Burkholderiales	Burkholderiaceae	Burkholderia-Caballeronia-Paraburkholderia	NA	bac	bac_ASV_577
bac_ASV_578	bac	Bacteria	Actinobacteriota	Actinobacteria	Frankiales	Geodermatophilaceae	Modestobacter	NA	bac	bac_ASV_578
bac_ASV_579	bac	Bacteria	Bacteroidota	Bacteroidia	Cytophagales	Spirosomaceae	Spirosoma	endophyticum	bac	bac_ASV_579
bac_ASV_58	bac	Bacteria	Proteobacteria	Alphaproteobacteria	Sphingomonadales	Sphingomonadaceae	Sphingomonas	NA	bac	bac_ASV_58
bac_ASV_581	bac	Bacteria	Proteobacteria	Alphaproteobacteria	Caulobacterales	Caulobacteraceae	Brevundimonas	staleyi	bac	bac_ASV_581
bac_ASV_582	bac	Bacteria	Proteobacteria	Gammaproteobacteria	Burkholderiales	Comamonadaceae	Rhizobacter	NA	bac	bac_ASV_582
bac_ASV_583	bac	Bacteria	Proteobacteria	Gammaproteobacteria	Burkholderiales	Oxalobacteraceae	Massilia	NA	bac	bac_ASV_583
bac_ASV_586	bac	Bacteria	Proteobacteria	Alphaproteobacteria	Sphingomonadales	Sphingomonadaceae	Novosphingobium	NA	bac	bac_ASV_586
bac_ASV_59	bac	Bacteria	Proteobacteria	Alphaproteobacteria	Sphingomonadales	Sphingomonadaceae	Sphingomonas	NA	bac	bac_ASV_59
bac_ASV_590	bac	Bacteria	Proteobacteria	Alphaproteobacteria	Sphingomonadales	Sphingomonadaceae	Sphingomonas	NA	bac	bac_ASV_590
bac_ASV_591	bac	Bacteria	Proteobacteria	Alphaproteobacteria	Sphingomonadales	Sphingomonadaceae	Sphingomonas	NA	bac	bac_ASV_591
bac_ASV_592	bac	Bacteria	Proteobacteria	Alphaproteobacteria	Sphingomonadales	Sphingomonadaceae	Sphingomonas	NA	bac	bac_ASV_592
bac_ASV_594	bac	Bacteria	Proteobacteria	Alphaproteobacteria	Sphingomonadales	Sphingomonadaceae	Sphingomonas	NA	bac	bac_ASV_594
bac_ASV_595	bac	Bacteria	Proteobacteria	Alphaproteobacteria	Sphingomonadales	Sphingomonadaceae	Sphingomonas	NA	bac	bac_ASV_595
bac_ASV_596	bac	Bacteria	Bacteroidota	Bacteroidia	Flavobacteriales	Flavobacteriaceae	Flavobacterium	NA	bac	bac_ASV_596
bac_ASV_597	bac	Bacteria	Proteobacteria	Alphaproteobacteria	Rhizobiales	Beijerinckiaceae	Methylorosula	NA	bac	bac_ASV_597
bac_ASV_598	bac	Bacteria	Proteobacteria	Gammaproteobacteria	Burkholderiales	Oxalobacteraceae	Massilia	NA	bac	bac_ASV_598
bac_ASV_599	bac	Bacteria	Actinobacteriota	Actinobacteria	Micrococcales	Intrasporangiaceae	Terrabacter	NA	bac	bac_ASV_599
bac_ASV_6	bac	Bacteria	Proteobacteria	Alphaproteobacteria	Rhizobiales	Rhizobiaceae	Allorhizobium-Neorhizobium-Pararhizobium-Rhizobium	NA	bac	bac_ASV_6
bac_ASV_60	bac	Bacteria	Proteobacteria	Gammaproteobacteria	Pseudomonadales	Pseudomonadaceae	Pseudomonas	NA	bac	bac_ASV_60
bac_ASV_602	bac	Bacteria	Actinobacteriota	Thermoleophilia	Solirubrobacterales	Solirubrobacteraceae	Patulibacter	minatonensis	bac	bac_ASV_602
bac_ASV_603	bac	Bacteria	Actinobacteriota	Actinobacteria	Corynebacteriales	Corynebacteriaceae	Corynebacterium	kroppenstedtii	bac	bac_ASV_603
bac_ASV_604	bac	Bacteria	Bacteroidota	Bacteroidia	Cytophagales	Spirosomaceae	Dyadobacter	NA	bac	bac_ASV_604
bac_ASV_607	bac	Bacteria	Bacteroidota	Bacteroidia	Sphingobacteriales	Sphingobacteriaceae	Pedobacter	NA	bac	bac_ASV_607
bac_ASV_611	bac	Bacteria	Proteobacteria	Gammaproteobacteria	Burkholderiales	Oxalobacteraceae	Massilia	phosphatilytica	bac	bac_ASV_611
bac_ASV_612	bac	Bacteria	Actinobacteriota	Actinobacteria	Micrococcales	Beutenbergiaceae	Salana	NA	bac	bac_ASV_612
bac_ASV_613	bac	Bacteria	Proteobacteria	Alphaproteobacteria	Rhizobiales	Beijerinckiaceae	Microvirga	NA	bac	bac_ASV_613
bac_ASV_616	bac	Bacteria	Bacteroidota	Bacteroidia	Chitinophagales	Chitinophagaceae	NA	NA	bac	bac_ASV_616
bac_ASV_618	bac	Bacteria	Proteobacteria	Alphaproteobacteria	Rhizobiales	Beijerinckiaceae	Microvirga	NA	bac	bac_ASV_618
bac_ASV_619	bac	Bacteria	Bacteroidota	Bacteroidia	Chitinophagales	Chitinophagaceae	Aurantisolimonas	NA	bac	bac_ASV_619
bac_ASV_622	bac	Bacteria	Actinobacteriota	Actinobacteria	Frankiales	Sporichthyaceae	NA	NA	bac	bac_ASV_622
bac_ASV_623	bac	Bacteria	Proteobacteria	Gammaproteobacteria	Burkholderiales	Oxalobacteraceae	NA	NA	bac	bac_ASV_623
bac_ASV_624	bac	Bacteria	Bacteroidota	Bacteroidia	Cytophagales	Hymenobacteraceae	Hymenobacter	NA	bac	bac_ASV_624
bac_ASV_625	bac	Bacteria	Proteobacteria	Alphaproteobacteria	Rhizobiales	Rhizobiaceae	[Rhizobium] sphaerophysae group	NA	bac	bac_ASV_625
bac_ASV_627	bac	Bacteria	Bacteroidota	Bacteroidia	Cytophagales	Spirosomaceae	Dyadobacter	NA	bac	bac_ASV_627
bac_ASV_628	bac	Bacteria	Proteobacteria	Gammaproteobacteria	Burkholderiales	Comamonadaceae	NA	NA	bac	bac_ASV_628
bac_ASV_63	bac	Bacteria	Proteobacteria	Alphaproteobacteria	Rhizobiales	Rhizobiaceae	Allorhizobium-Neorhizobium-Pararhizobium-Rhizobium	NA	bac	bac_ASV_63
bac_ASV_630	bac	Bacteria	Actinobacteriota	Thermoleophilia	Solirubrobacterales	Solirubrobacteraceae	Solirubrobacter	NA	bac	bac_ASV_630
bac_ASV_631	bac	Bacteria	Firmicutes	Bacilli	Staphylococcales	Staphylococcaceae	Staphylococcus	NA	bac	bac_ASV_631
bac_ASV_637	bac	Bacteria	Proteobacteria	Alphaproteobacteria	Acetobacterales	Acetobacteraceae	Belnapia	moabensis	bac	bac_ASV_637
bac_ASV_639	bac	Bacteria	Proteobacteria	Alphaproteobacteria	Rhizobiales	Beijerinckiaceae	Psychroglaciecola	NA	bac	bac_ASV_639
bac_ASV_640	bac	Bacteria	Proteobacteria	Alphaproteobacteria	Sphingomonadales	Sphingomonadaceae	Sphingomonas	NA	bac	bac_ASV_640
bac_ASV_65	bac	Bacteria	Proteobacteria	Gammaproteobacteria	Burkholderiales	Oxalobacteraceae	Massilia	NA	bac	bac_ASV_65
bac_ASV_650	bac	Bacteria	Proteobacteria	Gammaproteobacteria	Enterobacterales	Pectobacteriaceae	NA	NA	bac	bac_ASV_650
bac_ASV_651	bac	Bacteria	Proteobacteria	Alphaproteobacteria	Rhodobacterales	Rhodobacteraceae	Amaricoccus	NA	bac	bac_ASV_651
bac_ASV_658	bac	Bacteria	Proteobacteria	Alphaproteobacteria	Rhizobiales	Labraceae	Labrys	NA	bac	bac_ASV_658
bac_ASV_660	bac	Bacteria	Proteobacteria	Alphaproteobacteria	Acetobacterales	Acetobacteraceae	Acidiphilium	NA	bac	bac_ASV_660
bac_ASV_666	bac	Bacteria	Bacteroidota	Bacteroidia	Cytophagales	Spirosomaceae	Dyadobacter	NA	bac	bac_ASV_666
bac_ASV_67	bac	Bacteria	Actinobacteriota	Actinobacteria	Micrococcales	Microbacteriaceae	Frondihabitans	NA	bac	bac_ASV_67
bac_ASV_670	bac	Bacteria	Actinobacteriota	Actinobacteria	Frankiales	NA	NA	NA	bac	bac_ASV_670
bac_ASV_675	bac	Bacteria	Proteobacteria	Gammaproteobacteria	Burkholderiales	Oxalobacteraceae	Massilia	haematophila	bac	bac_ASV_675
bac_ASV_676	bac	Bacteria	Proteobacteria	Alphaproteobacteria	Micavibrionales	NA	NA	NA	bac	bac_ASV_676
bac_ASV_677	bac	Bacteria	Proteobacteria	Alphaproteobacteria	Rhizobiales	Xanthobacteraceae	Rhodopseudomonas	NA	bac	bac_ASV_677
bac_ASV_679	bac	Bacteria	Proteobacteria	Alphaproteobacteria	Sphingomonadales	Sphingomonadaceae	NA	NA	bac	bac_ASV_679
bac_ASV_680	bac	Bacteria	Proteobacteria	Gammaproteobacteria	Burkholderiales	Comamonadaceae	Rhizobacter	NA	bac	bac_ASV_680
bac_ASV_682	bac	Bacteria	Proteobacteria	Gammaproteobacteria	Burkholderiales	Oxalobacteraceae	Duganella	zoogloeoides	bac	bac_ASV_682
bac_ASV_684	bac	Bacteria	Proteobacteria	Gammaproteobacteria	Burkholderiales	Oxalobacteraceae	Massilia	NA	bac	bac_ASV_684
bac_ASV_685	bac	Bacteria	Firmicutes	Bacilli	Paenibacillales	Paenibacillaceae	Paenibacillus	NA	bac	bac_ASV_685
bac_ASV_686	bac	Bacteria	Actinobacteriota	Actinobacteria	Micromonosporales	Micromonosporaceae	Actinoplanes	NA	bac	bac_ASV_686
bac_ASV_689	bac	Bacteria	Proteobacteria	Alphaproteobacteria	Rhizobiales	Rhizobiaceae	Allorhizobium-Neorhizobium-Pararhizobium-Rhizobium	NA	bac	bac_ASV_689
bac_ASV_69	bac	Bacteria	Proteobacteria	Alphaproteobacteria	Sphingomonadales	Sphingomonadaceae	Sphingomonas	NA	bac	bac_ASV_69
bac_ASV_690	bac	Bacteria	Proteobacteria	Gammaproteobacteria	Burkholderiales	Comamonadaceae	Rhizobacter	NA	bac	bac_ASV_690
bac_ASV_695	bac	Bacteria	Actinobacteriota	Thermoleophilia	Solirubrobacterales	Solirubrobacteraceae	Conexibacter	NA	bac	bac_ASV_695
bac_ASV_698	bac	Bacteria	Proteobacteria	Gammaproteobacteria	Burkholderiales	Oxalobacteraceae	Massilia	NA	bac	bac_ASV_698
bac_ASV_699	bac	Bacteria	Proteobacteria	Alphaproteobacteria	Rhizobiales	Methylopilaceae	Hansschlegelia	NA	bac	bac_ASV_699
bac_ASV_700	bac	Bacteria	Proteobacteria	Alphaproteobacteria	Rhizobiales	NA	NA	NA	bac	bac_ASV_700
bac_ASV_701	bac	Bacteria	Actinobacteriota	Actinobacteria	Corynebacteriales	Corynebacteriaceae	Lawsonella	NA	bac	bac_ASV_701
bac_ASV_702	bac	Bacteria	Proteobacteria	Alphaproteobacteria	Sphingomonadales	Sphingomonadaceae	Sphingomonas	wittichii	bac	bac_ASV_702
bac_ASV_704	bac	Bacteria	Proteobacteria	Alphaproteobacteria	Sphingomonadales	Sphingomonadaceae	Sphingomonas	NA	bac	bac_ASV_704
bac_ASV_707	bac	Bacteria	Proteobacteria	Alphaproteobacteria	Rhizobiales	D05-2	NA	NA	bac	bac_ASV_707
bac_ASV_709	bac	Bacteria	Firmicutes	Bacilli	Lactobacillales	Lactobacillaceae	NA	NA	bac	bac_ASV_709
bac_ASV_71	bac	Bacteria	Proteobacteria	Gammaproteobacteria	Pseudomonadales	Pseudomonadaceae	Pseudomonas	NA	bac	bac_ASV_71
bac_ASV_711	bac	Bacteria	Proteobacteria	Alphaproteobacteria	Sphingomonadales	Sphingomonadaceae	Sphingomonas	polyaromaticivorans	bac	bac_ASV_711
bac_ASV_713	bac	Bacteria	Proteobacteria	Alphaproteobacteria	Sphingomonadales	Sphingomonadaceae	Sphingomonas	NA	bac	bac_ASV_713
bac_ASV_715	bac	Bacteria	Proteobacteria	Alphaproteobacteria	Sphingomonadales	Sphingomonadaceae	Sphingomonas	NA	bac	bac_ASV_715
bac_ASV_717	bac	Bacteria	Proteobacteria	Alphaproteobacteria	Acetobacterales	Acetobacteraceae	Roseomonas	NA	bac	bac_ASV_717
bac_ASV_722	bac	Bacteria	Actinobacteriota	Actinobacteria	Micrococcales	Microbacteriaceae	Diaminobutyricimonas	NA	bac	bac_ASV_722
bac_ASV_724	bac	Bacteria	Actinobacteriota	Thermoleophilia	Solirubrobacterales	67-14	NA	NA	bac	bac_ASV_724
bac_ASV_729	bac	Bacteria	Actinobacteriota	Actinobacteria	Micrococcales	Microbacteriaceae	Herbiconiux	NA	bac	bac_ASV_729
bac_ASV_730	bac	Bacteria	Bacteroidota	Bacteroidia	Chitinophagales	Chitinophagaceae	NA	NA	bac	bac_ASV_730
bac_ASV_731	bac	Bacteria	Bacteroidota	Bacteroidia	Sphingobacteriales	Sphingobacteriaceae	Mucilaginibacter	NA	bac	bac_ASV_731
bac_ASV_732	bac	Bacteria	Proteobacteria	Alphaproteobacteria	Sphingomonadales	Sphingomonadaceae	Polymorphobacter	NA	bac	bac_ASV_732
bac_ASV_734	bac	Bacteria	Proteobacteria	Gammaproteobacteria	Burkholderiales	Oxalobacteraceae	NA	NA	bac	bac_ASV_734
bac_ASV_735	bac	Bacteria	Actinobacteriota	Actinobacteria	Propionibacteriales	Nocardioidaceae	Marmoricola	NA	bac	bac_ASV_735
bac_ASV_736	bac	Bacteria	Actinobacteriota	Actinobacteria	Corynebacteriales	Nocardiaceae	Williamsia	NA	bac	bac_ASV_736
bac_ASV_743	bac	Bacteria	Proteobacteria	Alphaproteobacteria	Sphingomonadales	Sphingomonadaceae	Rhizorhapis	NA	bac	bac_ASV_743
bac_ASV_746	bac	Bacteria	Proteobacteria	Alphaproteobacteria	Caulobacterales	Caulobacteraceae	Brevundimonas	staleyi	bac	bac_ASV_746
bac_ASV_748	bac	Bacteria	Actinobacteriota	Actinobacteria	Propionibacteriales	Nocardioidaceae	Nocardioides	NA	bac	bac_ASV_748
bac_ASV_752	bac	Bacteria	Bacteroidota	Bacteroidia	Sphingobacteriales	Sphingobacteriaceae	Mucilaginibacter	NA	bac	bac_ASV_752
bac_ASV_755	bac	Bacteria	Bacteroidota	Bacteroidia	Sphingobacteriales	Sphingobacteriaceae	Pedobacter	NA	bac	bac_ASV_755
bac_ASV_76	bac	Bacteria	Proteobacteria	Gammaproteobacteria	Burkholderiales	Oxalobacteraceae	Massilia	NA	bac	bac_ASV_76
bac_ASV_760	bac	Bacteria	Actinobacteriota	Actinobacteria	Propionibacteriales	Nocardioidaceae	Marmoricola	NA	bac	bac_ASV_760
bac_ASV_761	bac	Bacteria	Bacteroidota	Bacteroidia	Chitinophagales	Chitinophagaceae	Aurantisolimonas	NA	bac	bac_ASV_761
bac_ASV_762	bac	Bacteria	Proteobacteria	Gammaproteobacteria	Burkholderiales	Oxalobacteraceae	Noviherbaspirillum	NA	bac	bac_ASV_762
bac_ASV_766	bac	Bacteria	Proteobacteria	Alphaproteobacteria	Rhizobiales	NA	NA	NA	bac	bac_ASV_766
bac_ASV_767	bac	Bacteria	Actinobacteriota	Actinobacteria	Micrococcales	Microbacteriaceae	Subtercola	NA	bac	bac_ASV_767
bac_ASV_768	bac	Bacteria	Bacteroidota	Bacteroidia	Cytophagales	Spirosomaceae	Dyadobacter	NA	bac	bac_ASV_768
bac_ASV_769	bac	Bacteria	Proteobacteria	Alphaproteobacteria	Sphingomonadales	Sphingomonadaceae	Sphingomonas	NA	bac	bac_ASV_769
bac_ASV_77	bac	Bacteria	Proteobacteria	Gammaproteobacteria	Burkholderiales	Oxalobacteraceae	NA	NA	bac	bac_ASV_77
bac_ASV_770	bac	Bacteria	Firmicutes	Clostridia	Peptostreptococcales-Tissierellales	Family XI	Peptoniphilus	NA	bac	bac_ASV_770
bac_ASV_771	bac	Bacteria	Acidobacteriota	Acidobacteriae	Acidobacteriales	Acidobacteriaceae (Subgroup 1)	Granulicella	NA	bac	bac_ASV_771
bac_ASV_777	bac	Bacteria	Proteobacteria	Alphaproteobacteria	Sphingomonadales	Sphingomonadaceae	Sphingomonas	NA	bac	bac_ASV_777
bac_ASV_787	bac	Bacteria	Bacteroidota	Bacteroidia	Chitinophagales	Chitinophagaceae	Cnuella	NA	bac	bac_ASV_787
bac_ASV_788	bac	Bacteria	Bacteroidota	Bacteroidia	Sphingobacteriales	Sphingobacteriaceae	Mucilaginibacter	NA	bac	bac_ASV_788
bac_ASV_789	bac	Bacteria	Proteobacteria	Alphaproteobacteria	Sphingomonadales	Sphingomonadaceae	Sphingomonas	NA	bac	bac_ASV_789
bac_ASV_79	bac	Bacteria	Actinobacteriota	Actinobacteria	Propionibacteriales	Nocardioidaceae	Nocardioides	NA	bac	bac_ASV_79
bac_ASV_790	bac	Bacteria	Proteobacteria	Gammaproteobacteria	Burkholderiales	Oxalobacteraceae	Oxalicibacterium	NA	bac	bac_ASV_790
bac_ASV_791	bac	Bacteria	Actinobacteriota	Actinobacteria	Corynebacteriales	Mycobacteriaceae	Mycobacterium	NA	bac	bac_ASV_791
bac_ASV_793	bac	Bacteria	Bacteroidota	Bacteroidia	Chitinophagales	Chitinophagaceae	NA	NA	bac	bac_ASV_793
bac_ASV_794	bac	Bacteria	Actinobacteriota	Actinobacteria	Propionibacteriales	Nocardioidaceae	Nocardioides	NA	bac	bac_ASV_794
bac_ASV_798	bac	Bacteria	Proteobacteria	Alphaproteobacteria	Sphingomonadales	Sphingomonadaceae	Sphingomonas	NA	bac	bac_ASV_798
bac_ASV_799	bac	Bacteria	Proteobacteria	Gammaproteobacteria	Burkholderiales	Comamonadaceae	Rhizobacter	NA	bac	bac_ASV_799
bac_ASV_8	bac	Bacteria	Proteobacteria	Gammaproteobacteria	Pseudomonadales	Pseudomonadaceae	Pseudomonas	NA	bac	bac_ASV_8
bac_ASV_80	bac	Bacteria	Actinobacteriota	Actinobacteria	Frankiales	Nakamurellaceae	Nakamurella	panacisegetis	bac	bac_ASV_80
bac_ASV_801	bac	Bacteria	Proteobacteria	Alphaproteobacteria	Sphingomonadales	Sphingomonadaceae	NA	NA	bac	bac_ASV_801
bac_ASV_803	bac	Bacteria	Proteobacteria	Alphaproteobacteria	Sphingomonadales	Sphingomonadaceae	NA	NA	bac	bac_ASV_803
bac_ASV_804	bac	Bacteria	Proteobacteria	Gammaproteobacteria	Burkholderiales	Oxalobacteraceae	Noviherbaspirillum	NA	bac	bac_ASV_804
bac_ASV_805	bac	Bacteria	Bacteroidota	Bacteroidia	Chitinophagales	Chitinophagaceae	Ferruginibacter	NA	bac	bac_ASV_805
bac_ASV_807	bac	Bacteria	Proteobacteria	Alphaproteobacteria	Sphingomonadales	Sphingomonadaceae	Sphingomonas	NA	bac	bac_ASV_807
bac_ASV_808	bac	Bacteria	Proteobacteria	Gammaproteobacteria	Burkholderiales	Comamonadaceae	Piscinibacter	NA	bac	bac_ASV_808
bac_ASV_815	bac	Bacteria	Proteobacteria	Gammaproteobacteria	Burkholderiales	Oxalobacteraceae	Massilia	NA	bac	bac_ASV_815
bac_ASV_818	bac	Bacteria	Proteobacteria	Alphaproteobacteria	Rhizobiales	Devosiaceae	Devosia	NA	bac	bac_ASV_818
bac_ASV_82	bac	Bacteria	Proteobacteria	Gammaproteobacteria	Burkholderiales	Comamonadaceae	Xylophilus	NA	bac	bac_ASV_82
bac_ASV_821	bac	Bacteria	Actinobacteriota	Acidimicrobiia	Microtrichales	Ilumatobacteraceae	NA	NA	bac	bac_ASV_821
bac_ASV_824	bac	Bacteria	Proteobacteria	Alphaproteobacteria	Caulobacterales	Caulobacteraceae	PMMR1	NA	bac	bac_ASV_824
bac_ASV_828	bac	Bacteria	Bacteroidota	Bacteroidia	Chitinophagales	Chitinophagaceae	NA	NA	bac	bac_ASV_828
bac_ASV_83	bac	Bacteria	Proteobacteria	Gammaproteobacteria	Burkholderiales	Comamonadaceae	Variovorax	NA	bac	bac_ASV_83
bac_ASV_834	bac	Bacteria	Proteobacteria	Alphaproteobacteria	Sphingomonadales	Sphingomonadaceae	Sphingomonas	NA	bac	bac_ASV_834
bac_ASV_835	bac	Bacteria	Proteobacteria	Alphaproteobacteria	Acetobacterales	Acetobacteraceae	NA	NA	bac	bac_ASV_835
bac_ASV_836	bac	Bacteria	Actinobacteriota	Actinobacteria	Micrococcales	Micrococcaceae	Arthrobacter	NA	bac	bac_ASV_836
bac_ASV_84	bac	Bacteria	Proteobacteria	Gammaproteobacteria	Enterobacterales	Enterobacteriaceae	Lelliottia	NA	bac	bac_ASV_84
bac_ASV_841	bac	Bacteria	Proteobacteria	Alphaproteobacteria	Sphingomonadales	Sphingomonadaceae	Sphingomonas	NA	bac	bac_ASV_841
bac_ASV_85	bac	Bacteria	Bacteroidota	Bacteroidia	Cytophagales	Hymenobacteraceae	Hymenobacter	NA	bac	bac_ASV_85
bac_ASV_850	bac	Bacteria	Proteobacteria	Alphaproteobacteria	Sphingomonadales	Sphingomonadaceae	Altererythrobacter	NA	bac	bac_ASV_850
bac_ASV_855	bac	Bacteria	Proteobacteria	Alphaproteobacteria	Sphingomonadales	Sphingomonadaceae	Sphingomonas	NA	bac	bac_ASV_855
bac_ASV_857	bac	Bacteria	Proteobacteria	Alphaproteobacteria	Acetobacterales	Acetobacteraceae	Roseomonas	NA	bac	bac_ASV_857
bac_ASV_86	bac	Bacteria	Proteobacteria	Alphaproteobacteria	Sphingomonadales	Sphingomonadaceae	Sphingomonas	NA	bac	bac_ASV_86
bac_ASV_865	bac	Bacteria	Actinobacteriota	Actinobacteria	Frankiales	Geodermatophilaceae	NA	NA	bac	bac_ASV_865
bac_ASV_867	bac	Bacteria	Actinobacteriota	Actinobacteria	Micrococcales	Microbacteriaceae	Parafrigoribacterium	NA	bac	bac_ASV_867
bac_ASV_87	bac	Bacteria	Proteobacteria	Gammaproteobacteria	Burkholderiales	Oxalobacteraceae	Oxalicibacterium	NA	bac	bac_ASV_87
bac_ASV_873	bac	Bacteria	Proteobacteria	Alphaproteobacteria	Caulobacterales	Caulobacteraceae	Brevundimonas	NA	bac	bac_ASV_873
bac_ASV_874	bac	Bacteria	Proteobacteria	Gammaproteobacteria	Burkholderiales	Oxalobacteraceae	Massilia	NA	bac	bac_ASV_874
bac_ASV_88	bac	Bacteria	Proteobacteria	Alphaproteobacteria	Rhizobiales	Beijerinckiaceae	NA	NA	bac	bac_ASV_88
bac_ASV_883	bac	Bacteria	Actinobacteriota	Thermoleophilia	Solirubrobacterales	Solirubrobacteraceae	Conexibacter	NA	bac	bac_ASV_883
bac_ASV_886	bac	Bacteria	Proteobacteria	Alphaproteobacteria	Sphingomonadales	Sphingomonadaceae	Sphingomonas	NA	bac	bac_ASV_886
bac_ASV_887	bac	Bacteria	Proteobacteria	Alphaproteobacteria	Sphingomonadales	Sphingomonadaceae	Sphingomonas	NA	bac	bac_ASV_887
bac_ASV_89	bac	Bacteria	Proteobacteria	Alphaproteobacteria	Rhizobiales	Beijerinckiaceae	1174-901-12	NA	bac	bac_ASV_89
bac_ASV_895	bac	Bacteria	Bacteroidota	Bacteroidia	Sphingobacteriales	Sphingobacteriaceae	Pedobacter	NA	bac	bac_ASV_895
bac_ASV_9	bac	Bacteria	Proteobacteria	Gammaproteobacteria	Pseudomonadales	Pseudomonadaceae	Pseudomonas	NA	bac	bac_ASV_9
bac_ASV_90	bac	Bacteria	Proteobacteria	Gammaproteobacteria	Burkholderiales	Oxalobacteraceae	Massilia	NA	bac	bac_ASV_90
bac_ASV_900	bac	Bacteria	Proteobacteria	Alphaproteobacteria	Rhizobiales	Beijerinckiaceae	NA	NA	bac	bac_ASV_900
bac_ASV_903	bac	Bacteria	Proteobacteria	Alphaproteobacteria	Sphingomonadales	Sphingomonadaceae	NA	NA	bac	bac_ASV_903
bac_ASV_906	bac	Bacteria	Bacteroidota	Bacteroidia	Chitinophagales	Chitinophagaceae	NA	NA	bac	bac_ASV_906
bac_ASV_913	bac	Bacteria	Proteobacteria	Alphaproteobacteria	Sphingomonadales	Sphingomonadaceae	Sphingomonas	NA	bac	bac_ASV_913
bac_ASV_914	bac	Bacteria	Bacteroidota	Bacteroidia	Sphingobacteriales	Sphingobacteriaceae	Mucilaginibacter	NA	bac	bac_ASV_914
bac_ASV_915	bac	Bacteria	Proteobacteria	Gammaproteobacteria	Enterobacterales	Enterobacteriaceae	Kosakonia	NA	bac	bac_ASV_915
bac_ASV_92	bac	Bacteria	Proteobacteria	Alphaproteobacteria	Rhizobiales	Beijerinckiaceae	Methylobacterium-Methylorubrum	NA	bac	bac_ASV_92
bac_ASV_926	bac	Bacteria	Bacteroidota	Bacteroidia	Sphingobacteriales	Sphingobacteriaceae	Mucilaginibacter	NA	bac	bac_ASV_926
bac_ASV_928	bac	Bacteria	Bacteroidota	Bacteroidia	Chitinophagales	Chitinophagaceae	NA	NA	bac	bac_ASV_928
bac_ASV_93	bac	Bacteria	Actinobacteriota	Actinobacteria	Micrococcales	Micrococcaceae	Kocuria	NA	bac	bac_ASV_93
bac_ASV_931	bac	Bacteria	Actinobacteriota	Actinobacteria	Micrococcales	Dermacoccaceae	Dermacoccus	NA	bac	bac_ASV_931
bac_ASV_933	bac	Bacteria	Actinobacteriota	Actinobacteria	Micrococcales	Cellulomonadaceae	Cellulomonas	NA	bac	bac_ASV_933
bac_ASV_934	bac	Bacteria	Proteobacteria	Alphaproteobacteria	Sphingomonadales	Sphingomonadaceae	Sphingomonas	NA	bac	bac_ASV_934
bac_ASV_94	bac	Bacteria	Proteobacteria	Alphaproteobacteria	Rhizobiales	Beijerinckiaceae	1174-901-12	NA	bac	bac_ASV_94
bac_ASV_95	bac	Bacteria	Actinobacteriota	Actinobacteria	Frankiales	Geodermatophilaceae	NA	NA	bac	bac_ASV_95
bac_ASV_96	bac	Bacteria	Proteobacteria	Gammaproteobacteria	Burkholderiales	Comamonadaceae	Variovorax	NA	bac	bac_ASV_96
bac_ASV_963	bac	Bacteria	Actinobacteriota	Actinobacteria	Micrococcales	Microbacteriaceae	Clavibacter	NA	bac	bac_ASV_963
bac_ASV_97	bac	Bacteria	Bacteroidota	Bacteroidia	Cytophagales	Hymenobacteraceae	Hymenobacter	NA	bac	bac_ASV_97
bac_ASV_970	bac	Bacteria	Actinobacteriota	Actinobacteria	Micrococcales	Intrasporangiaceae	Lapillicoccus	NA	bac	bac_ASV_970
bac_ASV_974	bac	Bacteria	Proteobacteria	Alphaproteobacteria	Acetobacterales	Acetobacteraceae	Acidiphilium	NA	bac	bac_ASV_974
bac_ASV_975	bac	Bacteria	Bacteroidota	Bacteroidia	Chitinophagales	Chitinophagaceae	Segetibacter	NA	bac	bac_ASV_975
bac_ASV_979	bac	Bacteria	Proteobacteria	Gammaproteobacteria	Burkholderiales	Burkholderiaceae	Lautropia	NA	bac	bac_ASV_979
bac_ASV_984	bac	Bacteria	Bacteroidota	Bacteroidia	Cytophagales	Spirosomaceae	Dyadobacter	NA	bac	bac_ASV_984
bac_ASV_991	bac	Bacteria	Proteobacteria	Alphaproteobacteria	Rhizobiales	Xanthobacteraceae	Tardiphaga	NA	bac	bac_ASV_991
bac_ASV_994	bac	Bacteria	Actinobacteriota	Actinobacteria	Frankiales	Geodermatophilaceae	NA	NA	bac	bac_ASV_994
fun_ASV_10	fun	k__Fungi	Ascomycota	Dothideomycetes	Pleosporales	Didymellaceae	Epicoccum	dendrobii	fun	fun_ASV_10
fun_ASV_100	fun	k__Fungi	Ascomycota	Dothideomycetes	Pleosporales	Phaeosphaeriaceae	Populocrescentia	forlicesenensis	fun	fun_ASV_100
fun_ASV_102	fun	k__Fungi	Basidiomycota	Malasseziomycetes	Malasseziales	Malasseziaceae	Malassezia	restricta	fun	fun_ASV_102
fun_ASV_105	fun	k__Fungi	Ascomycota	Sordariomycetes	Xylariales	Amphisphaeriaceae	Seimatosporium	rosicola	fun	fun_ASV_105
fun_ASV_106	fun	k__Fungi	Ascomycota	Arthoniomycetes	Lichenostigmatales	Phaeococcomycetaceae	Phaeococcomyces	NA	fun	fun_ASV_106
fun_ASV_107	fun	k__Fungi	Ascomycota	Saccharomycetes	Saccharomycetales	Saccharomycodaceae	Hanseniaspora	uvarum	fun	fun_ASV_107
fun_ASV_108	fun	k__Fungi	Basidiomycota	Tremellomycetes	Holtermanniales	Holtermanniales_fam_Incertae_sedis	Holtermanniella	festucosa	fun	fun_ASV_108
fun_ASV_109	fun	k__Fungi	Ascomycota	Dothideomycetes	Capnodiales	Cladosporiaceae	Cladosporium	halotolerans	fun	fun_ASV_109
fun_ASV_112	fun	k__Fungi	Ascomycota	Arthoniomycetes	Lichenostigmatales	Phaeococcomycetaceae	Phaeococcomyces	NA	fun	fun_ASV_112
fun_ASV_114	fun	k__Fungi	Basidiomycota	Microbotryomycetes	Sporidiobolales	Sporidiobolaceae	Sporobolomyces	roseus	fun	fun_ASV_114
fun_ASV_115	fun	k__Fungi	Ascomycota	Sordariomycetes	Xylariales	Sporocadaceae	Hymenopleella	subcylindrica	fun	fun_ASV_115
fun_ASV_116	fun	k__Fungi	Basidiomycota	NA	NA	NA	NA	NA	fun	fun_ASV_116
fun_ASV_120	fun	k__Fungi	Ascomycota	Dothideomycetes	Pleosporales	NA	NA	NA	fun	fun_ASV_120
fun_ASV_121	fun	k__Fungi	Basidiomycota	Tremellomycetes	Tremellales	Bulleribasidiaceae	Vishniacozyma	psychrotolerans	fun	fun_ASV_121
fun_ASV_124	fun	k__Fungi	Ascomycota	Dothideomycetes	Pleosporales	Dictyosporiaceae	Pseudocoleophoma	polygonicola	fun	fun_ASV_124
fun_ASV_131	fun	k__Fungi	Ascomycota	Dothideomycetes	Pleosporales	Didymellaceae	Didymella	NA	fun	fun_ASV_131
fun_ASV_132	fun	k__Fungi	Basidiomycota	Cystobasidiomycetes	Erythrobasidiales	Erythrobasidiaceae	Bannoa	ogasawarensis	fun	fun_ASV_132
fun_ASV_134	fun	k__Fungi	Ascomycota	Arthoniomycetes	Lichenostigmatales	Phaeococcomycetaceae	Phaeococcomyces	NA	fun	fun_ASV_134
fun_ASV_135	fun	k__Fungi	Ascomycota	Sordariomycetes	Hypocreales	Hypocreales_fam_Incertae_sedis	Sarocladium	implicatum	fun	fun_ASV_135
fun_ASV_136	fun	k__Fungi	Basidiomycota	Microbotryomycetes	Sporidiobolales	Sporidiobolaceae	Sporobolomyces	roseus	fun	fun_ASV_136
fun_ASV_137	fun	k__Fungi	Ascomycota	Dothideomycetes	Pleosporales	Lentitheciaceae	Murilentithecium	clematidis	fun	fun_ASV_137
fun_ASV_138	fun	k__Fungi	Basidiomycota	Tremellomycetes	Filobasidiales	Filobasidiaceae	Filobasidium	stepposum	fun	fun_ASV_138
fun_ASV_139	fun	k__Fungi	Basidiomycota	Cystobasidiomycetes	Cystobasidiomycetes_ord_Incertae_sedis	Symmetrosporaceae	Symmetrospora	oryzicola	fun	fun_ASV_139
fun_ASV_14	fun	k__Fungi	Ascomycota	Sordariomycetes	Xylariales	Amphisphaeriaceae	Seimatosporium	rosicola	fun	fun_ASV_14
fun_ASV_140	fun	k__Fungi	Ascomycota	Dothideomycetes	Pleosporales	Didymellaceae	NA	NA	fun	fun_ASV_140
fun_ASV_141	fun	k__Fungi	Ascomycota	Dothideomycetes	Pleosporales	Didymellaceae	Didymella	chenopodii	fun	fun_ASV_141
fun_ASV_146	fun	k__Fungi	Ascomycota	Dothideomycetes	Dothideales	Aureobasidiaceae	Aureobasidium	NA	fun	fun_ASV_146
fun_ASV_147	fun	k__Fungi	Basidiomycota	Agaricomycetes	Agaricales	Tricholomataceae	Mycena	citrinomarginata	fun	fun_ASV_147
fun_ASV_148	fun	k__Fungi	Ascomycota	Leotiomycetes	NA	NA	NA	NA	fun	fun_ASV_148
fun_ASV_15	fun	k__Fungi	Ascomycota	Sordariomycetes	Xylariales	Diatrypaceae	Eutypa	lata	fun	fun_ASV_15
fun_ASV_150	fun	k__Fungi	Basidiomycota	Microbotryomycetes	Sporidiobolales	Sporidiobolaceae	Rhodotorula	babjevae	fun	fun_ASV_150
fun_ASV_151	fun	k__Fungi	Ascomycota	Dothideomycetes	Pleosporales	Pleosporaceae	Stemphylium	beticola	fun	fun_ASV_151
fun_ASV_152	fun	k__Fungi	Ascomycota	Sordariomycetes	Xylariales	Bartaliniaceae	NA	NA	fun	fun_ASV_152
fun_ASV_153	fun	k__Fungi	Ascomycota	Dothideomycetes	Pleosporales	Pleosporaceae	Alternaria	rosae	fun	fun_ASV_153
fun_ASV_154	fun	k__Fungi	Ascomycota	Sordariomycetes	Xylariales	Bartaliniaceae	Bartalinia	robillardoides	fun	fun_ASV_154
fun_ASV_155	fun	k__Fungi	Ascomycota	Dothideomycetes	Pleosporales	Biatriosporaceae	Biatriospora	mackinnonii	fun	fun_ASV_155
fun_ASV_159	fun	k__Fungi	Ascomycota	Dothideomycetes	Pleosporales	Dictyosporiaceae	Pseudocoleophoma	polygonicola	fun	fun_ASV_159
fun_ASV_163	fun	k__Fungi	Ascomycota	Dothideomycetes	Pleosporales	Didymellaceae	Neoascochyta	europaea	fun	fun_ASV_163
fun_ASV_17	fun	k__Fungi	Ascomycota	Eurotiomycetes	Phaeomoniellales	Phaeomoniellaceae	Phaeomoniella	chlamydospora	fun	fun_ASV_17
fun_ASV_171	fun	k__Fungi	Basidiomycota	Tremellomycetes	Tremellales	Bulleribasidiaceae	Dioszegia	hungarica	fun	fun_ASV_171
fun_ASV_173	fun	k__Fungi	Ascomycota	Dothideomycetes	Pleosporales	Phaeosphaeriaceae	Paraphoma	rhaphiolepidis	fun	fun_ASV_173
fun_ASV_175	fun	k__Fungi	Basidiomycota	Cystobasidiomycetes	Erythrobasidiales	Erythrobasidiaceae	Bannoa	ogasawarensis	fun	fun_ASV_175
fun_ASV_176	fun	k__Fungi	Basidiomycota	Cystobasidiomycetes	Erythrobasidiales	Erythrobasidiaceae	Bannoa	ogasawarensis	fun	fun_ASV_176
fun_ASV_177	fun	k__Fungi	Basidiomycota	Microbotryomycetes	Sporidiobolales	Sporidiobolaceae	Rhodotorula	babjevae	fun	fun_ASV_177
fun_ASV_179	fun	k__Fungi	Ascomycota	Dothideomycetes	Pleosporales	Didymellaceae	NA	NA	fun	fun_ASV_179
fun_ASV_180	fun	k__Fungi	Ascomycota	Lecanoromycetes	Candelariales	Candelariaceae	Candelariella	NA	fun	fun_ASV_180
fun_ASV_181	fun	k__Fungi	Ascomycota	Eurotiomycetes	Chaetothyriales	Trichomeriaceae	Knufia	tsunedae	fun	fun_ASV_181
fun_ASV_182	fun	k__Fungi	Ascomycota	Leotiomycetes	Helotiales	Dermateaceae	NA	NA	fun	fun_ASV_182
fun_ASV_183	fun	k__Fungi	Ascomycota	Sordariomycetes	Togniniales	Togniniaceae	Phaeoacremonium	NA	fun	fun_ASV_183
fun_ASV_190	fun	k__Fungi	Ascomycota	Leotiomycetes	Helotiales	Sclerotiniaceae	Botryotinia	pelargonii	fun	fun_ASV_190
fun_ASV_2	fun	k__Fungi	Ascomycota	Sordariomycetes	Xylariales	Diatrypaceae	Eutypa	lata	fun	fun_ASV_2
fun_ASV_20	fun	k__Fungi	Ascomycota	Dothideomycetes	Capnodiales	Cladosporiaceae	Cladosporium	delicatulum	fun	fun_ASV_20
fun_ASV_200	fun	k__Fungi	Basidiomycota	Tremellomycetes	Tremellales	Bulleribasidiaceae	Vishniacozyma	tephrensis	fun	fun_ASV_200
fun_ASV_206	fun	k__Fungi	Basidiomycota	Tremellomycetes	Holtermanniales	Holtermanniales_fam_Incertae_sedis	Holtermanniella	wattica	fun	fun_ASV_206
fun_ASV_216	fun	k__Fungi	Basidiomycota	Tremellomycetes	Cystofilobasidiales	Cystofilobasidiaceae	Cystofilobasidium	macerans	fun	fun_ASV_216
fun_ASV_219	fun	k__Fungi	Ascomycota	Dothideomycetes	Pleosporales	Didymellaceae	Epicoccum	dendrobii	fun	fun_ASV_219
fun_ASV_22	fun	k__Fungi	Ascomycota	Dothideomycetes	Pleosporales	Amorosiaceae	Angustimassarina	acerina	fun	fun_ASV_22
fun_ASV_220	fun	k__Fungi	Ascomycota	Dothideomycetes	Capnodiales	Cladosporiaceae	Cladosporium	langeronii	fun	fun_ASV_220
fun_ASV_228	fun	k__Fungi	Ascomycota	Dothideomycetes	Capnodiales	NA	NA	NA	fun	fun_ASV_228
fun_ASV_230	fun	k__Fungi	Ascomycota	Dothideomycetes	Pleosporales	Didymellaceae	Didymella	urticicola	fun	fun_ASV_230
fun_ASV_235	fun	k__Fungi	Ascomycota	Sordariomycetes	Xylariales	Amphisphaeriaceae	Seimatosporium	vitis	fun	fun_ASV_235
fun_ASV_246	fun	k__Fungi	Ascomycota	Sordariomycetes	Hypocreales	Nectriaceae	Fusarium	NA	fun	fun_ASV_246
fun_ASV_255	fun	k__Fungi	Ascomycota	Dothideomycetes	Pleosporales	Phaeosphaeriaceae	Parastagonospora	caricis	fun	fun_ASV_255
fun_ASV_259	fun	k__Fungi	Basidiomycota	Tremellomycetes	Tremellales	Bulleribasidiaceae	Vishniacozyma	victoriae	fun	fun_ASV_259
fun_ASV_26	fun	k__Fungi	Basidiomycota	Tremellomycetes	Filobasidiales	Filobasidiaceae	Filobasidium	NA	fun	fun_ASV_26
fun_ASV_264	fun	k__Fungi	Ascomycota	Dothideomycetes	Pleosporales	Didymellaceae	Neoascochyta	exitialis	fun	fun_ASV_264
fun_ASV_267	fun	k__Fungi	Ascomycota	Dothideomycetes	Capnodiales	Teratosphaeriaceae	Neocatenulostroma	abietis	fun	fun_ASV_267
fun_ASV_268	fun	k__Fungi	Ascomycota	Dothideomycetes	Pleosporales	Lophiostomataceae	Sigarispora	NA	fun	fun_ASV_268
fun_ASV_278	fun	k__Fungi	Basidiomycota	Agaricostilbomycetes	Agaricostilbales	Kondoaceae	Kondoa	aeria	fun	fun_ASV_278
fun_ASV_28	fun	k__Fungi	Ascomycota	Eurotiomycetes	Phaeomoniellales	Phaeomoniellaceae	Pseudophaeomoniella	oleae	fun	fun_ASV_28
fun_ASV_281	fun	k__Fungi	Ascomycota	Dothideomycetes	Pleosporales	Pleosporaceae	Briansuttonomyces	eucalypti	fun	fun_ASV_281
fun_ASV_287	fun	k__Fungi	Ascomycota	NA	NA	NA	NA	NA	fun	fun_ASV_287
fun_ASV_288	fun	k__Fungi	Basidiomycota	Tremellomycetes	Tremellales	Bulleribasidiaceae	Vishniacozyma	carnescens	fun	fun_ASV_288
fun_ASV_29	fun	k__Fungi	Ascomycota	Dothideomycetes	Pleosporales	Lophiotremataceae	Atrocalyx	lignicola	fun	fun_ASV_29
fun_ASV_291	fun	k__Fungi	Basidiomycota	Cystobasidiomycetes	Erythrobasidiales	Erythrobasidiaceae	Bannoa	ogasawarensis	fun	fun_ASV_291
fun_ASV_292	fun	k__Fungi	Ascomycota	Dothideomycetes	Pleosporales	Lophiostomataceae	NA	NA	fun	fun_ASV_292
fun_ASV_297	fun	k__Fungi	Ascomycota	Dothideomycetes	Pleosporales	Amorosiaceae	Angustimassarina	acerina	fun	fun_ASV_297
fun_ASV_3	fun	k__Fungi	Ascomycota	Dothideomycetes	Pleosporales	Didymellaceae	Epicoccum	dendrobii	fun	fun_ASV_3
fun_ASV_30	fun	k__Fungi	Ascomycota	Dothideomycetes	Pleosporales	Pleosporaceae	Alternaria	terricola	fun	fun_ASV_30
fun_ASV_301	fun	k__Fungi	Ascomycota	Sordariomycetes	Xylariales	Diatrypaceae	Eutypa	lata	fun	fun_ASV_301
fun_ASV_327	fun	k__Fungi	Ascomycota	Leotiomycetes	Helotiales	Dermateaceae	Pseudofabraea	citricarpa	fun	fun_ASV_327
fun_ASV_33	fun	k__Fungi	Ascomycota	Dothideomycetes	Botryosphaeriales	Botryosphaeriaceae	Diplodia	seriata	fun	fun_ASV_33
fun_ASV_334	fun	k__Fungi	Ascomycota	Dothideomycetes	Pleosporales	Amorosiaceae	Angustimassarina	acerina	fun	fun_ASV_334
fun_ASV_353	fun	k__Fungi	Ascomycota	Dothideomycetes	Pleosporales	Phaeosphaeriaceae	Parastagonospora	caricis	fun	fun_ASV_353
fun_ASV_356	fun	k__Fungi	Ascomycota	Leotiomycetes	Helotiales	Dermateaceae	Parafabraea	caliginosa	fun	fun_ASV_356
fun_ASV_375	fun	k__Fungi	Basidiomycota	Tremellomycetes	Tremellales	Bulleribasidiaceae	Vishniacozyma	victoriae	fun	fun_ASV_375
fun_ASV_391	fun	k__Fungi	Basidiomycota	NA	NA	NA	NA	NA	fun	fun_ASV_391
fun_ASV_40	fun	k__Fungi	Ascomycota	Dothideomycetes	Pleosporales	Didymellaceae	Boeremia	NA	fun	fun_ASV_40
fun_ASV_42	fun	k__Fungi	Ascomycota	Eurotiomycetes	Eurotiales	Aspergillaceae	Penicillium	paczoskii	fun	fun_ASV_42
fun_ASV_422	fun	k__Fungi	Ascomycota	Dothideomycetes	Pleosporales	Didymellaceae	Epicoccum	dendrobii	fun	fun_ASV_422
fun_ASV_43	fun	k__Fungi	Ascomycota	Dothideomycetes	Pleosporales	Didymosphaeriaceae	Pseudocamarosporium	propinquum	fun	fun_ASV_43
fun_ASV_434	fun	k__Fungi	Ascomycota	Sordariomycetes	Hypocreales	Nectriaceae	Nectria	pseudopeziza	fun	fun_ASV_434
fun_ASV_44	fun	k__Fungi	Ascomycota	Dothideomycetes	Botryosphaeriales	Botryosphaeriaceae	Neofusicoccum	NA	fun	fun_ASV_44
fun_ASV_445	fun	k__Fungi	Ascomycota	Dothideomycetes	Pleosporales	Pleosporaceae	Alternaria	NA	fun	fun_ASV_445
fun_ASV_446	fun	k__Fungi	Ascomycota	Eurotiomycetes	NA	NA	NA	NA	fun	fun_ASV_446
fun_ASV_456	fun	k__Fungi	Ascomycota	Dothideomycetes	Pleosporales	Didymellaceae	Epicoccum	NA	fun	fun_ASV_456
fun_ASV_46	fun	k__Fungi	Ascomycota	Dothideomycetes	Pleosporales	Didymosphaeriaceae	Pseudopithomyces	rosae	fun	fun_ASV_46
fun_ASV_469	fun	k__Fungi	Basidiomycota	Agaricostilbomycetes	Agaricostilbales	Kondoaceae	Bensingtonia	NA	fun	fun_ASV_469
fun_ASV_47	fun	k__Fungi	Basidiomycota	Microbotryomycetes	Sporidiobolales	Sporidiobolaceae	Sporobolomyces	roseus	fun	fun_ASV_47
fun_ASV_48	fun	k__Fungi	Basidiomycota	Microbotryomycetes	Microbotryomycetes_ord_Incertae_sedis	Microbotryomycetes_fam_Incertae_sedis	Curvibasidium	cygneicollum	fun	fun_ASV_48
fun_ASV_49	fun	k__Fungi	Basidiomycota	Tremellomycetes	Tremellales	Bulleribasidiaceae	Vishniacozyma	carnescens	fun	fun_ASV_49
fun_ASV_5	fun	k__Fungi	Ascomycota	Dothideomycetes	Pleosporales	Pleosporaceae	Alternaria	angustiovoidea	fun	fun_ASV_5
fun_ASV_50	fun	k__Fungi	Ascomycota	Dothideomycetes	Botryosphaeriales	Botryosphaeriaceae	Neofusicoccum	NA	fun	fun_ASV_50
fun_ASV_513	fun	k__Fungi	Chytridiomycota	Rhizophlyctidomycetes	Rhizophlyctidales	Rhizophlyctidaceae	Rhizophlyctis	NA	fun	fun_ASV_513
fun_ASV_52	fun	k__Fungi	Basidiomycota	Microbotryomycetes	Sporidiobolales	Sporidiobolaceae	Rhodotorula	babjevae	fun	fun_ASV_52
fun_ASV_53	fun	k__Fungi	Ascomycota	Dothideomycetes	Capnodiales	Teratosphaeriaceae	Devriesia	fraserae	fun	fun_ASV_53
fun_ASV_55	fun	k__Fungi	Ascomycota	Dothideomycetes	Capnodiales	Mycosphaerellaceae	Mycosphaerella	tassiana	fun	fun_ASV_55
fun_ASV_557	fun	k__Fungi	Basidiomycota	Exobasidiomycetes	Entylomatales	Entylomataceae	Entyloma	calendulae	fun	fun_ASV_557
fun_ASV_558	fun	k__Fungi	Ascomycota	Sordariomycetes	Hypocreales	Nectriaceae	Gibberella	intricans	fun	fun_ASV_558
fun_ASV_58	fun	k__Fungi	Ascomycota	Dothideomycetes	Pleosporales	Pleosporaceae	Stemphylium	solani	fun	fun_ASV_58
fun_ASV_6	fun	k__Fungi	Ascomycota	Sordariomycetes	Xylariales	Diatrypaceae	Eutypa	lata	fun	fun_ASV_6
fun_ASV_60	fun	k__Fungi	Ascomycota	Dothideomycetes	Pleosporales	Didymellaceae	Neoascochyta	desmazieri	fun	fun_ASV_60
fun_ASV_62	fun	k__Fungi	Ascomycota	Sordariomycetes	Hypocreales	Bionectriaceae	Clonostachys	wenpingii	fun	fun_ASV_62
fun_ASV_642	fun	k__Fungi	Ascomycota	Sordariomycetes	Hypocreales	Niessliaceae	Niesslia	tenuis	fun	fun_ASV_642
fun_ASV_66	fun	k__Fungi	Basidiomycota	Tremellomycetes	Holtermanniales	Holtermanniales_fam_Incertae_sedis	Holtermanniella	wattica	fun	fun_ASV_66
fun_ASV_71	fun	k__Fungi	Ascomycota	Dothideomycetes	Capnodiales	NA	NA	NA	fun	fun_ASV_71
fun_ASV_718	fun	k__Fungi	Basidiomycota	Cystobasidiomycetes	Erythrobasidiales	Erythrobasidiaceae	Bannoa	ogasawarensis	fun	fun_ASV_718
fun_ASV_73	fun	k__Fungi	Ascomycota	Sordariomycetes	Phomatosporales	Phomatosporaceae	Phomatospora	dinemasporium	fun	fun_ASV_73
fun_ASV_752	fun	k__Fungi	Ascomycota	Eurotiomycetes	Eurotiales	Aspergillaceae	Penicillium	paczoskii	fun	fun_ASV_752
fun_ASV_753	fun	k__Fungi	Ascomycota	Dothideomycetes	Pleosporales	Melanommataceae	NA	NA	fun	fun_ASV_753
fun_ASV_77	fun	k__Fungi	Basidiomycota	Cystobasidiomycetes	Erythrobasidiales	Erythrobasidiaceae	Bannoa	ogasawarensis	fun	fun_ASV_77
fun_ASV_772	fun	k__Fungi	Ascomycota	Dothideomycetes	Capnodiales	Cladosporiaceae	Cladosporium	delicatulum	fun	fun_ASV_772
fun_ASV_78	fun	k__Fungi	Ascomycota	Dothideomycetes	Capnodiales	Teratosphaeriaceae	NA	NA	fun	fun_ASV_78
fun_ASV_8	fun	k__Fungi	Ascomycota	Sordariomycetes	Xylariales	Amphisphaeriaceae	Seimatosporium	vitis	fun	fun_ASV_8
fun_ASV_84	fun	k__Fungi	Basidiomycota	Exobasidiomycetes	Entylomatales	Entylomataceae	Entyloma	calendulae	fun	fun_ASV_84
fun_ASV_86	fun	k__Fungi	Basidiomycota	Malasseziomycetes	Malasseziales	Malasseziaceae	Malassezia	restricta	fun	fun_ASV_86
fun_ASV_89	fun	k__Fungi	Basidiomycota	Tremellomycetes	Tremellales	Bulleribasidiaceae	Vishniacozyma	psychrotolerans	fun	fun_ASV_89
fun_ASV_9	fun	k__Fungi	Ascomycota	Dothideomycetes	Dothideales	Aureobasidiaceae	Aureobasidium	NA	fun	fun_ASV_9
fun_ASV_90	fun	k__Fungi	Basidiomycota	Microbotryomycetes	Microbotryomycetes_ord_Incertae_sedis	Microbotryomycetes_fam_Incertae_sedis	Curvibasidium	pallidicorallinum	fun	fun_ASV_90
fun_ASV_91	fun	k__Fungi	Ascomycota	Sordariomycetes	Hypocreales	Nectriaceae	Fusarium	NA	fun	fun_ASV_91
fun_ASV_92	fun	k__Fungi	Basidiomycota	Tremellomycetes	Holtermanniales	Holtermanniales_fam_Incertae_sedis	Holtermanniella	wattica	fun	fun_ASV_92
fun_ASV_94	fun	k__Fungi	Ascomycota	Sordariomycetes	Glomerellales	Plectosphaerellaceae	Lectera	longa	fun	fun_ASV_94
fun_ASV_96	fun	k__Fungi	Basidiomycota	Tremellomycetes	Holtermanniales	Holtermanniales_fam_Incertae_sedis	Holtermanniella	festucosa	fun	fun_ASV_96
fun_ASV_99	fun	k__Fungi	Ascomycota	Dothideomycetes	Pleosporales	Lophiotremataceae	Atrocalyx	lignicola	fun	fun_ASV_99

## Sheet: Fun_Bac_Diseased_edge
source	target	correlation	direct	cor
fun_ASV_14	bac_ASV_682	0.721654	undirected	+
fun_ASV_183	bac_ASV_682	0.684182	undirected	+
fun_ASV_175	bac_ASV_682	0.684182	undirected	+
fun_ASV_143	bac_ASV_682	0.71459	undirected	+
fun_ASV_259	bac_ASV_682	0.684182	undirected	+
fun_ASV_164	bac_ASV_682	0.71459	undirected	+
fun_ASV_185	bac_ASV_682	0.71459	undirected	+
fun_ASV_186	bac_ASV_682	0.71459	undirected	+
fun_ASV_211	bac_ASV_682	0.71459	undirected	+
fun_ASV_267	bac_ASV_682	0.71459	undirected	+
fun_ASV_502	bac_ASV_682	0.684182	undirected	+
fun_ASV_469	bac_ASV_682	0.684182	undirected	+
fun_ASV_321	bac_ASV_682	0.71459	undirected	+
fun_ASV_366	bac_ASV_682	0.71459	undirected	+
fun_ASV_397	bac_ASV_682	0.71459	undirected	+
fun_ASV_652	bac_ASV_682	0.71459	undirected	+
fun_ASV_786	bac_ASV_682	0.71459	undirected	+
fun_ASV_183	bac_ASV_838	0.684182	undirected	+
fun_ASV_86	bac_ASV_838	0.690264	undirected	+
fun_ASV_157	bac_ASV_838	0.824449	undirected	+
fun_ASV_100	bac_ASV_838	0.71459	undirected	+
fun_ASV_175	bac_ASV_838	0.684182	undirected	+
fun_ASV_259	bac_ASV_838	0.684182	undirected	+
fun_ASV_166	bac_ASV_838	0.71459	undirected	+
fun_ASV_502	bac_ASV_838	0.684182	undirected	+
fun_ASV_469	bac_ASV_838	0.684182	undirected	+
fun_ASV_291	bac_ASV_838	0.71459	undirected	+
fun_ASV_434	bac_ASV_838	0.71459	undirected	+
fun_ASV_570	bac_ASV_838	0.71459	undirected	+
fun_ASV_696	bac_ASV_838	0.71459	undirected	+
fun_ASV_783	bac_ASV_838	0.71459	undirected	+
fun_ASV_14	bac_ASV_755	0.70694	undirected	+
fun_ASV_183	bac_ASV_755	0.71459	undirected	+
fun_ASV_86	bac_ASV_755	0.675549	undirected	+
fun_ASV_60	bac_ASV_755	0.675549	undirected	+
fun_ASV_157	bac_ASV_755	0.807639	undirected	+
fun_ASV_124	bac_ASV_755	0.825197	undirected	+
fun_ASV_175	bac_ASV_755	0.71459	undirected	+
fun_ASV_259	bac_ASV_755	0.71459	undirected	+
fun_ASV_502	bac_ASV_755	0.71459	undirected	+
fun_ASV_469	bac_ASV_755	0.71459	undirected	+
fun_ASV_183	bac_ASV_565	0.684182	undirected	+
fun_ASV_175	bac_ASV_565	0.684182	undirected	+
fun_ASV_259	bac_ASV_565	0.684182	undirected	+
fun_ASV_502	bac_ASV_565	0.684182	undirected	+
fun_ASV_201	bac_ASV_565	0.71459	undirected	+
fun_ASV_229	bac_ASV_565	0.71459	undirected	+
fun_ASV_469	bac_ASV_565	0.684182	undirected	+
fun_ASV_760	bac_ASV_565	0.71459	undirected	+
fun_ASV_183	bac_ASV_525	0.684182	undirected	+
fun_ASV_175	bac_ASV_525	0.684182	undirected	+
fun_ASV_259	bac_ASV_525	0.684182	undirected	+
fun_ASV_502	bac_ASV_525	0.684182	undirected	+
fun_ASV_469	bac_ASV_525	0.684182	undirected	+
fun_ASV_297	bac_ASV_525	0.71459	undirected	+
fun_ASV_46	bac_ASV_439	0.624059	undirected	+
fun_ASV_94	bac_ASV_439	0.705632	undirected	+
fun_ASV_201	bac_ASV_439	0.684182	undirected	+
fun_ASV_229	bac_ASV_439	0.684182	undirected	+
fun_ASV_297	bac_ASV_439	0.71459	undirected	+
fun_ASV_760	bac_ASV_439	0.684182	undirected	+
fun_ASV_46	bac_ASV_1197	0.624059	undirected	+
fun_ASV_94	bac_ASV_1197	0.705632	undirected	+
fun_ASV_201	bac_ASV_1197	0.684182	undirected	+
fun_ASV_229	bac_ASV_1197	0.684182	undirected	+
fun_ASV_297	bac_ASV_1197	0.71459	undirected	+
fun_ASV_760	bac_ASV_1197	0.684182	undirected	+
fun_ASV_14	bac_ASV_622	0.62116	undirected	+
fun_ASV_86	bac_ASV_622	0.631409	undirected	+
fun_ASV_60	bac_ASV_622	0.611338	undirected	+
fun_ASV_157	bac_ASV_622	0.768432	undirected	+
fun_ASV_124	bac_ASV_622	0.744037	undirected	+
fun_ASV_141	bac_ASV_622	0.611347	undirected	+
fun_ASV_183	bac_ASV_1205	0.684182	undirected	+
fun_ASV_175	bac_ASV_1205	0.684182	undirected	+
fun_ASV_259	bac_ASV_1205	0.684182	undirected	+
fun_ASV_502	bac_ASV_1205	0.684182	undirected	+
fun_ASV_246	bac_ASV_1205	0.71459	undirected	+
fun_ASV_469	bac_ASV_1205	0.684182	undirected	+
fun_ASV_183	bac_ASV_173	1	undirected	+
fun_ASV_175	bac_ASV_173	1	undirected	+
fun_ASV_259	bac_ASV_173	1	undirected	+
fun_ASV_502	bac_ASV_173	1	undirected	+
fun_ASV_469	bac_ASV_173	1	undirected	+
fun_ASV_183	bac_ASV_928	0.684182	undirected	+
fun_ASV_175	bac_ASV_928	0.684182	undirected	+
fun_ASV_259	bac_ASV_928	0.684182	undirected	+
fun_ASV_502	bac_ASV_928	0.684182	undirected	+
fun_ASV_469	bac_ASV_928	0.684182	undirected	+
fun_ASV_183	bac_ASV_808	0.71459	undirected	+
fun_ASV_175	bac_ASV_808	0.71459	undirected	+
fun_ASV_259	bac_ASV_808	0.71459	undirected	+
fun_ASV_502	bac_ASV_808	0.71459	undirected	+
fun_ASV_469	bac_ASV_808	0.71459	undirected	+
fun_ASV_60	bac_ASV_379	0.776752	undirected	+
fun_ASV_157	bac_ASV_379	0.688396	undirected	+
fun_ASV_92	bac_ASV_379	0.709106	undirected	+
fun_ASV_124	bac_ASV_379	0.67669	undirected	+
fun_ASV_201	bac_ASV_1156	0.684182	undirected	+
fun_ASV_229	bac_ASV_1156	0.684182	undirected	+
fun_ASV_760	bac_ASV_1156	0.684182	undirected	+
fun_ASV_60	bac_ASV_209	0.662251	undirected	+
fun_ASV_157	bac_ASV_209	0.600565	undirected	+
fun_ASV_55	bac_ASV_485	0.628129	undirected	+
fun_ASV_124	bac_ASV_485	0.601324	undirected	+
fun_ASV_157	bac_ASV_618	0.624079	undirected	+
fun_ASV_124	bac_ASV_618	0.60301	undirected	+
fun_ASV_179	bac_ASV_1416	0.684182	undirected	+
fun_ASV_297	bac_ASV_1416	0.71459	undirected	+
fun_ASV_157	bac_ASV_651	0.69785	undirected	+
fun_ASV_124	bac_ASV_651	0.685694	undirected	+
fun_ASV_297	bac_ASV_1142	1	undirected	+
fun_ASV_297	bac_ASV_1115	1	undirected	+
fun_ASV_157	bac_ASV_716	0.643033	undirected	+
fun_ASV_124	bac_ASV_343	0.628237	undirected	+
fun_ASV_297	bac_ASV_1008	1	undirected	+
fun_ASV_297	bac_ASV_1314	1	undirected	+
fun_ASV_297	bac_ASV_913	1	undirected	+
fun_ASV_157	bac_ASV_795	0.643033	undirected	+
fun_ASV_297	bac_ASV_1305	0.71459	undirected	+
fun_ASV_297	bac_ASV_1384	1	undirected	+
fun_ASV_14	bac_ASV_606	0.661731	undirected	+
fun_ASV_297	bac_ASV_1567	1	undirected	+
fun_ASV_297	bac_ASV_1419	0.71459	undirected	+
fun_ASV_297	bac_ASV_1674	1	undirected	+
fun_ASV_297	bac_ASV_1694	1	undirected	+
fun_ASV_297	bac_ASV_1717	1	undirected	+
fun_ASV_297	bac_ASV_1718	1	undirected	+
fun_ASV_297	bac_ASV_1719	1	undirected	+
fun_ASV_124	bac_ASV_801	0.659063	undirected	+
fun_ASV_297	bac_ASV_1911	1	undirected	+
fun_ASV_297	bac_ASV_1912	1	undirected	+
fun_ASV_297	bac_ASV_1502	0.71459	undirected	+
fun_ASV_297	bac_ASV_1969	1	undirected	+
fun_ASV_297	bac_ASV_2031	1	undirected	+
fun_ASV_297	bac_ASV_2095	1	undirected	+
fun_ASV_18	bac_ASV_578	0.71459	undirected	+
fun_ASV_43	bac_ASV_578	0.68961	undirected	+
fun_ASV_51	bac_ASV_578	0.71459	undirected	+
fun_ASV_53	bac_ASV_578	0.789335	undirected	+
fun_ASV_131	bac_ASV_578	0.690264	undirected	+
fun_ASV_91	bac_ASV_578	0.65303	undirected	+
fun_ASV_112	bac_ASV_578	0.71459	undirected	+
fun_ASV_143	bac_ASV_578	0.684182	undirected	+
fun_ASV_164	bac_ASV_578	0.684182	undirected	+
fun_ASV_158	bac_ASV_578	0.71459	undirected	+
fun_ASV_185	bac_ASV_578	0.684182	undirected	+
fun_ASV_186	bac_ASV_578	0.684182	undirected	+
fun_ASV_211	bac_ASV_578	0.684182	undirected	+
fun_ASV_267	bac_ASV_578	0.684182	undirected	+
fun_ASV_306	bac_ASV_578	0.71459	undirected	+
fun_ASV_321	bac_ASV_578	0.684182	undirected	+
fun_ASV_366	bac_ASV_578	0.684182	undirected	+
fun_ASV_397	bac_ASV_578	0.684182	undirected	+
fun_ASV_652	bac_ASV_578	0.684182	undirected	+
fun_ASV_786	bac_ASV_578	0.684182	undirected	+
fun_ASV_18	bac_ASV_267	0.71459	undirected	+
fun_ASV_58	bac_ASV_267	0.806145	undirected	+
fun_ASV_51	bac_ASV_267	0.71459	undirected	+
fun_ASV_49	bac_ASV_267	0.623468	undirected	+
fun_ASV_131	bac_ASV_267	0.659527	undirected	+
fun_ASV_102	bac_ASV_267	0.674241	undirected	+
fun_ASV_112	bac_ASV_267	0.71459	undirected	+
fun_ASV_89	bac_ASV_267	0.684182	undirected	+
fun_ASV_137	bac_ASV_267	0.658873	undirected	+
fun_ASV_158	bac_ASV_267	0.71459	undirected	+
fun_ASV_167	bac_ASV_267	0.684182	undirected	+
fun_ASV_169	bac_ASV_267	0.684182	undirected	+
fun_ASV_306	bac_ASV_267	0.71459	undirected	+
fun_ASV_270	bac_ASV_267	0.684182	undirected	+
fun_ASV_18	bac_ASV_685	0.684182	undirected	+
fun_ASV_58	bac_ASV_685	0.807639	undirected	+
fun_ASV_51	bac_ASV_685	0.684182	undirected	+
fun_ASV_49	bac_ASV_685	0.625241	undirected	+
fun_ASV_131	bac_ASV_685	0.658873	undirected	+
fun_ASV_102	bac_ASV_685	0.675549	undirected	+
fun_ASV_112	bac_ASV_685	0.684182	undirected	+
fun_ASV_89	bac_ASV_685	0.71459	undirected	+
fun_ASV_137	bac_ASV_685	0.659527	undirected	+
fun_ASV_158	bac_ASV_685	0.684182	undirected	+
fun_ASV_167	bac_ASV_685	0.71459	undirected	+
fun_ASV_169	bac_ASV_685	0.71459	undirected	+
fun_ASV_306	bac_ASV_685	0.684182	undirected	+
fun_ASV_270	bac_ASV_685	0.71459	undirected	+
fun_ASV_18	bac_ASV_384	0.684182	undirected	+
fun_ASV_58	bac_ASV_384	0.807639	undirected	+
fun_ASV_51	bac_ASV_384	0.684182	undirected	+
fun_ASV_49	bac_ASV_384	0.625241	undirected	+
fun_ASV_131	bac_ASV_384	0.658873	undirected	+
fun_ASV_102	bac_ASV_384	0.675549	undirected	+
fun_ASV_112	bac_ASV_384	0.684182	undirected	+
fun_ASV_89	bac_ASV_384	0.71459	undirected	+
fun_ASV_137	bac_ASV_384	0.659527	undirected	+
fun_ASV_158	bac_ASV_384	0.684182	undirected	+
fun_ASV_167	bac_ASV_384	0.71459	undirected	+
fun_ASV_169	bac_ASV_384	0.71459	undirected	+
fun_ASV_306	bac_ASV_384	0.684182	undirected	+
fun_ASV_270	bac_ASV_384	0.71459	undirected	+
fun_ASV_18	bac_ASV_784	0.71459	undirected	+
fun_ASV_58	bac_ASV_784	0.806145	undirected	+
fun_ASV_51	bac_ASV_784	0.71459	undirected	+
fun_ASV_49	bac_ASV_784	0.623468	undirected	+
fun_ASV_131	bac_ASV_784	0.659527	undirected	+
fun_ASV_102	bac_ASV_784	0.674241	undirected	+
fun_ASV_112	bac_ASV_784	0.71459	undirected	+
fun_ASV_89	bac_ASV_784	0.684182	undirected	+
fun_ASV_137	bac_ASV_784	0.658873	undirected	+
fun_ASV_158	bac_ASV_784	0.71459	undirected	+
fun_ASV_167	bac_ASV_784	0.684182	undirected	+
fun_ASV_169	bac_ASV_784	0.684182	undirected	+
fun_ASV_306	bac_ASV_784	0.71459	undirected	+
fun_ASV_270	bac_ASV_784	0.684182	undirected	+
fun_ASV_18	bac_ASV_388	0.71459	undirected	+
fun_ASV_43	bac_ASV_388	0.674241	undirected	+
fun_ASV_45	bac_ASV_388	0.684182	undirected	+
fun_ASV_51	bac_ASV_388	0.71459	undirected	+
fun_ASV_48	bac_ASV_388	0.623468	undirected	+
fun_ASV_49	bac_ASV_388	0.609573	undirected	+
fun_ASV_68	bac_ASV_388	0.684182	undirected	+
fun_ASV_71	bac_ASV_388	0.788588	undirected	+
fun_ASV_112	bac_ASV_388	0.71459	undirected	+
fun_ASV_158	bac_ASV_388	0.71459	undirected	+
fun_ASV_168	bac_ASV_388	0.684182	undirected	+
fun_ASV_209	bac_ASV_388	0.684182	undirected	+
fun_ASV_306	bac_ASV_388	0.71459	undirected	+
fun_ASV_139	bac_ASV_403	0.659527	undirected	+
fun_ASV_100	bac_ASV_403	0.71459	undirected	+
fun_ASV_89	bac_ASV_403	0.684182	undirected	+
fun_ASV_137	bac_ASV_403	0.70694	undirected	+
fun_ASV_166	bac_ASV_403	0.71459	undirected	+
fun_ASV_167	bac_ASV_403	0.684182	undirected	+
fun_ASV_169	bac_ASV_403	0.684182	undirected	+
fun_ASV_291	bac_ASV_403	0.71459	undirected	+
fun_ASV_270	bac_ASV_403	0.684182	undirected	+
fun_ASV_434	bac_ASV_403	0.71459	undirected	+
fun_ASV_570	bac_ASV_403	0.71459	undirected	+
fun_ASV_696	bac_ASV_403	0.71459	undirected	+
fun_ASV_783	bac_ASV_403	0.71459	undirected	+
fun_ASV_18	bac_ASV_1834	0.684182	undirected	+
fun_ASV_87	bac_ASV_1834	0.691571	undirected	+
fun_ASV_51	bac_ASV_1834	0.684182	undirected	+
fun_ASV_131	bac_ASV_1834	0.70694	undirected	+
fun_ASV_251	bac_ASV_1834	0.71459	undirected	+
fun_ASV_112	bac_ASV_1834	0.684182	undirected	+
fun_ASV_158	bac_ASV_1834	0.684182	undirected	+
fun_ASV_306	bac_ASV_1834	0.684182	undirected	+
fun_ASV_190	bac_ASV_532	0.684182	undirected	+
fun_ASV_89	bac_ASV_532	1	undirected	+
fun_ASV_173	bac_ASV_532	0.684182	undirected	+
fun_ASV_149	bac_ASV_532	0.71459	undirected	+
fun_ASV_167	bac_ASV_532	1	undirected	+
fun_ASV_169	bac_ASV_532	1	undirected	+
fun_ASV_270	bac_ASV_532	1	undirected	+
fun_ASV_190	bac_ASV_459	0.684182	undirected	+
fun_ASV_89	bac_ASV_459	1	undirected	+
fun_ASV_173	bac_ASV_459	0.684182	undirected	+
fun_ASV_149	bac_ASV_459	0.71459	undirected	+
fun_ASV_167	bac_ASV_459	1	undirected	+
fun_ASV_169	bac_ASV_459	1	undirected	+
fun_ASV_270	bac_ASV_459	1	undirected	+
fun_ASV_18	bac_ASV_1344	0.684182	undirected	+
fun_ASV_51	bac_ASV_1344	0.684182	undirected	+
fun_ASV_91	bac_ASV_1344	0.623468	undirected	+
fun_ASV_112	bac_ASV_1344	0.684182	undirected	+
fun_ASV_158	bac_ASV_1344	0.684182	undirected	+
fun_ASV_297	bac_ASV_1344	0.71459	undirected	+
fun_ASV_306	bac_ASV_1344	0.684182	undirected	+
fun_ASV_190	bac_ASV_994	0.684182	undirected	+
fun_ASV_89	bac_ASV_994	1	undirected	+
fun_ASV_173	bac_ASV_994	0.684182	undirected	+
fun_ASV_149	bac_ASV_994	0.71459	undirected	+
fun_ASV_167	bac_ASV_994	1	undirected	+
fun_ASV_169	bac_ASV_994	1	undirected	+
fun_ASV_270	bac_ASV_994	1	undirected	+
fun_ASV_18	bac_ASV_245	1	undirected	+
fun_ASV_51	bac_ASV_245	1	undirected	+
fun_ASV_112	bac_ASV_245	1	undirected	+
fun_ASV_108	bac_ASV_245	0.71459	undirected	+
fun_ASV_158	bac_ASV_245	1	undirected	+
fun_ASV_306	bac_ASV_245	1	undirected	+
fun_ASV_18	bac_ASV_263	1	undirected	+
fun_ASV_51	bac_ASV_263	1	undirected	+
fun_ASV_112	bac_ASV_263	1	undirected	+
fun_ASV_108	bac_ASV_263	0.71459	undirected	+
fun_ASV_158	bac_ASV_263	1	undirected	+
fun_ASV_306	bac_ASV_263	1	undirected	+
fun_ASV_18	bac_ASV_376	0.684182	undirected	+
fun_ASV_51	bac_ASV_376	0.684182	undirected	+
fun_ASV_112	bac_ASV_376	0.684182	undirected	+
fun_ASV_158	bac_ASV_376	0.684182	undirected	+
fun_ASV_306	bac_ASV_376	0.684182	undirected	+
fun_ASV_287	bac_ASV_376	0.71459	undirected	+
fun_ASV_18	bac_ASV_470	1	undirected	+
fun_ASV_51	bac_ASV_470	1	undirected	+
fun_ASV_112	bac_ASV_470	1	undirected	+
fun_ASV_108	bac_ASV_470	0.71459	undirected	+
fun_ASV_158	bac_ASV_470	1	undirected	+
fun_ASV_306	bac_ASV_470	1	undirected	+
fun_ASV_18	bac_ASV_535	1	undirected	+
fun_ASV_51	bac_ASV_535	1	undirected	+
fun_ASV_112	bac_ASV_535	1	undirected	+
fun_ASV_108	bac_ASV_535	0.71459	undirected	+
fun_ASV_158	bac_ASV_535	1	undirected	+
fun_ASV_306	bac_ASV_535	1	undirected	+
fun_ASV_18	bac_ASV_873	0.684182	undirected	+
fun_ASV_51	bac_ASV_873	0.684182	undirected	+
fun_ASV_112	bac_ASV_873	0.684182	undirected	+
fun_ASV_158	bac_ASV_873	0.684182	undirected	+
fun_ASV_246	bac_ASV_873	0.71459	undirected	+
fun_ASV_306	bac_ASV_873	0.684182	undirected	+
fun_ASV_18	bac_ASV_815	0.684182	undirected	+
fun_ASV_51	bac_ASV_815	0.684182	undirected	+
fun_ASV_112	bac_ASV_815	0.684182	undirected	+
fun_ASV_158	bac_ASV_815	0.684182	undirected	+
fun_ASV_306	bac_ASV_815	0.684182	undirected	+
fun_ASV_287	bac_ASV_815	0.71459	undirected	+
fun_ASV_18	bac_ASV_742	1	undirected	+
fun_ASV_51	bac_ASV_742	1	undirected	+
fun_ASV_112	bac_ASV_742	1	undirected	+
fun_ASV_108	bac_ASV_742	0.71459	undirected	+
fun_ASV_158	bac_ASV_742	1	undirected	+
fun_ASV_306	bac_ASV_742	1	undirected	+
fun_ASV_18	bac_ASV_804	1	undirected	+
fun_ASV_51	bac_ASV_804	1	undirected	+
fun_ASV_112	bac_ASV_804	1	undirected	+
fun_ASV_108	bac_ASV_804	0.71459	undirected	+
fun_ASV_158	bac_ASV_804	1	undirected	+
fun_ASV_306	bac_ASV_804	1	undirected	+
fun_ASV_18	bac_ASV_975	0.684182	undirected	+
fun_ASV_51	bac_ASV_975	0.684182	undirected	+
fun_ASV_112	bac_ASV_975	0.684182	undirected	+
fun_ASV_158	bac_ASV_975	0.684182	undirected	+
fun_ASV_306	bac_ASV_975	0.684182	undirected	+
fun_ASV_287	bac_ASV_975	0.71459	undirected	+
fun_ASV_89	bac_ASV_246	0.71459	undirected	+
fun_ASV_167	bac_ASV_246	0.71459	undirected	+
fun_ASV_169	bac_ASV_246	0.71459	undirected	+
fun_ASV_270	bac_ASV_246	0.71459	undirected	+
fun_ASV_777	bac_ASV_246	0.684182	undirected	+
fun_ASV_18	bac_ASV_291	0.71459	undirected	+
fun_ASV_51	bac_ASV_291	0.71459	undirected	+
fun_ASV_112	bac_ASV_291	0.71459	undirected	+
fun_ASV_158	bac_ASV_291	0.71459	undirected	+
fun_ASV_306	bac_ASV_291	0.71459	undirected	+
fun_ASV_18	bac_ASV_556	0.71459	undirected	+
fun_ASV_51	bac_ASV_556	0.71459	undirected	+
fun_ASV_112	bac_ASV_556	0.71459	undirected	+
fun_ASV_158	bac_ASV_556	0.71459	undirected	+
fun_ASV_306	bac_ASV_556	0.71459	undirected	+
fun_ASV_18	bac_ASV_1432	0.684182	undirected	+
fun_ASV_51	bac_ASV_1432	0.684182	undirected	+
fun_ASV_112	bac_ASV_1432	0.684182	undirected	+
fun_ASV_158	bac_ASV_1432	0.684182	undirected	+
fun_ASV_306	bac_ASV_1432	0.684182	undirected	+
fun_ASV_18	bac_ASV_357	0.684182	undirected	+
fun_ASV_51	bac_ASV_357	0.684182	undirected	+
fun_ASV_112	bac_ASV_357	0.684182	undirected	+
fun_ASV_158	bac_ASV_357	0.684182	undirected	+
fun_ASV_306	bac_ASV_357	0.684182	undirected	+
fun_ASV_89	bac_ASV_1007	0.684182	undirected	+
fun_ASV_167	bac_ASV_1007	0.684182	undirected	+
fun_ASV_169	bac_ASV_1007	0.684182	undirected	+
fun_ASV_297	bac_ASV_1007	0.71459	undirected	+
fun_ASV_270	bac_ASV_1007	0.684182	undirected	+
fun_ASV_18	bac_ASV_702	0.684182	undirected	+
fun_ASV_51	bac_ASV_702	0.684182	undirected	+
fun_ASV_112	bac_ASV_702	0.684182	undirected	+
fun_ASV_158	bac_ASV_702	0.684182	undirected	+
fun_ASV_306	bac_ASV_702	0.684182	undirected	+
fun_ASV_89	bac_ASV_1387	0.684182	undirected	+
fun_ASV_167	bac_ASV_1387	0.684182	undirected	+
fun_ASV_169	bac_ASV_1387	0.684182	undirected	+
fun_ASV_270	bac_ASV_1387	0.684182	undirected	+
fun_ASV_89	bac_ASV_371	0.684182	undirected	+
fun_ASV_167	bac_ASV_371	0.684182	undirected	+
fun_ASV_169	bac_ASV_371	0.684182	undirected	+
fun_ASV_270	bac_ASV_371	0.684182	undirected	+
fun_ASV_89	bac_ASV_502	0.684182	undirected	+
fun_ASV_167	bac_ASV_502	0.684182	undirected	+
fun_ASV_169	bac_ASV_502	0.684182	undirected	+
fun_ASV_270	bac_ASV_502	0.684182	undirected	+
fun_ASV_89	bac_ASV_863	0.684182	undirected	+
fun_ASV_167	bac_ASV_863	0.684182	undirected	+
fun_ASV_169	bac_ASV_863	0.684182	undirected	+
fun_ASV_270	bac_ASV_863	0.684182	undirected	+
fun_ASV_29	bac_ASV_697	0.705632	undirected	+
fun_ASV_91	bac_ASV_697	0.660449	undirected	+
fun_ASV_108	bac_ASV_697	0.674241	undirected	+
fun_ASV_149	bac_ASV_322	0.684182	undirected	+
fun_ASV_287	bac_ASV_322	1	undirected	+
fun_ASV_149	bac_ASV_447	0.684182	undirected	+
fun_ASV_287	bac_ASV_447	1	undirected	+
fun_ASV_149	bac_ASV_1652	0.684182	undirected	+
fun_ASV_287	bac_ASV_1652	1	undirected	+
fun_ASV_173	bac_ASV_41	0.611347	undirected	+
fun_ASV_91	bac_ASV_74	0.648417	undirected	+
fun_ASV_53	bac_ASV_183	0.614057	undirected	+
fun_ASV_91	bac_ASV_203	0.641445	undirected	+
fun_ASV_131	bac_ASV_570	0.760864	undirected	+
fun_ASV_102	bac_ASV_253	0.611338	undirected	+
fun_ASV_287	bac_ASV_1270	0.684182	undirected	+
fun_ASV_91	bac_ASV_451	0.600234	undirected	+
fun_ASV_91	bac_ASV_407	0.659942	undirected	+
fun_ASV_53	bac_ASV_434	0.62947	undirected	+
fun_ASV_108	bac_ASV_652	0.68961	undirected	+
fun_ASV_149	bac_ASV_539	0.690918	undirected	+
fun_ASV_149	bac_ASV_646	0.824449	undirected	+
fun_ASV_58	bac_ASV_548	0.642417	undirected	+
fun_ASV_287	bac_ASV_603	0.684182	undirected	+
fun_ASV_71	bac_ASV_552	0.62947	undirected	+
fun_ASV_53	bac_ASV_849	0.64365	undirected	+
fun_ASV_287	bac_ASV_686	0.684182	undirected	+
fun_ASV_71	bac_ASV_933	0.628237	undirected	+
fun_ASV_287	bac_ASV_1383	0.684182	undirected	+
fun_ASV_152	bac_ASV_620	0.71459	undirected	+
fun_ASV_143	bac_ASV_620	0.684182	undirected	+
fun_ASV_311	bac_ASV_620	0.659527	undirected	+
fun_ASV_164	bac_ASV_620	0.684182	undirected	+
fun_ASV_181	bac_ASV_620	0.71459	undirected	+
fun_ASV_185	bac_ASV_620	0.684182	undirected	+
fun_ASV_186	bac_ASV_620	0.684182	undirected	+
fun_ASV_204	bac_ASV_620	0.788588	undirected	+
fun_ASV_211	bac_ASV_620	0.684182	undirected	+
fun_ASV_267	bac_ASV_620	0.684182	undirected	+
fun_ASV_321	bac_ASV_620	0.684182	undirected	+
fun_ASV_366	bac_ASV_620	0.684182	undirected	+
fun_ASV_397	bac_ASV_620	0.684182	undirected	+
fun_ASV_666	bac_ASV_620	0.71459	undirected	+
fun_ASV_652	bac_ASV_620	0.684182	undirected	+
fun_ASV_786	bac_ASV_620	0.684182	undirected	+
fun_ASV_152	bac_ASV_1144	0.71459	undirected	+
fun_ASV_143	bac_ASV_1144	0.684182	undirected	+
fun_ASV_311	bac_ASV_1144	0.659527	undirected	+
fun_ASV_164	bac_ASV_1144	0.684182	undirected	+
fun_ASV_181	bac_ASV_1144	0.71459	undirected	+
fun_ASV_185	bac_ASV_1144	0.684182	undirected	+
fun_ASV_186	bac_ASV_1144	0.684182	undirected	+
fun_ASV_204	bac_ASV_1144	0.788588	undirected	+
fun_ASV_211	bac_ASV_1144	0.684182	undirected	+
fun_ASV_267	bac_ASV_1144	0.684182	undirected	+
fun_ASV_321	bac_ASV_1144	0.684182	undirected	+
fun_ASV_366	bac_ASV_1144	0.684182	undirected	+
fun_ASV_397	bac_ASV_1144	0.684182	undirected	+
fun_ASV_666	bac_ASV_1144	0.71459	undirected	+
fun_ASV_652	bac_ASV_1144	0.684182	undirected	+
fun_ASV_786	bac_ASV_1144	0.684182	undirected	+
fun_ASV_114	bac_ASV_608	0.684182	undirected	+
fun_ASV_152	bac_ASV_608	1	undirected	+
fun_ASV_108	bac_ASV_608	0.684182	undirected	+
fun_ASV_181	bac_ASV_608	1	undirected	+
fun_ASV_666	bac_ASV_608	1	undirected	+
fun_ASV_114	bac_ASV_970	0.684182	undirected	+
fun_ASV_152	bac_ASV_970	1	undirected	+
fun_ASV_108	bac_ASV_970	0.684182	undirected	+
fun_ASV_181	bac_ASV_970	1	undirected	+
fun_ASV_666	bac_ASV_970	1	undirected	+
fun_ASV_114	bac_ASV_1271	0.684182	undirected	+
fun_ASV_152	bac_ASV_1271	1	undirected	+
fun_ASV_108	bac_ASV_1271	0.684182	undirected	+
fun_ASV_181	bac_ASV_1271	1	undirected	+
fun_ASV_666	bac_ASV_1271	1	undirected	+
fun_ASV_114	bac_ASV_1123	0.684182	undirected	+
fun_ASV_152	bac_ASV_1123	1	undirected	+
fun_ASV_108	bac_ASV_1123	0.684182	undirected	+
fun_ASV_181	bac_ASV_1123	1	undirected	+
fun_ASV_666	bac_ASV_1123	1	undirected	+
fun_ASV_114	bac_ASV_1443	0.684182	undirected	+
fun_ASV_152	bac_ASV_1443	1	undirected	+
fun_ASV_108	bac_ASV_1443	0.684182	undirected	+
fun_ASV_181	bac_ASV_1443	1	undirected	+
fun_ASV_666	bac_ASV_1443	1	undirected	+
fun_ASV_114	bac_ASV_1458	0.684182	undirected	+
fun_ASV_152	bac_ASV_1458	1	undirected	+
fun_ASV_108	bac_ASV_1458	0.684182	undirected	+
fun_ASV_181	bac_ASV_1458	1	undirected	+
fun_ASV_666	bac_ASV_1458	1	undirected	+
fun_ASV_114	bac_ASV_1459	0.684182	undirected	+
fun_ASV_152	bac_ASV_1459	1	undirected	+
fun_ASV_108	bac_ASV_1459	0.684182	undirected	+
fun_ASV_181	bac_ASV_1459	1	undirected	+
fun_ASV_666	bac_ASV_1459	1	undirected	+
fun_ASV_114	bac_ASV_1487	0.684182	undirected	+
fun_ASV_152	bac_ASV_1487	1	undirected	+
fun_ASV_108	bac_ASV_1487	0.684182	undirected	+
fun_ASV_181	bac_ASV_1487	1	undirected	+
fun_ASV_666	bac_ASV_1487	1	undirected	+
fun_ASV_114	bac_ASV_1566	0.684182	undirected	+
fun_ASV_152	bac_ASV_1566	1	undirected	+
fun_ASV_108	bac_ASV_1566	0.684182	undirected	+
fun_ASV_181	bac_ASV_1566	1	undirected	+
fun_ASV_666	bac_ASV_1566	1	undirected	+
fun_ASV_114	bac_ASV_1639	0.684182	undirected	+
fun_ASV_152	bac_ASV_1639	1	undirected	+
fun_ASV_108	bac_ASV_1639	0.684182	undirected	+
fun_ASV_181	bac_ASV_1639	1	undirected	+
fun_ASV_666	bac_ASV_1639	1	undirected	+
fun_ASV_114	bac_ASV_1671	0.684182	undirected	+
fun_ASV_152	bac_ASV_1671	1	undirected	+
fun_ASV_108	bac_ASV_1671	0.684182	undirected	+
fun_ASV_181	bac_ASV_1671	1	undirected	+
fun_ASV_666	bac_ASV_1671	1	undirected	+
fun_ASV_114	bac_ASV_1672	0.684182	undirected	+
fun_ASV_152	bac_ASV_1672	1	undirected	+
fun_ASV_108	bac_ASV_1672	0.684182	undirected	+
fun_ASV_181	bac_ASV_1672	1	undirected	+
fun_ASV_666	bac_ASV_1672	1	undirected	+
fun_ASV_114	bac_ASV_1715	0.684182	undirected	+
fun_ASV_152	bac_ASV_1715	1	undirected	+
fun_ASV_108	bac_ASV_1715	0.684182	undirected	+
fun_ASV_181	bac_ASV_1715	1	undirected	+
fun_ASV_666	bac_ASV_1715	1	undirected	+
fun_ASV_114	bac_ASV_1716	0.684182	undirected	+
fun_ASV_152	bac_ASV_1716	1	undirected	+
fun_ASV_108	bac_ASV_1716	0.684182	undirected	+
fun_ASV_181	bac_ASV_1716	1	undirected	+
fun_ASV_666	bac_ASV_1716	1	undirected	+
fun_ASV_114	bac_ASV_1748	0.684182	undirected	+
fun_ASV_152	bac_ASV_1748	1	undirected	+
fun_ASV_108	bac_ASV_1748	0.684182	undirected	+
fun_ASV_181	bac_ASV_1748	1	undirected	+
fun_ASV_666	bac_ASV_1748	1	undirected	+
fun_ASV_114	bac_ASV_1799	0.684182	undirected	+
fun_ASV_152	bac_ASV_1799	1	undirected	+
fun_ASV_108	bac_ASV_1799	0.684182	undirected	+
fun_ASV_181	bac_ASV_1799	1	undirected	+
fun_ASV_666	bac_ASV_1799	1	undirected	+
fun_ASV_114	bac_ASV_1800	0.684182	undirected	+
fun_ASV_152	bac_ASV_1800	1	undirected	+
fun_ASV_108	bac_ASV_1800	0.684182	undirected	+
fun_ASV_181	bac_ASV_1800	1	undirected	+
fun_ASV_666	bac_ASV_1800	1	undirected	+
fun_ASV_114	bac_ASV_1883	0.684182	undirected	+
fun_ASV_152	bac_ASV_1883	1	undirected	+
fun_ASV_108	bac_ASV_1883	0.684182	undirected	+
fun_ASV_181	bac_ASV_1883	1	undirected	+
fun_ASV_666	bac_ASV_1883	1	undirected	+
fun_ASV_114	bac_ASV_1938	0.684182	undirected	+
fun_ASV_152	bac_ASV_1938	1	undirected	+
fun_ASV_108	bac_ASV_1938	0.684182	undirected	+
fun_ASV_181	bac_ASV_1938	1	undirected	+
fun_ASV_666	bac_ASV_1938	1	undirected	+
fun_ASV_152	bac_ASV_128	0.684182	undirected	+
fun_ASV_181	bac_ASV_128	0.684182	undirected	+
fun_ASV_666	bac_ASV_128	0.684182	undirected	+
fun_ASV_152	bac_ASV_391	0.71459	undirected	+
fun_ASV_181	bac_ASV_391	0.71459	undirected	+
fun_ASV_666	bac_ASV_391	0.71459	undirected	+
fun_ASV_152	bac_ASV_1909	0.684182	undirected	+
fun_ASV_181	bac_ASV_1909	0.684182	undirected	+
fun_ASV_666	bac_ASV_1909	0.684182	undirected	+
fun_ASV_152	bac_ASV_1114	0.71459	undirected	+
fun_ASV_181	bac_ASV_1114	0.71459	undirected	+
fun_ASV_666	bac_ASV_1114	0.71459	undirected	+
fun_ASV_204	bac_ASV_915	0.614057	undirected	+
fun_ASV_100	bac_ASV_175	0.71459	undirected	+
fun_ASV_143	bac_ASV_175	0.684182	undirected	+
fun_ASV_166	bac_ASV_175	0.71459	undirected	+
fun_ASV_164	bac_ASV_175	0.684182	undirected	+
fun_ASV_185	bac_ASV_175	0.684182	undirected	+
fun_ASV_186	bac_ASV_175	0.684182	undirected	+
fun_ASV_211	bac_ASV_175	0.684182	undirected	+
fun_ASV_267	bac_ASV_175	0.684182	undirected	+
fun_ASV_291	bac_ASV_175	0.71459	undirected	+
fun_ASV_321	bac_ASV_175	0.684182	undirected	+
fun_ASV_366	bac_ASV_175	0.684182	undirected	+
fun_ASV_397	bac_ASV_175	0.684182	undirected	+
fun_ASV_434	bac_ASV_175	0.71459	undirected	+
fun_ASV_570	bac_ASV_175	0.71459	undirected	+
fun_ASV_652	bac_ASV_175	0.684182	undirected	+
fun_ASV_696	bac_ASV_175	0.71459	undirected	+
fun_ASV_783	bac_ASV_175	0.71459	undirected	+
fun_ASV_786	bac_ASV_175	0.684182	undirected	+
fun_ASV_48	bac_ASV_735	0.62465	undirected	+
fun_ASV_86	bac_ASV_735	0.659527	undirected	+
fun_ASV_157	bac_ASV_735	0.789335	undirected	+
fun_ASV_100	bac_ASV_735	0.71459	undirected	+
fun_ASV_166	bac_ASV_735	0.71459	undirected	+
fun_ASV_141	bac_ASV_735	1	undirected	+
fun_ASV_291	bac_ASV_735	0.71459	undirected	+
fun_ASV_434	bac_ASV_735	0.71459	undirected	+
fun_ASV_570	bac_ASV_735	0.71459	undirected	+
fun_ASV_696	bac_ASV_735	0.71459	undirected	+
fun_ASV_783	bac_ASV_735	0.71459	undirected	+
fun_ASV_100	bac_ASV_886	0.684182	undirected	+
fun_ASV_166	bac_ASV_886	0.684182	undirected	+
fun_ASV_201	bac_ASV_886	0.71459	undirected	+
fun_ASV_229	bac_ASV_886	0.71459	undirected	+
fun_ASV_291	bac_ASV_886	0.684182	undirected	+
fun_ASV_434	bac_ASV_886	0.684182	undirected	+
fun_ASV_570	bac_ASV_886	0.684182	undirected	+
fun_ASV_696	bac_ASV_886	0.684182	undirected	+
fun_ASV_760	bac_ASV_886	0.71459	undirected	+
fun_ASV_783	bac_ASV_886	0.684182	undirected	+
fun_ASV_100	bac_ASV_242	1	undirected	+
fun_ASV_115	bac_ASV_242	0.71459	undirected	+
fun_ASV_166	bac_ASV_242	1	undirected	+
fun_ASV_141	bac_ASV_242	0.71459	undirected	+
fun_ASV_291	bac_ASV_242	1	undirected	+
fun_ASV_434	bac_ASV_242	1	undirected	+
fun_ASV_570	bac_ASV_242	1	undirected	+
fun_ASV_696	bac_ASV_242	1	undirected	+
fun_ASV_783	bac_ASV_242	1	undirected	+
fun_ASV_100	bac_ASV_271	1	undirected	+
fun_ASV_115	bac_ASV_271	0.71459	undirected	+
fun_ASV_166	bac_ASV_271	1	undirected	+
fun_ASV_141	bac_ASV_271	0.71459	undirected	+
fun_ASV_291	bac_ASV_271	1	undirected	+
fun_ASV_434	bac_ASV_271	1	undirected	+
fun_ASV_570	bac_ASV_271	1	undirected	+
fun_ASV_696	bac_ASV_271	1	undirected	+
fun_ASV_783	bac_ASV_271	1	undirected	+
fun_ASV_87	bac_ASV_441	0.722308	undirected	+
fun_ASV_251	bac_ASV_441	0.71459	undirected	+
fun_ASV_100	bac_ASV_441	0.684182	undirected	+
fun_ASV_166	bac_ASV_441	0.684182	undirected	+
fun_ASV_291	bac_ASV_441	0.684182	undirected	+
fun_ASV_434	bac_ASV_441	0.684182	undirected	+
fun_ASV_570	bac_ASV_441	0.684182	undirected	+
fun_ASV_696	bac_ASV_441	0.684182	undirected	+
fun_ASV_783	bac_ASV_441	0.684182	undirected	+
fun_ASV_100	bac_ASV_335	1	undirected	+
fun_ASV_115	bac_ASV_335	0.71459	undirected	+
fun_ASV_166	bac_ASV_335	1	undirected	+
fun_ASV_141	bac_ASV_335	0.71459	undirected	+
fun_ASV_291	bac_ASV_335	1	undirected	+
fun_ASV_434	bac_ASV_335	1	undirected	+
fun_ASV_570	bac_ASV_335	1	undirected	+
fun_ASV_696	bac_ASV_335	1	undirected	+
fun_ASV_783	bac_ASV_335	1	undirected	+
fun_ASV_100	bac_ASV_461	1	undirected	+
fun_ASV_115	bac_ASV_461	0.71459	undirected	+
fun_ASV_166	bac_ASV_461	1	undirected	+
fun_ASV_141	bac_ASV_461	0.71459	undirected	+
fun_ASV_291	bac_ASV_461	1	undirected	+
fun_ASV_434	bac_ASV_461	1	undirected	+
fun_ASV_570	bac_ASV_461	1	undirected	+
fun_ASV_696	bac_ASV_461	1	undirected	+
fun_ASV_783	bac_ASV_461	1	undirected	+
fun_ASV_100	bac_ASV_500	1	undirected	+
fun_ASV_115	bac_ASV_500	0.71459	undirected	+
fun_ASV_166	bac_ASV_500	1	undirected	+
fun_ASV_141	bac_ASV_500	0.71459	undirected	+
fun_ASV_291	bac_ASV_500	1	undirected	+
fun_ASV_434	bac_ASV_500	1	undirected	+
fun_ASV_570	bac_ASV_500	1	undirected	+
fun_ASV_696	bac_ASV_500	1	undirected	+
fun_ASV_783	bac_ASV_500	1	undirected	+
fun_ASV_100	bac_ASV_883	1	undirected	+
fun_ASV_115	bac_ASV_883	0.71459	undirected	+
fun_ASV_166	bac_ASV_883	1	undirected	+
fun_ASV_141	bac_ASV_883	0.71459	undirected	+
fun_ASV_291	bac_ASV_883	1	undirected	+
fun_ASV_434	bac_ASV_883	1	undirected	+
fun_ASV_570	bac_ASV_883	1	undirected	+
fun_ASV_696	bac_ASV_883	1	undirected	+
fun_ASV_783	bac_ASV_883	1	undirected	+
fun_ASV_100	bac_ASV_722	0.71459	undirected	+
fun_ASV_363	bac_ASV_722	0.684182	undirected	+
fun_ASV_166	bac_ASV_722	0.71459	undirected	+
fun_ASV_291	bac_ASV_722	0.71459	undirected	+
fun_ASV_434	bac_ASV_722	0.71459	undirected	+
fun_ASV_765	bac_ASV_722	0.684182	undirected	+
fun_ASV_570	bac_ASV_722	0.71459	undirected	+
fun_ASV_696	bac_ASV_722	0.71459	undirected	+
fun_ASV_783	bac_ASV_722	0.71459	undirected	+
fun_ASV_100	bac_ASV_734	1	undirected	+
fun_ASV_115	bac_ASV_734	0.71459	undirected	+
fun_ASV_166	bac_ASV_734	1	undirected	+
fun_ASV_141	bac_ASV_734	0.71459	undirected	+
fun_ASV_291	bac_ASV_734	1	undirected	+
fun_ASV_434	bac_ASV_734	1	undirected	+
fun_ASV_570	bac_ASV_734	1	undirected	+
fun_ASV_696	bac_ASV_734	1	undirected	+
fun_ASV_783	bac_ASV_734	1	undirected	+
fun_ASV_100	bac_ASV_627	1	undirected	+
fun_ASV_115	bac_ASV_627	0.71459	undirected	+
fun_ASV_166	bac_ASV_627	1	undirected	+
fun_ASV_141	bac_ASV_627	0.71459	undirected	+
fun_ASV_291	bac_ASV_627	1	undirected	+
fun_ASV_434	bac_ASV_627	1	undirected	+
fun_ASV_570	bac_ASV_627	1	undirected	+
fun_ASV_696	bac_ASV_627	1	undirected	+
fun_ASV_783	bac_ASV_627	1	undirected	+
fun_ASV_100	bac_ASV_900	0.71459	undirected	+
fun_ASV_363	bac_ASV_900	0.684182	undirected	+
fun_ASV_166	bac_ASV_900	0.71459	undirected	+
fun_ASV_291	bac_ASV_900	0.71459	undirected	+
fun_ASV_434	bac_ASV_900	0.71459	undirected	+
fun_ASV_765	bac_ASV_900	0.684182	undirected	+
fun_ASV_570	bac_ASV_900	0.71459	undirected	+
fun_ASV_696	bac_ASV_900	0.71459	undirected	+
fun_ASV_783	bac_ASV_900	0.71459	undirected	+
fun_ASV_87	bac_ASV_1190	0.722308	undirected	+
fun_ASV_251	bac_ASV_1190	0.71459	undirected	+
fun_ASV_100	bac_ASV_1190	0.684182	undirected	+
fun_ASV_166	bac_ASV_1190	0.684182	undirected	+
fun_ASV_291	bac_ASV_1190	0.684182	undirected	+
fun_ASV_434	bac_ASV_1190	0.684182	undirected	+
fun_ASV_570	bac_ASV_1190	0.684182	undirected	+
fun_ASV_696	bac_ASV_1190	0.684182	undirected	+
fun_ASV_783	bac_ASV_1190	0.684182	undirected	+
fun_ASV_100	bac_ASV_787	1	undirected	+
fun_ASV_115	bac_ASV_787	0.71459	undirected	+
fun_ASV_166	bac_ASV_787	1	undirected	+
fun_ASV_141	bac_ASV_787	0.71459	undirected	+
fun_ASV_291	bac_ASV_787	1	undirected	+
fun_ASV_434	bac_ASV_787	1	undirected	+
fun_ASV_570	bac_ASV_787	1	undirected	+
fun_ASV_696	bac_ASV_787	1	undirected	+
fun_ASV_783	bac_ASV_787	1	undirected	+
fun_ASV_100	bac_ASV_249	0.71459	undirected	+
fun_ASV_166	bac_ASV_249	0.71459	undirected	+
fun_ASV_246	bac_ASV_249	0.684182	undirected	+
fun_ASV_291	bac_ASV_249	0.71459	undirected	+
fun_ASV_434	bac_ASV_249	0.71459	undirected	+
fun_ASV_570	bac_ASV_249	0.71459	undirected	+
fun_ASV_696	bac_ASV_249	0.71459	undirected	+
fun_ASV_783	bac_ASV_249	0.71459	undirected	+
fun_ASV_100	bac_ASV_482	0.71459	undirected	+
fun_ASV_166	bac_ASV_482	0.71459	undirected	+
fun_ASV_291	bac_ASV_482	0.71459	undirected	+
fun_ASV_287	bac_ASV_482	0.684182	undirected	+
fun_ASV_434	bac_ASV_482	0.71459	undirected	+
fun_ASV_570	bac_ASV_482	0.71459	undirected	+
fun_ASV_696	bac_ASV_482	0.71459	undirected	+
fun_ASV_783	bac_ASV_482	0.71459	undirected	+
fun_ASV_100	bac_ASV_730	0.684182	undirected	+
fun_ASV_166	bac_ASV_730	0.684182	undirected	+
fun_ASV_246	bac_ASV_730	0.71459	undirected	+
fun_ASV_291	bac_ASV_730	0.684182	undirected	+
fun_ASV_434	bac_ASV_730	0.684182	undirected	+
fun_ASV_570	bac_ASV_730	0.684182	undirected	+
fun_ASV_696	bac_ASV_730	0.684182	undirected	+
fun_ASV_783	bac_ASV_730	0.684182	undirected	+
fun_ASV_100	bac_ASV_375	0.684182	undirected	+
fun_ASV_166	bac_ASV_375	0.684182	undirected	+
fun_ASV_291	bac_ASV_375	0.684182	undirected	+
fun_ASV_434	bac_ASV_375	0.684182	undirected	+
fun_ASV_570	bac_ASV_375	0.684182	undirected	+
fun_ASV_696	bac_ASV_375	0.684182	undirected	+
fun_ASV_783	bac_ASV_375	0.684182	undirected	+
fun_ASV_100	bac_ASV_1207	0.684182	undirected	+
fun_ASV_166	bac_ASV_1207	0.684182	undirected	+
fun_ASV_291	bac_ASV_1207	0.684182	undirected	+
fun_ASV_434	bac_ASV_1207	0.684182	undirected	+
fun_ASV_570	bac_ASV_1207	0.684182	undirected	+
fun_ASV_696	bac_ASV_1207	0.684182	undirected	+
fun_ASV_783	bac_ASV_1207	0.684182	undirected	+
fun_ASV_100	bac_ASV_521	0.71459	undirected	+
fun_ASV_166	bac_ASV_521	0.71459	undirected	+
fun_ASV_291	bac_ASV_521	0.71459	undirected	+
fun_ASV_434	bac_ASV_521	0.71459	undirected	+
fun_ASV_570	bac_ASV_521	0.71459	undirected	+
fun_ASV_696	bac_ASV_521	0.71459	undirected	+
fun_ASV_783	bac_ASV_521	0.71459	undirected	+
fun_ASV_100	bac_ASV_471	0.684182	undirected	+
fun_ASV_166	bac_ASV_471	0.684182	undirected	+
fun_ASV_291	bac_ASV_471	0.684182	undirected	+
fun_ASV_434	bac_ASV_471	0.684182	undirected	+
fun_ASV_570	bac_ASV_471	0.684182	undirected	+
fun_ASV_696	bac_ASV_471	0.684182	undirected	+
fun_ASV_783	bac_ASV_471	0.684182	undirected	+
fun_ASV_100	bac_ASV_727	0.71459	undirected	+
fun_ASV_166	bac_ASV_727	0.71459	undirected	+
fun_ASV_291	bac_ASV_727	0.71459	undirected	+
fun_ASV_434	bac_ASV_727	0.71459	undirected	+
fun_ASV_570	bac_ASV_727	0.71459	undirected	+
fun_ASV_696	bac_ASV_727	0.71459	undirected	+
fun_ASV_783	bac_ASV_727	0.71459	undirected	+
fun_ASV_8	bac_ASV_290	0.656071	undirected	+
fun_ASV_48	bac_ASV_290	0.860955	undirected	+
fun_ASV_137	bac_ASV_290	0.736301	undirected	+
fun_ASV_141	bac_ASV_290	0.675549	undirected	+
fun_ASV_8	bac_ASV_223	0.60733	undirected	+
fun_ASV_48	bac_ASV_223	0.612256	undirected	+
fun_ASV_48	bac_ASV_277	0.61817	undirected	+
fun_ASV_141	bac_ASV_277	0.658873	undirected	+
fun_ASV_157	bac_ASV_753	0.62947	undirected	+
fun_ASV_141	bac_ASV_753	0.807639	undirected	+
fun_ASV_141	bac_ASV_49	0.684182	undirected	+
fun_ASV_141	bac_ASV_247	0.684182	undirected	+
fun_ASV_141	bac_ASV_200	0.684182	undirected	+
fun_ASV_141	bac_ASV_408	0.611347	undirected	+
fun_ASV_27	bac_ASV_1551	0.71459	undirected	+
fun_ASV_59	bac_ASV_1551	0.71459	undirected	+
fun_ASV_72	bac_ASV_1551	0.71459	undirected	+
fun_ASV_74	bac_ASV_1551	0.71459	undirected	+
fun_ASV_143	bac_ASV_1551	0.684182	undirected	+
fun_ASV_164	bac_ASV_1551	0.684182	undirected	+
fun_ASV_118	bac_ASV_1551	0.71459	undirected	+
fun_ASV_123	bac_ASV_1551	0.71459	undirected	+
fun_ASV_185	bac_ASV_1551	0.684182	undirected	+
fun_ASV_186	bac_ASV_1551	0.684182	undirected	+
fun_ASV_211	bac_ASV_1551	0.684182	undirected	+
fun_ASV_267	bac_ASV_1551	0.684182	undirected	+
fun_ASV_160	bac_ASV_1551	0.71459	undirected	+
fun_ASV_321	bac_ASV_1551	0.684182	undirected	+
fun_ASV_366	bac_ASV_1551	0.684182	undirected	+
fun_ASV_397	bac_ASV_1551	0.684182	undirected	+
fun_ASV_652	bac_ASV_1551	0.684182	undirected	+
fun_ASV_786	bac_ASV_1551	0.684182	undirected	+
fun_ASV_27	bac_ASV_1017	0.71459	undirected	+
fun_ASV_59	bac_ASV_1017	0.71459	undirected	+
fun_ASV_72	bac_ASV_1017	0.71459	undirected	+
fun_ASV_74	bac_ASV_1017	0.71459	undirected	+
fun_ASV_143	bac_ASV_1017	0.684182	undirected	+
fun_ASV_164	bac_ASV_1017	0.684182	undirected	+
fun_ASV_118	bac_ASV_1017	0.71459	undirected	+
fun_ASV_123	bac_ASV_1017	0.71459	undirected	+
fun_ASV_185	bac_ASV_1017	0.684182	undirected	+
fun_ASV_186	bac_ASV_1017	0.684182	undirected	+
fun_ASV_211	bac_ASV_1017	0.684182	undirected	+
fun_ASV_267	bac_ASV_1017	0.684182	undirected	+
fun_ASV_160	bac_ASV_1017	0.71459	undirected	+
fun_ASV_321	bac_ASV_1017	0.684182	undirected	+
fun_ASV_366	bac_ASV_1017	0.684182	undirected	+
fun_ASV_397	bac_ASV_1017	0.684182	undirected	+
fun_ASV_652	bac_ASV_1017	0.684182	undirected	+
fun_ASV_786	bac_ASV_1017	0.684182	undirected	+
fun_ASV_11	bac_ASV_1476	0.807639	undirected	+
fun_ASV_42	bac_ASV_1476	0.684182	undirected	+
fun_ASV_27	bac_ASV_1476	0.71459	undirected	+
fun_ASV_59	bac_ASV_1476	0.71459	undirected	+
fun_ASV_72	bac_ASV_1476	0.71459	undirected	+
fun_ASV_74	bac_ASV_1476	0.71459	undirected	+
fun_ASV_118	bac_ASV_1476	0.71459	undirected	+
fun_ASV_123	bac_ASV_1476	0.71459	undirected	+
fun_ASV_160	bac_ASV_1476	0.71459	undirected	+
fun_ASV_764	bac_ASV_1476	0.684182	undirected	+
fun_ASV_781	bac_ASV_1476	0.684182	undirected	+
fun_ASV_11	bac_ASV_1343	0.807639	undirected	+
fun_ASV_42	bac_ASV_1343	0.684182	undirected	+
fun_ASV_27	bac_ASV_1343	0.71459	undirected	+
fun_ASV_59	bac_ASV_1343	0.71459	undirected	+
fun_ASV_72	bac_ASV_1343	0.71459	undirected	+
fun_ASV_74	bac_ASV_1343	0.71459	undirected	+
fun_ASV_118	bac_ASV_1343	0.71459	undirected	+
fun_ASV_123	bac_ASV_1343	0.71459	undirected	+
fun_ASV_160	bac_ASV_1343	0.71459	undirected	+
fun_ASV_764	bac_ASV_1343	0.684182	undirected	+
fun_ASV_781	bac_ASV_1343	0.684182	undirected	+
fun_ASV_27	bac_ASV_1395	0.71459	undirected	+
fun_ASV_59	bac_ASV_1395	0.71459	undirected	+
fun_ASV_72	bac_ASV_1395	0.71459	undirected	+
fun_ASV_74	bac_ASV_1395	0.71459	undirected	+
fun_ASV_118	bac_ASV_1395	0.71459	undirected	+
fun_ASV_123	bac_ASV_1395	0.71459	undirected	+
fun_ASV_160	bac_ASV_1395	0.71459	undirected	+
fun_ASV_12	bac_ASV_1395	0.684182	undirected	+
fun_ASV_621	bac_ASV_1395	0.684182	undirected	+
fun_ASV_27	bac_ASV_726	0.71459	undirected	+
fun_ASV_129	bac_ASV_726	0.684182	undirected	+
fun_ASV_59	bac_ASV_726	0.71459	undirected	+
fun_ASV_72	bac_ASV_726	0.71459	undirected	+
fun_ASV_74	bac_ASV_726	0.71459	undirected	+
fun_ASV_118	bac_ASV_726	0.71459	undirected	+
fun_ASV_123	bac_ASV_726	0.71459	undirected	+
fun_ASV_160	bac_ASV_726	0.71459	undirected	+
fun_ASV_676	bac_ASV_726	0.684182	undirected	+
fun_ASV_27	bac_ASV_1329	0.71459	undirected	+
fun_ASV_251	bac_ASV_1329	0.684182	undirected	+
fun_ASV_59	bac_ASV_1329	0.71459	undirected	+
fun_ASV_72	bac_ASV_1329	0.71459	undirected	+
fun_ASV_74	bac_ASV_1329	0.71459	undirected	+
fun_ASV_118	bac_ASV_1329	0.71459	undirected	+
fun_ASV_123	bac_ASV_1329	0.71459	undirected	+
fun_ASV_160	bac_ASV_1329	0.71459	undirected	+
fun_ASV_27	bac_ASV_1798	0.71459	undirected	+
fun_ASV_59	bac_ASV_1798	0.71459	undirected	+
fun_ASV_72	bac_ASV_1798	0.71459	undirected	+
fun_ASV_74	bac_ASV_1798	0.71459	undirected	+
fun_ASV_118	bac_ASV_1798	0.71459	undirected	+
fun_ASV_123	bac_ASV_1798	0.71459	undirected	+
fun_ASV_160	bac_ASV_1798	0.71459	undirected	+
fun_ASV_287	bac_ASV_1798	0.684182	undirected	+
fun_ASV_27	bac_ASV_1950	0.71459	undirected	+
fun_ASV_59	bac_ASV_1950	0.71459	undirected	+
fun_ASV_72	bac_ASV_1950	0.71459	undirected	+
fun_ASV_74	bac_ASV_1950	0.71459	undirected	+
fun_ASV_118	bac_ASV_1950	0.71459	undirected	+
fun_ASV_123	bac_ASV_1950	0.71459	undirected	+
fun_ASV_160	bac_ASV_1950	0.71459	undirected	+
fun_ASV_465	bac_ASV_1950	0.684182	undirected	+
fun_ASV_27	bac_ASV_1233	1	undirected	+
fun_ASV_59	bac_ASV_1233	1	undirected	+
fun_ASV_72	bac_ASV_1233	1	undirected	+
fun_ASV_74	bac_ASV_1233	1	undirected	+
fun_ASV_118	bac_ASV_1233	1	undirected	+
fun_ASV_123	bac_ASV_1233	1	undirected	+
fun_ASV_160	bac_ASV_1233	1	undirected	+
fun_ASV_27	bac_ASV_1234	1	undirected	+
fun_ASV_59	bac_ASV_1234	1	undirected	+
fun_ASV_72	bac_ASV_1234	1	undirected	+
fun_ASV_74	bac_ASV_1234	1	undirected	+
fun_ASV_118	bac_ASV_1234	1	undirected	+
fun_ASV_123	bac_ASV_1234	1	undirected	+
fun_ASV_160	bac_ASV_1234	1	undirected	+
fun_ASV_27	bac_ASV_1506	1	undirected	+
fun_ASV_59	bac_ASV_1506	1	undirected	+
fun_ASV_72	bac_ASV_1506	1	undirected	+
fun_ASV_74	bac_ASV_1506	1	undirected	+
fun_ASV_118	bac_ASV_1506	1	undirected	+
fun_ASV_123	bac_ASV_1506	1	undirected	+
fun_ASV_160	bac_ASV_1506	1	undirected	+
fun_ASV_27	bac_ASV_1525	1	undirected	+
fun_ASV_59	bac_ASV_1525	1	undirected	+
fun_ASV_72	bac_ASV_1525	1	undirected	+
fun_ASV_74	bac_ASV_1525	1	undirected	+
fun_ASV_118	bac_ASV_1525	1	undirected	+
fun_ASV_123	bac_ASV_1525	1	undirected	+
fun_ASV_160	bac_ASV_1525	1	undirected	+
fun_ASV_27	bac_ASV_1682	1	undirected	+
fun_ASV_59	bac_ASV_1682	1	undirected	+
fun_ASV_72	bac_ASV_1682	1	undirected	+
fun_ASV_74	bac_ASV_1682	1	undirected	+
fun_ASV_118	bac_ASV_1682	1	undirected	+
fun_ASV_123	bac_ASV_1682	1	undirected	+
fun_ASV_160	bac_ASV_1682	1	undirected	+
fun_ASV_27	bac_ASV_1726	1	undirected	+
fun_ASV_59	bac_ASV_1726	1	undirected	+
fun_ASV_72	bac_ASV_1726	1	undirected	+
fun_ASV_74	bac_ASV_1726	1	undirected	+
fun_ASV_118	bac_ASV_1726	1	undirected	+
fun_ASV_123	bac_ASV_1726	1	undirected	+
fun_ASV_160	bac_ASV_1726	1	undirected	+
fun_ASV_27	bac_ASV_1727	1	undirected	+
fun_ASV_59	bac_ASV_1727	1	undirected	+
fun_ASV_72	bac_ASV_1727	1	undirected	+
fun_ASV_74	bac_ASV_1727	1	undirected	+
fun_ASV_118	bac_ASV_1727	1	undirected	+
fun_ASV_123	bac_ASV_1727	1	undirected	+
fun_ASV_160	bac_ASV_1727	1	undirected	+
fun_ASV_27	bac_ASV_1753	1	undirected	+
fun_ASV_59	bac_ASV_1753	1	undirected	+
fun_ASV_72	bac_ASV_1753	1	undirected	+
fun_ASV_74	bac_ASV_1753	1	undirected	+
fun_ASV_118	bac_ASV_1753	1	undirected	+
fun_ASV_123	bac_ASV_1753	1	undirected	+
fun_ASV_160	bac_ASV_1753	1	undirected	+
fun_ASV_27	bac_ASV_1786	1	undirected	+
fun_ASV_59	bac_ASV_1786	1	undirected	+
fun_ASV_72	bac_ASV_1786	1	undirected	+
fun_ASV_74	bac_ASV_1786	1	undirected	+
fun_ASV_118	bac_ASV_1786	1	undirected	+
fun_ASV_123	bac_ASV_1786	1	undirected	+
fun_ASV_160	bac_ASV_1786	1	undirected	+
fun_ASV_27	bac_ASV_1891	1	undirected	+
fun_ASV_59	bac_ASV_1891	1	undirected	+
fun_ASV_72	bac_ASV_1891	1	undirected	+
fun_ASV_74	bac_ASV_1891	1	undirected	+
fun_ASV_118	bac_ASV_1891	1	undirected	+
fun_ASV_123	bac_ASV_1891	1	undirected	+
fun_ASV_160	bac_ASV_1891	1	undirected	+
fun_ASV_27	bac_ASV_2187	1	undirected	+
fun_ASV_59	bac_ASV_2187	1	undirected	+
fun_ASV_72	bac_ASV_2187	1	undirected	+
fun_ASV_74	bac_ASV_2187	1	undirected	+
fun_ASV_118	bac_ASV_2187	1	undirected	+
fun_ASV_123	bac_ASV_2187	1	undirected	+
fun_ASV_160	bac_ASV_2187	1	undirected	+
fun_ASV_27	bac_ASV_2623	1	undirected	+
fun_ASV_59	bac_ASV_2623	1	undirected	+
fun_ASV_72	bac_ASV_2623	1	undirected	+
fun_ASV_74	bac_ASV_2623	1	undirected	+
fun_ASV_118	bac_ASV_2623	1	undirected	+
fun_ASV_123	bac_ASV_2623	1	undirected	+
fun_ASV_160	bac_ASV_2623	1	undirected	+
fun_ASV_27	bac_ASV_2711	1	undirected	+
fun_ASV_59	bac_ASV_2711	1	undirected	+
fun_ASV_72	bac_ASV_2711	1	undirected	+
fun_ASV_74	bac_ASV_2711	1	undirected	+
fun_ASV_118	bac_ASV_2711	1	undirected	+
fun_ASV_123	bac_ASV_2711	1	undirected	+
fun_ASV_160	bac_ASV_2711	1	undirected	+
fun_ASV_11	bac_ASV_1064	0.644883	undirected	+
fun_ASV_11	bac_ASV_361	0.628237	undirected	+
fun_ASV_29	bac_ASV_984	0.684182	undirected	+
fun_ASV_69	bac_ASV_984	0.71459	undirected	+
fun_ASV_78	bac_ASV_984	0.71459	undirected	+
fun_ASV_132	bac_ASV_984	0.71459	undirected	+
fun_ASV_143	bac_ASV_984	1	undirected	+
fun_ASV_200	bac_ASV_984	0.684182	undirected	+
fun_ASV_164	bac_ASV_984	1	undirected	+
fun_ASV_185	bac_ASV_984	1	undirected	+
fun_ASV_186	bac_ASV_984	1	undirected	+
fun_ASV_211	bac_ASV_984	1	undirected	+
fun_ASV_267	bac_ASV_984	1	undirected	+
fun_ASV_398	bac_ASV_984	0.71459	undirected	+
fun_ASV_321	bac_ASV_984	1	undirected	+
fun_ASV_366	bac_ASV_984	1	undirected	+
fun_ASV_397	bac_ASV_984	1	undirected	+
fun_ASV_652	bac_ASV_984	1	undirected	+
fun_ASV_786	bac_ASV_984	1	undirected	+
fun_ASV_29	bac_ASV_390	0.684182	undirected	+
fun_ASV_69	bac_ASV_390	0.71459	undirected	+
fun_ASV_78	bac_ASV_390	0.71459	undirected	+
fun_ASV_132	bac_ASV_390	0.71459	undirected	+
fun_ASV_143	bac_ASV_390	1	undirected	+
fun_ASV_200	bac_ASV_390	0.684182	undirected	+
fun_ASV_164	bac_ASV_390	1	undirected	+
fun_ASV_185	bac_ASV_390	1	undirected	+
fun_ASV_186	bac_ASV_390	1	undirected	+
fun_ASV_211	bac_ASV_390	1	undirected	+
fun_ASV_267	bac_ASV_390	1	undirected	+
fun_ASV_398	bac_ASV_390	0.71459	undirected	+
fun_ASV_321	bac_ASV_390	1	undirected	+
fun_ASV_366	bac_ASV_390	1	undirected	+
fun_ASV_397	bac_ASV_390	1	undirected	+
fun_ASV_652	bac_ASV_390	1	undirected	+
fun_ASV_786	bac_ASV_390	1	undirected	+
fun_ASV_29	bac_ASV_365	0.684182	undirected	+
fun_ASV_69	bac_ASV_365	0.71459	undirected	+
fun_ASV_78	bac_ASV_365	0.71459	undirected	+
fun_ASV_132	bac_ASV_365	0.71459	undirected	+
fun_ASV_143	bac_ASV_365	1	undirected	+
fun_ASV_200	bac_ASV_365	0.684182	undirected	+
fun_ASV_164	bac_ASV_365	1	undirected	+
fun_ASV_185	bac_ASV_365	1	undirected	+
fun_ASV_186	bac_ASV_365	1	undirected	+
fun_ASV_211	bac_ASV_365	1	undirected	+
fun_ASV_267	bac_ASV_365	1	undirected	+
fun_ASV_398	bac_ASV_365	0.71459	undirected	+
fun_ASV_321	bac_ASV_365	1	undirected	+
fun_ASV_366	bac_ASV_365	1	undirected	+
fun_ASV_397	bac_ASV_365	1	undirected	+
fun_ASV_652	bac_ASV_365	1	undirected	+
fun_ASV_786	bac_ASV_365	1	undirected	+
fun_ASV_29	bac_ASV_607	0.684182	undirected	+
fun_ASV_69	bac_ASV_607	0.71459	undirected	+
fun_ASV_78	bac_ASV_607	0.71459	undirected	+
fun_ASV_132	bac_ASV_607	0.71459	undirected	+
fun_ASV_143	bac_ASV_607	1	undirected	+
fun_ASV_200	bac_ASV_607	0.684182	undirected	+
fun_ASV_164	bac_ASV_607	1	undirected	+
fun_ASV_185	bac_ASV_607	1	undirected	+
fun_ASV_186	bac_ASV_607	1	undirected	+
fun_ASV_211	bac_ASV_607	1	undirected	+
fun_ASV_267	bac_ASV_607	1	undirected	+
fun_ASV_398	bac_ASV_607	0.71459	undirected	+
fun_ASV_321	bac_ASV_607	1	undirected	+
fun_ASV_366	bac_ASV_607	1	undirected	+
fun_ASV_397	bac_ASV_607	1	undirected	+
fun_ASV_652	bac_ASV_607	1	undirected	+
fun_ASV_786	bac_ASV_607	1	undirected	+
fun_ASV_70	bac_ASV_145	0.659527	undirected	+
fun_ASV_143	bac_ASV_145	0.71459	undirected	+
fun_ASV_164	bac_ASV_145	0.71459	undirected	+
fun_ASV_185	bac_ASV_145	0.71459	undirected	+
fun_ASV_186	bac_ASV_145	0.71459	undirected	+
fun_ASV_211	bac_ASV_145	0.71459	undirected	+
fun_ASV_267	bac_ASV_145	0.71459	undirected	+
fun_ASV_321	bac_ASV_145	0.71459	undirected	+
fun_ASV_366	bac_ASV_145	0.71459	undirected	+
fun_ASV_287	bac_ASV_145	0.684182	undirected	+
fun_ASV_397	bac_ASV_145	0.71459	undirected	+
fun_ASV_652	bac_ASV_145	0.71459	undirected	+
fun_ASV_786	bac_ASV_145	0.71459	undirected	+
fun_ASV_65	bac_ASV_338	0.71459	undirected	+
fun_ASV_143	bac_ASV_338	0.684182	undirected	+
fun_ASV_164	bac_ASV_338	0.684182	undirected	+
fun_ASV_185	bac_ASV_338	0.684182	undirected	+
fun_ASV_186	bac_ASV_338	0.684182	undirected	+
fun_ASV_211	bac_ASV_338	0.684182	undirected	+
fun_ASV_267	bac_ASV_338	0.684182	undirected	+
fun_ASV_321	bac_ASV_338	0.684182	undirected	+
fun_ASV_366	bac_ASV_338	0.684182	undirected	+
fun_ASV_397	bac_ASV_338	0.684182	undirected	+
fun_ASV_652	bac_ASV_338	0.684182	undirected	+
fun_ASV_784	bac_ASV_338	0.71459	undirected	+
fun_ASV_786	bac_ASV_338	0.684182	undirected	+
fun_ASV_65	bac_ASV_559	0.71459	undirected	+
fun_ASV_143	bac_ASV_559	0.684182	undirected	+
fun_ASV_164	bac_ASV_559	0.684182	undirected	+
fun_ASV_185	bac_ASV_559	0.684182	undirected	+
fun_ASV_186	bac_ASV_559	0.684182	undirected	+
fun_ASV_211	bac_ASV_559	0.684182	undirected	+
fun_ASV_267	bac_ASV_559	0.684182	undirected	+
fun_ASV_321	bac_ASV_559	0.684182	undirected	+
fun_ASV_366	bac_ASV_559	0.684182	undirected	+
fun_ASV_397	bac_ASV_559	0.684182	undirected	+
fun_ASV_652	bac_ASV_559	0.684182	undirected	+
fun_ASV_784	bac_ASV_559	0.71459	undirected	+
fun_ASV_786	bac_ASV_559	0.684182	undirected	+
fun_ASV_91	bac_ASV_1191	0.609573	undirected	+
fun_ASV_143	bac_ASV_1191	0.684182	undirected	+
fun_ASV_164	bac_ASV_1191	0.684182	undirected	+
fun_ASV_185	bac_ASV_1191	0.684182	undirected	+
fun_ASV_186	bac_ASV_1191	0.684182	undirected	+
fun_ASV_211	bac_ASV_1191	0.684182	undirected	+
fun_ASV_267	bac_ASV_1191	0.684182	undirected	+
fun_ASV_297	bac_ASV_1191	0.71459	undirected	+
fun_ASV_321	bac_ASV_1191	0.684182	undirected	+
fun_ASV_366	bac_ASV_1191	0.684182	undirected	+
fun_ASV_397	bac_ASV_1191	0.684182	undirected	+
fun_ASV_652	bac_ASV_1191	0.684182	undirected	+
fun_ASV_786	bac_ASV_1191	0.684182	undirected	+
fun_ASV_15	bac_ASV_48	0.789335	undirected	+
fun_ASV_143	bac_ASV_48	0.684182	undirected	+
fun_ASV_164	bac_ASV_48	0.684182	undirected	+
fun_ASV_185	bac_ASV_48	0.684182	undirected	+
fun_ASV_186	bac_ASV_48	0.684182	undirected	+
fun_ASV_211	bac_ASV_48	0.684182	undirected	+
fun_ASV_267	bac_ASV_48	0.684182	undirected	+
fun_ASV_321	bac_ASV_48	0.684182	undirected	+
fun_ASV_366	bac_ASV_48	0.684182	undirected	+
fun_ASV_397	bac_ASV_48	0.684182	undirected	+
fun_ASV_652	bac_ASV_48	0.684182	undirected	+
fun_ASV_786	bac_ASV_48	0.684182	undirected	+
fun_ASV_15	bac_ASV_91	0.789335	undirected	+
fun_ASV_143	bac_ASV_91	0.684182	undirected	+
fun_ASV_164	bac_ASV_91	0.684182	undirected	+
fun_ASV_185	bac_ASV_91	0.684182	undirected	+
fun_ASV_186	bac_ASV_91	0.684182	undirected	+
fun_ASV_211	bac_ASV_91	0.684182	undirected	+
fun_ASV_267	bac_ASV_91	0.684182	undirected	+
fun_ASV_321	bac_ASV_91	0.684182	undirected	+
fun_ASV_366	bac_ASV_91	0.684182	undirected	+
fun_ASV_397	bac_ASV_91	0.684182	undirected	+
fun_ASV_652	bac_ASV_91	0.684182	undirected	+
fun_ASV_786	bac_ASV_91	0.684182	undirected	+
fun_ASV_143	bac_ASV_835	0.684182	undirected	+
fun_ASV_164	bac_ASV_835	0.684182	undirected	+
fun_ASV_185	bac_ASV_835	0.684182	undirected	+
fun_ASV_186	bac_ASV_835	0.684182	undirected	+
fun_ASV_211	bac_ASV_835	0.684182	undirected	+
fun_ASV_267	bac_ASV_835	0.684182	undirected	+
fun_ASV_321	bac_ASV_835	0.684182	undirected	+
fun_ASV_366	bac_ASV_835	0.684182	undirected	+
fun_ASV_397	bac_ASV_835	0.684182	undirected	+
fun_ASV_652	bac_ASV_835	0.684182	undirected	+
fun_ASV_786	bac_ASV_835	0.684182	undirected	+
fun_ASV_143	bac_ASV_1514	0.684182	undirected	+
fun_ASV_164	bac_ASV_1514	0.684182	undirected	+
fun_ASV_185	bac_ASV_1514	0.684182	undirected	+
fun_ASV_186	bac_ASV_1514	0.684182	undirected	+
fun_ASV_211	bac_ASV_1514	0.684182	undirected	+
fun_ASV_267	bac_ASV_1514	0.684182	undirected	+
fun_ASV_321	bac_ASV_1514	0.684182	undirected	+
fun_ASV_366	bac_ASV_1514	0.684182	undirected	+
fun_ASV_397	bac_ASV_1514	0.684182	undirected	+
fun_ASV_652	bac_ASV_1514	0.684182	undirected	+
fun_ASV_786	bac_ASV_1514	0.684182	undirected	+
fun_ASV_18	bac_ASV_254	0.684182	undirected	+
fun_ASV_65	bac_ASV_254	0.71459	undirected	+
fun_ASV_51	bac_ASV_254	0.684182	undirected	+
fun_ASV_91	bac_ASV_254	0.608982	undirected	+
fun_ASV_112	bac_ASV_254	0.684182	undirected	+
fun_ASV_158	bac_ASV_254	0.684182	undirected	+
fun_ASV_306	bac_ASV_254	0.684182	undirected	+
fun_ASV_784	bac_ASV_254	0.71459	undirected	+
fun_ASV_65	bac_ASV_402	0.71459	undirected	+
fun_ASV_190	bac_ASV_402	1	undirected	+
fun_ASV_89	bac_ASV_402	0.684182	undirected	+
fun_ASV_167	bac_ASV_402	0.684182	undirected	+
fun_ASV_169	bac_ASV_402	0.684182	undirected	+
fun_ASV_270	bac_ASV_402	0.684182	undirected	+
fun_ASV_784	bac_ASV_402	0.71459	undirected	+
fun_ASV_65	bac_ASV_679	0.71459	undirected	+
fun_ASV_201	bac_ASV_679	0.684182	undirected	+
fun_ASV_229	bac_ASV_679	0.684182	undirected	+
fun_ASV_784	bac_ASV_679	0.71459	undirected	+
fun_ASV_760	bac_ASV_679	0.684182	undirected	+
fun_ASV_65	bac_ASV_527	0.684182	undirected	+
fun_ASV_363	bac_ASV_527	0.71459	undirected	+
fun_ASV_765	bac_ASV_527	0.71459	undirected	+
fun_ASV_784	bac_ASV_527	0.684182	undirected	+
fun_ASV_65	bac_ASV_150	1	undirected	+
fun_ASV_190	bac_ASV_150	0.71459	undirected	+
fun_ASV_784	bac_ASV_150	1	undirected	+
fun_ASV_65	bac_ASV_231	0.71459	undirected	+
fun_ASV_465	bac_ASV_231	0.684182	undirected	+
fun_ASV_784	bac_ASV_231	0.71459	undirected	+
fun_ASV_65	bac_ASV_280	1	undirected	+
fun_ASV_190	bac_ASV_280	0.71459	undirected	+
fun_ASV_784	bac_ASV_280	1	undirected	+
fun_ASV_65	bac_ASV_713	1	undirected	+
fun_ASV_190	bac_ASV_713	0.71459	undirected	+
fun_ASV_784	bac_ASV_713	1	undirected	+
fun_ASV_65	bac_ASV_1211	0.684182	undirected	+
fun_ASV_297	bac_ASV_1211	0.71459	undirected	+
fun_ASV_784	bac_ASV_1211	0.684182	undirected	+
fun_ASV_65	bac_ASV_395	1	undirected	+
fun_ASV_190	bac_ASV_395	0.71459	undirected	+
fun_ASV_784	bac_ASV_395	1	undirected	+
fun_ASV_65	bac_ASV_400	1	undirected	+
fun_ASV_190	bac_ASV_400	0.71459	undirected	+
fun_ASV_784	bac_ASV_400	1	undirected	+
fun_ASV_65	bac_ASV_596	1	undirected	+
fun_ASV_190	bac_ASV_596	0.71459	undirected	+
fun_ASV_784	bac_ASV_596	1	undirected	+
fun_ASV_65	bac_ASV_545	1	undirected	+
fun_ASV_190	bac_ASV_545	0.71459	undirected	+
fun_ASV_784	bac_ASV_545	1	undirected	+
fun_ASV_65	bac_ASV_558	1	undirected	+
fun_ASV_190	bac_ASV_558	0.71459	undirected	+
fun_ASV_784	bac_ASV_558	1	undirected	+
fun_ASV_65	bac_ASV_435	0.71459	undirected	+
fun_ASV_784	bac_ASV_435	0.71459	undirected	+
fun_ASV_65	bac_ASV_516	0.684182	undirected	+
fun_ASV_784	bac_ASV_516	0.684182	undirected	+
fun_ASV_65	bac_ASV_387	0.71459	undirected	+
fun_ASV_784	bac_ASV_387	0.71459	undirected	+
fun_ASV_65	bac_ASV_654	0.71459	undirected	+
fun_ASV_784	bac_ASV_654	0.71459	undirected	+
fun_ASV_65	bac_ASV_877	0.684182	undirected	+
fun_ASV_784	bac_ASV_877	0.684182	undirected	+
fun_ASV_190	bac_ASV_373	0.659527	undirected	+
fun_ASV_190	bac_ASV_515	0.788588	undirected	+
fun_ASV_190	bac_ASV_676	0.624059	undirected	+
fun_ASV_190	bac_ASV_625	0.623468	undirected	+
fun_ASV_79	bac_ASV_359	0.684182	undirected	+
fun_ASV_352	bac_ASV_359	0.684182	undirected	+
fun_ASV_79	bac_ASV_555	0.684182	undirected	+
fun_ASV_352	bac_ASV_555	0.684182	undirected	+
fun_ASV_79	bac_ASV_677	0.684182	undirected	+
fun_ASV_352	bac_ASV_677	0.684182	undirected	+
fun_ASV_352	bac_ASV_1037	0.71459	undirected	+
fun_ASV_352	bac_ASV_1375	0.71459	undirected	+
fun_ASV_352	bac_ASV_1570	0.71459	undirected	+
fun_ASV_352	bac_ASV_1721	0.71459	undirected	+
fun_ASV_352	bac_ASV_1775	0.71459	undirected	+
fun_ASV_352	bac_ASV_1916	0.71459	undirected	+
fun_ASV_352	bac_ASV_2180	0.71459	undirected	+
fun_ASV_352	bac_ASV_2257	0.71459	undirected	+
fun_ASV_352	bac_ASV_2306	0.71459	undirected	+
fun_ASV_352	bac_ASV_2347	0.71459	undirected	+
fun_ASV_352	bac_ASV_2348	0.71459	undirected	+
fun_ASV_352	bac_ASV_2507	0.71459	undirected	+
fun_ASV_352	bac_ASV_2614	0.71459	undirected	+
fun_ASV_79	bac_ASV_609	0.71459	undirected	+
fun_ASV_352	bac_ASV_2702	0.71459	undirected	+
fun_ASV_352	bac_ASV_2874	0.71459	undirected	+
fun_ASV_352	bac_ASV_2930	0.71459	undirected	+
fun_ASV_352	bac_ASV_3182	0.71459	undirected	+
fun_ASV_352	bac_ASV_3252	0.71459	undirected	+
fun_ASV_24	bac_ASV_574	0.684182	undirected	+
fun_ASV_34	bac_ASV_574	1	undirected	+
fun_ASV_99	bac_ASV_574	0.684182	undirected	+
fun_ASV_69	bac_ASV_574	0.684182	undirected	+
fun_ASV_83	bac_ASV_574	1	undirected	+
fun_ASV_119	bac_ASV_574	1	undirected	+
fun_ASV_135	bac_ASV_574	1	undirected	+
fun_ASV_132	bac_ASV_574	0.684182	undirected	+
fun_ASV_165	bac_ASV_574	1	undirected	+
fun_ASV_173	bac_ASV_574	0.71459	undirected	+
fun_ASV_226	bac_ASV_574	1	undirected	+
fun_ASV_232	bac_ASV_574	1	undirected	+
fun_ASV_238	bac_ASV_574	1	undirected	+
fun_ASV_279	bac_ASV_574	1	undirected	+
fun_ASV_387	bac_ASV_574	1	undirected	+
fun_ASV_445	bac_ASV_574	1	undirected	+
fun_ASV_517	bac_ASV_574	1	undirected	+
fun_ASV_536	bac_ASV_574	1	undirected	+
fun_ASV_581	bac_ASV_574	1	undirected	+
fun_ASV_757	bac_ASV_574	1	undirected	+
fun_ASV_24	bac_ASV_510	0.684182	undirected	+
fun_ASV_34	bac_ASV_510	1	undirected	+
fun_ASV_99	bac_ASV_510	0.684182	undirected	+
fun_ASV_69	bac_ASV_510	0.684182	undirected	+
fun_ASV_83	bac_ASV_510	1	undirected	+
fun_ASV_119	bac_ASV_510	1	undirected	+
fun_ASV_135	bac_ASV_510	1	undirected	+
fun_ASV_132	bac_ASV_510	0.684182	undirected	+
fun_ASV_165	bac_ASV_510	1	undirected	+
fun_ASV_173	bac_ASV_510	0.71459	undirected	+
fun_ASV_226	bac_ASV_510	1	undirected	+
fun_ASV_232	bac_ASV_510	1	undirected	+
fun_ASV_238	bac_ASV_510	1	undirected	+
fun_ASV_279	bac_ASV_510	1	undirected	+
fun_ASV_387	bac_ASV_510	1	undirected	+
fun_ASV_445	bac_ASV_510	1	undirected	+
fun_ASV_517	bac_ASV_510	1	undirected	+
fun_ASV_536	bac_ASV_510	1	undirected	+
fun_ASV_581	bac_ASV_510	1	undirected	+
fun_ASV_757	bac_ASV_510	1	undirected	+
fun_ASV_24	bac_ASV_524	0.684182	undirected	+
fun_ASV_34	bac_ASV_524	1	undirected	+
fun_ASV_99	bac_ASV_524	0.684182	undirected	+
fun_ASV_69	bac_ASV_524	0.684182	undirected	+
fun_ASV_83	bac_ASV_524	1	undirected	+
fun_ASV_119	bac_ASV_524	1	undirected	+
fun_ASV_135	bac_ASV_524	1	undirected	+
fun_ASV_132	bac_ASV_524	0.684182	undirected	+
fun_ASV_165	bac_ASV_524	1	undirected	+
fun_ASV_173	bac_ASV_524	0.71459	undirected	+
fun_ASV_226	bac_ASV_524	1	undirected	+
fun_ASV_232	bac_ASV_524	1	undirected	+
fun_ASV_238	bac_ASV_524	1	undirected	+
fun_ASV_279	bac_ASV_524	1	undirected	+
fun_ASV_387	bac_ASV_524	1	undirected	+
fun_ASV_445	bac_ASV_524	1	undirected	+
fun_ASV_517	bac_ASV_524	1	undirected	+
fun_ASV_536	bac_ASV_524	1	undirected	+
fun_ASV_581	bac_ASV_524	1	undirected	+
fun_ASV_757	bac_ASV_524	1	undirected	+
fun_ASV_24	bac_ASV_540	0.684182	undirected	+
fun_ASV_34	bac_ASV_540	1	undirected	+
fun_ASV_99	bac_ASV_540	0.684182	undirected	+
fun_ASV_69	bac_ASV_540	0.684182	undirected	+
fun_ASV_83	bac_ASV_540	1	undirected	+
fun_ASV_119	bac_ASV_540	1	undirected	+
fun_ASV_135	bac_ASV_540	1	undirected	+
fun_ASV_132	bac_ASV_540	0.684182	undirected	+
fun_ASV_165	bac_ASV_540	1	undirected	+
fun_ASV_173	bac_ASV_540	0.71459	undirected	+
fun_ASV_226	bac_ASV_540	1	undirected	+
fun_ASV_232	bac_ASV_540	1	undirected	+
fun_ASV_238	bac_ASV_540	1	undirected	+
fun_ASV_279	bac_ASV_540	1	undirected	+
fun_ASV_387	bac_ASV_540	1	undirected	+
fun_ASV_445	bac_ASV_540	1	undirected	+
fun_ASV_517	bac_ASV_540	1	undirected	+
fun_ASV_536	bac_ASV_540	1	undirected	+
fun_ASV_581	bac_ASV_540	1	undirected	+
fun_ASV_757	bac_ASV_540	1	undirected	+
fun_ASV_24	bac_ASV_562	0.684182	undirected	+
fun_ASV_34	bac_ASV_562	1	undirected	+
fun_ASV_99	bac_ASV_562	0.684182	undirected	+
fun_ASV_69	bac_ASV_562	0.684182	undirected	+
fun_ASV_83	bac_ASV_562	1	undirected	+
fun_ASV_119	bac_ASV_562	1	undirected	+
fun_ASV_135	bac_ASV_562	1	undirected	+
fun_ASV_132	bac_ASV_562	0.684182	undirected	+
fun_ASV_165	bac_ASV_562	1	undirected	+
fun_ASV_173	bac_ASV_562	0.71459	undirected	+
fun_ASV_226	bac_ASV_562	1	undirected	+
fun_ASV_232	bac_ASV_562	1	undirected	+
fun_ASV_238	bac_ASV_562	1	undirected	+
fun_ASV_279	bac_ASV_562	1	undirected	+
fun_ASV_387	bac_ASV_562	1	undirected	+
fun_ASV_445	bac_ASV_562	1	undirected	+
fun_ASV_517	bac_ASV_562	1	undirected	+
fun_ASV_536	bac_ASV_562	1	undirected	+
fun_ASV_581	bac_ASV_562	1	undirected	+
fun_ASV_757	bac_ASV_562	1	undirected	+
fun_ASV_24	bac_ASV_707	0.684182	undirected	+
fun_ASV_34	bac_ASV_707	1	undirected	+
fun_ASV_99	bac_ASV_707	0.684182	undirected	+
fun_ASV_69	bac_ASV_707	0.684182	undirected	+
fun_ASV_83	bac_ASV_707	1	undirected	+
fun_ASV_119	bac_ASV_707	1	undirected	+
fun_ASV_135	bac_ASV_707	1	undirected	+
fun_ASV_132	bac_ASV_707	0.684182	undirected	+
fun_ASV_165	bac_ASV_707	1	undirected	+
fun_ASV_173	bac_ASV_707	0.71459	undirected	+
fun_ASV_226	bac_ASV_707	1	undirected	+
fun_ASV_232	bac_ASV_707	1	undirected	+
fun_ASV_238	bac_ASV_707	1	undirected	+
fun_ASV_279	bac_ASV_707	1	undirected	+
fun_ASV_387	bac_ASV_707	1	undirected	+
fun_ASV_445	bac_ASV_707	1	undirected	+
fun_ASV_517	bac_ASV_707	1	undirected	+
fun_ASV_536	bac_ASV_707	1	undirected	+
fun_ASV_581	bac_ASV_707	1	undirected	+
fun_ASV_757	bac_ASV_707	1	undirected	+
fun_ASV_24	bac_ASV_764	0.684182	undirected	+
fun_ASV_34	bac_ASV_764	1	undirected	+
fun_ASV_99	bac_ASV_764	0.684182	undirected	+
fun_ASV_69	bac_ASV_764	0.684182	undirected	+
fun_ASV_83	bac_ASV_764	1	undirected	+
fun_ASV_119	bac_ASV_764	1	undirected	+
fun_ASV_135	bac_ASV_764	1	undirected	+
fun_ASV_132	bac_ASV_764	0.684182	undirected	+
fun_ASV_165	bac_ASV_764	1	undirected	+
fun_ASV_173	bac_ASV_764	0.71459	undirected	+
fun_ASV_226	bac_ASV_764	1	undirected	+
fun_ASV_232	bac_ASV_764	1	undirected	+
fun_ASV_238	bac_ASV_764	1	undirected	+
fun_ASV_279	bac_ASV_764	1	undirected	+
fun_ASV_387	bac_ASV_764	1	undirected	+
fun_ASV_445	bac_ASV_764	1	undirected	+
fun_ASV_517	bac_ASV_764	1	undirected	+
fun_ASV_536	bac_ASV_764	1	undirected	+
fun_ASV_581	bac_ASV_764	1	undirected	+
fun_ASV_757	bac_ASV_764	1	undirected	+
fun_ASV_34	bac_ASV_591	0.684182	undirected	+
fun_ASV_83	bac_ASV_591	0.684182	undirected	+
fun_ASV_119	bac_ASV_591	0.684182	undirected	+
fun_ASV_135	bac_ASV_591	0.684182	undirected	+
fun_ASV_165	bac_ASV_591	0.684182	undirected	+
fun_ASV_226	bac_ASV_591	0.684182	undirected	+
fun_ASV_232	bac_ASV_591	0.684182	undirected	+
fun_ASV_238	bac_ASV_591	0.684182	undirected	+
fun_ASV_279	bac_ASV_591	0.684182	undirected	+
fun_ASV_387	bac_ASV_591	0.684182	undirected	+
fun_ASV_445	bac_ASV_591	0.684182	undirected	+
fun_ASV_517	bac_ASV_591	0.684182	undirected	+
fun_ASV_536	bac_ASV_591	0.684182	undirected	+
fun_ASV_581	bac_ASV_591	0.684182	undirected	+
fun_ASV_757	bac_ASV_591	0.684182	undirected	+
fun_ASV_27	bac_ASV_635	0.684182	undirected	+
fun_ASV_59	bac_ASV_635	0.684182	undirected	+
fun_ASV_72	bac_ASV_635	0.684182	undirected	+
fun_ASV_74	bac_ASV_635	0.684182	undirected	+
fun_ASV_118	bac_ASV_635	0.684182	undirected	+
fun_ASV_123	bac_ASV_635	0.684182	undirected	+
fun_ASV_160	bac_ASV_635	0.684182	undirected	+
fun_ASV_12	bac_ASV_635	0.71459	undirected	+
fun_ASV_621	bac_ASV_635	0.71459	undirected	+
fun_ASV_50	bac_ASV_12	0.71459	undirected	+
fun_ASV_129	bac_ASV_12	0.684182	undirected	+
fun_ASV_150	bac_ASV_12	0.71459	undirected	+
fun_ASV_153	bac_ASV_12	0.71459	undirected	+
fun_ASV_676	bac_ASV_12	0.684182	undirected	+
fun_ASV_665	bac_ASV_12	0.71459	undirected	+
fun_ASV_50	bac_ASV_27	0.684182	undirected	+
fun_ASV_129	bac_ASV_27	0.71459	undirected	+
fun_ASV_150	bac_ASV_27	0.684182	undirected	+
fun_ASV_153	bac_ASV_27	0.684182	undirected	+
fun_ASV_676	bac_ASV_27	0.71459	undirected	+
fun_ASV_665	bac_ASV_27	0.684182	undirected	+
fun_ASV_50	bac_ASV_62	0.71459	undirected	+
fun_ASV_129	bac_ASV_62	0.684182	undirected	+
fun_ASV_150	bac_ASV_62	0.71459	undirected	+
fun_ASV_153	bac_ASV_62	0.71459	undirected	+
fun_ASV_676	bac_ASV_62	0.684182	undirected	+
fun_ASV_665	bac_ASV_62	0.71459	undirected	+
fun_ASV_50	bac_ASV_61	0.71459	undirected	+
fun_ASV_129	bac_ASV_61	0.684182	undirected	+
fun_ASV_150	bac_ASV_61	0.71459	undirected	+
fun_ASV_153	bac_ASV_61	0.71459	undirected	+
fun_ASV_676	bac_ASV_61	0.684182	undirected	+
fun_ASV_665	bac_ASV_61	0.71459	undirected	+
fun_ASV_50	bac_ASV_68	0.71459	undirected	+
fun_ASV_129	bac_ASV_68	0.684182	undirected	+
fun_ASV_150	bac_ASV_68	0.71459	undirected	+
fun_ASV_153	bac_ASV_68	0.71459	undirected	+
fun_ASV_676	bac_ASV_68	0.684182	undirected	+
fun_ASV_665	bac_ASV_68	0.71459	undirected	+
fun_ASV_50	bac_ASV_169	0.684182	undirected	+
fun_ASV_129	bac_ASV_169	0.71459	undirected	+
fun_ASV_150	bac_ASV_169	0.684182	undirected	+
fun_ASV_153	bac_ASV_169	0.684182	undirected	+
fun_ASV_676	bac_ASV_169	0.71459	undirected	+
fun_ASV_665	bac_ASV_169	0.684182	undirected	+
fun_ASV_129	bac_ASV_611	0.684182	undirected	+
fun_ASV_162	bac_ASV_611	0.71459	undirected	+
fun_ASV_227	bac_ASV_611	0.71459	undirected	+
fun_ASV_234	bac_ASV_611	0.71459	undirected	+
fun_ASV_676	bac_ASV_611	0.684182	undirected	+
fun_ASV_746	bac_ASV_611	0.71459	undirected	+
fun_ASV_152	bac_ASV_120	0.684182	undirected	+
fun_ASV_181	bac_ASV_120	0.684182	undirected	+
fun_ASV_12	bac_ASV_120	0.71459	undirected	+
fun_ASV_666	bac_ASV_120	0.684182	undirected	+
fun_ASV_621	bac_ASV_120	0.71459	undirected	+
fun_ASV_50	bac_ASV_2026	1	undirected	+
fun_ASV_150	bac_ASV_2026	1	undirected	+
fun_ASV_153	bac_ASV_2026	1	undirected	+
fun_ASV_200	bac_ASV_2026	0.71459	undirected	+
fun_ASV_665	bac_ASV_2026	1	undirected	+
fun_ASV_96	bac_ASV_1263	0.684182	undirected	+
fun_ASV_121	bac_ASV_1263	0.71459	undirected	+
fun_ASV_12	bac_ASV_1263	1	undirected	+
fun_ASV_621	bac_ASV_1263	1	undirected	+
fun_ASV_96	bac_ASV_1428	0.684182	undirected	+
fun_ASV_121	bac_ASV_1428	0.71459	undirected	+
fun_ASV_12	bac_ASV_1428	1	undirected	+
fun_ASV_621	bac_ASV_1428	1	undirected	+
fun_ASV_96	bac_ASV_1472	0.684182	undirected	+
fun_ASV_121	bac_ASV_1472	0.71459	undirected	+
fun_ASV_12	bac_ASV_1472	1	undirected	+
fun_ASV_621	bac_ASV_1472	1	undirected	+
fun_ASV_96	bac_ASV_1622	0.684182	undirected	+
fun_ASV_121	bac_ASV_1622	0.71459	undirected	+
fun_ASV_12	bac_ASV_1622	1	undirected	+
fun_ASV_621	bac_ASV_1622	1	undirected	+
fun_ASV_96	bac_ASV_1769	0.684182	undirected	+
fun_ASV_121	bac_ASV_1769	0.71459	undirected	+
fun_ASV_12	bac_ASV_1769	1	undirected	+
fun_ASV_621	bac_ASV_1769	1	undirected	+
fun_ASV_96	bac_ASV_1844	0.684182	undirected	+
fun_ASV_121	bac_ASV_1844	0.71459	undirected	+
fun_ASV_12	bac_ASV_1844	1	undirected	+
fun_ASV_621	bac_ASV_1844	1	undirected	+
fun_ASV_96	bac_ASV_2052	0.684182	undirected	+
fun_ASV_121	bac_ASV_2052	0.71459	undirected	+
fun_ASV_12	bac_ASV_2052	1	undirected	+
fun_ASV_621	bac_ASV_2052	1	undirected	+
fun_ASV_96	bac_ASV_2124	0.684182	undirected	+
fun_ASV_121	bac_ASV_2124	0.71459	undirected	+
fun_ASV_12	bac_ASV_2124	1	undirected	+
fun_ASV_621	bac_ASV_2124	1	undirected	+
fun_ASV_96	bac_ASV_2170	0.684182	undirected	+
fun_ASV_121	bac_ASV_2170	0.71459	undirected	+
fun_ASV_12	bac_ASV_2170	1	undirected	+
fun_ASV_621	bac_ASV_2170	1	undirected	+
fun_ASV_96	bac_ASV_2245	0.684182	undirected	+
fun_ASV_121	bac_ASV_2245	0.71459	undirected	+
fun_ASV_12	bac_ASV_2245	1	undirected	+
fun_ASV_621	bac_ASV_2245	1	undirected	+
fun_ASV_96	bac_ASV_2293	0.684182	undirected	+
fun_ASV_121	bac_ASV_2293	0.71459	undirected	+
fun_ASV_12	bac_ASV_2293	1	undirected	+
fun_ASV_621	bac_ASV_2293	1	undirected	+
fun_ASV_96	bac_ASV_2452	0.684182	undirected	+
fun_ASV_121	bac_ASV_2452	0.71459	undirected	+
fun_ASV_12	bac_ASV_2452	1	undirected	+
fun_ASV_621	bac_ASV_2452	1	undirected	+
fun_ASV_96	bac_ASV_2692	0.684182	undirected	+
fun_ASV_121	bac_ASV_2692	0.71459	undirected	+
fun_ASV_12	bac_ASV_2692	1	undirected	+
fun_ASV_621	bac_ASV_2692	1	undirected	+
fun_ASV_96	bac_ASV_2787	0.684182	undirected	+
fun_ASV_121	bac_ASV_2787	0.71459	undirected	+
fun_ASV_12	bac_ASV_2787	1	undirected	+
fun_ASV_621	bac_ASV_2787	1	undirected	+
fun_ASV_96	bac_ASV_2982	0.684182	undirected	+
fun_ASV_121	bac_ASV_2982	0.71459	undirected	+
fun_ASV_12	bac_ASV_2982	1	undirected	+
fun_ASV_621	bac_ASV_2982	1	undirected	+
fun_ASV_129	bac_ASV_260	1	undirected	+
fun_ASV_96	bac_ASV_260	0.71459	undirected	+
fun_ASV_676	bac_ASV_260	1	undirected	+
fun_ASV_129	bac_ASV_289	1	undirected	+
fun_ASV_96	bac_ASV_289	0.71459	undirected	+
fun_ASV_676	bac_ASV_289	1	undirected	+
fun_ASV_129	bac_ASV_463	1	undirected	+
fun_ASV_96	bac_ASV_463	0.71459	undirected	+
fun_ASV_676	bac_ASV_463	1	undirected	+
fun_ASV_179	bac_ASV_64	1	undirected	+
fun_ASV_121	bac_ASV_64	0.684182	undirected	+
fun_ASV_179	bac_ASV_194	1	undirected	+
fun_ASV_121	bac_ASV_194	0.684182	undirected	+
fun_ASV_179	bac_ASV_1328	0.684182	undirected	+
fun_ASV_465	bac_ASV_1328	0.71459	undirected	+
fun_ASV_179	bac_ASV_344	1	undirected	+
fun_ASV_121	bac_ASV_344	0.684182	undirected	+
fun_ASV_179	bac_ASV_488	0.684182	undirected	+
fun_ASV_96	bac_ASV_507	0.705632	undirected	+
fun_ASV_465	bac_ASV_926	0.684182	undirected	+
fun_ASV_179	bac_ASV_1441	0.684182	undirected	+
fun_ASV_179	bac_ASV_675	0.71459	undirected	+
fun_ASV_179	bac_ASV_936	0.684182	undirected	+
fun_ASV_179	bac_ASV_428	0.71459	undirected	+
fun_ASV_363	bac_ASV_450	0.71459	undirected	+
fun_ASV_143	bac_ASV_450	0.684182	undirected	+
fun_ASV_311	bac_ASV_450	0.691571	undirected	+
fun_ASV_164	bac_ASV_450	0.684182	undirected	+
fun_ASV_185	bac_ASV_450	0.684182	undirected	+
fun_ASV_186	bac_ASV_450	0.684182	undirected	+
fun_ASV_211	bac_ASV_450	0.684182	undirected	+
fun_ASV_267	bac_ASV_450	0.684182	undirected	+
fun_ASV_398	bac_ASV_450	0.999095	undirected	+
fun_ASV_321	bac_ASV_450	0.684182	undirected	+
fun_ASV_366	bac_ASV_450	0.684182	undirected	+
fun_ASV_397	bac_ASV_450	0.684182	undirected	+
fun_ASV_765	bac_ASV_450	0.71459	undirected	+
fun_ASV_652	bac_ASV_450	0.684182	undirected	+
fun_ASV_786	bac_ASV_450	0.684182	undirected	+
fun_ASV_18	bac_ASV_794	0.684182	undirected	+
fun_ASV_51	bac_ASV_794	0.684182	undirected	+
fun_ASV_112	bac_ASV_794	0.684182	undirected	+
fun_ASV_363	bac_ASV_794	0.71459	undirected	+
fun_ASV_158	bac_ASV_794	0.684182	undirected	+
fun_ASV_306	bac_ASV_794	0.684182	undirected	+
fun_ASV_765	bac_ASV_794	0.71459	undirected	+
fun_ASV_363	bac_ASV_803	0.684182	undirected	+
fun_ASV_162	bac_ASV_803	0.71459	undirected	+
fun_ASV_227	bac_ASV_803	0.71459	undirected	+
fun_ASV_234	bac_ASV_803	0.71459	undirected	+
fun_ASV_765	bac_ASV_803	0.684182	undirected	+
fun_ASV_746	bac_ASV_803	0.71459	undirected	+
fun_ASV_61	bac_ASV_182	0.684182	undirected	+
fun_ASV_81	bac_ASV_182	0.71459	undirected	+
fun_ASV_363	bac_ASV_182	1	undirected	+
fun_ASV_398	bac_ASV_182	0.684182	undirected	+
fun_ASV_765	bac_ASV_182	1	undirected	+
fun_ASV_61	bac_ASV_541	0.684182	undirected	+
fun_ASV_81	bac_ASV_541	0.71459	undirected	+
fun_ASV_363	bac_ASV_541	1	undirected	+
fun_ASV_398	bac_ASV_541	0.684182	undirected	+
fun_ASV_765	bac_ASV_541	1	undirected	+
fun_ASV_61	bac_ASV_589	0.684182	undirected	+
fun_ASV_81	bac_ASV_589	0.71459	undirected	+
fun_ASV_363	bac_ASV_589	1	undirected	+
fun_ASV_398	bac_ASV_589	0.684182	undirected	+
fun_ASV_765	bac_ASV_589	1	undirected	+
fun_ASV_61	bac_ASV_659	0.684182	undirected	+
fun_ASV_81	bac_ASV_659	0.71459	undirected	+
fun_ASV_363	bac_ASV_659	1	undirected	+
fun_ASV_398	bac_ASV_659	0.684182	undirected	+
fun_ASV_765	bac_ASV_659	1	undirected	+
fun_ASV_81	bac_ASV_1032	0.999095	undirected	+
fun_ASV_363	bac_ASV_1032	0.684182	undirected	+
fun_ASV_246	bac_ASV_1032	0.71459	undirected	+
fun_ASV_765	bac_ASV_1032	0.684182	undirected	+
fun_ASV_251	bac_ASV_1650	1	undirected	+
fun_ASV_248	bac_ASV_1650	0.71459	undirected	+
fun_ASV_16	bac_ASV_1650	0.71459	undirected	+
fun_ASV_251	bac_ASV_1243	1	undirected	+
fun_ASV_248	bac_ASV_1243	0.71459	undirected	+
fun_ASV_16	bac_ASV_1243	0.71459	undirected	+
fun_ASV_81	bac_ASV_788	0.684182	undirected	+
fun_ASV_248	bac_ASV_788	0.684182	undirected	+
fun_ASV_246	bac_ASV_788	1	undirected	+
fun_ASV_251	bac_ASV_1897	1	undirected	+
fun_ASV_248	bac_ASV_1897	0.71459	undirected	+
fun_ASV_16	bac_ASV_1897	0.71459	undirected	+
fun_ASV_81	bac_ASV_1316	0.684182	undirected	+
fun_ASV_248	bac_ASV_1316	0.684182	undirected	+
fun_ASV_246	bac_ASV_1316	1	undirected	+
fun_ASV_251	bac_ASV_1955	1	undirected	+
fun_ASV_248	bac_ASV_1955	0.71459	undirected	+
fun_ASV_16	bac_ASV_1955	0.71459	undirected	+
fun_ASV_251	bac_ASV_2012	1	undirected	+
fun_ASV_248	bac_ASV_2012	0.71459	undirected	+
fun_ASV_16	bac_ASV_2012	0.71459	undirected	+
fun_ASV_251	bac_ASV_2153	1	undirected	+
fun_ASV_248	bac_ASV_2153	0.71459	undirected	+
fun_ASV_16	bac_ASV_2153	0.71459	undirected	+
fun_ASV_81	bac_ASV_1520	0.684182	undirected	+
fun_ASV_248	bac_ASV_1520	0.684182	undirected	+
fun_ASV_246	bac_ASV_1520	1	undirected	+
fun_ASV_251	bac_ASV_2123	1	undirected	+
fun_ASV_248	bac_ASV_2123	0.71459	undirected	+
fun_ASV_16	bac_ASV_2123	0.71459	undirected	+
fun_ASV_251	bac_ASV_2531	1	undirected	+
fun_ASV_248	bac_ASV_2531	0.71459	undirected	+
fun_ASV_16	bac_ASV_2531	0.71459	undirected	+
fun_ASV_81	bac_ASV_1562	0.684182	undirected	+
fun_ASV_248	bac_ASV_1562	0.684182	undirected	+
fun_ASV_246	bac_ASV_1562	1	undirected	+
fun_ASV_251	bac_ASV_2678	1	undirected	+
fun_ASV_248	bac_ASV_2678	0.71459	undirected	+
fun_ASV_16	bac_ASV_2678	0.71459	undirected	+
fun_ASV_363	bac_ASV_363	0.71459	undirected	+
fun_ASV_765	bac_ASV_363	0.71459	undirected	+
fun_ASV_252	bac_ASV_397	0.684182	undirected	+
fun_ASV_16	bac_ASV_397	0.684182	undirected	+
fun_ASV_81	bac_ASV_501	0.652439	undirected	+
fun_ASV_32	bac_ASV_501	0.658275	undirected	+
fun_ASV_363	bac_ASV_329	0.684182	undirected	+
fun_ASV_765	bac_ASV_329	0.684182	undirected	+
fun_ASV_251	bac_ASV_1253	0.71459	undirected	+
fun_ASV_156	bac_ASV_1253	0.611347	undirected	+
fun_ASV_252	bac_ASV_931	0.684182	undirected	+
fun_ASV_16	bac_ASV_931	0.684182	undirected	+
fun_ASV_363	bac_ASV_493	0.71459	undirected	+
fun_ASV_765	bac_ASV_493	0.71459	undirected	+
fun_ASV_363	bac_ASV_767	0.71459	undirected	+
fun_ASV_765	bac_ASV_767	0.71459	undirected	+
fun_ASV_363	bac_ASV_626	0.684182	undirected	+
fun_ASV_765	bac_ASV_626	0.684182	undirected	+
fun_ASV_398	bac_ASV_7	0.659527	undirected	+
fun_ASV_248	bac_ASV_330	0.625241	undirected	+
fun_ASV_81	bac_ASV_657	0.806145	undirected	+
fun_ASV_398	bac_ASV_396	0.675549	undirected	+
fun_ASV_252	bac_ASV_276	0.71459	undirected	+
fun_ASV_398	bac_ASV_336	0.659527	undirected	+
fun_ASV_246	bac_ASV_1839	0.684182	undirected	+
fun_ASV_398	bac_ASV_423	0.722308	undirected	+
fun_ASV_398	bac_ASV_452	0.789335	undirected	+
fun_ASV_61	bac_ASV_220	0.71459	undirected	+
fun_ASV_246	bac_ASV_1944	0.684182	undirected	+
fun_ASV_32	bac_ASV_666	0.62113	undirected	+
fun_ASV_246	bac_ASV_895	0.71459	undirected	+
fun_ASV_248	bac_ASV_1565	0.825197	undirected	+
fun_ASV_61	bac_ASV_305	0.71459	undirected	+
fun_ASV_61	bac_ASV_307	0.71459	undirected	+
fun_ASV_398	bac_ASV_704	0.788588	undirected	+
fun_ASV_81	bac_ASV_903	0.721654	undirected	+
fun_ASV_61	bac_ASV_317	0.71459	undirected	+
fun_ASV_81	bac_ASV_832	0.659527	undirected	+
fun_ASV_61	bac_ASV_341	0.71459	undirected	+
fun_ASV_81	bac_ASV_867	0.824449	undirected	+
fun_ASV_61	bac_ASV_358	0.71459	undirected	+
fun_ASV_398	bac_ASV_678	0.789335	undirected	+
fun_ASV_246	bac_ASV_1071	0.71459	undirected	+
fun_ASV_61	bac_ASV_378	0.71459	undirected	+
fun_ASV_251	bac_ASV_410	0.684182	undirected	+
fun_ASV_139	bac_ASV_445	0.705632	undirected	+
fun_ASV_100	bac_ASV_445	0.71459	undirected	+
fun_ASV_166	bac_ASV_445	0.71459	undirected	+
fun_ASV_611	bac_ASV_445	0.684182	undirected	+
fun_ASV_291	bac_ASV_445	0.71459	undirected	+
fun_ASV_761	bac_ASV_445	0.684182	undirected	+
fun_ASV_434	bac_ASV_445	0.71459	undirected	+
fun_ASV_767	bac_ASV_445	0.684182	undirected	+
fun_ASV_570	bac_ASV_445	0.71459	undirected	+
fun_ASV_696	bac_ASV_445	0.71459	undirected	+
fun_ASV_783	bac_ASV_445	0.71459	undirected	+
fun_ASV_42	bac_ASV_624	0.71459	undirected	+
fun_ASV_100	bac_ASV_624	0.684182	undirected	+
fun_ASV_166	bac_ASV_624	0.684182	undirected	+
fun_ASV_291	bac_ASV_624	0.684182	undirected	+
fun_ASV_434	bac_ASV_624	0.684182	undirected	+
fun_ASV_764	bac_ASV_624	0.71459	undirected	+
fun_ASV_570	bac_ASV_624	0.684182	undirected	+
fun_ASV_781	bac_ASV_624	0.71459	undirected	+
fun_ASV_696	bac_ASV_624	0.684182	undirected	+
fun_ASV_783	bac_ASV_624	0.684182	undirected	+
fun_ASV_18	bac_ASV_639	0.684182	undirected	+
fun_ASV_51	bac_ASV_639	0.684182	undirected	+
fun_ASV_112	bac_ASV_639	0.684182	undirected	+
fun_ASV_158	bac_ASV_639	0.684182	undirected	+
fun_ASV_611	bac_ASV_639	0.71459	undirected	+
fun_ASV_306	bac_ASV_639	0.684182	undirected	+
fun_ASV_761	bac_ASV_639	0.71459	undirected	+
fun_ASV_767	bac_ASV_639	0.71459	undirected	+
fun_ASV_82	bac_ASV_874	0.684182	undirected	+
fun_ASV_162	bac_ASV_874	0.71459	undirected	+
fun_ASV_227	bac_ASV_874	0.71459	undirected	+
fun_ASV_234	bac_ASV_874	0.71459	undirected	+
fun_ASV_758	bac_ASV_874	0.684182	undirected	+
fun_ASV_766	bac_ASV_874	0.684182	undirected	+
fun_ASV_776	bac_ASV_874	0.684182	undirected	+
fun_ASV_746	bac_ASV_874	0.71459	undirected	+
fun_ASV_42	bac_ASV_85	0.71459	undirected	+
fun_ASV_228	bac_ASV_85	0.999095	undirected	+
fun_ASV_611	bac_ASV_85	0.684182	undirected	+
fun_ASV_761	bac_ASV_85	0.684182	undirected	+
fun_ASV_767	bac_ASV_85	0.684182	undirected	+
fun_ASV_764	bac_ASV_85	0.71459	undirected	+
fun_ASV_781	bac_ASV_85	0.71459	undirected	+
fun_ASV_82	bac_ASV_623	0.684182	undirected	+
fun_ASV_611	bac_ASV_623	0.71459	undirected	+
fun_ASV_761	bac_ASV_623	0.71459	undirected	+
fun_ASV_767	bac_ASV_623	0.71459	undirected	+
fun_ASV_758	bac_ASV_623	0.684182	undirected	+
fun_ASV_766	bac_ASV_623	0.684182	undirected	+
fun_ASV_776	bac_ASV_623	0.684182	undirected	+
fun_ASV_42	bac_ASV_988	0.684182	undirected	+
fun_ASV_152	bac_ASV_988	0.71459	undirected	+
fun_ASV_181	bac_ASV_988	0.71459	undirected	+
fun_ASV_764	bac_ASV_988	0.684182	undirected	+
fun_ASV_666	bac_ASV_988	0.71459	undirected	+
fun_ASV_781	bac_ASV_988	0.684182	undirected	+
fun_ASV_152	bac_ASV_1159	0.71459	undirected	+
fun_ASV_181	bac_ASV_1159	0.71459	undirected	+
fun_ASV_611	bac_ASV_1159	0.684182	undirected	+
fun_ASV_761	bac_ASV_1159	0.684182	undirected	+
fun_ASV_767	bac_ASV_1159	0.684182	undirected	+
fun_ASV_666	bac_ASV_1159	0.71459	undirected	+
fun_ASV_29	bac_ASV_256	0.71459	undirected	+
fun_ASV_42	bac_ASV_256	1	undirected	+
fun_ASV_228	bac_ASV_256	0.684182	undirected	+
fun_ASV_764	bac_ASV_256	1	undirected	+
fun_ASV_781	bac_ASV_256	1	undirected	+
fun_ASV_29	bac_ASV_309	0.71459	undirected	+
fun_ASV_42	bac_ASV_309	1	undirected	+
fun_ASV_228	bac_ASV_309	0.684182	undirected	+
fun_ASV_764	bac_ASV_309	1	undirected	+
fun_ASV_781	bac_ASV_309	1	undirected	+
fun_ASV_82	bac_ASV_692	1	undirected	+
fun_ASV_115	bac_ASV_692	0.684182	undirected	+
fun_ASV_758	bac_ASV_692	1	undirected	+
fun_ASV_766	bac_ASV_692	1	undirected	+
fun_ASV_776	bac_ASV_692	1	undirected	+
fun_ASV_29	bac_ASV_662	0.71459	undirected	+
fun_ASV_42	bac_ASV_662	1	undirected	+
fun_ASV_228	bac_ASV_662	0.684182	undirected	+
fun_ASV_764	bac_ASV_662	1	undirected	+
fun_ASV_781	bac_ASV_662	1	undirected	+
fun_ASV_228	bac_ASV_538	0.71459	undirected	+
fun_ASV_611	bac_ASV_538	1	undirected	+
fun_ASV_761	bac_ASV_538	1	undirected	+
fun_ASV_767	bac_ASV_538	1	undirected	+
fun_ASV_82	bac_ASV_491	0.684182	undirected	+
fun_ASV_758	bac_ASV_491	0.684182	undirected	+
fun_ASV_766	bac_ASV_491	0.684182	undirected	+
fun_ASV_776	bac_ASV_491	0.684182	undirected	+
fun_ASV_42	bac_ASV_711	0.684182	undirected	+
fun_ASV_777	bac_ASV_711	0.71459	undirected	+
fun_ASV_764	bac_ASV_711	0.684182	undirected	+
fun_ASV_781	bac_ASV_711	0.684182	undirected	+
fun_ASV_42	bac_ASV_354	0.684182	undirected	+
fun_ASV_179	bac_ASV_354	0.71459	undirected	+
fun_ASV_764	bac_ASV_354	0.684182	undirected	+
fun_ASV_781	bac_ASV_354	0.684182	undirected	+
fun_ASV_251	bac_ASV_1704	0.71459	undirected	+
fun_ASV_611	bac_ASV_1704	0.684182	undirected	+
fun_ASV_761	bac_ASV_1704	0.684182	undirected	+
fun_ASV_767	bac_ASV_1704	0.684182	undirected	+
fun_ASV_228	bac_ASV_841	0.71459	undirected	+
fun_ASV_611	bac_ASV_841	1	undirected	+
fun_ASV_761	bac_ASV_841	1	undirected	+
fun_ASV_767	bac_ASV_841	1	undirected	+
fun_ASV_42	bac_ASV_2129	0.684182	undirected	+
fun_ASV_251	bac_ASV_2129	0.71459	undirected	+
fun_ASV_764	bac_ASV_2129	0.684182	undirected	+
fun_ASV_781	bac_ASV_2129	0.684182	undirected	+
fun_ASV_611	bac_ASV_754	0.684182	undirected	+
fun_ASV_761	bac_ASV_754	0.684182	undirected	+
fun_ASV_767	bac_ASV_754	0.684182	undirected	+
fun_ASV_777	bac_ASV_754	0.71459	undirected	+
fun_ASV_29	bac_ASV_496	0.674241	undirected	+
fun_ASV_228	bac_ASV_496	0.691571	undirected	+
fun_ASV_91	bac_ASV_496	0.650627	undirected	+
fun_ASV_42	bac_ASV_568	0.71459	undirected	+
fun_ASV_764	bac_ASV_568	0.71459	undirected	+
fun_ASV_781	bac_ASV_568	0.71459	undirected	+
fun_ASV_42	bac_ASV_1693	0.684182	undirected	+
fun_ASV_764	bac_ASV_1693	0.684182	undirected	+
fun_ASV_781	bac_ASV_1693	0.684182	undirected	+
fun_ASV_42	bac_ASV_761	0.71459	undirected	+
fun_ASV_764	bac_ASV_761	0.71459	undirected	+
fun_ASV_781	bac_ASV_761	0.71459	undirected	+
fun_ASV_42	bac_ASV_1031	0.684182	undirected	+
fun_ASV_764	bac_ASV_1031	0.684182	undirected	+
fun_ASV_781	bac_ASV_1031	0.684182	undirected	+
fun_ASV_42	bac_ASV_1392	0.684182	undirected	+
fun_ASV_764	bac_ASV_1392	0.684182	undirected	+
fun_ASV_781	bac_ASV_1392	0.684182	undirected	+
fun_ASV_42	bac_ASV_745	0.71459	undirected	+
fun_ASV_764	bac_ASV_745	0.71459	undirected	+
fun_ASV_781	bac_ASV_745	0.71459	undirected	+
fun_ASV_777	bac_ASV_21	1	undirected	+
fun_ASV_139	bac_ASV_196	0.723784	undirected	+
fun_ASV_228	bac_ASV_473	0.675549	undirected	+
fun_ASV_228	bac_ASV_241	0.623468	undirected	+
fun_ASV_777	bac_ASV_715	0.71459	undirected	+
fun_ASV_29	bac_ASV_640	0.690264	undirected	+
fun_ASV_29	bac_ASV_732	0.609573	undirected	+
fun_ASV_777	bac_ASV_412	1	undirected	+
fun_ASV_777	bac_ASV_700	1	undirected	+
fun_ASV_228	bac_ASV_465	0.68961	undirected	+
fun_ASV_777	bac_ASV_766	1	undirected	+
fun_ASV_777	bac_ASV_777	1	undirected	+
fun_ASV_143	bac_ASV_264	0.684182	undirected	+
fun_ASV_164	bac_ASV_264	0.684182	undirected	+
fun_ASV_185	bac_ASV_264	0.684182	undirected	+
fun_ASV_186	bac_ASV_264	0.684182	undirected	+
fun_ASV_162	bac_ASV_264	0.71459	undirected	+
fun_ASV_211	bac_ASV_264	0.684182	undirected	+
fun_ASV_267	bac_ASV_264	0.684182	undirected	+
fun_ASV_227	bac_ASV_264	0.71459	undirected	+
fun_ASV_234	bac_ASV_264	0.71459	undirected	+
fun_ASV_321	bac_ASV_264	0.684182	undirected	+
fun_ASV_366	bac_ASV_264	0.684182	undirected	+
fun_ASV_397	bac_ASV_264	0.684182	undirected	+
fun_ASV_652	bac_ASV_264	0.684182	undirected	+
fun_ASV_746	bac_ASV_264	0.71459	undirected	+
fun_ASV_786	bac_ASV_264	0.684182	undirected	+
fun_ASV_18	bac_ASV_840	0.71459	undirected	+
fun_ASV_51	bac_ASV_840	0.71459	undirected	+
fun_ASV_102	bac_ASV_840	0.658873	undirected	+
fun_ASV_112	bac_ASV_840	0.71459	undirected	+
fun_ASV_158	bac_ASV_840	0.71459	undirected	+
fun_ASV_162	bac_ASV_840	0.684182	undirected	+
fun_ASV_227	bac_ASV_840	0.684182	undirected	+
fun_ASV_234	bac_ASV_840	0.684182	undirected	+
fun_ASV_306	bac_ASV_840	0.71459	undirected	+
fun_ASV_746	bac_ASV_840	0.684182	undirected	+
fun_ASV_102	bac_ASV_381	0.690264	undirected	+
fun_ASV_89	bac_ASV_381	0.684182	undirected	+
fun_ASV_162	bac_ASV_381	0.71459	undirected	+
fun_ASV_167	bac_ASV_381	0.684182	undirected	+
fun_ASV_169	bac_ASV_381	0.684182	undirected	+
fun_ASV_227	bac_ASV_381	0.71459	undirected	+
fun_ASV_234	bac_ASV_381	0.71459	undirected	+
fun_ASV_270	bac_ASV_381	0.684182	undirected	+
fun_ASV_746	bac_ASV_381	0.71459	undirected	+
fun_ASV_92	bac_ASV_976	0.806145	undirected	+
fun_ASV_162	bac_ASV_976	0.684182	undirected	+
fun_ASV_227	bac_ASV_976	0.684182	undirected	+
fun_ASV_234	bac_ASV_976	0.684182	undirected	+
fun_ASV_287	bac_ASV_976	0.71459	undirected	+
fun_ASV_746	bac_ASV_976	0.684182	undirected	+
fun_ASV_162	bac_ASV_763	0.684182	undirected	+
fun_ASV_227	bac_ASV_763	0.684182	undirected	+
fun_ASV_234	bac_ASV_763	0.684182	undirected	+
fun_ASV_297	bac_ASV_763	0.71459	undirected	+
fun_ASV_746	bac_ASV_763	0.684182	undirected	+
fun_ASV_162	bac_ASV_468	0.71459	undirected	+
fun_ASV_227	bac_ASV_468	0.71459	undirected	+
fun_ASV_234	bac_ASV_468	0.71459	undirected	+
fun_ASV_297	bac_ASV_468	0.684182	undirected	+
fun_ASV_746	bac_ASV_468	0.71459	undirected	+
fun_ASV_251	bac_ASV_1657	0.71459	undirected	+
fun_ASV_162	bac_ASV_1657	0.684182	undirected	+
fun_ASV_227	bac_ASV_1657	0.684182	undirected	+
fun_ASV_234	bac_ASV_1657	0.684182	undirected	+
fun_ASV_746	bac_ASV_1657	0.684182	undirected	+
fun_ASV_162	bac_ASV_1535	0.684182	undirected	+
fun_ASV_246	bac_ASV_1535	0.71459	undirected	+
fun_ASV_227	bac_ASV_1535	0.684182	undirected	+
fun_ASV_234	bac_ASV_1535	0.684182	undirected	+
fun_ASV_746	bac_ASV_1535	0.684182	undirected	+
fun_ASV_162	bac_ASV_762	1	undirected	+
fun_ASV_227	bac_ASV_762	1	undirected	+
fun_ASV_234	bac_ASV_762	1	undirected	+
fun_ASV_746	bac_ASV_762	1	undirected	+
fun_ASV_162	bac_ASV_187	0.684182	undirected	+
fun_ASV_227	bac_ASV_187	0.684182	undirected	+
fun_ASV_234	bac_ASV_187	0.684182	undirected	+
fun_ASV_746	bac_ASV_187	0.684182	undirected	+
fun_ASV_162	bac_ASV_850	0.684182	undirected	+
fun_ASV_227	bac_ASV_850	0.684182	undirected	+
fun_ASV_234	bac_ASV_850	0.684182	undirected	+
fun_ASV_746	bac_ASV_850	0.684182	undirected	+
fun_ASV_162	bac_ASV_580	1	undirected	+
fun_ASV_227	bac_ASV_580	1	undirected	+
fun_ASV_234	bac_ASV_580	1	undirected	+
fun_ASV_746	bac_ASV_580	1	undirected	+
fun_ASV_162	bac_ASV_462	1	undirected	+
fun_ASV_227	bac_ASV_462	1	undirected	+
fun_ASV_234	bac_ASV_462	1	undirected	+
fun_ASV_746	bac_ASV_462	1	undirected	+
fun_ASV_162	bac_ASV_1236	1	undirected	+
fun_ASV_227	bac_ASV_1236	1	undirected	+
fun_ASV_234	bac_ASV_1236	1	undirected	+
fun_ASV_746	bac_ASV_1236	1	undirected	+
fun_ASV_157	bac_ASV_563	0.643033	undirected	+
fun_ASV_92	bac_ASV_563	0.659063	undirected	+
fun_ASV_18	bac_ASV_2024	0.684182	undirected	+
fun_ASV_51	bac_ASV_2024	0.684182	undirected	+
fun_ASV_112	bac_ASV_2024	0.684182	undirected	+
fun_ASV_106	bac_ASV_2024	0.71459	undirected	+
fun_ASV_134	bac_ASV_2024	0.71459	undirected	+
fun_ASV_158	bac_ASV_2024	0.684182	undirected	+
fun_ASV_216	bac_ASV_2024	0.807639	undirected	+
fun_ASV_220	bac_ASV_2024	0.71459	undirected	+
fun_ASV_306	bac_ASV_2024	0.684182	undirected	+
fun_ASV_762	bac_ASV_2024	0.71459	undirected	+
fun_ASV_106	bac_ASV_860	1	undirected	+
fun_ASV_134	bac_ASV_860	1	undirected	+
fun_ASV_220	bac_ASV_860	1	undirected	+
fun_ASV_762	bac_ASV_860	1	undirected	+
fun_ASV_106	bac_ASV_1168	1	undirected	+
fun_ASV_134	bac_ASV_1168	1	undirected	+
fun_ASV_220	bac_ASV_1168	1	undirected	+
fun_ASV_762	bac_ASV_1168	1	undirected	+
fun_ASV_106	bac_ASV_1194	1	undirected	+
fun_ASV_134	bac_ASV_1194	1	undirected	+
fun_ASV_220	bac_ASV_1194	1	undirected	+
fun_ASV_762	bac_ASV_1194	1	undirected	+
fun_ASV_106	bac_ASV_1515	1	undirected	+
fun_ASV_134	bac_ASV_1515	1	undirected	+
fun_ASV_220	bac_ASV_1515	1	undirected	+
fun_ASV_762	bac_ASV_1515	1	undirected	+
fun_ASV_106	bac_ASV_1712	1	undirected	+
fun_ASV_134	bac_ASV_1712	1	undirected	+
fun_ASV_220	bac_ASV_1712	1	undirected	+
fun_ASV_762	bac_ASV_1712	1	undirected	+
fun_ASV_106	bac_ASV_1768	1	undirected	+
fun_ASV_134	bac_ASV_1768	1	undirected	+
fun_ASV_220	bac_ASV_1768	1	undirected	+
fun_ASV_762	bac_ASV_1768	1	undirected	+
fun_ASV_106	bac_ASV_1793	1	undirected	+
fun_ASV_134	bac_ASV_1793	1	undirected	+
fun_ASV_220	bac_ASV_1793	1	undirected	+
fun_ASV_762	bac_ASV_1793	1	undirected	+
fun_ASV_106	bac_ASV_1843	1	undirected	+
fun_ASV_134	bac_ASV_1843	1	undirected	+
fun_ASV_220	bac_ASV_1843	1	undirected	+
fun_ASV_762	bac_ASV_1843	1	undirected	+
fun_ASV_106	bac_ASV_1933	1	undirected	+
fun_ASV_134	bac_ASV_1933	1	undirected	+
fun_ASV_220	bac_ASV_1933	1	undirected	+
fun_ASV_762	bac_ASV_1933	1	undirected	+
fun_ASV_106	bac_ASV_2207	1	undirected	+
fun_ASV_134	bac_ASV_2207	1	undirected	+
fun_ASV_220	bac_ASV_2207	1	undirected	+
fun_ASV_762	bac_ASV_2207	1	undirected	+
fun_ASV_106	bac_ASV_2292	1	undirected	+
fun_ASV_134	bac_ASV_2292	1	undirected	+
fun_ASV_220	bac_ASV_2292	1	undirected	+
fun_ASV_762	bac_ASV_2292	1	undirected	+
fun_ASV_106	bac_ASV_1794	0.71459	undirected	+
fun_ASV_134	bac_ASV_1794	0.71459	undirected	+
fun_ASV_220	bac_ASV_1794	0.71459	undirected	+
fun_ASV_762	bac_ASV_1794	0.71459	undirected	+
fun_ASV_106	bac_ASV_404	1	undirected	+
fun_ASV_134	bac_ASV_404	1	undirected	+
fun_ASV_220	bac_ASV_404	1	undirected	+
fun_ASV_762	bac_ASV_404	1	undirected	+
fun_ASV_106	bac_ASV_2603	1	undirected	+
fun_ASV_134	bac_ASV_2603	1	undirected	+
fun_ASV_220	bac_ASV_2603	1	undirected	+
fun_ASV_762	bac_ASV_2603	1	undirected	+
fun_ASV_106	bac_ASV_2859	1	undirected	+
fun_ASV_134	bac_ASV_2859	1	undirected	+
fun_ASV_220	bac_ASV_2859	1	undirected	+
fun_ASV_762	bac_ASV_2859	1	undirected	+
fun_ASV_216	bac_ASV_737	0.659063	undirected	+
fun_ASV_216	bac_ASV_370	0.614673	undirected	+
fun_ASV_763	bac_ASV_693	1	undirected	+
fun_ASV_763	bac_ASV_1089	1	undirected	+
fun_ASV_763	bac_ASV_1095	1	undirected	+
fun_ASV_763	bac_ASV_1055	0.71459	undirected	+
fun_ASV_763	bac_ASV_1136	1	undirected	+
fun_ASV_763	bac_ASV_684	0.71459	undirected	+
fun_ASV_763	bac_ASV_1304	1	undirected	+
fun_ASV_763	bac_ASV_1322	1	undirected	+
fun_ASV_763	bac_ASV_1102	0.71459	undirected	+
fun_ASV_763	bac_ASV_1418	1	undirected	+
fun_ASV_763	bac_ASV_1516	1	undirected	+
fun_ASV_763	bac_ASV_1543	1	undirected	+
fun_ASV_763	bac_ASV_1586	1	undirected	+
fun_ASV_763	bac_ASV_1770	1	undirected	+
fun_ASV_763	bac_ASV_1714	0.71459	undirected	+
fun_ASV_763	bac_ASV_1882	1	undirected	+
fun_ASV_24	bac_ASV_1534	0.71459	undirected	+
fun_ASV_45	bac_ASV_1534	1	undirected	+
fun_ASV_99	bac_ASV_1534	0.71459	undirected	+
fun_ASV_68	bac_ASV_1534	1	undirected	+
fun_ASV_78	bac_ASV_1534	0.684182	undirected	+
fun_ASV_168	bac_ASV_1534	1	undirected	+
[truncated: 94 more rows]

## Sheet: Fun_Bac_Diseased_node
ID	filed	Kingdom	Phylum	Class	Order	Family	Genus	Species	group	Label
bac_ASV_1	bac	Bacteria	Firmicutes	Bacilli	Lactobacillales	Lactobacillaceae	Levilactobacillus	NA	bac	bac_ASV_1
bac_ASV_10	bac	Bacteria	Proteobacteria	Gammaproteobacteria	Enterobacterales	Erwiniaceae	Pantoea	NA	bac	bac_ASV_10
bac_ASV_100	bac	Bacteria	Actinobacteriota	Actinobacteria	Pseudonocardiales	Pseudonocardiaceae	Actinomycetospora	NA	bac	bac_ASV_100
bac_ASV_1000	bac	Bacteria	Actinobacteriota	Actinobacteria	Frankiales	Geodermatophilaceae	Blastococcus	NA	bac	bac_ASV_1000
bac_ASV_1007	bac	Bacteria	Actinobacteriota	Actinobacteria	Micrococcales	Micrococcaceae	Pseudarthrobacter	NA	bac	bac_ASV_1007
bac_ASV_1008	bac	Bacteria	Firmicutes	Bacilli	Lactobacillales	Streptococcaceae	Streptococcus	NA	bac	bac_ASV_1008
bac_ASV_101	bac	Bacteria	Proteobacteria	Gammaproteobacteria	Pseudomonadales	Moraxellaceae	Enhydrobacter	aerosaccus	bac	bac_ASV_101
bac_ASV_1017	bac	Bacteria	Acidobacteriota	Acidobacteriae	Acidobacteriales	Acidobacteriaceae (Subgroup 1)	Terriglobus	NA	bac	bac_ASV_1017
bac_ASV_1018	bac	Bacteria	Proteobacteria	Alphaproteobacteria	Sphingomonadales	Sphingomonadaceae	Sphingomonas	NA	bac	bac_ASV_1018
bac_ASV_102	bac	Bacteria	Proteobacteria	Gammaproteobacteria	Burkholderiales	Comamonadaceae	Variovorax	NA	bac	bac_ASV_102
bac_ASV_1020	bac	Bacteria	Firmicutes	Bacilli	Bacillales	Bacillaceae	Pseudogracilibacillus	NA	bac	bac_ASV_1020
bac_ASV_1027	bac	Bacteria	Actinobacteriota	Actinobacteria	Micrococcales	Microbacteriaceae	Agrococcus	NA	bac	bac_ASV_1027
bac_ASV_1031	bac	Bacteria	Proteobacteria	Alphaproteobacteria	Acetobacterales	Acetobacteraceae	Acidiphilium	NA	bac	bac_ASV_1031
bac_ASV_1032	bac	Bacteria	Proteobacteria	Gammaproteobacteria	Pseudomonadales	Pseudomonadaceae	Pseudomonas	abietaniphila	bac	bac_ASV_1032
bac_ASV_1037	bac	Bacteria	Firmicutes	Bacilli	Bacillales	Bacillaceae	Anoxybacillus	NA	bac	bac_ASV_1037
bac_ASV_104	bac	Bacteria	Firmicutes	Bacilli	Staphylococcales	Staphylococcaceae	Staphylococcus	NA	bac	bac_ASV_104
bac_ASV_105	bac	Bacteria	Proteobacteria	Alphaproteobacteria	Sphingomonadales	Sphingomonadaceae	Sphingomonas	NA	bac	bac_ASV_105
bac_ASV_1055	bac	Bacteria	Actinobacteriota	Thermoleophilia	Solirubrobacterales	Solirubrobacteraceae	NA	NA	bac	bac_ASV_1055
bac_ASV_1058	bac	Bacteria	Proteobacteria	Alphaproteobacteria	Sphingomonadales	Sphingomonadaceae	Sphingomonas	NA	bac	bac_ASV_1058
bac_ASV_106	bac	Bacteria	Proteobacteria	Alphaproteobacteria	Sphingomonadales	Sphingomonadaceae	NA	NA	bac	bac_ASV_106
bac_ASV_1064	bac	Bacteria	Acidobacteriota	Acidobacteriae	Acidobacteriales	Acidobacteriaceae (Subgroup 1)	Bryocella	NA	bac	bac_ASV_1064
bac_ASV_1066	bac	Bacteria	Bacteroidota	Bacteroidia	Cytophagales	Hymenobacteraceae	Adhaeribacter	NA	bac	bac_ASV_1066
bac_ASV_107	bac	Bacteria	Proteobacteria	Gammaproteobacteria	Burkholderiales	Comamonadaceae	Schlegelella	aquatica	bac	bac_ASV_107
bac_ASV_1071	bac	Bacteria	Actinobacteriota	Actinobacteria	Frankiales	Cryptosporangiaceae	Cryptosporangium	NA	bac	bac_ASV_1071
bac_ASV_1074	bac	Bacteria	Proteobacteria	Alphaproteobacteria	Sphingomonadales	Sphingomonadaceae	Sphingobium	NA	bac	bac_ASV_1074
bac_ASV_108	bac	Bacteria	Proteobacteria	Alphaproteobacteria	Sphingomonadales	Sphingomonadaceae	Sphingomonas	melonis	bac	bac_ASV_108
bac_ASV_1089	bac	Bacteria	Actinobacteriota	Actinobacteria	Corynebacteriales	Corynebacteriaceae	Corynebacterium	NA	bac	bac_ASV_1089
bac_ASV_109	bac	Bacteria	Actinobacteriota	Actinobacteria	Micrococcales	Microbacteriaceae	Microbacterium	NA	bac	bac_ASV_109
bac_ASV_1090	bac	Bacteria	Proteobacteria	Alphaproteobacteria	Rhizobiales	Beijerinckiaceae	Bosea	thiooxidans	bac	bac_ASV_1090
bac_ASV_1091	bac	Bacteria	Acidobacteriota	Acidobacteriae	Acidobacteriales	Acidobacteriaceae (Subgroup 1)	Granulicella	NA	bac	bac_ASV_1091
bac_ASV_1092	bac	Bacteria	Actinobacteriota	Actinobacteria	Frankiales	Nakamurellaceae	Nakamurella	NA	bac	bac_ASV_1092
bac_ASV_1095	bac	Bacteria	Firmicutes	Bacilli	Lactobacillales	Lactobacillaceae	Pediococcus	NA	bac	bac_ASV_1095
bac_ASV_1097	bac	Bacteria	Firmicutes	Bacilli	Lactobacillales	Streptococcaceae	Streptococcus	mitis	bac	bac_ASV_1097
bac_ASV_11	bac	Bacteria	Proteobacteria	Gammaproteobacteria	Enterobacterales	Erwiniaceae	Pantoea	agglomerans	bac	bac_ASV_11
bac_ASV_110	bac	Bacteria	Actinobacteriota	Actinobacteria	Micrococcales	Microbacteriaceae	Amnibacterium	NA	bac	bac_ASV_110
bac_ASV_1102	bac	Bacteria	Actinobacteriota	Actinobacteria	Corynebacteriales	Corynebacteriaceae	Corynebacterium	auris	bac	bac_ASV_1102
bac_ASV_111	bac	Bacteria	Actinobacteriota	Actinobacteria	Pseudonocardiales	Pseudonocardiaceae	Actinomycetospora	NA	bac	bac_ASV_111
bac_ASV_1114	bac	Bacteria	Actinobacteriota	Thermoleophilia	Solirubrobacterales	Solirubrobacteraceae	Solirubrobacter	NA	bac	bac_ASV_1114
bac_ASV_1115	bac	Bacteria	Bdellovibrionota	Oligoflexia	0319-6G20	NA	NA	NA	bac	bac_ASV_1115
bac_ASV_112	bac	Bacteria	Proteobacteria	Alphaproteobacteria	Rhizobiales	Methylopilaceae	Hansschlegelia	NA	bac	bac_ASV_112
bac_ASV_1123	bac	Bacteria	Proteobacteria	Alphaproteobacteria	Sphingomonadales	Sphingomonadaceae	Sphingomonas	NA	bac	bac_ASV_1123
bac_ASV_113	bac	Bacteria	Bacteroidota	Bacteroidia	Sphingobacteriales	Sphingobacteriaceae	Pedobacter	NA	bac	bac_ASV_113
bac_ASV_1136	bac	Bacteria	Proteobacteria	Gammaproteobacteria	Pseudomonadales	Moraxellaceae	Enhydrobacter	NA	bac	bac_ASV_1136
bac_ASV_114	bac	Bacteria	Proteobacteria	Alphaproteobacteria	Rhizobiales	Rhizobiaceae	Allorhizobium-Neorhizobium-Pararhizobium-Rhizobium	NA	bac	bac_ASV_114
bac_ASV_1142	bac	Bacteria	Actinobacteriota	Actinobacteria	Corynebacteriales	Corynebacteriaceae	NA	NA	bac	bac_ASV_1142
bac_ASV_1144	bac	Bacteria	Proteobacteria	Alphaproteobacteria	Sphingomonadales	Sphingomonadaceae	Sphingomonas	ginsengisoli	bac	bac_ASV_1144
bac_ASV_115	bac	Bacteria	Proteobacteria	Gammaproteobacteria	Burkholderiales	Hydrogenophilaceae	Hydrogenophilus	NA	bac	bac_ASV_115
bac_ASV_1156	bac	Bacteria	Firmicutes	Bacilli	Staphylococcales	Gemellaceae	Gemella	NA	bac	bac_ASV_1156
bac_ASV_1159	bac	Bacteria	Proteobacteria	Alphaproteobacteria	Elsterales	Elsteraceae	NA	NA	bac	bac_ASV_1159
bac_ASV_116	bac	Bacteria	Proteobacteria	Alphaproteobacteria	Acetobacterales	Acetobacteraceae	Acidiphilium	NA	bac	bac_ASV_116
bac_ASV_1160	bac	Bacteria	Actinobacteriota	Actinobacteria	Micrococcales	Microbacteriaceae	Pseudoclavibacter	NA	bac	bac_ASV_1160
bac_ASV_1165	bac	Bacteria	Proteobacteria	Gammaproteobacteria	Xanthomonadales	Xanthomonadaceae	Lysobacter	NA	bac	bac_ASV_1165
bac_ASV_1168	bac	Bacteria	Proteobacteria	Gammaproteobacteria	Burkholderiales	Oxalobacteraceae	Massilia	NA	bac	bac_ASV_1168
bac_ASV_1177	bac	Bacteria	Acidobacteriota	Acidobacteriae	Acidobacteriales	Acidobacteriaceae (Subgroup 1)	Granulicella	NA	bac	bac_ASV_1177
bac_ASV_118	bac	Bacteria	Proteobacteria	Alphaproteobacteria	Rhizobiales	Beijerinckiaceae	Methylobacterium-Methylorubrum	NA	bac	bac_ASV_118
bac_ASV_119	bac	Bacteria	Bacteroidota	Bacteroidia	Cytophagales	Hymenobacteraceae	Hymenobacter	NA	bac	bac_ASV_119
bac_ASV_1190	bac	Bacteria	Proteobacteria	Alphaproteobacteria	Sphingomonadales	Sphingomonadaceae	NA	NA	bac	bac_ASV_1190
bac_ASV_1191	bac	Bacteria	Actinobacteriota	Actinobacteria	Micrococcales	Brevibacteriaceae	Brevibacterium	pityocampae	bac	bac_ASV_1191
bac_ASV_1194	bac	Bacteria	Bacteroidota	Bacteroidia	Sphingobacteriales	Sphingobacteriaceae	Pedobacter	NA	bac	bac_ASV_1194
bac_ASV_1197	bac	Bacteria	Proteobacteria	Alphaproteobacteria	Acetobacterales	Acetobacteraceae	Acidiphilium	NA	bac	bac_ASV_1197
bac_ASV_12	bac	Bacteria	Actinobacteriota	Actinobacteria	Pseudonocardiales	Pseudonocardiaceae	Pseudonocardia	NA	bac	bac_ASV_12
bac_ASV_120	bac	Bacteria	Proteobacteria	Gammaproteobacteria	Enterobacterales	Erwiniaceae	NA	NA	bac	bac_ASV_120
bac_ASV_1205	bac	Bacteria	Actinobacteriota	Actinobacteria	Micrococcales	Microbacteriaceae	Salinibacterium	NA	bac	bac_ASV_1205
bac_ASV_1207	bac	Bacteria	Proteobacteria	Alphaproteobacteria	Sphingomonadales	Sphingomonadaceae	Sphingomonas	NA	bac	bac_ASV_1207
bac_ASV_121	bac	Bacteria	Proteobacteria	Gammaproteobacteria	Pseudomonadales	Moraxellaceae	Acinetobacter	NA	bac	bac_ASV_121
bac_ASV_1211	bac	Bacteria	Proteobacteria	Alphaproteobacteria	Sphingomonadales	Sphingomonadaceae	Sphingomonas	NA	bac	bac_ASV_1211
bac_ASV_1212	bac	Bacteria	Actinobacteriota	Actinobacteria	Micrococcales	Microbacteriaceae	Subtercola	frigoramans	bac	bac_ASV_1212
bac_ASV_122	bac	Bacteria	Proteobacteria	Alphaproteobacteria	Sphingomonadales	Sphingomonadaceae	Sphingomonas	qilianensis	bac	bac_ASV_122
bac_ASV_123	bac	Bacteria	Proteobacteria	Gammaproteobacteria	Burkholderiales	Oxalobacteraceae	Massilia	aerilata	bac	bac_ASV_123
bac_ASV_1233	bac	Bacteria	Proteobacteria	Alphaproteobacteria	Sphingomonadales	Sphingomonadaceae	Sphingomonas	NA	bac	bac_ASV_1233
bac_ASV_1234	bac	Bacteria	Proteobacteria	Alphaproteobacteria	Sphingomonadales	Sphingomonadaceae	Sphingomonas	NA	bac	bac_ASV_1234
bac_ASV_1236	bac	Bacteria	Proteobacteria	Alphaproteobacteria	Rhizobiales	Xanthobacteraceae	Tardiphaga	robiniae	bac	bac_ASV_1236
bac_ASV_124	bac	Bacteria	Bacteroidota	Bacteroidia	Sphingobacteriales	Sphingobacteriaceae	Mucilaginibacter	NA	bac	bac_ASV_124
bac_ASV_1243	bac	Bacteria	Proteobacteria	Gammaproteobacteria	Burkholderiales	Comamonadaceae	NA	NA	bac	bac_ASV_1243
bac_ASV_125	bac	Bacteria	Proteobacteria	Alphaproteobacteria	Rhizobiales	Beijerinckiaceae	Psychroglaciecola	arctica	bac	bac_ASV_125
bac_ASV_1253	bac	Bacteria	Bacteroidota	Bacteroidia	Flavobacteriales	Weeksellaceae	Cloacibacterium	normanense	bac	bac_ASV_1253
bac_ASV_1258	bac	Bacteria	Proteobacteria	Alphaproteobacteria	Rhizobiales	Xanthobacteraceae	Bradyrhizobium	NA	bac	bac_ASV_1258
bac_ASV_126	bac	Bacteria	Bacteroidota	Bacteroidia	Cytophagales	Hymenobacteraceae	Hymenobacter	NA	bac	bac_ASV_126
bac_ASV_1263	bac	Bacteria	Proteobacteria	Gammaproteobacteria	Burkholderiales	Comamonadaceae	Schlegelella	NA	bac	bac_ASV_1263
bac_ASV_1270	bac	Bacteria	Actinobacteriota	Actinobacteria	Micrococcales	Micrococcaceae	Kocuria	NA	bac	bac_ASV_1270
bac_ASV_1271	bac	Bacteria	Proteobacteria	Gammaproteobacteria	Burkholderiales	Oxalobacteraceae	Massilia	NA	bac	bac_ASV_1271
bac_ASV_1274	bac	Bacteria	Proteobacteria	Gammaproteobacteria	Burkholderiales	Comamonadaceae	Rhizobacter	NA	bac	bac_ASV_1274
bac_ASV_1275	bac	Bacteria	Acidobacteriota	Acidobacteriae	Acidobacteriales	Acidobacteriaceae (Subgroup 1)	Terriglobus	NA	bac	bac_ASV_1275
bac_ASV_128	bac	Bacteria	Bacteroidota	Bacteroidia	Sphingobacteriales	Sphingobacteriaceae	NA	NA	bac	bac_ASV_128
bac_ASV_129	bac	Bacteria	Proteobacteria	Alphaproteobacteria	Rhizobiales	Rhizobiaceae	Allorhizobium-Neorhizobium-Pararhizobium-Rhizobium	NA	bac	bac_ASV_129
bac_ASV_1291	bac	Bacteria	Proteobacteria	Alphaproteobacteria	Rhizobiales	Rhizobiaceae	Allorhizobium-Neorhizobium-Pararhizobium-Rhizobium	NA	bac	bac_ASV_1291
bac_ASV_1297	bac	Bacteria	Proteobacteria	Gammaproteobacteria	Burkholderiales	Rhodocyclaceae	Ferribacterium	NA	bac	bac_ASV_1297
bac_ASV_13	bac	Bacteria	Proteobacteria	Gammaproteobacteria	Enterobacterales	Erwiniaceae	Pantoea	NA	bac	bac_ASV_13
bac_ASV_1304	bac	Bacteria	Firmicutes	Bacilli	Staphylococcales	Staphylococcaceae	Staphylococcus	epidermidis	bac	bac_ASV_1304
bac_ASV_1305	bac	Bacteria	Proteobacteria	Gammaproteobacteria	Burkholderiales	Oxalobacteraceae	Massilia	NA	bac	bac_ASV_1305
bac_ASV_131	bac	Bacteria	Proteobacteria	Alphaproteobacteria	Caulobacterales	Caulobacteraceae	NA	NA	bac	bac_ASV_131
bac_ASV_1314	bac	Bacteria	Proteobacteria	Gammaproteobacteria	Burkholderiales	Oxalobacteraceae	Massilia	NA	bac	bac_ASV_1314
bac_ASV_1316	bac	Bacteria	Proteobacteria	Alphaproteobacteria	Rhizobiales	Pleomorphomonadaceae	Hartmannibacter	NA	bac	bac_ASV_1316
bac_ASV_132	bac	Bacteria	Actinobacteriota	Actinobacteria	Pseudonocardiales	Pseudonocardiaceae	Actinomycetospora	NA	bac	bac_ASV_132
bac_ASV_1322	bac	Bacteria	Actinobacteriota	Actinobacteria	Propionibacteriales	Nocardioidaceae	Nocardioides	NA	bac	bac_ASV_1322
bac_ASV_1327	bac	Bacteria	Actinobacteriota	Actinobacteria	Corynebacteriales	Dietziaceae	Dietzia	NA	bac	bac_ASV_1327
bac_ASV_1328	bac	Bacteria	Proteobacteria	Gammaproteobacteria	Burkholderiales	Comamonadaceae	Rhizobacter	NA	bac	bac_ASV_1328
bac_ASV_1329	bac	Bacteria	Proteobacteria	Gammaproteobacteria	Pseudomonadales	Halomonadaceae	Halomonas	NA	bac	bac_ASV_1329
bac_ASV_133	bac	Bacteria	Proteobacteria	Gammaproteobacteria	Burkholderiales	Comamonadaceae	Tepidimonas	NA	bac	bac_ASV_133
bac_ASV_134	bac	Bacteria	Proteobacteria	Alphaproteobacteria	Rhizobiales	Rhizobiaceae	Allorhizobium-Neorhizobium-Pararhizobium-Rhizobium	NA	bac	bac_ASV_134
bac_ASV_1343	bac	Bacteria	Armatimonadota	Fimbriimonadia	Fimbriimonadales	Fimbriimonadaceae	NA	NA	bac	bac_ASV_1343
bac_ASV_1344	bac	Bacteria	Bacteroidota	Bacteroidia	Cytophagales	Hymenobacteraceae	Hymenobacter	NA	bac	bac_ASV_1344
bac_ASV_1352	bac	Bacteria	Proteobacteria	Alphaproteobacteria	Micavibrionales	NA	NA	NA	bac	bac_ASV_1352
bac_ASV_136	bac	Bacteria	Actinobacteriota	Actinobacteria	Propionibacteriales	Nocardioidaceae	Nocardioides	NA	bac	bac_ASV_136
bac_ASV_1361	bac	Bacteria	Proteobacteria	Alphaproteobacteria	Sphingomonadales	Sphingomonadaceae	Sphingomonas	NA	bac	bac_ASV_1361
bac_ASV_137	bac	Bacteria	Proteobacteria	Alphaproteobacteria	Rhizobiales	Rhizobiaceae	Neorhizobium	NA	bac	bac_ASV_137
bac_ASV_1375	bac	Bacteria	Proteobacteria	Gammaproteobacteria	Burkholderiales	Burkholderiaceae	Burkholderia-Caballeronia-Paraburkholderia	NA	bac	bac_ASV_1375
bac_ASV_1377	bac	Bacteria	Actinobacteriota	Actinobacteria	Propionibacteriales	Nocardioidaceae	Nocardioides	NA	bac	bac_ASV_1377
bac_ASV_1381	bac	Bacteria	Actinobacteriota	Actinobacteria	Corynebacteriales	Corynebacteriaceae	Turicella	otitidis	bac	bac_ASV_1381
bac_ASV_1383	bac	Bacteria	Actinobacteriota	Actinobacteria	Frankiales	Frankiaceae	Jatrophihabitans	NA	bac	bac_ASV_1383
bac_ASV_1384	bac	Bacteria	Actinobacteriota	Actinobacteria	Propionibacteriales	Nocardioidaceae	Nocardioides	NA	bac	bac_ASV_1384
bac_ASV_1387	bac	Bacteria	Proteobacteria	Alphaproteobacteria	Rhizobiales	D05-2	NA	NA	bac	bac_ASV_1387
bac_ASV_1389	bac	Bacteria	Proteobacteria	Alphaproteobacteria	Sphingomonadales	Sphingomonadaceae	Sphingomonas	NA	bac	bac_ASV_1389
bac_ASV_139	bac	Bacteria	Actinobacteriota	Actinobacteria	Micrococcales	Microbacteriaceae	Amnibacterium	NA	bac	bac_ASV_139
bac_ASV_1392	bac	Bacteria	Proteobacteria	Alphaproteobacteria	Tistrellales	Geminicoccaceae	Candidatus Alysiosphaera	NA	bac	bac_ASV_1392
bac_ASV_1395	bac	Bacteria	Actinobacteriota	Actinobacteria	Corynebacteriales	Corynebacteriaceae	Corynebacterium	NA	bac	bac_ASV_1395
bac_ASV_14	bac	Bacteria	Proteobacteria	Gammaproteobacteria	Enterobacterales	Erwiniaceae	NA	NA	bac	bac_ASV_14
bac_ASV_140	bac	Bacteria	Bacteroidota	Bacteroidia	Chitinophagales	Chitinophagaceae	NA	NA	bac	bac_ASV_140
bac_ASV_141	bac	Bacteria	Bacteroidota	Bacteroidia	Sphingobacteriales	Sphingobacteriaceae	Pedobacter	NA	bac	bac_ASV_141
bac_ASV_1413	bac	Bacteria	Armatimonadota	Armatimonadia	Armatimonadales	NA	NA	NA	bac	bac_ASV_1413
bac_ASV_1416	bac	Bacteria	Actinobacteriota	Actinobacteria	Streptomycetales	Streptomycetaceae	Streptomyces	phytohabitans	bac	bac_ASV_1416
bac_ASV_1418	bac	Bacteria	Proteobacteria	Gammaproteobacteria	Pseudomonadales	Pseudomonadaceae	Azomonas	NA	bac	bac_ASV_1418
bac_ASV_1419	bac	Bacteria	Actinobacteriota	Actinobacteria	Frankiales	Geodermatophilaceae	Blastococcus	massiliensis	bac	bac_ASV_1419
bac_ASV_142	bac	Bacteria	Proteobacteria	Alphaproteobacteria	Sphingomonadales	Sphingomonadaceae	Sphingomonas	NA	bac	bac_ASV_142
bac_ASV_1428	bac	Bacteria	Proteobacteria	Gammaproteobacteria	Enterobacterales	Yersiniaceae	Serratia	NA	bac	bac_ASV_1428
bac_ASV_143	bac	Bacteria	Actinobacteriota	Actinobacteria	Micrococcales	Microbacteriaceae	Microbacterium	NA	bac	bac_ASV_143
bac_ASV_1432	bac	Bacteria	Proteobacteria	Alphaproteobacteria	Sphingomonadales	Sphingomonadaceae	Sphingomonas	NA	bac	bac_ASV_1432
bac_ASV_1434	bac	Bacteria	Proteobacteria	Alphaproteobacteria	Micavibrionales	NA	NA	NA	bac	bac_ASV_1434
bac_ASV_1436	bac	Bacteria	Proteobacteria	Gammaproteobacteria	Burkholderiales	Comamonadaceae	Acidovorax	NA	bac	bac_ASV_1436
bac_ASV_144	bac	Bacteria	Actinobacteriota	Actinobacteria	Micrococcales	Cellulomonadaceae	Cellulomonas	NA	bac	bac_ASV_144
bac_ASV_1441	bac	Bacteria	Proteobacteria	Gammaproteobacteria	Xanthomonadales	Xanthomonadaceae	Vulcaniibacterium	thermophilum	bac	bac_ASV_1441
bac_ASV_1443	bac	Bacteria	Proteobacteria	Alphaproteobacteria	Rhizobiales	Beijerinckiaceae	NA	NA	bac	bac_ASV_1443
bac_ASV_1445	bac	Bacteria	Proteobacteria	Gammaproteobacteria	Pseudomonadales	Moraxellaceae	Enhydrobacter	aerosaccus	bac	bac_ASV_1445
bac_ASV_145	bac	Bacteria	Bacteroidota	Bacteroidia	Sphingobacteriales	Sphingobacteriaceae	Mucilaginibacter	NA	bac	bac_ASV_145
bac_ASV_1458	bac	Bacteria	Firmicutes	Bacilli	Lactobacillales	Lactobacillaceae	Latilactobacillus	NA	bac	bac_ASV_1458
bac_ASV_1459	bac	Bacteria	Proteobacteria	Gammaproteobacteria	Enterobacterales	Pasteurellaceae	NA	NA	bac	bac_ASV_1459
bac_ASV_146	bac	Bacteria	Proteobacteria	Alphaproteobacteria	Rhizobiales	Rhizobiaceae	Allorhizobium-Neorhizobium-Pararhizobium-Rhizobium	NA	bac	bac_ASV_146
bac_ASV_1463	bac	Bacteria	Proteobacteria	Alphaproteobacteria	Sphingomonadales	Sphingomonadaceae	Sphingomonas	NA	bac	bac_ASV_1463
bac_ASV_1464	bac	Bacteria	Proteobacteria	Alphaproteobacteria	Rhizobiales	Beijerinckiaceae	Methylobacterium-Methylorubrum	NA	bac	bac_ASV_1464
bac_ASV_147	bac	Bacteria	Proteobacteria	Gammaproteobacteria	Burkholderiales	Oxalobacteraceae	Massilia	NA	bac	bac_ASV_147
bac_ASV_1472	bac	Bacteria	Proteobacteria	Gammaproteobacteria	Enterobacterales	Morganellaceae	Buchnera	NA	bac	bac_ASV_1472
bac_ASV_1476	bac	Bacteria	Proteobacteria	Alphaproteobacteria	Micavibrionales	NA	NA	NA	bac	bac_ASV_1476
bac_ASV_148	bac	Bacteria	Proteobacteria	Gammaproteobacteria	Pseudomonadales	Pseudomonadaceae	Pseudomonas	NA	bac	bac_ASV_148
bac_ASV_1487	bac	Bacteria	Proteobacteria	Alphaproteobacteria	Sphingomonadales	Sphingomonadaceae	Sphingomonas	NA	bac	bac_ASV_1487
bac_ASV_149	bac	Bacteria	Bacteroidota	Bacteroidia	Chitinophagales	Chitinophagaceae	NA	NA	bac	bac_ASV_149
bac_ASV_15	bac	Bacteria	Proteobacteria	Gammaproteobacteria	Enterobacterales	Hafniaceae	Hafnia-Obesumbacterium	NA	bac	bac_ASV_15
bac_ASV_150	bac	Bacteria	Bacteroidota	Bacteroidia	Cytophagales	Hymenobacteraceae	Hymenobacter	NA	bac	bac_ASV_150
bac_ASV_1502	bac	Bacteria	Bacteroidota	Bacteroidia	Chitinophagales	Chitinophagaceae	NA	NA	bac	bac_ASV_1502
bac_ASV_1505	bac	Bacteria	Proteobacteria	Alphaproteobacteria	Sphingomonadales	Sphingomonadaceae	Novosphingobium	NA	bac	bac_ASV_1505
bac_ASV_1506	bac	Bacteria	Bacteroidota	Bacteroidia	Sphingobacteriales	Sphingobacteriaceae	Mucilaginibacter	paludis	bac	bac_ASV_1506
bac_ASV_151	bac	Bacteria	Proteobacteria	Gammaproteobacteria	Pseudomonadales	Pseudomonadaceae	Pseudomonas	NA	bac	bac_ASV_151
bac_ASV_1514	bac	Bacteria	Actinobacteriota	Actinobacteria	Propionibacteriales	Nocardioidaceae	Marmoricola	NA	bac	bac_ASV_1514
bac_ASV_1515	bac	Bacteria	Proteobacteria	Alphaproteobacteria	Rhodobacterales	Rhodobacteraceae	Amaricoccus	NA	bac	bac_ASV_1515
bac_ASV_1516	bac	Bacteria	Bacteroidota	Bacteroidia	Chitinophagales	Chitinophagaceae	Flavisolibacter	NA	bac	bac_ASV_1516
bac_ASV_1520	bac	Bacteria	Proteobacteria	Alphaproteobacteria	Sphingomonadales	Sphingomonadaceae	Sphingomonas	NA	bac	bac_ASV_1520
bac_ASV_1525	bac	Bacteria	Proteobacteria	Alphaproteobacteria	Rhizobiales	NA	NA	NA	bac	bac_ASV_1525
bac_ASV_153	bac	Bacteria	Proteobacteria	Alphaproteobacteria	Rhizobiales	Beijerinckiaceae	NA	NA	bac	bac_ASV_153
bac_ASV_1534	bac	Bacteria	Actinobacteriota	Actinobacteria	Micrococcales	Micrococcaceae	Micrococcus	NA	bac	bac_ASV_1534
bac_ASV_1535	bac	Bacteria	Bacteroidota	Bacteroidia	Chitinophagales	Chitinophagaceae	Terrimonas	arctica	bac	bac_ASV_1535
bac_ASV_1543	bac	Bacteria	Firmicutes	Bacilli	Paenibacillales	Paenibacillaceae	Paenibacillus	NA	bac	bac_ASV_1543
bac_ASV_155	bac	Bacteria	Bacteroidota	Bacteroidia	Sphingobacteriales	Sphingobacteriaceae	Mucilaginibacter	rigui	bac	bac_ASV_155
bac_ASV_1551	bac	Bacteria	Actinobacteriota	Actinobacteria	Propionibacteriales	Nocardioidaceae	NA	NA	bac	bac_ASV_1551
bac_ASV_156	bac	Bacteria	Proteobacteria	Gammaproteobacteria	Enterobacterales	Erwiniaceae	Pantoea	NA	bac	bac_ASV_156
bac_ASV_1562	bac	Bacteria	Proteobacteria	Alphaproteobacteria	Sphingomonadales	Sphingomonadaceae	Sphingomonas	NA	bac	bac_ASV_1562
bac_ASV_1565	bac	Bacteria	Proteobacteria	Alphaproteobacteria	Tistrellales	Geminicoccaceae	Geminicoccus	NA	bac	bac_ASV_1565
bac_ASV_1566	bac	Bacteria	Actinobacteriota	Actinobacteria	Frankiales	Acidothermaceae	Acidothermus	NA	bac	bac_ASV_1566
bac_ASV_1567	bac	Bacteria	Proteobacteria	Alphaproteobacteria	Sphingomonadales	Sphingomonadaceae	Sphingomonas	NA	bac	bac_ASV_1567
bac_ASV_157	bac	Bacteria	Bacteroidota	Bacteroidia	Cytophagales	Spirosomaceae	Spirosoma	NA	bac	bac_ASV_157
bac_ASV_1570	bac	Bacteria	Actinobacteriota	Actinobacteria	Micrococcales	Microbacteriaceae	Leifsonia	NA	bac	bac_ASV_1570
bac_ASV_1574	bac	Bacteria	Actinobacteriota	Actinobacteria	Corynebacteriales	Nocardiaceae	Rhodococcus	NA	bac	bac_ASV_1574
bac_ASV_158	bac	Bacteria	Proteobacteria	Alphaproteobacteria	Sphingomonadales	Sphingomonadaceae	Rhizorhapis	NA	bac	bac_ASV_158
bac_ASV_1586	bac	Bacteria	Firmicutes	Bacilli	Staphylococcales	Staphylococcaceae	Staphylococcus	warneri	bac	bac_ASV_1586
bac_ASV_159	bac	Bacteria	Bacteroidota	Bacteroidia	Chitinophagales	Chitinophagaceae	Flavihumibacter	NA	bac	bac_ASV_159
bac_ASV_16	bac	Bacteria	Proteobacteria	Gammaproteobacteria	Enterobacterales	Erwiniaceae	Erwinia	NA	bac	bac_ASV_16
bac_ASV_160	bac	Bacteria	Actinobacteriota	Actinobacteria	Frankiales	Geodermatophilaceae	Modestobacter	NA	bac	bac_ASV_160
bac_ASV_161	bac	Bacteria	Proteobacteria	Alphaproteobacteria	Sphingomonadales	Sphingomonadaceae	Sphingomonas	NA	bac	bac_ASV_161
bac_ASV_162	bac	Bacteria	Proteobacteria	Alphaproteobacteria	Sphingomonadales	Sphingomonadaceae	Sphingomonas	NA	bac	bac_ASV_162
bac_ASV_1622	bac	Bacteria	Bacteroidota	Bacteroidia	Cytophagales	Cytophagaceae	Rhodocytophaga	NA	bac	bac_ASV_1622
bac_ASV_163	bac	Bacteria	Bacteroidota	Bacteroidia	Sphingobacteriales	Sphingobacteriaceae	Mucilaginibacter	NA	bac	bac_ASV_163
bac_ASV_1632	bac	Bacteria	Firmicutes	Bacilli	Staphylococcales	Staphylococcaceae	Staphylococcus	NA	bac	bac_ASV_1632
bac_ASV_1639	bac	Bacteria	Planctomycetota	Phycisphaerae	Phycisphaerales	Phycisphaeraceae	SM1A02	NA	bac	bac_ASV_1639
bac_ASV_164	bac	Bacteria	Proteobacteria	Gammaproteobacteria	Burkholderiales	Comamonadaceae	Aquabacterium	commune	bac	bac_ASV_164
bac_ASV_1640	bac	Bacteria	Proteobacteria	Alphaproteobacteria	Sphingomonadales	Sphingomonadaceae	Sphingomonas	NA	bac	bac_ASV_1640
bac_ASV_165	bac	Bacteria	Proteobacteria	Alphaproteobacteria	Acetobacterales	Acetobacteraceae	Acidiphilium	NA	bac	bac_ASV_165
bac_ASV_1650	bac	Bacteria	Proteobacteria	Gammaproteobacteria	Pseudomonadales	Moraxellaceae	Alkanindiges	NA	bac	bac_ASV_1650
bac_ASV_1652	bac	Bacteria	Firmicutes	Bacilli	Lactobacillales	Streptococcaceae	Streptococcus	NA	bac	bac_ASV_1652
bac_ASV_1654	bac	Bacteria	Proteobacteria	Alphaproteobacteria	Acetobacterales	Acetobacteraceae	NA	NA	bac	bac_ASV_1654
bac_ASV_1657	bac	Bacteria	Proteobacteria	Alphaproteobacteria	Rhizobiales	Devosiaceae	Devosia	glacialis	bac	bac_ASV_1657
bac_ASV_166	bac	Bacteria	Proteobacteria	Alphaproteobacteria	Sphingomonadales	Sphingomonadaceae	Sphingomonas	NA	bac	bac_ASV_166
bac_ASV_167	bac	Bacteria	Actinobacteriota	Actinobacteria	Micrococcales	Microbacteriaceae	Rathayibacter	NA	bac	bac_ASV_167
bac_ASV_1671	bac	Bacteria	Acidobacteriota	Acidobacteriae	Bryobacterales	Bryobacteraceae	Bryobacter	NA	bac	bac_ASV_1671
bac_ASV_1672	bac	Bacteria	Proteobacteria	Alphaproteobacteria	Micavibrionales	Micavibrionaceae	NA	NA	bac	bac_ASV_1672
bac_ASV_1674	bac	Bacteria	Proteobacteria	Alphaproteobacteria	Caulobacterales	Caulobacteraceae	Brevundimonas	NA	bac	bac_ASV_1674
bac_ASV_168	bac	Bacteria	Actinobacteriota	Actinobacteria	Propionibacteriales	Propionibacteriaceae	NA	NA	bac	bac_ASV_168
bac_ASV_1682	bac	Bacteria	Proteobacteria	Alphaproteobacteria	Caulobacterales	Caulobacteraceae	Brevundimonas	NA	bac	bac_ASV_1682
bac_ASV_169	bac	Bacteria	Actinobacteriota	Actinobacteria	Micrococcales	Brevibacteriaceae	Brevibacterium	avium	bac	bac_ASV_169
bac_ASV_1693	bac	Bacteria	Proteobacteria	Alphaproteobacteria	Sphingomonadales	Sphingomonadaceae	Sphingobium	NA	bac	bac_ASV_1693
bac_ASV_1694	bac	Bacteria	Proteobacteria	Alphaproteobacteria	Rhizobiales	Rhizobiaceae	Allorhizobium-Neorhizobium-Pararhizobium-Rhizobium	NA	bac	bac_ASV_1694
bac_ASV_17	bac	Bacteria	Proteobacteria	Gammaproteobacteria	Pseudomonadales	Pseudomonadaceae	Pseudomonas	NA	bac	bac_ASV_17
bac_ASV_170	bac	Bacteria	Actinobacteriota	Actinobacteria	Frankiales	Nakamurellaceae	Nakamurella	NA	bac	bac_ASV_170
bac_ASV_1701	bac	Bacteria	Bacteroidota	Bacteroidia	Chitinophagales	Chitinophagaceae	Chitinophaga	NA	bac	bac_ASV_1701
bac_ASV_1704	bac	Bacteria	Actinobacteriota	Actinobacteria	Frankiales	Nakamurellaceae	Nakamurella	endophytica	bac	bac_ASV_1704
bac_ASV_171	bac	Bacteria	Proteobacteria	Alphaproteobacteria	Rhizobiales	Rhizobiaceae	Corticibacterium	populi	bac	bac_ASV_171
bac_ASV_1712	bac	Bacteria	Actinobacteriota	Thermoleophilia	Solirubrobacterales	Solirubrobacteraceae	Solirubrobacter	NA	bac	bac_ASV_1712
bac_ASV_1714	bac	Bacteria	Proteobacteria	Gammaproteobacteria	Burkholderiales	Alcaligenaceae	Verticiella	NA	bac	bac_ASV_1714
bac_ASV_1715	bac	Bacteria	Proteobacteria	Alphaproteobacteria	Parvibaculales	Parvibaculaceae	Parvibaculum	NA	bac	bac_ASV_1715
bac_ASV_1716	bac	Bacteria	Actinobacteriota	Actinobacteria	Micrococcales	Micrococcaceae	Tersicoccus	phoenicis	bac	bac_ASV_1716
bac_ASV_1717	bac	Bacteria	Actinobacteriota	Actinobacteria	Micrococcales	Microbacteriaceae	Chryseoglobus	NA	bac	bac_ASV_1717
bac_ASV_1718	bac	Bacteria	Proteobacteria	Alphaproteobacteria	Sphingomonadales	Sphingomonadaceae	Sphingomonas	NA	bac	bac_ASV_1718
bac_ASV_1719	bac	Bacteria	Actinobacteriota	Actinobacteria	Propionibacteriales	Nocardioidaceae	Nocardioides	agariphilus	bac	bac_ASV_1719
bac_ASV_172	bac	Bacteria	Proteobacteria	Alphaproteobacteria	Sphingomonadales	Sphingomonadaceae	Sphingomonas	NA	bac	bac_ASV_172
bac_ASV_1721	bac	Bacteria	Actinobacteriota	Thermoleophilia	Gaiellales	NA	NA	NA	bac	bac_ASV_1721
bac_ASV_1726	bac	Bacteria	Actinobacteriota	Actinobacteria	PeM15	NA	NA	NA	bac	bac_ASV_1726
bac_ASV_1727	bac	Bacteria	Proteobacteria	Gammaproteobacteria	Burkholderiales	Alcaligenaceae	NA	NA	bac	bac_ASV_1727
bac_ASV_173	bac	Bacteria	Bacteroidota	Bacteroidia	Chitinophagales	Chitinophagaceae	NA	NA	bac	bac_ASV_173
bac_ASV_1748	bac	Bacteria	Proteobacteria	Alphaproteobacteria	Sphingomonadales	Sphingomonadaceae	Sphingomonas	NA	bac	bac_ASV_1748
bac_ASV_175	bac	Bacteria	Proteobacteria	Gammaproteobacteria	Enterobacterales	Pasteurellaceae	Pasteurella	multocida	bac	bac_ASV_175
bac_ASV_1753	bac	Bacteria	Proteobacteria	Gammaproteobacteria	Pseudomonadales	Pseudomonadaceae	Pseudomonas	NA	bac	bac_ASV_1753
bac_ASV_176	bac	Bacteria	Proteobacteria	Alphaproteobacteria	Rhizobiales	Rhizobiaceae	Mesorhizobium	NA	bac	bac_ASV_176
bac_ASV_1768	bac	Bacteria	Firmicutes	Clostridia	Lachnospirales	Lachnospiraceae	[Ruminococcus] gauvreauii group	NA	bac	bac_ASV_1768
bac_ASV_1769	bac	Bacteria	Gemmatimonadota	Gemmatimonadetes	Gemmatimonadales	Gemmatimonadaceae	NA	NA	bac	bac_ASV_1769
bac_ASV_177	bac	Bacteria	Proteobacteria	Alphaproteobacteria	Sphingomonadales	Sphingomonadaceae	Sphingomonas	NA	bac	bac_ASV_177
bac_ASV_1770	bac	Bacteria	Actinobacteriota	Actinobacteria	Corynebacteriales	Nocardiaceae	Rhodococcus	NA	bac	bac_ASV_1770
bac_ASV_1775	bac	Bacteria	Firmicutes	Bacilli	Lactobacillales	Carnobacteriaceae	Atopostipes	NA	bac	bac_ASV_1775
bac_ASV_178	bac	Bacteria	Firmicutes	Bacilli	Lactobacillales	Lactobacillaceae	Pediococcus	pentosaceus	bac	bac_ASV_178
bac_ASV_1784	bac	Bacteria	Bacteroidota	Bacteroidia	Chitinophagales	Chitinophagaceae	Edaphobaculum	NA	bac	bac_ASV_1784
bac_ASV_1786	bac	Bacteria	Proteobacteria	Alphaproteobacteria	NA	NA	NA	NA	bac	bac_ASV_1786
bac_ASV_179	bac	Bacteria	Proteobacteria	Alphaproteobacteria	Acetobacterales	Acetobacteraceae	NA	NA	bac	bac_ASV_179
bac_ASV_1793	bac	Bacteria	Bacteroidota	Bacteroidia	Chitinophagales	Chitinophagaceae	NA	NA	bac	bac_ASV_1793
bac_ASV_1794	bac	Bacteria	Proteobacteria	Gammaproteobacteria	Burkholderiales	Comamonadaceae	Curvibacter	NA	bac	bac_ASV_1794
bac_ASV_1798	bac	Bacteria	Armatimonadota	Armatimonadia	Armatimonadales	NA	NA	NA	bac	bac_ASV_1798
bac_ASV_1799	bac	Bacteria	Actinobacteriota	Actinobacteria	Frankiales	Frankiaceae	NA	NA	bac	bac_ASV_1799
bac_ASV_18	bac	Bacteria	Actinobacteriota	Actinobacteria	Propionibacteriales	Propionibacteriaceae	Friedmanniella	NA	bac	bac_ASV_18
bac_ASV_180	bac	Bacteria	Proteobacteria	Alphaproteobacteria	Rhizobiales	Beijerinckiaceae	1174-901-12	NA	bac	bac_ASV_180
bac_ASV_1800	bac	Bacteria	Actinobacteriota	Actinobacteria	Kineosporiales	Kineosporiaceae	NA	NA	bac	bac_ASV_1800
bac_ASV_181	bac	Bacteria	Proteobacteria	Alphaproteobacteria	Rhizobiales	Beijerinckiaceae	Methylobacterium-Methylorubrum	NA	bac	bac_ASV_181
bac_ASV_1815	bac	Bacteria	Proteobacteria	Alphaproteobacteria	Rhodobacterales	Rhodobacteraceae	NA	NA	bac	bac_ASV_1815
bac_ASV_182	bac	Bacteria	Actinobacteriota	Actinobacteria	Micrococcales	Microbacteriaceae	Curtobacterium	NA	bac	bac_ASV_182
bac_ASV_183	bac	Bacteria	Myxococcota	Myxococcia	Myxococcales	Myxococcaceae	P3OB-42	NA	bac	bac_ASV_183
bac_ASV_1834	bac	Bacteria	Firmicutes	Bacilli	Bacillales	Bacillaceae	NA	NA	bac	bac_ASV_1834
bac_ASV_1839	bac	Bacteria	Proteobacteria	Gammaproteobacteria	Xanthomonadales	Xanthomonadaceae	Pseudoxanthomonas	NA	bac	bac_ASV_1839
bac_ASV_184	bac	Bacteria	Proteobacteria	Gammaproteobacteria	Burkholderiales	Oxalobacteraceae	Massilia	NA	bac	bac_ASV_184
bac_ASV_1843	bac	Bacteria	Actinobacteriota	Actinobacteria	Propionibacteriales	Nocardioidaceae	Nocardioides	opuntiae	bac	bac_ASV_1843
bac_ASV_1844	bac	Bacteria	Firmicutes	Bacilli	Staphylococcales	Staphylococcaceae	Staphylococcus	NA	bac	bac_ASV_1844
bac_ASV_185	bac	Bacteria	Actinobacteriota	Actinobacteria	Micrococcales	Microbacteriaceae	Curtobacterium	NA	bac	bac_ASV_185
bac_ASV_186	bac	Bacteria	Actinobacteriota	Actinobacteria	Corynebacteriales	Corynebacteriaceae	Corynebacterium	NA	bac	bac_ASV_186
bac_ASV_187	bac	Bacteria	Bacteroidota	Bacteroidia	Chitinophagales	Chitinophagaceae	Segetibacter	NA	bac	bac_ASV_187
bac_ASV_188	bac	Bacteria	Proteobacteria	Alphaproteobacteria	Sphingomonadales	Sphingomonadaceae	Sphingomonas	hylomeconis	bac	bac_ASV_188
bac_ASV_1882	bac	Bacteria	Proteobacteria	Gammaproteobacteria	Burkholderiales	Comamonadaceae	Alicycliphilus	NA	bac	bac_ASV_1882
bac_ASV_1883	bac	Bacteria	Proteobacteria	Gammaproteobacteria	Pseudomonadales	Pseudomonadaceae	Pseudomonas	mendocina	bac	bac_ASV_1883
bac_ASV_1891	bac	Bacteria	Proteobacteria	Alphaproteobacteria	Acetobacterales	Acetobacteraceae	Acidiphilium	NA	bac	bac_ASV_1891
bac_ASV_1897	bac	Bacteria	Proteobacteria	Gammaproteobacteria	Burkholderiales	Rhodocyclaceae	Methyloversatilis	NA	bac	bac_ASV_1897
bac_ASV_19	bac	Bacteria	Bacteroidota	Bacteroidia	Cytophagales	Hymenobacteraceae	Hymenobacter	NA	bac	bac_ASV_19
bac_ASV_190	bac	Bacteria	Proteobacteria	Gammaproteobacteria	Burkholderiales	Oxalobacteraceae	NA	NA	bac	bac_ASV_190
bac_ASV_1909	bac	Bacteria	Proteobacteria	Alphaproteobacteria	Sphingomonadales	Sphingomonadaceae	Sphingomonas	NA	bac	bac_ASV_1909
bac_ASV_191	bac	Bacteria	Actinobacteriota	Actinobacteria	Propionibacteriales	Nocardioidaceae	Nocardioides	halotolerans	bac	bac_ASV_191
bac_ASV_1911	bac	Bacteria	Bdellovibrionota	Oligoflexia	0319-6G20	NA	NA	NA	bac	bac_ASV_1911
bac_ASV_1912	bac	Bacteria	Proteobacteria	Gammaproteobacteria	Acidiferrobacterales	Acidiferrobacteraceae	NA	NA	bac	bac_ASV_1912
bac_ASV_1916	bac	Bacteria	Actinobacteriota	Thermoleophilia	Solirubrobacterales	Solirubrobacteraceae	Conexibacter	NA	bac	bac_ASV_1916
bac_ASV_192	bac	Bacteria	Proteobacteria	Gammaproteobacteria	Burkholderiales	Oxalobacteraceae	Massilia	NA	bac	bac_ASV_192
bac_ASV_193	bac	Bacteria	Proteobacteria	Alphaproteobacteria	Sphingomonadales	Sphingomonadaceae	Sphingomonas	NA	bac	bac_ASV_193
bac_ASV_1933	bac	Bacteria	Proteobacteria	Gammaproteobacteria	Burkholderiales	Comamonadaceae	Xylophilus	NA	bac	bac_ASV_1933
bac_ASV_1938	bac	Bacteria	Proteobacteria	Alphaproteobacteria	Caulobacterales	Caulobacteraceae	Caulobacter	NA	bac	bac_ASV_1938
bac_ASV_194	bac	Bacteria	Proteobacteria	Gammaproteobacteria	Enterobacterales	Enterobacteriaceae	NA	NA	bac	bac_ASV_194
bac_ASV_1944	bac	Bacteria	Proteobacteria	Alphaproteobacteria	Rhizobiales	Rhizobiaceae	Corticibacterium	NA	bac	bac_ASV_1944
bac_ASV_1950	bac	Bacteria	Firmicutes	Clostridia	Peptostreptococcales-Tissierellales	Family XI	Anaerococcus	hydrogenalis	bac	bac_ASV_1950
bac_ASV_1955	bac	Bacteria	Firmicutes	Bacilli	Staphylococcales	Staphylococcaceae	Staphylococcus	NA	bac	bac_ASV_1955
bac_ASV_1959	bac	Bacteria	Proteobacteria	Gammaproteobacteria	Nitrococcales	Nitrococcaceae	NA	NA	bac	bac_ASV_1959
bac_ASV_196	bac	Bacteria	Proteobacteria	Gammaproteobacteria	Burkholderiales	Comamonadaceae	Variovorax	NA	bac	bac_ASV_196
bac_ASV_1969	bac	Bacteria	Proteobacteria	Alphaproteobacteria	Sphingomonadales	Sphingomonadaceae	Sphingomonas	NA	bac	bac_ASV_1969
bac_ASV_197	bac	Bacteria	Proteobacteria	Alphaproteobacteria	Sphingomonadales	Sphingomonadaceae	Sandaracinobacter	NA	bac	bac_ASV_197
bac_ASV_198	bac	Bacteria	Actinobacteriota	Actinobacteria	Micrococcales	Microbacteriaceae	NA	NA	bac	bac_ASV_198
bac_ASV_1983	bac	Bacteria	Firmicutes	Clostridia	Lachnospirales	Lachnospiraceae	[Ruminococcus] torques group	NA	bac	bac_ASV_1983
bac_ASV_2	bac	Bacteria	Proteobacteria	Gammaproteobacteria	Pseudomonadales	Moraxellaceae	Acinetobacter	NA	bac	bac_ASV_2
bac_ASV_20	bac	Bacteria	Proteobacteria	Alphaproteobacteria	Sphingomonadales	Sphingomonadaceae	Sphingomonas	NA	bac	bac_ASV_20
bac_ASV_200	bac	Bacteria	Proteobacteria	Gammaproteobacteria	Pseudomonadales	Pseudomonadaceae	Pseudomonas	NA	bac	bac_ASV_200
bac_ASV_201	bac	Bacteria	Proteobacteria	Alphaproteobacteria	Sphingomonadales	Sphingomonadaceae	Sphingomonas	NA	bac	bac_ASV_201
bac_ASV_2012	bac	Bacteria	Abditibacteriota	Abditibacteria	Abditibacteriales	Abditibacteriaceae	Abditibacterium	NA	bac	bac_ASV_2012
bac_ASV_202	bac	Bacteria	Proteobacteria	Alphaproteobacteria	Sphingomonadales	Sphingomonadaceae	Sphingomonas	NA	bac	bac_ASV_202
bac_ASV_2024	bac	Bacteria	Actinobacteriota	Actinobacteria	Propionibacteriales	Nocardioidaceae	Marmoricola	NA	bac	bac_ASV_2024
bac_ASV_2026	bac	Bacteria	Firmicutes	Bacilli	Lactobacillales	Streptococcaceae	Streptococcus	NA	bac	bac_ASV_2026
bac_ASV_203	bac	Bacteria	Actinobacteriota	Actinobacteria	Micromonosporales	Micromonosporaceae	Actinoplanes	NA	bac	bac_ASV_203
bac_ASV_2031	bac	Bacteria	Proteobacteria	Alphaproteobacteria	Azospirillales	Azospirillaceae	Skermanella	NA	bac	bac_ASV_2031
bac_ASV_204	bac	Bacteria	Actinobacteriota	Actinobacteria	Micrococcales	Sanguibacteraceae	Sanguibacter-Flavimobilis	NA	bac	bac_ASV_204
bac_ASV_205	bac	Bacteria	Proteobacteria	Alphaproteobacteria	Sphingomonadales	Sphingomonadaceae	Sphingomonas	NA	bac	bac_ASV_205
bac_ASV_2052	bac	Bacteria	Proteobacteria	Gammaproteobacteria	Burkholderiales	Comamonadaceae	Delftia	NA	bac	bac_ASV_2052
bac_ASV_206	bac	Bacteria	Proteobacteria	Alphaproteobacteria	Rhizobiales	Beijerinckiaceae	Methylobacterium-Methylorubrum	NA	bac	bac_ASV_206
bac_ASV_2066	bac	Bacteria	Proteobacteria	Alphaproteobacteria	Caulobacterales	Hyphomonadaceae	Hirschia	NA	bac	bac_ASV_2066
bac_ASV_207	bac	Bacteria	Proteobacteria	Gammaproteobacteria	Enterobacterales	Erwiniaceae	Pantoea	NA	bac	bac_ASV_207
bac_ASV_208	bac	Bacteria	Actinobacteriota	Actinobacteria	Propionibacteriales	Nocardioidaceae	Marmoricola	scoriae	bac	bac_ASV_208
bac_ASV_209	bac	Bacteria	Proteobacteria	Alphaproteobacteria	Rhodobacterales	Rhodobacteraceae	Rubellimicrobium	NA	bac	bac_ASV_209
bac_ASV_2095	bac	Bacteria	Bacteroidota	Bacteroidia	Sphingobacteriales	Sphingobacteriaceae	Pedobacter	NA	bac	bac_ASV_2095
bac_ASV_21	bac	Bacteria	Proteobacteria	Gammaproteobacteria	Pseudomonadales	Pseudomonadaceae	Pseudomonas	NA	bac	bac_ASV_21
bac_ASV_210	bac	Bacteria	Abditibacteriota	Abditibacteria	Abditibacteriales	Abditibacteriaceae	Abditibacterium	NA	bac	bac_ASV_210
bac_ASV_211	bac	Bacteria	Bacteroidota	Bacteroidia	Cytophagales	Spirosomaceae	Spirosoma	NA	bac	bac_ASV_211
bac_ASV_212	bac	Bacteria	Bacteroidota	Bacteroidia	Sphingobacteriales	Sphingobacteriaceae	Mucilaginibacter	NA	bac	bac_ASV_212
bac_ASV_2123	bac	Bacteria	Bacteroidota	Bacteroidia	Sphingobacteriales	Sphingobacteriaceae	Pedobacter	heparinus	bac	bac_ASV_2123
bac_ASV_2124	bac	Bacteria	Bacteroidota	Bacteroidia	Cytophagales	Spirosomaceae	Spirosoma	NA	bac	bac_ASV_2124
bac_ASV_2129	bac	Bacteria	Proteobacteria	Gammaproteobacteria	Xanthomonadales	Xanthomonadaceae	Stenotrophomonas	NA	bac	bac_ASV_2129
bac_ASV_213	bac	Bacteria	Proteobacteria	Gammaproteobacteria	Pseudomonadales	Pseudomonadaceae	Pseudomonas	NA	bac	bac_ASV_213
bac_ASV_214	bac	Bacteria	Proteobacteria	Alphaproteobacteria	Acetobacterales	Acetobacteraceae	Roseomonas	elaeocarpi	bac	bac_ASV_214
bac_ASV_2142	bac	Bacteria	Proteobacteria	Gammaproteobacteria	Pseudomonadales	Pseudomonadaceae	Pseudomonas	NA	bac	bac_ASV_2142
bac_ASV_215	bac	Bacteria	Proteobacteria	Alphaproteobacteria	Rhizobiales	NA	NA	NA	bac	bac_ASV_215
bac_ASV_2153	bac	Bacteria	Proteobacteria	Alphaproteobacteria	Sphingomonadales	Sphingomonadaceae	Sphingomonas	NA	bac	bac_ASV_2153
bac_ASV_216	bac	Bacteria	Actinobacteriota	Actinobacteria	Micrococcales	Microbacteriaceae	NA	NA	bac	bac_ASV_216
bac_ASV_2170	bac	Bacteria	Bacteroidota	Bacteroidia	Cytophagales	Hymenobacteraceae	Hymenobacter	NA	bac	bac_ASV_2170
bac_ASV_218	bac	Bacteria	Firmicutes	Bacilli	Staphylococcales	Staphylococcaceae	Staphylococcus	NA	bac	bac_ASV_218
bac_ASV_2180	bac	Bacteria	Proteobacteria	Gammaproteobacteria	Burkholderiales	Oxalobacteraceae	Massilia	NA	bac	bac_ASV_2180
bac_ASV_2181	bac	Bacteria	Actinobacteriota	Actinobacteria	Propionibacteriales	Nocardioidaceae	Nocardioides	NA	bac	bac_ASV_2181
bac_ASV_2187	bac	Bacteria	Proteobacteria	Gammaproteobacteria	Xanthomonadales	Xanthomonadaceae	Stenotrophomonas	NA	bac	bac_ASV_2187
bac_ASV_219	bac	Bacteria	Proteobacteria	Alphaproteobacteria	Sphingomonadales	Sphingomonadaceae	Sphingomonas	NA	bac	bac_ASV_219
bac_ASV_22	bac	Bacteria	Actinobacteriota	Actinobacteria	Propionibacteriales	Propionibacteriaceae	Friedmanniella	NA	bac	bac_ASV_22
bac_ASV_220	bac	Bacteria	Gemmatimonadota	Longimicrobia	Longimicrobiales	Longimicrobiaceae	YC-ZSS-LKJ147	NA	bac	bac_ASV_220
bac_ASV_2207	bac	Bacteria	Proteobacteria	Gammaproteobacteria	Burkholderiales	Neisseriaceae	NA	NA	bac	bac_ASV_2207
bac_ASV_221	bac	Bacteria	Actinobacteriota	Actinobacteria	Propionibacteriales	Nocardioidaceae	Nocardioides	NA	bac	bac_ASV_221
bac_ASV_222	bac	Bacteria	Proteobacteria	Alphaproteobacteria	Sphingomonadales	Sphingomonadaceae	Sphingomonas	NA	bac	bac_ASV_222
bac_ASV_223	bac	Bacteria	Bacteroidota	Bacteroidia	Cytophagales	Hymenobacteraceae	Hymenobacter	NA	bac	bac_ASV_223
bac_ASV_2245	bac	Bacteria	Actinobacteriota	Actinobacteria	Propionibacteriales	Nocardioidaceae	Nocardioides	NA	bac	bac_ASV_2245
bac_ASV_225	bac	Bacteria	Proteobacteria	Alphaproteobacteria	Acetobacterales	Acetobacteraceae	NA	NA	bac	bac_ASV_225
bac_ASV_2257	bac	Bacteria	Firmicutes	Clostridia	Christensenellales	Christensenellaceae	Christensenellaceae R-7 group	NA	bac	bac_ASV_2257
bac_ASV_226	bac	Bacteria	Actinobacteriota	Actinobacteria	Propionibacteriales	Nocardioidaceae	Nocardioides	NA	bac	bac_ASV_226
bac_ASV_227	bac	Bacteria	Proteobacteria	Alphaproteobacteria	Rhizobiales	Beijerinckiaceae	Methylobacterium-Methylorubrum	NA	bac	bac_ASV_227
bac_ASV_228	bac	Bacteria	Proteobacteria	Gammaproteobacteria	Burkholderiales	Oxalobacteraceae	Massilia	NA	bac	bac_ASV_228
bac_ASV_229	bac	Bacteria	Proteobacteria	Alphaproteobacteria	Sphingomonadales	Sphingomonadaceae	Sphingomonas	NA	bac	bac_ASV_229
bac_ASV_2292	bac	Bacteria	Proteobacteria	Alphaproteobacteria	Caulobacterales	Caulobacteraceae	NA	NA	bac	bac_ASV_2292
bac_ASV_2293	bac	Bacteria	Actinobacteriota	Actinobacteria	Corynebacteriales	Corynebacteriaceae	Corynebacterium	NA	bac	bac_ASV_2293
bac_ASV_230	bac	Bacteria	Bacteroidota	Bacteroidia	Sphingobacteriales	Sphingobacteriaceae	Mucilaginibacter	NA	bac	bac_ASV_230
bac_ASV_2306	bac	Bacteria	Firmicutes	Bacilli	Paenibacillales	Paenibacillaceae	Paenibacillus	NA	bac	bac_ASV_2306
bac_ASV_231	bac	Bacteria	Proteobacteria	Alphaproteobacteria	Rhizobiales	Rhizobiaceae	Allorhizobium-Neorhizobium-Pararhizobium-Rhizobium	NA	bac	bac_ASV_231
bac_ASV_232	bac	Bacteria	Bacteroidota	Bacteroidia	Sphingobacteriales	Sphingobacteriaceae	Mucilaginibacter	NA	bac	bac_ASV_232
bac_ASV_233	bac	Bacteria	Bacteroidota	Bacteroidia	Sphingobacteriales	Sphingobacteriaceae	NA	NA	bac	bac_ASV_233
bac_ASV_234	bac	Bacteria	Bacteroidota	Bacteroidia	Chitinophagales	Chitinophagaceae	Segetibacter	NA	bac	bac_ASV_234
bac_ASV_2347	bac	Bacteria	Proteobacteria	Alphaproteobacteria	Sphingomonadales	Sphingomonadaceae	Sphingomonas	NA	bac	bac_ASV_2347
bac_ASV_2348	bac	Bacteria	Proteobacteria	Gammaproteobacteria	Xanthomonadales	Xanthomonadaceae	Pseudoxanthomonas	NA	bac	bac_ASV_2348
bac_ASV_235	bac	Bacteria	Bacteroidota	Bacteroidia	Cytophagales	Hymenobacteraceae	Hymenobacter	NA	bac	bac_ASV_235
bac_ASV_236	bac	Bacteria	Proteobacteria	Alphaproteobacteria	Rhizobiales	Rhizobiaceae	Aureimonas	NA	bac	bac_ASV_236
bac_ASV_237	bac	Bacteria	Proteobacteria	Alphaproteobacteria	Sphingomonadales	Sphingomonadaceae	Sphingomonas	hunanensis	bac	bac_ASV_237
bac_ASV_238	bac	Bacteria	Firmicutes	Bacilli	Lactobacillales	Streptococcaceae	Streptococcus	NA	bac	bac_ASV_238
bac_ASV_239	bac	Bacteria	Proteobacteria	Alphaproteobacteria	Acetobacterales	Acetobacteraceae	Roseomonas	vinacea	bac	bac_ASV_239
bac_ASV_24	bac	Bacteria	Proteobacteria	Alphaproteobacteria	Rhizobiales	Beijerinckiaceae	Methylobacterium-Methylorubrum	NA	bac	bac_ASV_24
bac_ASV_240	bac	Bacteria	Actinobacteriota	Actinobacteria	Propionibacteriales	Nocardioidaceae	Nocardioides	endophyticus	bac	bac_ASV_240
bac_ASV_241	bac	Bacteria	Proteobacteria	Gammaproteobacteria	Burkholderiales	Burkholderiaceae	Burkholderia-Caballeronia-Paraburkholderia	NA	bac	bac_ASV_241
bac_ASV_242	bac	Bacteria	Bacteroidota	Bacteroidia	Cytophagales	Hymenobacteraceae	Hymenobacter	NA	bac	bac_ASV_242
bac_ASV_243	bac	Bacteria	Proteobacteria	Alphaproteobacteria	Rhizobiales	Beijerinckiaceae	Methylobacterium-Methylorubrum	NA	bac	bac_ASV_243
bac_ASV_244	bac	Bacteria	Proteobacteria	Alphaproteobacteria	Sphingomonadales	Sphingomonadaceae	NA	NA	bac	bac_ASV_244
bac_ASV_245	bac	Bacteria	Proteobacteria	Gammaproteobacteria	Burkholderiales	Oxalobacteraceae	Massilia	NA	bac	bac_ASV_245
bac_ASV_2452	bac	Bacteria	Proteobacteria	Alphaproteobacteria	Rhodobacterales	Rhodobacteraceae	Rubellimicrobium	NA	bac	bac_ASV_2452
bac_ASV_246	bac	Bacteria	Proteobacteria	Gammaproteobacteria	Burkholderiales	Comamonadaceae	Variovorax	NA	bac	bac_ASV_246
bac_ASV_247	bac	Bacteria	Bacteroidota	Bacteroidia	Sphingobacteriales	Sphingobacteriaceae	Pedobacter	ginsengiterrae	bac	bac_ASV_247
bac_ASV_2473	bac	Bacteria	Proteobacteria	Alphaproteobacteria	Sphingomonadales	Sphingomonadaceae	Sphingomonas	NA	bac	bac_ASV_2473
bac_ASV_2474	bac	Bacteria	Bacteroidota	Bacteroidia	Sphingobacteriales	Sphingobacteriaceae	Pedobacter	panaciterrae	bac	bac_ASV_2474
bac_ASV_248	bac	Bacteria	Actinobacteriota	Thermoleophilia	Solirubrobacterales	Solirubrobacteraceae	Solirubrobacter	NA	bac	bac_ASV_248
bac_ASV_249	bac	Bacteria	Bacteroidota	Bacteroidia	Chitinophagales	Chitinophagaceae	NA	NA	bac	bac_ASV_249
bac_ASV_25	bac	Bacteria	Proteobacteria	Alphaproteobacteria	Sphingomonadales	Sphingomonadaceae	Sphingomonas	aerolata	bac	bac_ASV_25
bac_ASV_250	bac	Bacteria	Actinobacteriota	Actinobacteria	Micrococcales	Microbacteriaceae	Frigoribacterium	faeni	bac	bac_ASV_250
bac_ASV_2507	bac	Bacteria	Proteobacteria	Gammaproteobacteria	Burkholderiales	Oxalobacteraceae	Janthinobacterium	lividum	bac	bac_ASV_2507
bac_ASV_251	bac	Bacteria	Actinobacteriota	Actinobacteria	Frankiales	Geodermatophilaceae	Blastococcus	NA	bac	bac_ASV_251
bac_ASV_252	bac	Bacteria	Actinobacteriota	Actinobacteria	Micrococcales	Microbacteriaceae	Curtobacterium	NA	bac	bac_ASV_252
bac_ASV_2520	bac	Bacteria	Firmicutes	Bacilli	Thermicanales	Thermicanaceae	Thermicanus	NA	bac	bac_ASV_2520
bac_ASV_2521	bac	Bacteria	Proteobacteria	Alphaproteobacteria	Sphingomonadales	Sphingomonadaceae	Sphingobium	NA	bac	bac_ASV_2521
bac_ASV_253	bac	Bacteria	Proteobacteria	Alphaproteobacteria	Sphingomonadales	Sphingomonadaceae	Sphingomonas	NA	bac	bac_ASV_253
bac_ASV_2531	bac	Bacteria	Bacteroidota	Rhodothermia	Rhodothermales	Rhodothermaceae	Rubrivirga	NA	bac	bac_ASV_2531
bac_ASV_254	bac	Bacteria	Proteobacteria	Gammaproteobacteria	Burkholderiales	Oxalobacteraceae	Massilia	NA	bac	bac_ASV_254
bac_ASV_255	bac	Bacteria	Proteobacteria	Alphaproteobacteria	Sphingomonadales	Sphingomonadaceae	Sphingomonas	NA	bac	bac_ASV_255
bac_ASV_256	bac	Bacteria	Bacteroidota	Bacteroidia	Cytophagales	Spirosomaceae	Spirosoma	NA	bac	bac_ASV_256
bac_ASV_257	bac	Bacteria	Proteobacteria	Gammaproteobacteria	Burkholderiales	Burkholderiaceae	Burkholderia-Caballeronia-Paraburkholderia	NA	bac	bac_ASV_257
bac_ASV_2574	bac	Bacteria	Proteobacteria	Gammaproteobacteria	Burkholderiales	Oxalobacteraceae	Massilia	NA	bac	bac_ASV_2574
bac_ASV_258	bac	Bacteria	Proteobacteria	Alphaproteobacteria	Rhizobiales	Rhizobiaceae	Aureimonas	NA	bac	bac_ASV_258
bac_ASV_259	bac	Bacteria	Proteobacteria	Alphaproteobacteria	Rhizobiales	Beijerinckiaceae	Methylorosula	NA	bac	bac_ASV_259
bac_ASV_26	bac	Bacteria	Proteobacteria	Alphaproteobacteria	Rhizobiales	Xanthobacteraceae	Tardiphaga	robiniae	bac	bac_ASV_26
bac_ASV_260	bac	Bacteria	Actinobacteriota	Actinobacteria	Pseudonocardiales	Pseudonocardiaceae	Pseudonocardia	NA	bac	bac_ASV_260
bac_ASV_2603	bac	Bacteria	Actinobacteriota	Actinobacteria	Propionibacteriales	Propionibacteriaceae	Friedmanniella	NA	bac	bac_ASV_2603
bac_ASV_261	bac	Bacteria	Proteobacteria	Alphaproteobacteria	Sphingomonadales	Sphingomonadaceae	Sphingomonas	NA	bac	bac_ASV_261
bac_ASV_2614	bac	Bacteria	Proteobacteria	Gammaproteobacteria	Enterobacterales	NA	NA	NA	bac	bac_ASV_2614
bac_ASV_262	bac	Bacteria	Actinobacteriota	Actinobacteria	Micrococcales	Microbacteriaceae	Curtobacterium	NA	bac	bac_ASV_262
bac_ASV_2623	bac	Bacteria	Proteobacteria	Alphaproteobacteria	Sphingomonadales	Sphingomonadaceae	Sphingomonas	NA	bac	bac_ASV_2623
bac_ASV_263	bac	Bacteria	Proteobacteria	Gammaproteobacteria	Enterobacterales	Erwiniaceae	Pantoea	NA	bac	bac_ASV_263
bac_ASV_264	bac	Bacteria	Actinobacteriota	Actinobacteria	Frankiales	Nakamurellaceae	Nakamurella	NA	bac	bac_ASV_264
bac_ASV_265	bac	Bacteria	Bacteroidota	Bacteroidia	Cytophagales	Spirosomaceae	Dyadobacter	NA	bac	bac_ASV_265
bac_ASV_266	bac	Bacteria	Proteobacteria	Alphaproteobacteria	Rhizobiales	Rhizobiaceae	NA	NA	bac	bac_ASV_266
bac_ASV_267	bac	Bacteria	Bacteroidota	Bacteroidia	Sphingobacteriales	Sphingobacteriaceae	Pedobacter	NA	bac	bac_ASV_267
bac_ASV_2673	bac	Bacteria	Proteobacteria	Gammaproteobacteria	Burkholderiales	Comamonadaceae	NA	NA	bac	bac_ASV_2673
bac_ASV_2678	bac	Bacteria	Actinobacteriota	Actinobacteria	Frankiales	NA	NA	NA	bac	bac_ASV_2678
bac_ASV_268	bac	Bacteria	Proteobacteria	Alphaproteobacteria	Sphingomonadales	Sphingomonadaceae	NA	NA	bac	bac_ASV_268
bac_ASV_2692	bac	Bacteria	Proteobacteria	Alphaproteobacteria	Tistrellales	Geminicoccaceae	Candidatus Alysiosphaera	NA	bac	bac_ASV_2692
bac_ASV_27	bac	Bacteria	Proteobacteria	Gammaproteobacteria	Enterobacterales	Erwiniaceae	Izhakiella	NA	bac	bac_ASV_27
bac_ASV_270	bac	Bacteria	Bacteroidota	Bacteroidia	Sphingobacteriales	Sphingobacteriaceae	Mucilaginibacter	NA	bac	bac_ASV_270
bac_ASV_2702	bac	Bacteria	Proteobacteria	Alphaproteobacteria	Caulobacterales	Caulobacteraceae	NA	NA	bac	bac_ASV_2702
bac_ASV_271	bac	Bacteria	Bacteroidota	Bacteroidia	Chitinophagales	Chitinophagaceae	Segetibacter	NA	bac	bac_ASV_271
bac_ASV_2711	bac	Bacteria	Actinobacteriota	Actinobacteria	Pseudonocardiales	Pseudonocardiaceae	Saccharopolyspora	NA	bac	bac_ASV_2711
bac_ASV_272	bac	Bacteria	Bacteroidota	Bacteroidia	Chitinophagales	Chitinophagaceae	Segetibacter	aerophilus	bac	bac_ASV_272
bac_ASV_273	bac	Bacteria	Actinobacteriota	Actinobacteria	Frankiales	NA	NA	NA	bac	bac_ASV_273
bac_ASV_274	bac	Bacteria	Proteobacteria	Gammaproteobacteria	Burkholderiales	Oxalobacteraceae	Massilia	plicata	bac	bac_ASV_274
bac_ASV_275	bac	Bacteria	Proteobacteria	Gammaproteobacteria	Burkholderiales	Oxalobacteraceae	[Aquaspirillum] arcticum group	NA	bac	bac_ASV_275
bac_ASV_276	bac	Bacteria	Firmicutes	Bacilli	Lactobacillales	Lactobacillaceae	Latilactobacillus	NA	bac	bac_ASV_276
bac_ASV_2765	bac	Bacteria	Bacteroidota	Bacteroidia	Sphingobacteriales	Sphingobacteriaceae	NA	NA	bac	bac_ASV_2765
bac_ASV_277	bac	Bacteria	Proteobacteria	Gammaproteobacteria	Diplorickettsiales	Diplorickettsiaceae	Rickettsiella	NA	bac	bac_ASV_277
bac_ASV_278	bac	Bacteria	Actinobacteriota	Actinobacteria	Micrococcales	Microbacteriaceae	Frigoribacterium	NA	bac	bac_ASV_278
bac_ASV_2787	bac	Bacteria	Proteobacteria	Alphaproteobacteria	Rhizobiales	Beijerinckiaceae	Methylobacterium-Methylorubrum	NA	bac	bac_ASV_2787
bac_ASV_279	bac	Bacteria	Proteobacteria	Alphaproteobacteria	Acetobacterales	Acetobacteraceae	Roseomonas	aquatica	bac	bac_ASV_279
bac_ASV_28	bac	Bacteria	Proteobacteria	Alphaproteobacteria	Rhizobiales	Rhizobiaceae	Allorhizobium-Neorhizobium-Pararhizobium-Rhizobium	NA	bac	bac_ASV_28
bac_ASV_280	bac	Bacteria	Bacteroidota	Bacteroidia	Cytophagales	Hymenobacteraceae	Hymenobacter	NA	bac	bac_ASV_280
bac_ASV_281	bac	Bacteria	Proteobacteria	Alphaproteobacteria	Sphingomonadales	Sphingomonadaceae	Sphingomonas	NA	bac	bac_ASV_281
bac_ASV_282	bac	Bacteria	Proteobacteria	Alphaproteobacteria	Acetobacterales	Acetobacteraceae	Roseomonas	NA	bac	bac_ASV_282
bac_ASV_283	bac	Bacteria	Proteobacteria	Alphaproteobacteria	Sphingomonadales	Sphingomonadaceae	NA	NA	bac	bac_ASV_283
bac_ASV_285	bac	Bacteria	Actinobacteriota	Actinobacteria	Corynebacteriales	Corynebacteriaceae	Corynebacterium	tuberculostearicum	bac	bac_ASV_285
bac_ASV_2859	bac	Bacteria	Firmicutes	Bacilli	Lactobacillales	Lactobacillaceae	Lactiplantibacillus	NA	bac	bac_ASV_2859
bac_ASV_286	bac	Bacteria	Proteobacteria	Alphaproteobacteria	Sphingomonadales	Sphingomonadaceae	Sphingomonas	jatrophae	bac	bac_ASV_286
bac_ASV_287	bac	Bacteria	Proteobacteria	Alphaproteobacteria	Rhizobiales	D05-2	NA	NA	bac	bac_ASV_287
bac_ASV_2874	bac	Bacteria	Proteobacteria	Alphaproteobacteria	Sphingomonadales	Sphingomonadaceae	NA	NA	bac	bac_ASV_2874
bac_ASV_288	bac	Bacteria	Actinobacteriota	Actinobacteria	Propionibacteriales	Nocardioidaceae	Nocardioides	NA	bac	bac_ASV_288
bac_ASV_289	bac	Bacteria	Actinobacteriota	Actinobacteria	Streptomycetales	Streptomycetaceae	Streptomyces	NA	bac	bac_ASV_289
bac_ASV_29	bac	Bacteria	Proteobacteria	Alphaproteobacteria	Sphingomonadales	Sphingomonadaceae	Novosphingobium	NA	bac	bac_ASV_29
bac_ASV_290	bac	Bacteria	Bacteroidota	Bacteroidia	Chitinophagales	Chitinophagaceae	Segetibacter	NA	bac	bac_ASV_290
bac_ASV_291	bac	Bacteria	Proteobacteria	Gammaproteobacteria	Burkholderiales	Oxalobacteraceae	Massilia	alkalitolerans	bac	bac_ASV_291
bac_ASV_292	bac	Bacteria	Firmicutes	Bacilli	Staphylococcales	Staphylococcaceae	Staphylococcus	NA	bac	bac_ASV_292
bac_ASV_293	bac	Bacteria	Actinobacteriota	Actinobacteria	Frankiales	Geodermatophilaceae	Klenkia	NA	bac	bac_ASV_293
bac_ASV_2930	bac	Bacteria	Actinobacteriota	Actinobacteria	Micrococcales	Microbacteriaceae	Galbitalea	NA	bac	bac_ASV_2930
bac_ASV_294	bac	Bacteria	Deinococcota	Deinococci	Deinococcales	Deinococcaceae	Deinococcus	geothermalis	bac	bac_ASV_294
bac_ASV_295	bac	Bacteria	Proteobacteria	Gammaproteobacteria	Burkholderiales	Oxalobacteraceae	Massilia	NA	bac	bac_ASV_295
bac_ASV_297	bac	Bacteria	Actinobacteriota	Actinobacteria	Micrococcales	Microbacteriaceae	Labedella	gwakjiensis	bac	bac_ASV_297
bac_ASV_298	bac	Bacteria	Actinobacteriota	Actinobacteria	Corynebacteriales	Corynebacteriaceae	Corynebacterium	jeikeium	bac	bac_ASV_298
bac_ASV_2982	bac	Bacteria	Verrucomicrobiota	Chlamydiae	Chlamydiales	Simkaniaceae	Candidatus Rhabdochlamydia	NA	bac	bac_ASV_2982
bac_ASV_299	bac	Bacteria	Bacteroidota	Bacteroidia	Cytophagales	Spirosomaceae	Dyadobacter	NA	bac	bac_ASV_299
bac_ASV_30	bac	Bacteria	Proteobacteria	Gammaproteobacteria	Pseudomonadales	Moraxellaceae	Acinetobacter	NA	bac	bac_ASV_30
bac_ASV_300	bac	Bacteria	Firmicutes	Bacilli	Bacillales	Bacillaceae	Bacillus	NA	bac	bac_ASV_300
bac_ASV_3009	bac	Bacteria	Actinobacteriota	Actinobacteria	Kineosporiales	Kineosporiaceae	Kineosporia	NA	bac	bac_ASV_3009
bac_ASV_301	bac	Bacteria	Actinobacteriota	Actinobacteria	Micrococcales	Microbacteriaceae	Plantibacter	NA	bac	bac_ASV_301
bac_ASV_302	bac	Bacteria	Proteobacteria	Gammaproteobacteria	Burkholderiales	Oxalobacteraceae	Massilia	timonae	bac	bac_ASV_302
bac_ASV_303	bac	Bacteria	Bacteroidota	Bacteroidia	Sphingobacteriales	Sphingobacteriaceae	Pedobacter	agri	bac	bac_ASV_303
bac_ASV_304	bac	Bacteria	Proteobacteria	Gammaproteobacteria	Burkholderiales	Comamonadaceae	Tepidimonas	ignava	bac	bac_ASV_304
bac_ASV_305	bac	Bacteria	Proteobacteria	Gammaproteobacteria	Gammaproteobacteria Incertae Sedis	Unknown Family	Acidibacter	NA	bac	bac_ASV_305
bac_ASV_306	bac	Bacteria	Proteobacteria	Gammaproteobacteria	Pseudomonadales	Moraxellaceae	Enhydrobacter	NA	bac	bac_ASV_306
bac_ASV_307	bac	Bacteria	Bacteroidota	Bacteroidia	Chitinophagales	Chitinophagaceae	Niastella	NA	bac	bac_ASV_307
bac_ASV_308	bac	Bacteria	Proteobacteria	Gammaproteobacteria	Enterobacterales	Enterobacteriaceae	Klebsiella	NA	bac	bac_ASV_308
bac_ASV_309	bac	Bacteria	Proteobacteria	Alphaproteobacteria	Sphingomonadales	Sphingomonadaceae	Sphingomonas	NA	bac	bac_ASV_309
bac_ASV_31	bac	Bacteria	Actinobacteriota	Actinobacteria	Pseudonocardiales	Pseudonocardiaceae	Pseudonocardia	NA	bac	bac_ASV_31
bac_ASV_310	bac	Bacteria	Proteobacteria	Alphaproteobacteria	Rhizobiales	Rhizobiaceae	Allorhizobium-Neorhizobium-Pararhizobium-Rhizobium	NA	bac	bac_ASV_310
bac_ASV_311	bac	Bacteria	Proteobacteria	Alphaproteobacteria	Sphingomonadales	Sphingomonadaceae	Novosphingobium	NA	bac	bac_ASV_311
bac_ASV_312	bac	Bacteria	Proteobacteria	Alphaproteobacteria	Rhizobiales	Devosiaceae	Devosia	NA	bac	bac_ASV_312
bac_ASV_313	bac	Bacteria	Actinobacteriota	Actinobacteria	Propionibacteriales	Nocardioidaceae	Aeromicrobium	ginsengisoli	bac	bac_ASV_313
bac_ASV_3130	bac	Bacteria	Proteobacteria	Alphaproteobacteria	Caulobacterales	Caulobacteraceae	NA	NA	bac	bac_ASV_3130
bac_ASV_314	bac	Bacteria	Proteobacteria	Gammaproteobacteria	Burkholderiales	Comamonadaceae	Rhizobacter	NA	bac	bac_ASV_314
bac_ASV_315	bac	Bacteria	Acidobacteriota	Acidobacteriae	Acidobacteriales	Acidobacteriaceae (Subgroup 1)	Terriglobus	NA	bac	bac_ASV_315
bac_ASV_316	bac	Bacteria	Proteobacteria	Gammaproteobacteria	Burkholderiales	Comamonadaceae	Diaphorobacter	NA	bac	bac_ASV_316
bac_ASV_317	bac	Bacteria	Proteobacteria	Alphaproteobacteria	Rhizobiales	Xanthobacteraceae	Tardiphaga	NA	bac	bac_ASV_317
bac_ASV_318	bac	Bacteria	Bacteroidota	Bacteroidia	Chitinophagales	Chitinophagaceae	Segetibacter	NA	bac	bac_ASV_318
bac_ASV_3182	bac	Bacteria	Actinobacteriota	Actinobacteria	Propionibacteriales	Propionibacteriaceae	Microlunatus	NA	bac	bac_ASV_3182
bac_ASV_319	bac	Bacteria	Bacteroidota	Bacteroidia	Chitinophagales	Chitinophagaceae	NA	NA	bac	bac_ASV_319
bac_ASV_32	bac	Bacteria	Bacteroidota	Bacteroidia	Cytophagales	Hymenobacteraceae	Hymenobacter	NA	bac	bac_ASV_32
bac_ASV_320	bac	Bacteria	Proteobacteria	Gammaproteobacteria	Burkholderiales	Oxalobacteraceae	Massilia	brevitalea	bac	bac_ASV_320
bac_ASV_321	bac	Bacteria	Proteobacteria	Alphaproteobacteria	Rhizobiales	Rhizobiaceae	Ciceribacter	NA	bac	bac_ASV_321
bac_ASV_322	bac	Bacteria	Proteobacteria	Gammaproteobacteria	Pseudomonadales	Pseudomonadaceae	Pseudomonas	NA	bac	bac_ASV_322
bac_ASV_323	bac	Bacteria	Actinobacteriota	Actinobacteria	Kineosporiales	Kineosporiaceae	Kineosporia	NA	bac	bac_ASV_323
bac_ASV_324	bac	Bacteria	Bacteroidota	Bacteroidia	Cytophagales	Spirosomaceae	Dyadobacter	alkalitolerans	bac	bac_ASV_324
bac_ASV_3252	bac	Bacteria	Proteobacteria	Alphaproteobacteria	Rhizobiales	Beijerinckiaceae	Methylobacterium-Methylorubrum	NA	bac	bac_ASV_3252
bac_ASV_326	bac	Bacteria	Proteobacteria	Gammaproteobacteria	Burkholderiales	Burkholderiaceae	Ralstonia	NA	bac	bac_ASV_326
bac_ASV_327	bac	Bacteria	Proteobacteria	Alphaproteobacteria	Acetobacterales	Acetobacteraceae	Roseomonas	NA	bac	bac_ASV_327
bac_ASV_3277	bac	Bacteria	Firmicutes	Bacilli	Bacillales	Bacillaceae	Bacillus	NA	bac	bac_ASV_3277
bac_ASV_3278	bac	Bacteria	Actinobacteriota	Actinobacteria	Propionibacteriales	Nocardioidaceae	Kribbella	NA	bac	bac_ASV_3278
bac_ASV_3279	bac	Bacteria	Actinobacteriota	Actinobacteria	Streptomycetales	Streptomycetaceae	NA	NA	bac	bac_ASV_3279
bac_ASV_328	bac	Bacteria	Actinobacteriota	Actinobacteria	Pseudonocardiales	Pseudonocardiaceae	Actinomycetospora	straminea	bac	bac_ASV_328
bac_ASV_3280	bac	Bacteria	Bacteroidota	Bacteroidia	Sphingobacteriales	Sphingobacteriaceae	Pedobacter	NA	bac	bac_ASV_3280
bac_ASV_329	bac	Bacteria	Proteobacteria	Gammaproteobacteria	Burkholderiales	Comamonadaceae	Xylophilus	NA	bac	bac_ASV_329
bac_ASV_33	bac	Bacteria	Proteobacteria	Gammaproteobacteria	Burkholderiales	Oxalobacteraceae	Massilia	NA	bac	bac_ASV_33
bac_ASV_330	bac	Bacteria	Bacteroidota	Bacteroidia	Cytophagales	Spirosomaceae	Larkinella	NA	bac	bac_ASV_330
bac_ASV_331	bac	Bacteria	Proteobacteria	Alphaproteobacteria	Rhizobiales	Rhizobiaceae	Allorhizobium-Neorhizobium-Pararhizobium-Rhizobium	NA	bac	bac_ASV_331
bac_ASV_3337	bac	Bacteria	Bacteroidota	Bacteroidia	Chitinophagales	Chitinophagaceae	Edaphobaculum	NA	bac	bac_ASV_3337
bac_ASV_334	bac	Bacteria	Proteobacteria	Alphaproteobacteria	Azospirillales	Azospirillaceae	Skermanella	aerolata	bac	bac_ASV_334
bac_ASV_335	bac	Bacteria	Bacteroidota	Bacteroidia	Chitinophagales	Chitinophagaceae	Segetibacter	NA	bac	bac_ASV_335
bac_ASV_336	bac	Bacteria	Actinobacteriota	Actinobacteria	Micrococcales	Micrococcaceae	Micrococcus	flavus	bac	bac_ASV_336
bac_ASV_337	bac	Bacteria	Proteobacteria	Gammaproteobacteria	Burkholderiales	Oxalobacteraceae	NA	NA	bac	bac_ASV_337
bac_ASV_338	bac	Bacteria	Proteobacteria	Gammaproteobacteria	Burkholderiales	Oxalobacteraceae	Massilia	NA	bac	bac_ASV_338
bac_ASV_339	bac	Bacteria	Proteobacteria	Alphaproteobacteria	Sphingomonadales	Sphingomonadaceae	Sphingomonas	aurantiaca	bac	bac_ASV_339
bac_ASV_3392	bac	Bacteria	Proteobacteria	Alphaproteobacteria	Sphingomonadales	Sphingomonadaceae	Novosphingobium	NA	bac	bac_ASV_3392
bac_ASV_3393	bac	Bacteria	Proteobacteria	Alphaproteobacteria	Caulobacterales	Caulobacteraceae	Caulobacter	NA	bac	bac_ASV_3393
bac_ASV_3394	bac	Bacteria	Actinobacteriota	Actinobacteria	Micrococcales	Microbacteriaceae	NA	NA	bac	bac_ASV_3394
bac_ASV_3395	bac	Bacteria	Actinobacteriota	Actinobacteria	Micrococcales	Microbacteriaceae	Lysinimonas	NA	bac	bac_ASV_3395
bac_ASV_34	bac	Bacteria	Actinobacteriota	Actinobacteria	Propionibacteriales	Propionibacteriaceae	Cutibacterium	acnes	bac	bac_ASV_34
bac_ASV_340	bac	Bacteria	Proteobacteria	Gammaproteobacteria	Burkholderiales	Oxalobacteraceae	Pseudoduganella	NA	bac	bac_ASV_340
bac_ASV_341	bac	Bacteria	Gemmatimonadota	Longimicrobia	Longimicrobiales	Longimicrobiaceae	Longimicrobium	NA	bac	bac_ASV_341
bac_ASV_342	bac	Bacteria	Proteobacteria	Alphaproteobacteria	Rhizobiales	Beijerinckiaceae	Methylobacterium-Methylorubrum	NA	bac	bac_ASV_342
bac_ASV_343	bac	Bacteria	Proteobacteria	Gammaproteobacteria	Xanthomonadales	Xanthomonadaceae	Xanthomonas	NA	bac	bac_ASV_343
bac_ASV_344	bac	Bacteria	Bacteroidota	Bacteroidia	Chitinophagales	Chitinophagaceae	Parafilimonas	NA	bac	bac_ASV_344
bac_ASV_345	bac	Bacteria	Proteobacteria	Gammaproteobacteria	Burkholderiales	Oxalobacteraceae	Massilia	NA	bac	bac_ASV_345
bac_ASV_347	bac	Bacteria	Bacteroidota	Bacteroidia	Cytophagales	Spirosomaceae	Spirosoma	NA	bac	bac_ASV_347
bac_ASV_348	bac	Bacteria	Proteobacteria	Alphaproteobacteria	Rhizobiales	Rhizobiaceae	Allorhizobium-Neorhizobium-Pararhizobium-Rhizobium	NA	bac	bac_ASV_348
bac_ASV_349	bac	Bacteria	Bacteroidota	Bacteroidia	Chitinophagales	Chitinophagaceae	Segetibacter	NA	bac	bac_ASV_349
bac_ASV_35	bac	Bacteria	Proteobacteria	Gammaproteobacteria	Enterobacterales	Yersiniaceae	Rahnella1	NA	bac	bac_ASV_35
bac_ASV_350	bac	Bacteria	Proteobacteria	Alphaproteobacteria	Rhizobiales	Beijerinckiaceae	Psychroglaciecola	NA	bac	bac_ASV_350
bac_ASV_351	bac	Bacteria	Abditibacteriota	Abditibacteria	Abditibacteriales	Abditibacteriaceae	Abditibacterium	NA	bac	bac_ASV_351
bac_ASV_352	bac	Bacteria	Proteobacteria	Alphaproteobacteria	Sphingomonadales	Sphingomonadaceae	Novosphingobium	NA	bac	bac_ASV_352
bac_ASV_353	bac	Bacteria	Proteobacteria	Gammaproteobacteria	Burkholderiales	Oxalobacteraceae	Massilia	NA	bac	bac_ASV_353
bac_ASV_354	bac	Bacteria	Proteobacteria	Alphaproteobacteria	Rhizobiales	Rhizobiaceae	Allorhizobium-Neorhizobium-Pararhizobium-Rhizobium	NA	bac	bac_ASV_354
bac_ASV_356	bac	Bacteria	Actinobacteriota	Actinobacteria	Corynebacteriales	Nocardiaceae	Rhodococcus	NA	bac	bac_ASV_356
bac_ASV_357	bac	Bacteria	Myxococcota	Polyangia	Polyangiales	BIrii41	NA	NA	bac	bac_ASV_357
bac_ASV_358	bac	Bacteria	Proteobacteria	Gammaproteobacteria	Enterobacterales	Erwiniaceae	Pantoea	NA	bac	bac_ASV_358
bac_ASV_359	bac	Bacteria	Proteobacteria	Alphaproteobacteria	Acetobacterales	Acetobacteraceae	Roseomonas	NA	bac	bac_ASV_359
bac_ASV_360	bac	Bacteria	Actinobacteriota	Actinobacteria	Corynebacteriales	Corynebacteriaceae	Corynebacterium	NA	bac	bac_ASV_360
bac_ASV_361	bac	Bacteria	Proteobacteria	Alphaproteobacteria	Sphingomonadales	Sphingomonadaceae	Sphingomonas	NA	bac	bac_ASV_361
bac_ASV_362	bac	Bacteria	Proteobacteria	Alphaproteobacteria	Rickettsiales	Rickettsiaceae	Rickettsia	NA	bac	bac_ASV_362
bac_ASV_363	bac	Bacteria	Proteobacteria	Alphaproteobacteria	Sphingomonadales	Sphingomonadaceae	Sphingomonas	NA	bac	bac_ASV_363
bac_ASV_364	bac	Bacteria	Bacteroidota	Bacteroidia	Sphingobacteriales	Sphingobacteriaceae	Mucilaginibacter	NA	bac	bac_ASV_364
bac_ASV_365	bac	Bacteria	Proteobacteria	Gammaproteobacteria	Enterobacterales	Enterobacteriaceae	NA	NA	bac	bac_ASV_365
bac_ASV_366	bac	Bacteria	Proteobacteria	Gammaproteobacteria	Burkholderiales	Comamonadaceae	Xylophilus	NA	bac	bac_ASV_366
bac_ASV_367	bac	Bacteria	Proteobacteria	Gammaproteobacteria	Burkholderiales	Comamonadaceae	NA	NA	bac	bac_ASV_367
bac_ASV_368	bac	Bacteria	Firmicutes	Bacilli	Staphylococcales	Staphylococcaceae	Staphylococcus	NA	bac	bac_ASV_368
bac_ASV_369	bac	Bacteria	Actinobacteriota	Thermoleophilia	Solirubrobacterales	Solirubrobacteraceae	Solirubrobacter	NA	bac	bac_ASV_369
bac_ASV_37	bac	Bacteria	Bacteroidota	Bacteroidia	Cytophagales	Hymenobacteraceae	Hymenobacter	NA	bac	bac_ASV_37
bac_ASV_370	bac	Bacteria	Actinobacteriota	Actinobacteria	Micromonosporales	Micromonosporaceae	Actinoplanes	NA	bac	bac_ASV_370
bac_ASV_371	bac	Bacteria	Proteobacteria	Alphaproteobacteria	Sphingomonadales	Sphingomonadaceae	Sphingomonas	NA	bac	bac_ASV_371
bac_ASV_373	bac	Bacteria	Proteobacteria	Alphaproteobacteria	Sphingomonadales	Sphingomonadaceae	NA	NA	bac	bac_ASV_373
bac_ASV_374	bac	Bacteria	Actinobacteriota	Actinobacteria	Pseudonocardiales	Pseudonocardiaceae	Pseudonocardia	NA	bac	bac_ASV_374
bac_ASV_375	bac	Bacteria	Bacteroidota	Bacteroidia	Cytophagales	Hymenobacteraceae	Hymenobacter	NA	bac	bac_ASV_375
bac_ASV_376	bac	Bacteria	Proteobacteria	Gammaproteobacteria	Burkholderiales	Oxalobacteraceae	Massilia	suwonensis	bac	bac_ASV_376
bac_ASV_377	bac	Bacteria	Bacteroidota	Bacteroidia	Sphingobacteriales	Sphingobacteriaceae	Mucilaginibacter	daejeonensis	bac	bac_ASV_377
bac_ASV_378	bac	Bacteria	Proteobacteria	Gammaproteobacteria	Burkholderiales	Comamonadaceae	Caenimonas	NA	bac	bac_ASV_378
bac_ASV_379	bac	Bacteria	Actinobacteriota	Actinobacteria	Propionibacteriales	Nocardioidaceae	Marmoricola	NA	bac	bac_ASV_379
bac_ASV_380	bac	Bacteria	Actinobacteriota	Actinobacteria	Frankiales	Nakamurellaceae	Nakamurella	NA	bac	bac_ASV_380
bac_ASV_381	bac	Bacteria	Proteobacteria	Gammaproteobacteria	Enterobacterales	Enterobacteriaceae	Escherichia-Shigella	NA	bac	bac_ASV_381
bac_ASV_382	bac	Bacteria	Bacteroidota	Bacteroidia	Sphingobacteriales	Sphingobacteriaceae	Mucilaginibacter	terrae	bac	bac_ASV_382
bac_ASV_383	bac	Bacteria	Proteobacteria	Alphaproteobacteria	Rhizobiales	Beijerinckiaceae	Methylobacterium-Methylorubrum	NA	bac	bac_ASV_383
bac_ASV_384	bac	Bacteria	Actinobacteriota	Actinobacteria	Micrococcales	Microbacteriaceae	Microbacterium	NA	bac	bac_ASV_384
bac_ASV_385	bac	Bacteria	Proteobacteria	Alphaproteobacteria	Sphingomonadales	Sphingomonadaceae	Sphingomonas	NA	bac	bac_ASV_385
bac_ASV_386	bac	Bacteria	Proteobacteria	Alphaproteobacteria	Sphingomonadales	Sphingomonadaceae	Sphingomonas	NA	bac	bac_ASV_386
bac_ASV_387	bac	Bacteria	Bacteroidota	Bacteroidia	Cytophagales	Spirosomaceae	Spirosoma	NA	bac	bac_ASV_387
bac_ASV_388	bac	Bacteria	Proteobacteria	Gammaproteobacteria	Burkholderiales	Oxalobacteraceae	NA	NA	bac	bac_ASV_388
bac_ASV_389	bac	Bacteria	Proteobacteria	Alphaproteobacteria	Rhizobiales	Beijerinckiaceae	Methylobacterium-Methylorubrum	NA	bac	bac_ASV_389
bac_ASV_390	bac	Bacteria	Proteobacteria	Alphaproteobacteria	Rhizobiales	Beijerinckiaceae	NA	NA	bac	bac_ASV_390
bac_ASV_391	bac	Bacteria	Proteobacteria	Alphaproteobacteria	Sphingomonadales	Sphingomonadaceae	Sphingomonas	NA	bac	bac_ASV_391
bac_ASV_392	bac	Bacteria	Actinobacteriota	Actinobacteria	Propionibacteriales	Propionibacteriaceae	Friedmanniella	NA	bac	bac_ASV_392
bac_ASV_393	bac	Bacteria	Firmicutes	Bacilli	Lactobacillales	Lactobacillaceae	Leuconostoc	NA	bac	bac_ASV_393
bac_ASV_394	bac	Bacteria	Proteobacteria	Alphaproteobacteria	Caulobacterales	Caulobacteraceae	Brevundimonas	NA	bac	bac_ASV_394
bac_ASV_395	bac	Bacteria	Actinobacteriota	Actinobacteria	Kineosporiales	Kineosporiaceae	Kineosporia	aurantiaca	bac	bac_ASV_395
bac_ASV_396	bac	Bacteria	Proteobacteria	Gammaproteobacteria	Burkholderiales	Comamonadaceae	Rhizobacter	NA	bac	bac_ASV_396
bac_ASV_397	bac	Bacteria	Proteobacteria	Alphaproteobacteria	Sphingomonadales	Sphingomonadaceae	Sphingomonas	NA	bac	bac_ASV_397
bac_ASV_398	bac	Bacteria	Actinobacteriota	Actinobacteria	Corynebacteriales	Corynebacteriaceae	Corynebacterium	accolens	bac	bac_ASV_398
bac_ASV_4	bac	Bacteria	Proteobacteria	Gammaproteobacteria	Enterobacterales	Enterobacteriaceae	NA	NA	bac	bac_ASV_4
bac_ASV_40	bac	Bacteria	Proteobacteria	Alphaproteobacteria	Rhizobiales	Beijerinckiaceae	Methylobacterium-Methylorubrum	NA	bac	bac_ASV_40
bac_ASV_400	bac	Bacteria	Proteobacteria	Alphaproteobacteria	Sphingomonadales	Sphingomonadaceae	Sphingomonas	NA	bac	bac_ASV_400
bac_ASV_401	bac	Bacteria	Actinobacteriota	Actinobacteria	Micrococcales	Microbacteriaceae	Amnibacterium	NA	bac	bac_ASV_401
bac_ASV_402	bac	Bacteria	Proteobacteria	Gammaproteobacteria	Burkholderiales	Oxalobacteraceae	Massilia	neuiana	bac	bac_ASV_402
bac_ASV_403	bac	Bacteria	Actinobacteriota	Actinobacteria	Frankiales	Nakamurellaceae	Nakamurella	NA	bac	bac_ASV_403
bac_ASV_404	bac	Bacteria	Proteobacteria	Gammaproteobacteria	Burkholderiales	Burkholderiaceae	Cupriavidus	NA	bac	bac_ASV_404
bac_ASV_406	bac	Bacteria	Proteobacteria	Gammaproteobacteria	Burkholderiales	Comamonadaceae	NA	NA	bac	bac_ASV_406
bac_ASV_407	bac	Bacteria	Actinobacteriota	Thermoleophilia	Solirubrobacterales	Solirubrobacteraceae	NA	NA	bac	bac_ASV_407
bac_ASV_408	bac	Bacteria	Proteobacteria	Gammaproteobacteria	Burkholderiales	Comamonadaceae	Rhizobacter	NA	bac	bac_ASV_408
bac_ASV_409	bac	Bacteria	Proteobacteria	Alphaproteobacteria	Rhizobiales	Beijerinckiaceae	Bosea	NA	bac	bac_ASV_409
bac_ASV_41	bac	Bacteria	Proteobacteria	Gammaproteobacteria	Enterobacterales	Erwiniaceae	Pantoea	NA	bac	bac_ASV_41
bac_ASV_410	bac	Bacteria	Gemmatimonadota	Longimicrobia	Longimicrobiales	Longimicrobiaceae	Longimicrobium	NA	bac	bac_ASV_410
bac_ASV_412	bac	Bacteria	Actinobacteriota	Actinobacteria	Propionibacteriales	Propionibacteriaceae	Friedmanniella	NA	bac	bac_ASV_412
bac_ASV_413	bac	Bacteria	Proteobacteria	Alphaproteobacteria	Rhodobacterales	Rhodobacteraceae	Paracoccus	NA	bac	bac_ASV_413
bac_ASV_414	bac	Bacteria	Proteobacteria	Alphaproteobacteria	Rhizobiales	Methylopilaceae	NA	NA	bac	bac_ASV_414
bac_ASV_415	bac	Bacteria	Proteobacteria	Alphaproteobacteria	Sphingomonadales	Sphingomonadaceae	Sphingomonas	NA	bac	bac_ASV_415
bac_ASV_416	bac	Bacteria	Actinobacteriota	Actinobacteria	Propionibacteriales	Propionibacteriaceae	Microlunatus	aurantiacus	bac	bac_ASV_416
bac_ASV_418	bac	Bacteria	Bacteroidota	Bacteroidia	Sphingobacteriales	Sphingobacteriaceae	Mucilaginibacter	NA	bac	bac_ASV_418
bac_ASV_419	bac	Bacteria	Firmicutes	Clostridia	Peptostreptococcales-Tissierellales	Family XI	Anaerococcus	octavius	bac	bac_ASV_419
bac_ASV_42	bac	Bacteria	Actinobacteriota	Actinobacteria	Micrococcales	Microbacteriaceae	Microbacterium	NA	bac	bac_ASV_42
bac_ASV_420	bac	Bacteria	Abditibacteriota	Abditibacteria	Abditibacteriales	Abditibacteriaceae	Abditibacterium	NA	bac	bac_ASV_420
bac_ASV_421	bac	Bacteria	Bacteroidota	Bacteroidia	Flavobacteriales	Weeksellaceae	Chryseobacterium	NA	bac	bac_ASV_421
bac_ASV_423	bac	Bacteria	Proteobacteria	Alphaproteobacteria	Sphingomonadales	Sphingomonadaceae	Sphingomonas	NA	bac	bac_ASV_423
bac_ASV_424	bac	Bacteria	Actinobacteriota	Actinobacteria	Propionibacteriales	Nocardioidaceae	Marmoricola	NA	bac	bac_ASV_424
bac_ASV_427	bac	Bacteria	Acidobacteriota	Acidobacteriae	Acidobacteriales	Acidobacteriaceae (Subgroup 1)	Terriglobus	NA	bac	bac_ASV_427
bac_ASV_428	bac	Bacteria	Proteobacteria	Alphaproteobacteria	Sphingomonadales	Sphingomonadaceae	Sphingomonas	lutea	bac	bac_ASV_428
bac_ASV_429	bac	Bacteria	Actinobacteriota	Actinobacteria	Micrococcales	Microbacteriaceae	Cryobacterium	NA	bac	bac_ASV_429
bac_ASV_43	bac	Bacteria	Proteobacteria	Gammaproteobacteria	Burkholderiales	Oxalobacteraceae	Massilia	NA	bac	bac_ASV_43
bac_ASV_432	bac	Bacteria	Proteobacteria	Alphaproteobacteria	Acetobacterales	Acetobacteraceae	NA	NA	bac	bac_ASV_432
bac_ASV_433	bac	Bacteria	Proteobacteria	Alphaproteobacteria	Rhizobiales	Beijerinckiaceae	NA	NA	bac	bac_ASV_433
bac_ASV_434	bac	Bacteria	Proteobacteria	Alphaproteobacteria	Sphingomonadales	Sphingomonadaceae	Sphingomonas	NA	bac	bac_ASV_434
bac_ASV_435	bac	Bacteria	Bacteroidota	Bacteroidia	Cytophagales	Spirosomaceae	Spirosoma	linguale	bac	bac_ASV_435
bac_ASV_436	bac	Bacteria	Proteobacteria	Alphaproteobacteria	Rhizobiales	D05-2	NA	NA	bac	bac_ASV_436
bac_ASV_437	bac	Bacteria	Actinobacteriota	Actinobacteria	Micrococcales	Microbacteriaceae	Microbacterium	lemovicicum	bac	bac_ASV_437
bac_ASV_438	bac	Bacteria	Proteobacteria	Alphaproteobacteria	Rhizobiales	Beijerinckiaceae	NA	NA	bac	bac_ASV_438
bac_ASV_439	bac	Bacteria	Proteobacteria	Alphaproteobacteria	Rhodobacterales	Rhodobacteraceae	Paracoccus	marinus	bac	bac_ASV_439
bac_ASV_44	bac	Bacteria	Bacteroidota	Bacteroidia	Sphingobacteriales	Sphingobacteriaceae	NA	NA	bac	bac_ASV_44
bac_ASV_440	bac	Bacteria	Proteobacteria	Alphaproteobacteria	Caulobacterales	Caulobacteraceae	NA	NA	bac	bac_ASV_440
bac_ASV_441	bac	Bacteria	Proteobacteria	Alphaproteobacteria	Sphingomonadales	Sphingomonadaceae	NA	NA	bac	bac_ASV_441
bac_ASV_442	bac	Bacteria	Proteobacteria	Gammaproteobacteria	Burkholderiales	Oxalobacteraceae	Pseudoduganella	NA	bac	bac_ASV_442
bac_ASV_444	bac	Bacteria	Bdellovibrionota	Oligoflexia	0319-6G20	NA	NA	NA	bac	bac_ASV_444
bac_ASV_445	bac	Bacteria	Bacteroidota	Bacteroidia	Chitinophagales	Chitinophagaceae	Segetibacter	NA	bac	bac_ASV_445
bac_ASV_446	bac	Bacteria	Proteobacteria	Alphaproteobacteria	Rhizobiales	Xanthobacteraceae	Bradyrhizobium	NA	bac	bac_ASV_446
bac_ASV_447	bac	Bacteria	Actinobacteriota	Actinobacteria	Kineosporiales	Kineosporiaceae	NA	NA	bac	bac_ASV_447
bac_ASV_448	bac	Bacteria	Proteobacteria	Alphaproteobacteria	Sphingomonadales	Sphingomonadaceae	Erythrobacter	NA	bac	bac_ASV_448
bac_ASV_449	bac	Bacteria	Proteobacteria	Gammaproteobacteria	Pseudomonadales	Moraxellaceae	Acinetobacter	NA	bac	bac_ASV_449
bac_ASV_45	bac	Bacteria	Actinobacteriota	Actinobacteria	Kineosporiales	Kineosporiaceae	Kineococcus	NA	bac	bac_ASV_45
bac_ASV_450	bac	Bacteria	Proteobacteria	Gammaproteobacteria	Burkholderiales	Oxalobacteraceae	NA	NA	bac	bac_ASV_450
bac_ASV_451	bac	Bacteria	Bacteroidota	Bacteroidia	Cytophagales	Spirosomaceae	Dyadobacter	hamtensis	bac	bac_ASV_451
bac_ASV_452	bac	Bacteria	Proteobacteria	Alphaproteobacteria	Acetobacterales	Acetobacteraceae	Acidiphilium	NA	bac	bac_ASV_452
bac_ASV_453	bac	Bacteria	Proteobacteria	Gammaproteobacteria	Xanthomonadales	Xanthomonadaceae	Stenotrophomonas	NA	bac	bac_ASV_453
bac_ASV_455	bac	Bacteria	Proteobacteria	Alphaproteobacteria	Caulobacterales	Caulobacteraceae	NA	NA	bac	bac_ASV_455
bac_ASV_456	bac	Bacteria	Proteobacteria	Alphaproteobacteria	Rhizobiales	Beijerinckiaceae	1174-901-12	NA	bac	bac_ASV_456
bac_ASV_457	bac	Bacteria	Proteobacteria	Alphaproteobacteria	Caulobacterales	Caulobacteraceae	NA	NA	bac	bac_ASV_457
bac_ASV_458	bac	Bacteria	Proteobacteria	Alphaproteobacteria	Caulobacterales	Caulobacteraceae	Caulobacter	NA	bac	bac_ASV_458
bac_ASV_459	bac	Bacteria	Bacteroidota	Bacteroidia	Flavobacteriales	Weeksellaceae	Chryseobacterium	NA	bac	bac_ASV_459
bac_ASV_460	bac	Bacteria	Bacteroidota	Bacteroidia	Chitinophagales	Chitinophagaceae	Segetibacter	NA	bac	bac_ASV_460
bac_ASV_461	bac	Bacteria	Bacteroidota	Bacteroidia	Chitinophagales	Chitinophagaceae	NA	NA	bac	bac_ASV_461
bac_ASV_462	bac	Bacteria	Actinobacteriota	Actinobacteria	Micrococcales	Microbacteriaceae	Okibacterium	fritillariae	bac	bac_ASV_462
bac_ASV_463	bac	Bacteria	Bacteroidota	Bacteroidia	Chitinophagales	Chitinophagaceae	NA	NA	bac	bac_ASV_463
bac_ASV_464	bac	Bacteria	Proteobacteria	Alphaproteobacteria	Rhizobiales	Stappiaceae	Agaricicola	NA	bac	bac_ASV_464
bac_ASV_465	bac	Bacteria	Proteobacteria	Alphaproteobacteria	Acetobacterales	Acetobacteraceae	NA	NA	bac	bac_ASV_465
bac_ASV_468	bac	Bacteria	Actinobacteriota	Actinobacteria	Corynebacteriales	Corynebacteriaceae	Corynebacterium	NA	bac	bac_ASV_468
bac_ASV_469	bac	Bacteria	Actinobacteriota	Actinobacteria	Pseudonocardiales	Pseudonocardiaceae	Pseudonocardia	NA	bac	bac_ASV_469
bac_ASV_47	bac	Bacteria	Actinobacteriota	Actinobacteria	Micrococcales	Microbacteriaceae	Amnibacterium	NA	bac	bac_ASV_47
bac_ASV_470	bac	Bacteria	Proteobacteria	Alphaproteobacteria	Sphingomonadales	Sphingomonadaceae	Sphingomonas	NA	bac	bac_ASV_470
bac_ASV_471	bac	Bacteria	Proteobacteria	Gammaproteobacteria	Burkholderiales	Comamonadaceae	Variovorax	NA	bac	bac_ASV_471
bac_ASV_473	bac	Bacteria	Proteobacteria	Alphaproteobacteria	Rhizobiales	Beijerinckiaceae	Psychroglaciecola	NA	bac	bac_ASV_473
bac_ASV_474	bac	Bacteria	Proteobacteria	Alphaproteobacteria	Acetobacterales	Acetobacteraceae	Belnapia	moabensis	bac	bac_ASV_474
bac_ASV_476	bac	Bacteria	Actinobacteriota	Actinobacteria	Micrococcales	Micrococcaceae	Pseudarthrobacter	NA	bac	bac_ASV_476
bac_ASV_477	bac	Bacteria	Actinobacteriota	Actinobacteria	Corynebacteriales	Mycobacteriaceae	Mycobacterium	NA	bac	bac_ASV_477
bac_ASV_478	bac	Bacteria	Proteobacteria	Alphaproteobacteria	Sphingomonadales	Sphingomonadaceae	Sphingomonas	NA	bac	bac_ASV_478
bac_ASV_48	bac	Bacteria	Proteobacteria	Gammaproteobacteria	Burkholderiales	Alcaligenaceae	NA	NA	bac	bac_ASV_48
bac_ASV_480	bac	Bacteria	Proteobacteria	Alphaproteobacteria	Rhizobiales	Beijerinckiaceae	NA	NA	bac	bac_ASV_480
bac_ASV_481	bac	Bacteria	Firmicutes	Bacilli	Paenibacillales	Paenibacillaceae	Paenibacillus	naphthalenovorans	bac	bac_ASV_481
bac_ASV_482	bac	Bacteria	Bacteroidota	Bacteroidia	Chitinophagales	Chitinophagaceae	NA	NA	bac	bac_ASV_482
bac_ASV_483	bac	Bacteria	Actinobacteriota	Actinobacteria	Propionibacteriales	Nocardioidaceae	Nocardioides	pyridinolyticus	bac	bac_ASV_483
bac_ASV_484	bac	Bacteria	Abditibacteriota	Abditibacteria	Abditibacteriales	Abditibacteriaceae	Abditibacterium	NA	bac	bac_ASV_484
bac_ASV_485	bac	Bacteria	Proteobacteria	Alphaproteobacteria	Sphingomonadales	Sphingomonadaceae	Sphingomonas	NA	bac	bac_ASV_485
bac_ASV_486	bac	Bacteria	Proteobacteria	Gammaproteobacteria	Enterobacterales	Erwiniaceae	Tatumella	NA	bac	bac_ASV_486
bac_ASV_487	bac	Bacteria	Actinobacteriota	Actinobacteria	Corynebacteriales	Corynebacteriaceae	Corynebacterium	NA	bac	bac_ASV_487
bac_ASV_488	bac	Bacteria	Bacteroidota	Bacteroidia	Cytophagales	Spirosomaceae	Spirosoma	NA	bac	bac_ASV_488
bac_ASV_49	bac	Bacteria	Proteobacteria	Gammaproteobacteria	Pseudomonadales	Pseudomonadaceae	Pseudomonas	NA	bac	bac_ASV_49
bac_ASV_490	bac	Bacteria	Proteobacteria	Gammaproteobacteria	Enterobacterales	Alteromonadaceae	Alishewanella	NA	bac	bac_ASV_490
bac_ASV_491	bac	Bacteria	Bacteroidota	Bacteroidia	Cytophagales	Hymenobacteraceae	Hymenobacter	NA	bac	bac_ASV_491
bac_ASV_492	bac	Bacteria	Proteobacteria	Gammaproteobacteria	Burkholderiales	Oxalobacteraceae	NA	NA	bac	bac_ASV_492
bac_ASV_493	bac	Bacteria	Proteobacteria	Gammaproteobacteria	Burkholderiales	Oxalobacteraceae	Massilia	eurypsychrophila	bac	bac_ASV_493
bac_ASV_494	bac	Bacteria	Proteobacteria	Alphaproteobacteria	Sphingomonadales	Sphingomonadaceae	Sphingomonas	NA	bac	bac_ASV_494
bac_ASV_495	bac	Bacteria	Proteobacteria	Alphaproteobacteria	Sphingomonadales	Sphingomonadaceae	NA	NA	bac	bac_ASV_495
bac_ASV_496	bac	Bacteria	Actinobacteriota	Actinobacteria	Frankiales	Geodermatophilaceae	Klenkia	NA	bac	bac_ASV_496
bac_ASV_498	bac	Bacteria	Actinobacteriota	Actinobacteria	Frankiales	Geodermatophilaceae	Modestobacter	NA	bac	bac_ASV_498
bac_ASV_499	bac	Bacteria	Proteobacteria	Alphaproteobacteria	Sphingomonadales	Sphingomonadaceae	Sphingomonas	NA	bac	bac_ASV_499
bac_ASV_5	bac	Bacteria	Actinobacteriota	Actinobacteria	Micrococcales	Microbacteriaceae	Curtobacterium	NA	bac	bac_ASV_5
bac_ASV_50	bac	Bacteria	Proteobacteria	Alphaproteobacteria	Sphingomonadales	Sphingomonadaceae	Sphingomonas	faeni	bac	bac_ASV_50
bac_ASV_500	bac	Bacteria	Proteobacteria	Alphaproteobacteria	Rhizobiales	Devosiaceae	Devosia	NA	bac	bac_ASV_500
bac_ASV_501	bac	Bacteria	Actinobacteriota	Actinobacteria	Micrococcales	Microbacteriaceae	NA	NA	bac	bac_ASV_501
bac_ASV_502	bac	Bacteria	Bacteroidota	Bacteroidia	Cytophagales	Spirosomaceae	Dyadobacter	hamtensis	bac	bac_ASV_502
bac_ASV_503	bac	Bacteria	Bacteroidota	Bacteroidia	Sphingobacteriales	Sphingobacteriaceae	Mucilaginibacter	NA	bac	bac_ASV_503
bac_ASV_506	bac	Bacteria	Actinobacteriota	Actinobacteria	Frankiales	Geodermatophilaceae	Klenkia	NA	bac	bac_ASV_506
bac_ASV_507	bac	Bacteria	Firmicutes	Bacilli	Lactobacillales	Carnobacteriaceae	Atopostipes	NA	bac	bac_ASV_507
bac_ASV_508	bac	Bacteria	Proteobacteria	Alphaproteobacteria	Rhizobiales	Beijerinckiaceae	1174-901-12	NA	bac	bac_ASV_508
bac_ASV_509	bac	Bacteria	Proteobacteria	Gammaproteobacteria	Burkholderiales	Comamonadaceae	Rhizobacter	NA	bac	bac_ASV_509
bac_ASV_51	bac	Bacteria	Proteobacteria	Alphaproteobacteria	Sphingomonadales	Sphingomonadaceae	Sphingomonas	ginsenosidivorax	bac	bac_ASV_51
bac_ASV_510	bac	Bacteria	Actinobacteriota	Actinobacteria	Corynebacteriales	Mycobacteriaceae	Mycobacterium	NA	bac	bac_ASV_510
bac_ASV_511	bac	Bacteria	Proteobacteria	Alphaproteobacteria	Caulobacterales	Caulobacteraceae	NA	NA	bac	bac_ASV_511
bac_ASV_512	bac	Bacteria	Proteobacteria	Alphaproteobacteria	Acetobacterales	Acetobacteraceae	Acidiphilium	NA	bac	bac_ASV_512
bac_ASV_513	bac	Bacteria	Actinobacteriota	Actinobacteria	Frankiales	Frankiaceae	Jatrophihabitans	NA	bac	bac_ASV_513
bac_ASV_514	bac	Bacteria	Acidobacteriota	Acidobacteriae	Acidobacteriales	Acidobacteriaceae (Subgroup 1)	Granulicella	NA	bac	bac_ASV_514
bac_ASV_515	bac	Bacteria	Bacteroidota	Bacteroidia	Cytophagales	Hymenobacteraceae	Hymenobacter	NA	bac	bac_ASV_515
bac_ASV_516	bac	Bacteria	Proteobacteria	Gammaproteobacteria	Pseudomonadales	Pseudomonadaceae	Pseudomonas	NA	bac	bac_ASV_516
bac_ASV_517	bac	Bacteria	Actinobacteriota	Actinobacteria	Pseudonocardiales	Pseudonocardiaceae	Pseudonocardia	NA	bac	bac_ASV_517
bac_ASV_518	bac	Bacteria	Proteobacteria	Alphaproteobacteria	Sphingomonadales	Sphingomonadaceae	Sphingomonas	NA	bac	bac_ASV_518
bac_ASV_52	bac	Bacteria	Firmicutes	Bacilli	Bacillales	Bacillaceae	Anoxybacillus	NA	bac	bac_ASV_52
bac_ASV_520	bac	Bacteria	Bacteroidota	Bacteroidia	Chitinophagales	Chitinophagaceae	Terrimonas	soli	bac	bac_ASV_520
bac_ASV_521	bac	Bacteria	Actinobacteriota	Actinobacteria	Micrococcales	Microbacteriaceae	Naasia	NA	bac	bac_ASV_521
bac_ASV_522	bac	Bacteria	Proteobacteria	Alphaproteobacteria	Sphingomonadales	Sphingomonadaceae	Sphingomonas	NA	bac	bac_ASV_522
bac_ASV_524	bac	Bacteria	Proteobacteria	Gammaproteobacteria	Enterobacterales	Erwiniaceae	Pantoea	NA	bac	bac_ASV_524
bac_ASV_525	bac	Bacteria	Bacteroidota	Bacteroidia	Sphingobacteriales	Sphingobacteriaceae	NA	NA	bac	bac_ASV_525
bac_ASV_527	bac	Bacteria	Proteobacteria	Alphaproteobacteria	Rhizobiales	Devosiaceae	Devosia	NA	bac	bac_ASV_527
bac_ASV_528	bac	Bacteria	Proteobacteria	Alphaproteobacteria	Acetobacterales	Acetobacteraceae	Roseomonas	NA	bac	bac_ASV_528
bac_ASV_529	bac	Bacteria	Actinobacteriota	Actinobacteria	Propionibacteriales	Nocardioidaceae	Nocardioides	NA	bac	bac_ASV_529
bac_ASV_53	bac	Bacteria	Proteobacteria	Alphaproteobacteria	Sphingomonadales	Sphingomonadaceae	Sphingomonas	NA	bac	bac_ASV_53
bac_ASV_530	bac	Bacteria	Proteobacteria	Alphaproteobacteria	Sphingomonadales	Sphingomonadaceae	Sphingomonas	NA	bac	bac_ASV_530
bac_ASV_532	bac	Bacteria	Abditibacteriota	Abditibacteria	Abditibacteriales	Abditibacteriaceae	Abditibacterium	NA	bac	bac_ASV_532
bac_ASV_533	bac	Bacteria	Proteobacteria	Gammaproteobacteria	Burkholderiales	Burkholderiaceae	Pandoraea	NA	bac	bac_ASV_533
bac_ASV_534	bac	Bacteria	Proteobacteria	Alphaproteobacteria	Sphingomonadales	Sphingomonadaceae	Sphingomonas	aquatilis	bac	bac_ASV_534
bac_ASV_535	bac	Bacteria	Proteobacteria	Gammaproteobacteria	Burkholderiales	Oxalobacteraceae	Massilia	NA	bac	bac_ASV_535
bac_ASV_536	bac	Bacteria	Actinobacteriota	Actinobacteria	Micrococcales	Microbacteriaceae	NA	NA	bac	bac_ASV_536
bac_ASV_537	bac	Bacteria	Proteobacteria	Alphaproteobacteria	Acetobacterales	Acetobacteraceae	Roseomonas	NA	bac	bac_ASV_537
bac_ASV_538	bac	Bacteria	Proteobacteria	Alphaproteobacteria	Sphingomonadales	Sphingomonadaceae	Sphingomonas	NA	bac	bac_ASV_538
bac_ASV_539	bac	Bacteria	Actinobacteriota	Actinobacteria	Micrococcales	Microbacteriaceae	Clavibacter	NA	bac	bac_ASV_539
bac_ASV_54	bac	Bacteria	Actinobacteriota	Actinobacteria	Frankiales	Geodermatophilaceae	Modestobacter	versicolor	bac	bac_ASV_54
bac_ASV_540	bac	Bacteria	Actinobacteriota	Actinobacteria	Streptomycetales	Streptomycetaceae	Streptomyces	NA	bac	bac_ASV_540
bac_ASV_541	bac	Bacteria	Actinobacteriota	Actinobacteria	Micrococcales	Microbacteriaceae	Curtobacterium	NA	bac	bac_ASV_541
bac_ASV_542	bac	Bacteria	Proteobacteria	Alphaproteobacteria	Rhizobiales	Beijerinckiaceae	Methylorosula	NA	bac	bac_ASV_542
bac_ASV_543	bac	Bacteria	Actinobacteriota	Actinobacteria	Micrococcales	Intrasporangiaceae	Knoellia	NA	bac	bac_ASV_543
bac_ASV_544	bac	Bacteria	Bacteroidota	Bacteroidia	Sphingobacteriales	Sphingobacteriaceae	Pedobacter	NA	bac	bac_ASV_544
bac_ASV_545	bac	Bacteria	Proteobacteria	Gammaproteobacteria	Burkholderiales	Oxalobacteraceae	Massilia	NA	bac	bac_ASV_545
bac_ASV_546	bac	Bacteria	Proteobacteria	Alphaproteobacteria	Acetobacterales	Acetobacteraceae	Rhodovastum	NA	bac	bac_ASV_546
bac_ASV_547	bac	Bacteria	Proteobacteria	Alphaproteobacteria	Sphingomonadales	Sphingomonadaceae	Stakelama	NA	bac	bac_ASV_547
bac_ASV_548	bac	Bacteria	Proteobacteria	Gammaproteobacteria	Burkholderiales	Comamonadaceae	Rhizobacter	NA	bac	bac_ASV_548
bac_ASV_549	bac	Bacteria	Actinobacteriota	Actinobacteria	Frankiales	Geodermatophilaceae	Modestobacter	NA	bac	bac_ASV_549
bac_ASV_55	bac	Bacteria	Proteobacteria	Gammaproteobacteria	Burkholderiales	Comamonadaceae	NA	NA	bac	bac_ASV_55
bac_ASV_550	bac	Bacteria	Proteobacteria	Alphaproteobacteria	Rhizobiales	Beijerinckiaceae	NA	NA	bac	bac_ASV_550
bac_ASV_552	bac	Bacteria	Proteobacteria	Alphaproteobacteria	Sphingomonadales	Sphingomonadaceae	Sphingomonas	NA	bac	bac_ASV_552
bac_ASV_553	bac	Bacteria	Bacteroidota	Bacteroidia	Cytophagales	Hymenobacteraceae	Hymenobacter	NA	bac	bac_ASV_553
bac_ASV_554	bac	Bacteria	Proteobacteria	Gammaproteobacteria	Burkholderiales	Oxalobacteraceae	Noviherbaspirillum	NA	bac	bac_ASV_554
bac_ASV_555	bac	Bacteria	Proteobacteria	Alphaproteobacteria	Rhizobiales	Rhizobiaceae	Allorhizobium-Neorhizobium-Pararhizobium-Rhizobium	NA	bac	bac_ASV_555
bac_ASV_556	bac	Bacteria	Proteobacteria	Gammaproteobacteria	Burkholderiales	Oxalobacteraceae	Massilia	NA	bac	bac_ASV_556
bac_ASV_558	bac	Bacteria	Proteobacteria	Alphaproteobacteria	Rhizobiales	Devosiaceae	Devosia	NA	bac	bac_ASV_558
bac_ASV_559	bac	Bacteria	Proteobacteria	Gammaproteobacteria	Burkholderiales	Oxalobacteraceae	Massilia	NA	bac	bac_ASV_559
bac_ASV_560	bac	Bacteria	Proteobacteria	Alphaproteobacteria	Sphingomonadales	Sphingomonadaceae	Sphingomonas	NA	bac	bac_ASV_560
bac_ASV_561	bac	Bacteria	Chloroflexi	Chloroflexia	Chloroflexales	Roseiflexaceae	NA	NA	bac	bac_ASV_561
bac_ASV_562	bac	Bacteria	Proteobacteria	Alphaproteobacteria	Rhizobiales	Rhizobiaceae	Allorhizobium-Neorhizobium-Pararhizobium-Rhizobium	NA	bac	bac_ASV_562
bac_ASV_563	bac	Bacteria	Proteobacteria	Alphaproteobacteria	Sphingomonadales	Sphingomonadaceae	Sphingomonas	NA	bac	bac_ASV_563
bac_ASV_565	bac	Bacteria	Proteobacteria	Alphaproteobacteria	Sphingomonadales	Sphingomonadaceae	Sphingomonas	dokdonensis	bac	bac_ASV_565
bac_ASV_566	bac	Bacteria	Bacteroidota	Bacteroidia	Sphingobacteriales	Sphingobacteriaceae	Mucilaginibacter	defluvii	bac	bac_ASV_566
bac_ASV_567	bac	Bacteria	Proteobacteria	Alphaproteobacteria	Caulobacterales	Caulobacteraceae	NA	NA	bac	bac_ASV_567
bac_ASV_568	bac	Bacteria	Bacteroidota	Bacteroidia	Chitinophagales	Chitinophagaceae	NA	NA	bac	bac_ASV_568
bac_ASV_569	bac	Bacteria	Actinobacteriota	Rubrobacteria	Rubrobacterales	Rubrobacteriaceae	Rubrobacter	NA	bac	bac_ASV_569
bac_ASV_570	bac	Bacteria	Firmicutes	Bacilli	Bacillales	Bacillaceae	Bacillus	NA	bac	bac_ASV_570
bac_ASV_571	bac	Bacteria	Bacteroidota	Bacteroidia	Cytophagales	Spirosomaceae	Spirosoma	NA	bac	bac_ASV_571
bac_ASV_574	bac	Bacteria	Proteobacteria	Gammaproteobacteria	Burkholderiales	Oxalobacteraceae	Pseudoduganella	NA	bac	bac_ASV_574
bac_ASV_575	bac	Bacteria	Proteobacteria	Alphaproteobacteria	Rhizobiales	Rhizobiaceae	Allorhizobium-Neorhizobium-Pararhizobium-Rhizobium	NA	bac	bac_ASV_575
bac_ASV_576	bac	Bacteria	Proteobacteria	Gammaproteobacteria	Pseudomonadales	Moraxellaceae	Alkanindiges	NA	bac	bac_ASV_576
bac_ASV_578	bac	Bacteria	Actinobacteriota	Actinobacteria	Frankiales	Geodermatophilaceae	Modestobacter	NA	bac	bac_ASV_578
bac_ASV_579	bac	Bacteria	Bacteroidota	Bacteroidia	Cytophagales	Spirosomaceae	Spirosoma	endophyticum	bac	bac_ASV_579
bac_ASV_58	bac	Bacteria	Proteobacteria	Alphaproteobacteria	Sphingomonadales	Sphingomonadaceae	Sphingomonas	NA	bac	bac_ASV_58
bac_ASV_580	bac	Bacteria	Proteobacteria	Gammaproteobacteria	Pseudomonadales	Pseudomonadaceae	Pseudomonas	NA	bac	bac_ASV_580
bac_ASV_581	bac	Bacteria	Proteobacteria	Alphaproteobacteria	Caulobacterales	Caulobacteraceae	Brevundimonas	staleyi	bac	bac_ASV_581
bac_ASV_583	bac	Bacteria	Proteobacteria	Gammaproteobacteria	Burkholderiales	Oxalobacteraceae	Massilia	NA	bac	bac_ASV_583
bac_ASV_584	bac	Bacteria	Proteobacteria	Alphaproteobacteria	Sphingomonadales	Sphingomonadaceae	Sphingomonas	NA	bac	bac_ASV_584
bac_ASV_586	bac	Bacteria	Proteobacteria	Alphaproteobacteria	Sphingomonadales	Sphingomonadaceae	Novosphingobium	NA	bac	bac_ASV_586
bac_ASV_587	bac	Bacteria	Actinobacteriota	Actinobacteria	Corynebacteriales	Mycobacteriaceae	Mycobacterium	NA	bac	bac_ASV_587
bac_ASV_588	bac	Bacteria	Proteobacteria	Alphaproteobacteria	Acetobacterales	Acetobacteraceae	Roseomonas	NA	bac	bac_ASV_588
bac_ASV_589	bac	Bacteria	Proteobacteria	Gammaproteobacteria	Pseudomonadales	Pseudomonadaceae	Pseudomonas	NA	bac	bac_ASV_589
bac_ASV_59	bac	Bacteria	Proteobacteria	Alphaproteobacteria	Sphingomonadales	Sphingomonadaceae	Sphingomonas	NA	bac	bac_ASV_59
bac_ASV_590	bac	Bacteria	Proteobacteria	Alphaproteobacteria	Sphingomonadales	Sphingomonadaceae	Sphingomonas	NA	bac	bac_ASV_590
bac_ASV_591	bac	Bacteria	Proteobacteria	Alphaproteobacteria	Sphingomonadales	Sphingomonadaceae	Sphingomonas	NA	bac	bac_ASV_591
bac_ASV_592	bac	Bacteria	Proteobacteria	Alphaproteobacteria	Sphingomonadales	Sphingomonadaceae	Sphingomonas	NA	bac	bac_ASV_592
bac_ASV_594	bac	Bacteria	Proteobacteria	Alphaproteobacteria	Sphingomonadales	Sphingomonadaceae	Sphingomonas	NA	bac	bac_ASV_594
bac_ASV_595	bac	Bacteria	Proteobacteria	Alphaproteobacteria	Sphingomonadales	Sphingomonadaceae	Sphingomonas	NA	bac	bac_ASV_595
bac_ASV_596	bac	Bacteria	Bacteroidota	Bacteroidia	Flavobacteriales	Flavobacteriaceae	Flavobacterium	NA	bac	bac_ASV_596
bac_ASV_597	bac	Bacteria	Proteobacteria	Alphaproteobacteria	Rhizobiales	Beijerinckiaceae	Methylorosula	NA	bac	bac_ASV_597
bac_ASV_598	bac	Bacteria	Proteobacteria	Gammaproteobacteria	Burkholderiales	Oxalobacteraceae	Massilia	NA	bac	bac_ASV_598
bac_ASV_599	bac	Bacteria	Actinobacteriota	Actinobacteria	Micrococcales	Intrasporangiaceae	Terrabacter	NA	bac	bac_ASV_599
bac_ASV_6	bac	Bacteria	Proteobacteria	Alphaproteobacteria	Rhizobiales	Rhizobiaceae	Allorhizobium-Neorhizobium-Pararhizobium-Rhizobium	NA	bac	bac_ASV_6
bac_ASV_600	bac	Bacteria	Proteobacteria	Alphaproteobacteria	Caulobacterales	Caulobacteraceae	Brevundimonas	NA	bac	bac_ASV_600
bac_ASV_601	bac	Bacteria	Bacteroidota	Bacteroidia	Cytophagales	Spirosomaceae	Spirosoma	NA	bac	bac_ASV_601
bac_ASV_602	bac	Bacteria	Actinobacteriota	Thermoleophilia	Solirubrobacterales	Solirubrobacteraceae	Patulibacter	minatonensis	bac	bac_ASV_602
bac_ASV_603	bac	Bacteria	Actinobacteriota	Actinobacteria	Corynebacteriales	Corynebacteriaceae	Corynebacterium	kroppenstedtii	bac	bac_ASV_603
bac_ASV_604	bac	Bacteria	Bacteroidota	Bacteroidia	Cytophagales	Spirosomaceae	Dyadobacter	NA	bac	bac_ASV_604
bac_ASV_605	bac	Bacteria	Proteobacteria	Alphaproteobacteria	Rhizobiales	Beijerinckiaceae	Methylobacterium-Methylorubrum	NA	bac	bac_ASV_605
bac_ASV_606	bac	Bacteria	Firmicutes	Bacilli	Bacillales	Bacillaceae	Bacillus	longiquaesitum	bac	bac_ASV_606
bac_ASV_607	bac	Bacteria	Bacteroidota	Bacteroidia	Sphingobacteriales	Sphingobacteriaceae	Pedobacter	NA	bac	bac_ASV_607
bac_ASV_608	bac	Bacteria	Proteobacteria	Alphaproteobacteria	Rhizobiales	Beijerinckiaceae	1174-901-12	NA	bac	bac_ASV_608
bac_ASV_609	bac	Bacteria	Proteobacteria	Alphaproteobacteria	Azospirillales	Azospirillaceae	Skermanella	NA	bac	bac_ASV_609
bac_ASV_61	bac	Bacteria	Proteobacteria	Gammaproteobacteria	Enterobacterales	Erwiniaceae	Izhakiella	NA	bac	bac_ASV_61
bac_ASV_610	bac	Bacteria	Proteobacteria	Alphaproteobacteria	Sphingomonadales	Sphingomonadaceae	Sphingomonas	NA	bac	bac_ASV_610
bac_ASV_611	bac	Bacteria	Proteobacteria	Gammaproteobacteria	Burkholderiales	Oxalobacteraceae	Massilia	phosphatilytica	bac	bac_ASV_611
bac_ASV_612	bac	Bacteria	Actinobacteriota	Actinobacteria	Micrococcales	Beutenbergiaceae	Salana	NA	bac	bac_ASV_612
bac_ASV_613	bac	Bacteria	Proteobacteria	Alphaproteobacteria	Rhizobiales	Beijerinckiaceae	Microvirga	NA	bac	bac_ASV_613
bac_ASV_614	bac	Bacteria	Proteobacteria	Alphaproteobacteria	Caulobacterales	Caulobacteraceae	Brevundimonas	NA	bac	bac_ASV_614
bac_ASV_615	bac	Bacteria	Proteobacteria	Alphaproteobacteria	Sphingomonadales	Sphingomonadaceae	Sphingomonas	NA	bac	bac_ASV_615
bac_ASV_616	bac	Bacteria	Bacteroidota	Bacteroidia	Chitinophagales	Chitinophagaceae	NA	NA	bac	bac_ASV_616
bac_ASV_617	bac	Bacteria	Actinobacteriota	Actinobacteria	Micrococcales	Promicromonosporaceae	Cellulosimicrobium	NA	bac	bac_ASV_617
bac_ASV_618	bac	Bacteria	Proteobacteria	Alphaproteobacteria	Rhizobiales	Beijerinckiaceae	Microvirga	NA	bac	bac_ASV_618
bac_ASV_619	bac	Bacteria	Bacteroidota	Bacteroidia	Chitinophagales	Chitinophagaceae	Aurantisolimonas	NA	bac	bac_ASV_619
bac_ASV_62	bac	Bacteria	Actinobacteriota	Actinobacteria	Streptomycetales	Streptomycetaceae	Streptomyces	NA	bac	bac_ASV_62
bac_ASV_620	bac	Bacteria	Acidobacteriota	Acidobacteriae	Acidobacteriales	Acidobacteriaceae (Subgroup 1)	Granulicella	NA	bac	bac_ASV_620
bac_ASV_621	bac	Bacteria	Proteobacteria	Alphaproteobacteria	Rhizobiales	D05-2	NA	NA	bac	bac_ASV_621
bac_ASV_622	bac	Bacteria	Actinobacteriota	Actinobacteria	Frankiales	Sporichthyaceae	NA	NA	bac	bac_ASV_622
bac_ASV_623	bac	Bacteria	Proteobacteria	Gammaproteobacteria	Burkholderiales	Oxalobacteraceae	NA	NA	bac	bac_ASV_623
bac_ASV_624	bac	Bacteria	Bacteroidota	Bacteroidia	Cytophagales	Hymenobacteraceae	Hymenobacter	NA	bac	bac_ASV_624
bac_ASV_625	bac	Bacteria	Proteobacteria	Alphaproteobacteria	Rhizobiales	Rhizobiaceae	[Rhizobium] sphaerophysae group	NA	bac	bac_ASV_625
bac_ASV_626	bac	Bacteria	Proteobacteria	Alphaproteobacteria	Sphingomonadales	Sphingomonadaceae	Novosphingobium	NA	bac	bac_ASV_626
bac_ASV_627	bac	Bacteria	Bacteroidota	Bacteroidia	Cytophagales	Spirosomaceae	Dyadobacter	NA	bac	bac_ASV_627
bac_ASV_628	bac	Bacteria	Proteobacteria	Gammaproteobacteria	Burkholderiales	Comamonadaceae	NA	NA	bac	bac_ASV_628
bac_ASV_629	bac	Bacteria	Actinobacteriota	Actinobacteria	Frankiales	Frankiaceae	NA	NA	bac	bac_ASV_629
bac_ASV_63	bac	Bacteria	Proteobacteria	Alphaproteobacteria	Rhizobiales	Rhizobiaceae	Allorhizobium-Neorhizobium-Pararhizobium-Rhizobium	NA	bac	bac_ASV_63
bac_ASV_630	bac	Bacteria	Actinobacteriota	Thermoleophilia	Solirubrobacterales	Solirubrobacteraceae	Solirubrobacter	NA	bac	bac_ASV_630
bac_ASV_631	bac	Bacteria	Firmicutes	Bacilli	Staphylococcales	Staphylococcaceae	Staphylococcus	NA	bac	bac_ASV_631
bac_ASV_632	bac	Bacteria	Proteobacteria	Alphaproteobacteria	Caulobacterales	Caulobacteraceae	Brevundimonas	aurantiaca	bac	bac_ASV_632
bac_ASV_635	bac	Bacteria	Proteobacteria	Gammaproteobacteria	Enterobacterales	Yersiniaceae	Serratia	NA	bac	bac_ASV_635
bac_ASV_637	bac	Bacteria	Proteobacteria	Alphaproteobacteria	Acetobacterales	Acetobacteraceae	Belnapia	moabensis	bac	bac_ASV_637
bac_ASV_638	bac	Bacteria	Proteobacteria	Gammaproteobacteria	Burkholderiales	Comamonadaceae	NA	NA	bac	bac_ASV_638
bac_ASV_639	bac	Bacteria	Proteobacteria	Alphaproteobacteria	Rhizobiales	Beijerinckiaceae	Psychroglaciecola	NA	bac	bac_ASV_639
bac_ASV_64	bac	Bacteria	Proteobacteria	Gammaproteobacteria	Xanthomonadales	Xanthomonadaceae	Stenotrophomonas	NA	bac	bac_ASV_64
bac_ASV_640	bac	Bacteria	Proteobacteria	Alphaproteobacteria	Sphingomonadales	Sphingomonadaceae	Sphingomonas	NA	bac	bac_ASV_640
bac_ASV_646	bac	Bacteria	Actinobacteriota	Actinobacteria	Corynebacteriales	Corynebacteriaceae	Corynebacterium	accolens	bac	bac_ASV_646
bac_ASV_647	bac	Bacteria	Bacteroidota	Bacteroidia	Cytophagales	Hymenobacteraceae	Hymenobacter	gelipurpurascens	bac	bac_ASV_647
bac_ASV_65	bac	Bacteria	Proteobacteria	Gammaproteobacteria	Burkholderiales	Oxalobacteraceae	Massilia	NA	bac	bac_ASV_65
bac_ASV_651	bac	Bacteria	Proteobacteria	Alphaproteobacteria	Rhodobacterales	Rhodobacteraceae	Amaricoccus	NA	bac	bac_ASV_651
bac_ASV_652	bac	Bacteria	Firmicutes	Clostridia	Peptostreptococcales-Tissierellales	Family XI	Peptoniphilus	NA	bac	bac_ASV_652
bac_ASV_653	bac	Bacteria	Proteobacteria	Alphaproteobacteria	Rhizobiales	Beijerinckiaceae	Methylobacterium-Methylorubrum	NA	bac	bac_ASV_653
bac_ASV_654	bac	Bacteria	Proteobacteria	Gammaproteobacteria	Burkholderiales	Oxalobacteraceae	Massilia	NA	bac	bac_ASV_654
bac_ASV_657	bac	Bacteria	Proteobacteria	Alphaproteobacteria	Acetobacterales	Acetobacteraceae	Roseomonas	NA	bac	bac_ASV_657
bac_ASV_658	bac	Bacteria	Proteobacteria	Alphaproteobacteria	Rhizobiales	Labraceae	Labrys	NA	bac	bac_ASV_658
bac_ASV_659	bac	Bacteria	Actinobacteriota	Actinobacteria	Corynebacteriales	Corynebacteriaceae	Corynebacterium	NA	bac	bac_ASV_659
bac_ASV_660	bac	Bacteria	Proteobacteria	Alphaproteobacteria	Acetobacterales	Acetobacteraceae	Acidiphilium	NA	bac	bac_ASV_660
bac_ASV_662	bac	Bacteria	Proteobacteria	Alphaproteobacteria	Sphingomonadales	Sphingomonadaceae	Sphingomonas	NA	bac	bac_ASV_662
bac_ASV_666	bac	Bacteria	Bacteroidota	Bacteroidia	Cytophagales	Spirosomaceae	Dyadobacter	NA	bac	bac_ASV_666
bac_ASV_668	bac	Bacteria	Proteobacteria	Gammaproteobacteria	Pseudomonadales	Pseudomonadaceae	Pseudomonas	NA	bac	bac_ASV_668
bac_ASV_67	bac	Bacteria	Actinobacteriota	Actinobacteria	Micrococcales	Microbacteriaceae	Frondihabitans	NA	bac	bac_ASV_67
bac_ASV_670	bac	Bacteria	Actinobacteriota	Actinobacteria	Frankiales	NA	NA	NA	bac	bac_ASV_670
bac_ASV_672	bac	Bacteria	Proteobacteria	Alphaproteobacteria	Sphingomonadales	Sphingomonadaceae	Sphingomonas	NA	bac	bac_ASV_672
bac_ASV_675	bac	Bacteria	Proteobacteria	Gammaproteobacteria	Burkholderiales	Oxalobacteraceae	Massilia	haematophila	bac	bac_ASV_675
bac_ASV_676	bac	Bacteria	Proteobacteria	Alphaproteobacteria	Micavibrionales	NA	NA	NA	bac	bac_ASV_676
bac_ASV_677	bac	Bacteria	Proteobacteria	Alphaproteobacteria	Rhizobiales	Xanthobacteraceae	Rhodopseudomonas	NA	bac	bac_ASV_677
bac_ASV_678	bac	Bacteria	Proteobacteria	Alphaproteobacteria	Sphingomonadales	Sphingomonadaceae	Sphingomonas	NA	bac	bac_ASV_678
bac_ASV_679	bac	Bacteria	Proteobacteria	Alphaproteobacteria	Sphingomonadales	Sphingomonadaceae	NA	NA	bac	bac_ASV_679
bac_ASV_68	bac	Bacteria	Actinobacteriota	Actinobacteria	Pseudonocardiales	Pseudonocardiaceae	Pseudonocardia	NA	bac	bac_ASV_68
bac_ASV_680	bac	Bacteria	Proteobacteria	Gammaproteobacteria	Burkholderiales	Comamonadaceae	Rhizobacter	NA	bac	bac_ASV_680
bac_ASV_681	bac	Bacteria	Actinobacteriota	Actinobacteria	Micrococcales	Microbacteriaceae	Microbacterium	NA	bac	bac_ASV_681
bac_ASV_682	bac	Bacteria	Proteobacteria	Gammaproteobacteria	Burkholderiales	Oxalobacteraceae	Duganella	zoogloeoides	bac	bac_ASV_682
bac_ASV_684	bac	Bacteria	Proteobacteria	Gammaproteobacteria	Burkholderiales	Oxalobacteraceae	Massilia	NA	bac	bac_ASV_684
bac_ASV_685	bac	Bacteria	Firmicutes	Bacilli	Paenibacillales	Paenibacillaceae	Paenibacillus	NA	bac	bac_ASV_685
bac_ASV_686	bac	Bacteria	Actinobacteriota	Actinobacteria	Micromonosporales	Micromonosporaceae	Actinoplanes	NA	bac	bac_ASV_686
bac_ASV_687	bac	Bacteria	Proteobacteria	Gammaproteobacteria	Enterobacterales	Enterobacteriaceae	Cedecea	NA	bac	bac_ASV_687
bac_ASV_689	bac	Bacteria	Proteobacteria	Alphaproteobacteria	Rhizobiales	Rhizobiaceae	Allorhizobium-Neorhizobium-Pararhizobium-Rhizobium	NA	bac	bac_ASV_689
bac_ASV_69	bac	Bacteria	Proteobacteria	Alphaproteobacteria	Sphingomonadales	Sphingomonadaceae	Sphingomonas	NA	bac	bac_ASV_69
bac_ASV_690	bac	Bacteria	Proteobacteria	Gammaproteobacteria	Burkholderiales	Comamonadaceae	Rhizobacter	NA	bac	bac_ASV_690
bac_ASV_691	bac	Bacteria	Actinobacteriota	Actinobacteria	Micrococcales	Microbacteriaceae	Microbacterium	NA	bac	bac_ASV_691
bac_ASV_692	bac	Bacteria	Proteobacteria	Alphaproteobacteria	Rhizobiales	Rhizobiaceae	Allorhizobium-Neorhizobium-Pararhizobium-Rhizobium	NA	bac	bac_ASV_692
bac_ASV_693	bac	Bacteria	Actinobacteriota	Actinobacteria	Micrococcales	Micrococcaceae	Micrococcus	NA	bac	bac_ASV_693
bac_ASV_695	bac	Bacteria	Actinobacteriota	Thermoleophilia	Solirubrobacterales	Solirubrobacteraceae	Conexibacter	NA	bac	bac_ASV_695
bac_ASV_697	bac	Bacteria	Acidobacteriota	Acidobacteriae	Acidobacteriales	Acidobacteriaceae (Subgroup 1)	Granulicella	NA	bac	bac_ASV_697
bac_ASV_699	bac	Bacteria	Proteobacteria	Alphaproteobacteria	Rhizobiales	Methylopilaceae	Hansschlegelia	NA	bac	bac_ASV_699
bac_ASV_7	bac	Bacteria	Proteobacteria	Gammaproteobacteria	Pseudomonadales	Pseudomonadaceae	Pseudomonas	NA	bac	bac_ASV_7
bac_ASV_700	bac	Bacteria	Proteobacteria	Alphaproteobacteria	Rhizobiales	NA	NA	NA	bac	bac_ASV_700
bac_ASV_701	bac	Bacteria	Actinobacteriota	Actinobacteria	Corynebacteriales	Corynebacteriaceae	Lawsonella	NA	bac	bac_ASV_701
bac_ASV_702	bac	Bacteria	Proteobacteria	Alphaproteobacteria	Sphingomonadales	Sphingomonadaceae	Sphingomonas	wittichii	bac	bac_ASV_702
bac_ASV_704	bac	Bacteria	Proteobacteria	Alphaproteobacteria	Sphingomonadales	Sphingomonadaceae	Sphingomonas	NA	bac	bac_ASV_704
bac_ASV_707	bac	Bacteria	Proteobacteria	Alphaproteobacteria	Rhizobiales	D05-2	NA	NA	bac	bac_ASV_707
bac_ASV_709	bac	Bacteria	Firmicutes	Bacilli	Lactobacillales	Lactobacillaceae	NA	NA	bac	bac_ASV_709
bac_ASV_71	bac	Bacteria	Proteobacteria	Gammaproteobacteria	Pseudomonadales	Pseudomonadaceae	Pseudomonas	NA	bac	bac_ASV_71
bac_ASV_710	bac	Bacteria	Proteobacteria	Alphaproteobacteria	Rhizobiales	D05-2	NA	NA	bac	bac_ASV_710
bac_ASV_711	bac	Bacteria	Proteobacteria	Alphaproteobacteria	Sphingomonadales	Sphingomonadaceae	Sphingomonas	polyaromaticivorans	bac	bac_ASV_711
bac_ASV_713	bac	Bacteria	Proteobacteria	Alphaproteobacteria	Sphingomonadales	Sphingomonadaceae	Sphingomonas	NA	bac	bac_ASV_713
bac_ASV_715	bac	Bacteria	Proteobacteria	Alphaproteobacteria	Sphingomonadales	Sphingomonadaceae	Sphingomonas	NA	bac	bac_ASV_715
bac_ASV_716	bac	Bacteria	Bacteroidota	Bacteroidia	Chitinophagales	Chitinophagaceae	Edaphobaculum	NA	bac	bac_ASV_716
bac_ASV_717	bac	Bacteria	Proteobacteria	Alphaproteobacteria	Acetobacterales	Acetobacteraceae	Roseomonas	NA	bac	bac_ASV_717
bac_ASV_718	bac	Bacteria	Bacteroidota	Bacteroidia	Sphingobacteriales	Sphingobacteriaceae	Pedobacter	NA	bac	bac_ASV_718
bac_ASV_719	bac	Bacteria	Proteobacteria	Alphaproteobacteria	Sphingomonadales	Sphingomonadaceae	Sphingomonas	NA	bac	bac_ASV_719
bac_ASV_72	bac	Bacteria	Firmicutes	Bacilli	Lactobacillales	Aerococcaceae	Aerococcus	NA	bac	bac_ASV_72
bac_ASV_722	bac	Bacteria	Actinobacteriota	Actinobacteria	Micrococcales	Microbacteriaceae	Diaminobutyricimonas	NA	bac	bac_ASV_722
bac_ASV_724	bac	Bacteria	Actinobacteriota	Thermoleophilia	Solirubrobacterales	67-14	NA	NA	bac	bac_ASV_724
bac_ASV_726	bac	Bacteria	Proteobacteria	Alphaproteobacteria	Sphingomonadales	Sphingomonadaceae	Sphingomonas	NA	bac	bac_ASV_726
bac_ASV_727	bac	Bacteria	Proteobacteria	Gammaproteobacteria	Burkholderiales	Comamonadaceae	NA	NA	bac	bac_ASV_727
bac_ASV_728	bac	Bacteria	Proteobacteria	Gammaproteobacteria	Burkholderiales	Hydrogenophilaceae	Tepidiphilus	margaritifer	bac	bac_ASV_728
bac_ASV_729	bac	Bacteria	Actinobacteriota	Actinobacteria	Micrococcales	Microbacteriaceae	Herbiconiux	NA	bac	bac_ASV_729
bac_ASV_730	bac	Bacteria	Bacteroidota	Bacteroidia	Chitinophagales	Chitinophagaceae	NA	NA	bac	bac_ASV_730
bac_ASV_732	bac	Bacteria	Proteobacteria	Alphaproteobacteria	Sphingomonadales	Sphingomonadaceae	Polymorphobacter	NA	bac	bac_ASV_732
bac_ASV_734	bac	Bacteria	Proteobacteria	Gammaproteobacteria	Burkholderiales	Oxalobacteraceae	NA	NA	bac	bac_ASV_734
bac_ASV_735	bac	Bacteria	Actinobacteriota	Actinobacteria	Propionibacteriales	Nocardioidaceae	Marmoricola	NA	bac	bac_ASV_735
bac_ASV_736	bac	Bacteria	Actinobacteriota	Actinobacteria	Corynebacteriales	Nocardiaceae	Williamsia	NA	bac	bac_ASV_736
bac_ASV_737	bac	Bacteria	Proteobacteria	Alphaproteobacteria	Caulobacterales	Caulobacteraceae	NA	NA	bac	bac_ASV_737
bac_ASV_74	bac	Bacteria	Proteobacteria	Alphaproteobacteria	Sphingomonadales	Sphingomonadaceae	Sphingomonas	endophytica	bac	bac_ASV_74
bac_ASV_740	bac	Bacteria	Proteobacteria	Alphaproteobacteria	Sphingomonadales	Sphingomonadaceae	Sphingomonas	NA	bac	bac_ASV_740
bac_ASV_742	bac	Bacteria	Proteobacteria	Alphaproteobacteria	Sphingomonadales	Sphingomonadaceae	NA	NA	bac	bac_ASV_742
bac_ASV_743	bac	Bacteria	Proteobacteria	Alphaproteobacteria	Sphingomonadales	Sphingomonadaceae	Rhizorhapis	NA	bac	bac_ASV_743
bac_ASV_745	bac	Bacteria	Bacteroidota	Bacteroidia	Chitinophagales	Chitinophagaceae	NA	NA	bac	bac_ASV_745
bac_ASV_746	bac	Bacteria	Proteobacteria	Alphaproteobacteria	Caulobacterales	Caulobacteraceae	Brevundimonas	staleyi	bac	bac_ASV_746
bac_ASV_748	bac	Bacteria	Actinobacteriota	Actinobacteria	Propionibacteriales	Nocardioidaceae	Nocardioides	NA	bac	bac_ASV_748
bac_ASV_749	bac	Bacteria	Proteobacteria	Alphaproteobacteria	Rhizobiales	Beijerinckiaceae	NA	NA	bac	bac_ASV_749
bac_ASV_75	bac	Bacteria	Proteobacteria	Alphaproteobacteria	Rhizobiales	Rhizobiaceae	Allorhizobium-Neorhizobium-Pararhizobium-Rhizobium	NA	bac	bac_ASV_75
bac_ASV_750	bac	Bacteria	Actinobacteriota	Actinobacteria	Micrococcales	Microbacteriaceae	Naasia	NA	bac	bac_ASV_750
bac_ASV_751	bac	Bacteria	Proteobacteria	Alphaproteobacteria	Rhizobiales	Beijerinckiaceae	NA	NA	bac	bac_ASV_751
bac_ASV_752	bac	Bacteria	Bacteroidota	Bacteroidia	Sphingobacteriales	Sphingobacteriaceae	Mucilaginibacter	NA	bac	bac_ASV_752
bac_ASV_753	bac	Bacteria	Bacteroidota	Bacteroidia	Chitinophagales	Chitinophagaceae	NA	NA	bac	bac_ASV_753
bac_ASV_754	bac	Bacteria	Proteobacteria	Alphaproteobacteria	Sphingomonadales	Sphingomonadaceae	Sphingomonas	yabuuchiae	bac	bac_ASV_754
bac_ASV_755	bac	Bacteria	Bacteroidota	Bacteroidia	Sphingobacteriales	Sphingobacteriaceae	Pedobacter	NA	bac	bac_ASV_755
bac_ASV_757	bac	Bacteria	Actinobacteriota	Thermoleophilia	Solirubrobacterales	Solirubrobacteraceae	Solirubrobacter	NA	bac	bac_ASV_757
bac_ASV_758	bac	Bacteria	Proteobacteria	Gammaproteobacteria	Burkholderiales	Comamonadaceae	Rhizobacter	NA	bac	bac_ASV_758
bac_ASV_759	bac	Bacteria	Proteobacteria	Alphaproteobacteria	Caulobacterales	Caulobacteraceae	Brevundimonas	NA	bac	bac_ASV_759
bac_ASV_76	bac	Bacteria	Proteobacteria	Gammaproteobacteria	Burkholderiales	Oxalobacteraceae	Massilia	NA	bac	bac_ASV_76
bac_ASV_760	bac	Bacteria	Actinobacteriota	Actinobacteria	Propionibacteriales	Nocardioidaceae	Marmoricola	NA	bac	bac_ASV_760
bac_ASV_761	bac	Bacteria	Bacteroidota	Bacteroidia	Chitinophagales	Chitinophagaceae	Aurantisolimonas	NA	bac	bac_ASV_761
bac_ASV_762	bac	Bacteria	Proteobacteria	Gammaproteobacteria	Burkholderiales	Oxalobacteraceae	Noviherbaspirillum	NA	bac	bac_ASV_762
bac_ASV_763	bac	Bacteria	Firmicutes	Bacilli	Bacillales	Bacillaceae	Geobacillus	NA	bac	bac_ASV_763
bac_ASV_764	bac	Bacteria	Proteobacteria	Alphaproteobacteria	Rhizobiales	Xanthobacteraceae	Tardiphaga	NA	bac	bac_ASV_764
bac_ASV_765	bac	Bacteria	Proteobacteria	Alphaproteobacteria	Sphingomonadales	Sphingomonadaceae	Sphingomonas	NA	bac	bac_ASV_765
bac_ASV_766	bac	Bacteria	Proteobacteria	Alphaproteobacteria	Rhizobiales	NA	NA	NA	bac	bac_ASV_766
bac_ASV_767	bac	Bacteria	Actinobacteriota	Actinobacteria	Micrococcales	Microbacteriaceae	Subtercola	NA	bac	bac_ASV_767
bac_ASV_768	bac	Bacteria	Bacteroidota	Bacteroidia	Cytophagales	Spirosomaceae	Dyadobacter	NA	bac	bac_ASV_768
bac_ASV_769	bac	Bacteria	Proteobacteria	Alphaproteobacteria	Sphingomonadales	Sphingomonadaceae	Sphingomonas	NA	bac	bac_ASV_769
bac_ASV_77	bac	Bacteria	Proteobacteria	Gammaproteobacteria	Burkholderiales	Oxalobacteraceae	NA	NA	bac	bac_ASV_77
bac_ASV_770	bac	Bacteria	Firmicutes	Clostridia	Peptostreptococcales-Tissierellales	Family XI	Peptoniphilus	NA	bac	bac_ASV_770
bac_ASV_775	bac	Bacteria	Bacteroidota	Bacteroidia	Flavobacteriales	Weeksellaceae	Chryseobacterium	gambrini	bac	bac_ASV_775
bac_ASV_777	bac	Bacteria	Proteobacteria	Alphaproteobacteria	Sphingomonadales	Sphingomonadaceae	Sphingomonas	NA	bac	bac_ASV_777
bac_ASV_78	bac	Bacteria	Proteobacteria	Gammaproteobacteria	Pseudomonadales	Pseudomonadaceae	Pseudomonas	NA	bac	bac_ASV_78
bac_ASV_780	bac	Bacteria	Proteobacteria	Gammaproteobacteria	Pseudomonadales	Pseudomonadaceae	Pseudomonas	synxantha	bac	bac_ASV_780
bac_ASV_781	bac	Bacteria	Proteobacteria	Alphaproteobacteria	Caulobacterales	Caulobacteraceae	Brevundimonas	bullata	bac	bac_ASV_781
bac_ASV_784	bac	Bacteria	Bacteroidota	Bacteroidia	Chitinophagales	Chitinophagaceae	Segetibacter	NA	bac	bac_ASV_784
bac_ASV_787	bac	Bacteria	Bacteroidota	Bacteroidia	Chitinophagales	Chitinophagaceae	Cnuella	NA	bac	bac_ASV_787
bac_ASV_788	bac	Bacteria	Bacteroidota	Bacteroidia	Sphingobacteriales	Sphingobacteriaceae	Mucilaginibacter	NA	bac	bac_ASV_788
bac_ASV_789	bac	Bacteria	Proteobacteria	Alphaproteobacteria	Sphingomonadales	Sphingomonadaceae	Sphingomonas	NA	bac	bac_ASV_789
bac_ASV_79	bac	Bacteria	Actinobacteriota	Actinobacteria	Propionibacteriales	Nocardioidaceae	Nocardioides	NA	bac	bac_ASV_79
bac_ASV_791	bac	Bacteria	Actinobacteriota	Actinobacteria	Corynebacteriales	Mycobacteriaceae	Mycobacterium	NA	bac	bac_ASV_791
bac_ASV_793	bac	Bacteria	Bacteroidota	Bacteroidia	Chitinophagales	Chitinophagaceae	NA	NA	bac	bac_ASV_793
bac_ASV_794	bac	Bacteria	Actinobacteriota	Actinobacteria	Propionibacteriales	Nocardioidaceae	Nocardioides	NA	bac	bac_ASV_794
bac_ASV_795	bac	Bacteria	Proteobacteria	Alphaproteobacteria	Sphingomonadales	Sphingomonadaceae	Sphingomonas	NA	bac	bac_ASV_795
bac_ASV_798	bac	Bacteria	Proteobacteria	Alphaproteobacteria	Sphingomonadales	Sphingomonadaceae	Sphingomonas	NA	bac	bac_ASV_798
bac_ASV_799	bac	Bacteria	Proteobacteria	Gammaproteobacteria	Burkholderiales	Comamonadaceae	Rhizobacter	NA	bac	bac_ASV_799
bac_ASV_8	bac	Bacteria	Proteobacteria	Gammaproteobacteria	Pseudomonadales	Pseudomonadaceae	Pseudomonas	NA	bac	bac_ASV_8
bac_ASV_80	bac	Bacteria	Actinobacteriota	Actinobacteria	Frankiales	Nakamurellaceae	Nakamurella	panacisegetis	bac	bac_ASV_80
bac_ASV_801	bac	Bacteria	Proteobacteria	Alphaproteobacteria	Sphingomonadales	Sphingomonadaceae	NA	NA	bac	bac_ASV_801
bac_ASV_803	bac	Bacteria	Proteobacteria	Alphaproteobacteria	Sphingomonadales	Sphingomonadaceae	NA	NA	bac	bac_ASV_803
bac_ASV_804	bac	Bacteria	Proteobacteria	Gammaproteobacteria	Burkholderiales	Oxalobacteraceae	Noviherbaspirillum	NA	bac	bac_ASV_804
bac_ASV_805	bac	Bacteria	Bacteroidota	Bacteroidia	Chitinophagales	Chitinophagaceae	Ferruginibacter	NA	bac	bac_ASV_805
bac_ASV_807	bac	Bacteria	Proteobacteria	Alphaproteobacteria	Sphingomonadales	Sphingomonadaceae	Sphingomonas	NA	bac	bac_ASV_807
bac_ASV_808	bac	Bacteria	Proteobacteria	Gammaproteobacteria	Burkholderiales	Comamonadaceae	Piscinibacter	NA	bac	bac_ASV_808
bac_ASV_815	bac	Bacteria	Proteobacteria	Gammaproteobacteria	Burkholderiales	Oxalobacteraceae	Massilia	NA	bac	bac_ASV_815
bac_ASV_818	bac	Bacteria	Proteobacteria	Alphaproteobacteria	Rhizobiales	Devosiaceae	Devosia	NA	bac	bac_ASV_818
bac_ASV_82	bac	Bacteria	Proteobacteria	Gammaproteobacteria	Burkholderiales	Comamonadaceae	Xylophilus	NA	bac	bac_ASV_82
bac_ASV_821	bac	Bacteria	Actinobacteriota	Acidimicrobiia	Microtrichales	Ilumatobacteraceae	NA	NA	bac	bac_ASV_821
bac_ASV_824	bac	Bacteria	Proteobacteria	Alphaproteobacteria	Caulobacterales	Caulobacteraceae	PMMR1	NA	bac	bac_ASV_824
bac_ASV_828	bac	Bacteria	Bacteroidota	Bacteroidia	Chitinophagales	Chitinophagaceae	NA	NA	bac	bac_ASV_828
bac_ASV_83	bac	Bacteria	Proteobacteria	Gammaproteobacteria	Burkholderiales	Comamonadaceae	Variovorax	NA	bac	bac_ASV_83
bac_ASV_832	bac	Bacteria	Proteobacteria	Alphaproteobacteria	Sphingomonadales	Sphingomonadaceae	Sphingomonas	NA	bac	bac_ASV_832
bac_ASV_835	bac	Bacteria	Proteobacteria	Alphaproteobacteria	Acetobacterales	Acetobacteraceae	NA	NA	bac	bac_ASV_835
bac_ASV_836	bac	Bacteria	Actinobacteriota	Actinobacteria	Micrococcales	Micrococcaceae	Arthrobacter	NA	bac	bac_ASV_836
bac_ASV_838	bac	Bacteria	Proteobacteria	Alphaproteobacteria	Sphingomonadales	Sphingomonadaceae	Novosphingobium	NA	bac	bac_ASV_838
bac_ASV_839	bac	Bacteria	Firmicutes	Bacilli	Brevibacillales	Brevibacillaceae	Brevibacillus	NA	bac	bac_ASV_839
bac_ASV_840	bac	Bacteria	Proteobacteria	Gammaproteobacteria	Burkholderiales	Oxalobacteraceae	Massilia	NA	bac	bac_ASV_840
bac_ASV_841	bac	Bacteria	Proteobacteria	Alphaproteobacteria	Sphingomonadales	Sphingomonadaceae	Sphingomonas	NA	bac	bac_ASV_841
bac_ASV_844	bac	Bacteria	Abditibacteriota	Abditibacteria	Abditibacteriales	Abditibacteriaceae	Abditibacterium	NA	bac	bac_ASV_844
bac_ASV_849	bac	Bacteria	Actinobacteriota	Actinobacteria	Micrococcales	Intrasporangiaceae	NA	NA	bac	bac_ASV_849
bac_ASV_85	bac	Bacteria	Bacteroidota	Bacteroidia	Cytophagales	Hymenobacteraceae	Hymenobacter	NA	bac	bac_ASV_85
bac_ASV_850	bac	Bacteria	Proteobacteria	Alphaproteobacteria	Sphingomonadales	Sphingomonadaceae	Altererythrobacter	NA	bac	bac_ASV_850
bac_ASV_853	bac	Bacteria	Firmicutes	Bacilli	Paenibacillales	Paenibacillaceae	Paenibacillus	herberti	bac	bac_ASV_853
bac_ASV_855	bac	Bacteria	Proteobacteria	Alphaproteobacteria	Sphingomonadales	Sphingomonadaceae	Sphingomonas	NA	bac	bac_ASV_855
bac_ASV_857	bac	Bacteria	Proteobacteria	Alphaproteobacteria	Acetobacterales	Acetobacteraceae	Roseomonas	NA	bac	bac_ASV_857
bac_ASV_86	bac	Bacteria	Proteobacteria	Alphaproteobacteria	Sphingomonadales	Sphingomonadaceae	Sphingomonas	NA	bac	bac_ASV_86
bac_ASV_860	bac	Bacteria	Proteobacteria	Gammaproteobacteria	Burkholderiales	Oxalobacteraceae	Massilia	NA	bac	bac_ASV_860
bac_ASV_863	bac	Bacteria	Actinobacteriota	Actinobacteria	Corynebacteriales	Mycobacteriaceae	Mycobacterium	NA	bac	bac_ASV_863
bac_ASV_865	bac	Bacteria	Actinobacteriota	Actinobacteria	Frankiales	Geodermatophilaceae	NA	NA	bac	bac_ASV_865
bac_ASV_867	bac	Bacteria	Actinobacteriota	Actinobacteria	Micrococcales	Microbacteriaceae	Parafrigoribacterium	NA	bac	bac_ASV_867
bac_ASV_87	bac	Bacteria	Proteobacteria	Gammaproteobacteria	Burkholderiales	Oxalobacteraceae	Oxalicibacterium	NA	bac	bac_ASV_87
bac_ASV_873	bac	Bacteria	Proteobacteria	Alphaproteobacteria	Caulobacterales	Caulobacteraceae	Brevundimonas	NA	bac	bac_ASV_873
bac_ASV_874	bac	Bacteria	Proteobacteria	Gammaproteobacteria	Burkholderiales	Oxalobacteraceae	Massilia	NA	bac	bac_ASV_874
bac_ASV_877	bac	Bacteria	Proteobacteria	Alphaproteobacteria	Acetobacterales	Acetobacteraceae	Roseomonas	NA	bac	bac_ASV_877
bac_ASV_878	bac	Bacteria	Proteobacteria	Gammaproteobacteria	Pseudomonadales	Pseudomonadaceae	Pseudomonas	NA	bac	bac_ASV_878
bac_ASV_88	bac	Bacteria	Proteobacteria	Alphaproteobacteria	Rhizobiales	Beijerinckiaceae	NA	NA	bac	bac_ASV_88
bac_ASV_880	bac	Bacteria	Actinobacteriota	Actinobacteria	Streptomycetales	Streptomycetaceae	Streptomyces	NA	bac	bac_ASV_880
bac_ASV_881	bac	Bacteria	Bacteroidota	Bacteroidia	Cytophagales	Hymenobacteraceae	Hymenobacter	NA	bac	bac_ASV_881
bac_ASV_883	bac	Bacteria	Actinobacteriota	Thermoleophilia	Solirubrobacterales	Solirubrobacteraceae	Conexibacter	NA	bac	bac_ASV_883
bac_ASV_885	bac	Bacteria	Firmicutes	Bacilli	Lactobacillales	Enterococcaceae	Enterococcus	NA	bac	bac_ASV_885
bac_ASV_886	bac	Bacteria	Proteobacteria	Alphaproteobacteria	Sphingomonadales	Sphingomonadaceae	Sphingomonas	NA	bac	bac_ASV_886
bac_ASV_89	bac	Bacteria	Proteobacteria	Alphaproteobacteria	Rhizobiales	Beijerinckiaceae	1174-901-12	NA	bac	bac_ASV_89
bac_ASV_895	bac	Bacteria	Bacteroidota	Bacteroidia	Sphingobacteriales	Sphingobacteriaceae	Pedobacter	NA	bac	bac_ASV_895
bac_ASV_897	bac	Bacteria	Proteobacteria	Alphaproteobacteria	Sphingomonadales	Sphingomonadaceae	NA	NA	bac	bac_ASV_897
bac_ASV_9	bac	Bacteria	Proteobacteria	Gammaproteobacteria	Pseudomonadales	Pseudomonadaceae	Pseudomonas	NA	bac	bac_ASV_9
bac_ASV_90	bac	Bacteria	Proteobacteria	Gammaproteobacteria	Burkholderiales	Oxalobacteraceae	Massilia	NA	bac	bac_ASV_90
bac_ASV_900	bac	Bacteria	Proteobacteria	Alphaproteobacteria	Rhizobiales	Beijerinckiaceae	NA	NA	bac	bac_ASV_900
bac_ASV_903	bac	Bacteria	Proteobacteria	Alphaproteobacteria	Sphingomonadales	Sphingomonadaceae	NA	NA	bac	bac_ASV_903
bac_ASV_906	bac	Bacteria	Bacteroidota	Bacteroidia	Chitinophagales	Chitinophagaceae	NA	NA	bac	bac_ASV_906
bac_ASV_908	bac	Bacteria	Proteobacteria	Alphaproteobacteria	Sphingomonadales	Sphingomonadaceae	Sphingomonas	NA	bac	bac_ASV_908
bac_ASV_91	bac	Bacteria	Proteobacteria	Alphaproteobacteria	Rhizobiales	Rhizobiaceae	Allorhizobium-Neorhizobium-Pararhizobium-Rhizobium	NA	bac	bac_ASV_91
bac_ASV_911	bac	Bacteria	Actinobacteriota	Rubrobacteria	Rubrobacterales	Rubrobacteriaceae	Rubrobacter	spartanus	bac	bac_ASV_911
bac_ASV_912	bac	Bacteria	Proteobacteria	Gammaproteobacteria	Pseudomonadales	Pseudomonadaceae	Pseudomonas	NA	bac	bac_ASV_912
bac_ASV_913	bac	Bacteria	Proteobacteria	Alphaproteobacteria	Sphingomonadales	Sphingomonadaceae	Sphingomonas	NA	bac	bac_ASV_913
bac_ASV_915	bac	Bacteria	Proteobacteria	Gammaproteobacteria	Enterobacterales	Enterobacteriaceae	Kosakonia	NA	bac	bac_ASV_915
bac_ASV_918	bac	Bacteria	Proteobacteria	Alphaproteobacteria	Rhizobiales	D05-2	NA	NA	bac	bac_ASV_918
bac_ASV_92	bac	Bacteria	Proteobacteria	Alphaproteobacteria	Rhizobiales	Beijerinckiaceae	Methylobacterium-Methylorubrum	NA	bac	bac_ASV_92
bac_ASV_926	bac	Bacteria	Bacteroidota	Bacteroidia	Sphingobacteriales	Sphingobacteriaceae	Mucilaginibacter	NA	bac	bac_ASV_926
bac_ASV_928	bac	Bacteria	Bacteroidota	Bacteroidia	Chitinophagales	Chitinophagaceae	NA	NA	bac	bac_ASV_928
bac_ASV_93	bac	Bacteria	Actinobacteriota	Actinobacteria	Micrococcales	Micrococcaceae	Kocuria	NA	bac	bac_ASV_93
bac_ASV_931	bac	Bacteria	Actinobacteriota	Actinobacteria	Micrococcales	Dermacoccaceae	Dermacoccus	NA	bac	bac_ASV_931
bac_ASV_933	bac	Bacteria	Actinobacteriota	Actinobacteria	Micrococcales	Cellulomonadaceae	Cellulomonas	NA	bac	bac_ASV_933
bac_ASV_936	bac	Bacteria	Proteobacteria	Alphaproteobacteria	Rhizobiales	Methylopilaceae	Methylopila	NA	bac	bac_ASV_936
bac_ASV_94	bac	Bacteria	Proteobacteria	Alphaproteobacteria	Rhizobiales	Beijerinckiaceae	1174-901-12	NA	bac	bac_ASV_94
bac_ASV_940	bac	Bacteria	Actinobacteriota	Actinobacteria	Streptomycetales	Streptomycetaceae	Streptomyces	NA	bac	bac_ASV_940
bac_ASV_944	bac	Bacteria	Proteobacteria	Gammaproteobacteria	Burkholderiales	Comamonadaceae	NA	NA	bac	bac_ASV_944
bac_ASV_95	bac	Bacteria	Actinobacteriota	Actinobacteria	Frankiales	Geodermatophilaceae	NA	NA	bac	bac_ASV_95
bac_ASV_96	bac	Bacteria	Proteobacteria	Gammaproteobacteria	Burkholderiales	Comamonadaceae	Variovorax	NA	bac	bac_ASV_96
bac_ASV_963	bac	Bacteria	Actinobacteriota	Actinobacteria	Micrococcales	Microbacteriaceae	Clavibacter	NA	bac	bac_ASV_963
bac_ASV_97	bac	Bacteria	Bacteroidota	Bacteroidia	Cytophagales	Hymenobacteraceae	Hymenobacter	NA	bac	bac_ASV_97
bac_ASV_970	bac	Bacteria	Actinobacteriota	Actinobacteria	Micrococcales	Intrasporangiaceae	Lapillicoccus	NA	bac	bac_ASV_970
bac_ASV_974	bac	Bacteria	Proteobacteria	Alphaproteobacteria	Acetobacterales	Acetobacteraceae	Acidiphilium	NA	bac	bac_ASV_974
bac_ASV_975	bac	Bacteria	Bacteroidota	Bacteroidia	Chitinophagales	Chitinophagaceae	Segetibacter	NA	bac	bac_ASV_975
bac_ASV_976	bac	Bacteria	Actinobacteriota	Actinobacteria	Corynebacteriales	Corynebacteriaceae	Corynebacterium	NA	bac	bac_ASV_976
bac_ASV_979	bac	Bacteria	Proteobacteria	Gammaproteobacteria	Burkholderiales	Burkholderiaceae	Lautropia	NA	bac	bac_ASV_979
bac_ASV_984	bac	Bacteria	Bacteroidota	Bacteroidia	Cytophagales	Spirosomaceae	Dyadobacter	NA	bac	bac_ASV_984
bac_ASV_988	bac	Bacteria	Proteobacteria	Alphaproteobacteria	Rhizobiales	Beijerinckiaceae	Methylobacterium-Methylorubrum	NA	bac	bac_ASV_988
bac_ASV_991	bac	Bacteria	Proteobacteria	Alphaproteobacteria	Rhizobiales	Xanthobacteraceae	Tardiphaga	NA	bac	bac_ASV_991
bac_ASV_994	bac	Bacteria	Actinobacteriota	Actinobacteria	Frankiales	Geodermatophilaceae	NA	NA	bac	bac_ASV_994
bac_ASV_998	bac	Bacteria	Actinobacteriota	Actinobacteria	Frankiales	Nakamurellaceae	Nakamurella	multipartita	bac	bac_ASV_998
fun_ASV_10	fun	k__Fungi	Ascomycota	Dothideomycetes	Pleosporales	Didymellaceae	Epicoccum	dendrobii	fun	fun_ASV_10
fun_ASV_100	fun	k__Fungi	Ascomycota	Dothideomycetes	Pleosporales	Phaeosphaeriaceae	Populocrescentia	forlicesenensis	fun	fun_ASV_100
fun_ASV_102	fun	k__Fungi	Basidiomycota	Malasseziomycetes	Malasseziales	Malasseziaceae	Malassezia	restricta	fun	fun_ASV_102
fun_ASV_105	fun	k__Fungi	Ascomycota	Sordariomycetes	Xylariales	Amphisphaeriaceae	Seimatosporium	rosicola	fun	fun_ASV_105
fun_ASV_106	fun	k__Fungi	Ascomycota	Arthoniomycetes	Lichenostigmatales	Phaeococcomycetaceae	Phaeococcomyces	NA	fun	fun_ASV_106
fun_ASV_108	fun	k__Fungi	Basidiomycota	Tremellomycetes	Holtermanniales	Holtermanniales_fam_Incertae_sedis	Holtermanniella	festucosa	fun	fun_ASV_108
fun_ASV_11	fun	k__Fungi	Ascomycota	NA	NA	NA	NA	NA	fun	fun_ASV_11
fun_ASV_112	fun	k__Fungi	Ascomycota	Arthoniomycetes	Lichenostigmatales	Phaeococcomycetaceae	Phaeococcomyces	NA	fun	fun_ASV_112
fun_ASV_114	fun	k__Fungi	Basidiomycota	Microbotryomycetes	Sporidiobolales	Sporidiobolaceae	Sporobolomyces	roseus	fun	fun_ASV_114
fun_ASV_115	fun	k__Fungi	Ascomycota	Sordariomycetes	Xylariales	Sporocadaceae	Hymenopleella	subcylindrica	fun	fun_ASV_115
fun_ASV_118	fun	k__Fungi	Basidiomycota	Tremellomycetes	Cystofilobasidiales	Mrakiaceae	Itersonilia	perplexans	fun	fun_ASV_118
fun_ASV_119	fun	k__Fungi	Ascomycota	Dothideomycetes	Pleosporales	Amorosiaceae	Angustimassarina	acerina	fun	fun_ASV_119
fun_ASV_12	fun	k__Fungi	Basidiomycota	Tremellomycetes	Tremellales	Tremellaceae	Cryptococcus	gattii	fun	fun_ASV_12
fun_ASV_120	fun	k__Fungi	Ascomycota	Dothideomycetes	Pleosporales	NA	NA	NA	fun	fun_ASV_120
fun_ASV_121	fun	k__Fungi	Basidiomycota	Tremellomycetes	Tremellales	Bulleribasidiaceae	Vishniacozyma	psychrotolerans	fun	fun_ASV_121
fun_ASV_123	fun	k__Fungi	Ascomycota	NA	NA	NA	NA	NA	fun	fun_ASV_123
fun_ASV_124	fun	k__Fungi	Ascomycota	Dothideomycetes	Pleosporales	Dictyosporiaceae	Pseudocoleophoma	polygonicola	fun	fun_ASV_124
fun_ASV_127	fun	k__Fungi	Ascomycota	Dothideomycetes	Botryosphaeriales	Botryosphaeriaceae	Diplodia	africana	fun	fun_ASV_127
fun_ASV_129	fun	k__Fungi	Basidiomycota	Tremellomycetes	Cystofilobasidiales	Cystofilobasidiaceae	Cystofilobasidium	macerans	fun	fun_ASV_129
fun_ASV_131	fun	k__Fungi	Ascomycota	Dothideomycetes	Pleosporales	Didymellaceae	Didymella	NA	fun	fun_ASV_131
fun_ASV_132	fun	k__Fungi	Basidiomycota	Cystobasidiomycetes	Erythrobasidiales	Erythrobasidiaceae	Bannoa	ogasawarensis	fun	fun_ASV_132
fun_ASV_134	fun	k__Fungi	Ascomycota	Arthoniomycetes	Lichenostigmatales	Phaeococcomycetaceae	Phaeococcomyces	NA	fun	fun_ASV_134
fun_ASV_135	fun	k__Fungi	Ascomycota	Sordariomycetes	Hypocreales	Hypocreales_fam_Incertae_sedis	Sarocladium	implicatum	fun	fun_ASV_135
fun_ASV_137	fun	k__Fungi	Ascomycota	Dothideomycetes	Pleosporales	Lentitheciaceae	Murilentithecium	clematidis	fun	fun_ASV_137
fun_ASV_139	fun	k__Fungi	Basidiomycota	Cystobasidiomycetes	Cystobasidiomycetes_ord_Incertae_sedis	Symmetrosporaceae	Symmetrospora	oryzicola	fun	fun_ASV_139
fun_ASV_14	fun	k__Fungi	Ascomycota	Sordariomycetes	Xylariales	Amphisphaeriaceae	Seimatosporium	rosicola	fun	fun_ASV_14
fun_ASV_141	fun	k__Fungi	Ascomycota	Dothideomycetes	Pleosporales	Didymellaceae	Didymella	chenopodii	fun	fun_ASV_141
fun_ASV_143	fun	k__Fungi	Ascomycota	Eurotiomycetes	NA	NA	NA	NA	fun	fun_ASV_143
fun_ASV_145	fun	k__Fungi	Ascomycota	Sordariomycetes	Hypocreales	Bionectriaceae	Clonostachys	wenpingii	fun	fun_ASV_145
fun_ASV_148	fun	k__Fungi	Ascomycota	Leotiomycetes	NA	NA	NA	NA	fun	fun_ASV_148
fun_ASV_149	fun	k__Fungi	Basidiomycota	Tremellomycetes	Tremellales	Bulleribasidiaceae	Vishniacozyma	heimaeyensis	fun	fun_ASV_149
fun_ASV_15	fun	k__Fungi	Ascomycota	Sordariomycetes	Xylariales	Diatrypaceae	Eutypa	lata	fun	fun_ASV_15
fun_ASV_150	fun	k__Fungi	Basidiomycota	Microbotryomycetes	Sporidiobolales	Sporidiobolaceae	Rhodotorula	babjevae	fun	fun_ASV_150
fun_ASV_152	fun	k__Fungi	Ascomycota	Sordariomycetes	Xylariales	Bartaliniaceae	NA	NA	fun	fun_ASV_152
fun_ASV_153	fun	k__Fungi	Ascomycota	Dothideomycetes	Pleosporales	Pleosporaceae	Alternaria	rosae	fun	fun_ASV_153
fun_ASV_156	fun	k__Fungi	Ascomycota	Eurotiomycetes	Eurotiales	Aspergillaceae	Penicillium	cinerascens	fun	fun_ASV_156
fun_ASV_157	fun	k__Fungi	Ascomycota	Dothideomycetes	Pleosporales	Didymellaceae	Boeremia	NA	fun	fun_ASV_157
fun_ASV_158	fun	k__Fungi	Ascomycota	Dothideomycetes	Pleosporales	Phaeosphaeriaceae	Didymocyrtis	NA	fun	fun_ASV_158
fun_ASV_16	fun	k__Fungi	Ascomycota	Saccharomycetes	Saccharomycetales	Saccharomycetaceae	Saccharomyces	cerevisiae	fun	fun_ASV_16
fun_ASV_160	fun	k__Fungi	Ascomycota	NA	NA	NA	NA	NA	fun	fun_ASV_160
fun_ASV_162	fun	k__Fungi	Ascomycota	NA	NA	NA	NA	NA	fun	fun_ASV_162
fun_ASV_164	fun	k__Fungi	Ascomycota	Dothideomycetes	Pleosporales	NA	NA	NA	fun	fun_ASV_164
fun_ASV_165	fun	k__Fungi	Ascomycota	Dothideomycetes	Pleosporales	NA	NA	NA	fun	fun_ASV_165
fun_ASV_166	fun	k__Fungi	Basidiomycota	Cystobasidiomycetes	Erythrobasidiales	Erythrobasidiaceae	Bannoa	ogasawarensis	fun	fun_ASV_166
fun_ASV_167	fun	k__Fungi	Basidiomycota	Tremellomycetes	Tremellales	Bulleribasidiaceae	Vishniacozyma	carnescens	fun	fun_ASV_167
fun_ASV_168	fun	k__Fungi	Basidiomycota	Tremellomycetes	Tremellales	Bulleribasidiaceae	Vishniacozyma	victoriae	fun	fun_ASV_168
fun_ASV_169	fun	k__Fungi	Basidiomycota	Tremellomycetes	Tremellales	Bulleribasidiaceae	Vishniacozyma	carnescens	fun	fun_ASV_169
fun_ASV_17	fun	k__Fungi	Ascomycota	Eurotiomycetes	Phaeomoniellales	Phaeomoniellaceae	Phaeomoniella	chlamydospora	fun	fun_ASV_17
fun_ASV_173	fun	k__Fungi	Ascomycota	Dothideomycetes	Pleosporales	Phaeosphaeriaceae	Paraphoma	rhaphiolepidis	fun	fun_ASV_173
fun_ASV_175	fun	k__Fungi	Basidiomycota	Cystobasidiomycetes	Erythrobasidiales	Erythrobasidiaceae	Bannoa	ogasawarensis	fun	fun_ASV_175
fun_ASV_179	fun	k__Fungi	Ascomycota	Dothideomycetes	Pleosporales	Didymellaceae	NA	NA	fun	fun_ASV_179
fun_ASV_18	fun	k__Fungi	Ascomycota	Dothideomycetes	Pleosporales	Phaeosphaeriaceae	Didymocyrtis	NA	fun	fun_ASV_18
fun_ASV_181	fun	k__Fungi	Ascomycota	Eurotiomycetes	Chaetothyriales	Trichomeriaceae	Knufia	tsunedae	fun	fun_ASV_181
fun_ASV_183	fun	k__Fungi	Ascomycota	Sordariomycetes	Togniniales	Togniniaceae	Phaeoacremonium	NA	fun	fun_ASV_183
fun_ASV_185	fun	k__Fungi	Basidiomycota	Cystobasidiomycetes	Erythrobasidiales	Erythrobasidiaceae	Bannoa	ogasawarensis	fun	fun_ASV_185
fun_ASV_186	fun	k__Fungi	Basidiomycota	Ustilaginomycetes	Ustilaginales	Ustilaginaceae	Ustilago	nunavutica	fun	fun_ASV_186
fun_ASV_19	fun	k__Fungi	Ascomycota	Sordariomycetes	Xylariales	Diatrypaceae	Eutypa	lata	fun	fun_ASV_19
fun_ASV_190	fun	k__Fungi	Ascomycota	Leotiomycetes	Helotiales	Sclerotiniaceae	Botryotinia	pelargonii	fun	fun_ASV_190
fun_ASV_191	fun	k__Fungi	Ascomycota	Dothideomycetes	Botryosphaeriales	Botryosphaeriaceae	Neofusicoccum	NA	fun	fun_ASV_191
fun_ASV_2	fun	k__Fungi	Ascomycota	Sordariomycetes	Xylariales	Diatrypaceae	Eutypa	lata	fun	fun_ASV_2
fun_ASV_20	fun	k__Fungi	Ascomycota	Dothideomycetes	Capnodiales	Cladosporiaceae	Cladosporium	delicatulum	fun	fun_ASV_20
fun_ASV_200	fun	k__Fungi	Basidiomycota	Tremellomycetes	Tremellales	Bulleribasidiaceae	Vishniacozyma	tephrensis	fun	fun_ASV_200
fun_ASV_201	fun	k__Fungi	Ascomycota	Dothideomycetes	Pleosporales	Phaeosphaeriaceae	NA	NA	fun	fun_ASV_201
fun_ASV_204	fun	k__Fungi	Ascomycota	Eurotiomycetes	Chaetothyriales	Herpotrichiellaceae	Exophiala	salmonis	fun	fun_ASV_204
fun_ASV_209	fun	k__Fungi	Ascomycota	NA	NA	NA	NA	NA	fun	fun_ASV_209
fun_ASV_211	fun	k__Fungi	Basidiomycota	Tremellomycetes	Filobasidiales	Filobasidiaceae	Naganishia	globosa	fun	fun_ASV_211
fun_ASV_216	fun	k__Fungi	Basidiomycota	Tremellomycetes	Cystofilobasidiales	Cystofilobasidiaceae	Cystofilobasidium	macerans	fun	fun_ASV_216
fun_ASV_22	fun	k__Fungi	Ascomycota	Dothideomycetes	Pleosporales	Amorosiaceae	Angustimassarina	acerina	fun	fun_ASV_22
fun_ASV_220	fun	k__Fungi	Ascomycota	Dothideomycetes	Capnodiales	Cladosporiaceae	Cladosporium	langeronii	fun	fun_ASV_220
fun_ASV_226	fun	k__Fungi	Basidiomycota	Tremellomycetes	Filobasidiales	Filobasidiaceae	Naganishia	diffluens	fun	fun_ASV_226
fun_ASV_227	fun	k__Fungi	Basidiomycota	Ustilaginomycetes	Ustilaginales	Ustilaginaceae	Ustilago	nunavutica	fun	fun_ASV_227
fun_ASV_228	fun	k__Fungi	Ascomycota	Dothideomycetes	Capnodiales	NA	NA	NA	fun	fun_ASV_228
fun_ASV_229	fun	k__Fungi	Ascomycota	Dothideomycetes	Pleosporales	Biatriosporaceae	Biatriospora	NA	fun	fun_ASV_229
fun_ASV_232	fun	k__Fungi	Ascomycota	Dothideomycetes	Pleosporales	Lophiostomataceae	Sigarispora	NA	fun	fun_ASV_232
fun_ASV_234	fun	k__Fungi	Ascomycota	Eurotiomycetes	Phaeomoniellales	Phaeomoniellaceae	Phaeomoniella	chlamydospora	fun	fun_ASV_234
fun_ASV_238	fun	k__Fungi	Ascomycota	NA	NA	NA	NA	NA	fun	fun_ASV_238
fun_ASV_24	fun	k__Fungi	Ascomycota	Dothideomycetes	Pleosporales	Melanommataceae	Muriformistrickeria	rosae	fun	fun_ASV_24
fun_ASV_246	fun	k__Fungi	Ascomycota	Sordariomycetes	Hypocreales	Nectriaceae	Fusarium	NA	fun	fun_ASV_246
fun_ASV_248	fun	k__Fungi	Ascomycota	NA	NA	NA	NA	NA	fun	fun_ASV_248
fun_ASV_251	fun	k__Fungi	Basidiomycota	Cystobasidiomycetes	Erythrobasidiales	Erythrobasidiaceae	Bannoa	ogasawarensis	fun	fun_ASV_251
fun_ASV_252	fun	k__Fungi	Ascomycota	Sordariomycetes	Xylariales	Diatrypaceae	Eutypa	lata	fun	fun_ASV_252
fun_ASV_259	fun	k__Fungi	Basidiomycota	Tremellomycetes	Tremellales	Bulleribasidiaceae	Vishniacozyma	victoriae	fun	fun_ASV_259
fun_ASV_26	fun	k__Fungi	Basidiomycota	Tremellomycetes	Filobasidiales	Filobasidiaceae	Filobasidium	NA	fun	fun_ASV_26
fun_ASV_267	fun	k__Fungi	Ascomycota	Dothideomycetes	Capnodiales	Teratosphaeriaceae	Neocatenulostroma	abietis	fun	fun_ASV_267
fun_ASV_27	fun	k__Fungi	Basidiomycota	Tremellomycetes	Cystofilobasidiales	Mrakiaceae	Itersonilia	perplexans	fun	fun_ASV_27
fun_ASV_270	fun	k__Fungi	Ascomycota	Dothideomycetes	Pleosporales	Pleosporaceae	Alternaria	dactylidicola	fun	fun_ASV_270
fun_ASV_279	fun	k__Fungi	Ascomycota	Dothideomycetes	Pleosporales	Phaeosphaeriaceae	Phaeosphaeria	NA	fun	fun_ASV_279
fun_ASV_287	fun	k__Fungi	Ascomycota	NA	NA	NA	NA	NA	fun	fun_ASV_287
fun_ASV_29	fun	k__Fungi	Ascomycota	Dothideomycetes	Pleosporales	Lophiotremataceae	Atrocalyx	lignicola	fun	fun_ASV_29
fun_ASV_291	fun	k__Fungi	Basidiomycota	Cystobasidiomycetes	Erythrobasidiales	Erythrobasidiaceae	Bannoa	ogasawarensis	fun	fun_ASV_291
fun_ASV_297	fun	k__Fungi	Ascomycota	Dothideomycetes	Pleosporales	Amorosiaceae	Angustimassarina	acerina	fun	fun_ASV_297
fun_ASV_3	fun	k__Fungi	Ascomycota	Dothideomycetes	Pleosporales	Didymellaceae	Epicoccum	dendrobii	fun	fun_ASV_3
fun_ASV_30	fun	k__Fungi	Ascomycota	Dothideomycetes	Pleosporales	Pleosporaceae	Alternaria	terricola	fun	fun_ASV_30
fun_ASV_306	fun	k__Fungi	Basidiomycota	Microbotryomycetes	Sporidiobolales	Sporidiobolaceae	Rhodotorula	kratochvilovae	fun	fun_ASV_306
fun_ASV_311	fun	k__Fungi	Basidiomycota	Cystobasidiomycetes	Erythrobasidiales	Erythrobasidiaceae	Bannoa	ogasawarensis	fun	fun_ASV_311
fun_ASV_32	fun	k__Fungi	Ascomycota	Sordariomycetes	Xylariales	Diatrypaceae	Eutypa	lata	fun	fun_ASV_32
fun_ASV_321	fun	k__Fungi	Ascomycota	Dothideomycetes	Pleosporales	Didymellaceae	Epicoccum	dendrobii	fun	fun_ASV_321
fun_ASV_33	fun	k__Fungi	Ascomycota	Dothideomycetes	Botryosphaeriales	Botryosphaeriaceae	Diplodia	seriata	fun	fun_ASV_33
fun_ASV_34	fun	k__Fungi	Ascomycota	Dothideomycetes	Pleosporales	Amorosiaceae	Angustimassarina	acerina	fun	fun_ASV_34
fun_ASV_35	fun	k__Fungi	Ascomycota	NA	NA	NA	NA	NA	fun	fun_ASV_35
fun_ASV_352	fun	k__Fungi	Ascomycota	Eurotiomycetes	Eurotiales	Aspergillaceae	Penicillium	NA	fun	fun_ASV_352
fun_ASV_363	fun	k__Fungi	Basidiomycota	Cystobasidiomycetes	Erythrobasidiales	Erythrobasidiaceae	Bannoa	ogasawarensis	fun	fun_ASV_363
fun_ASV_366	fun	k__Fungi	Basidiomycota	Malasseziomycetes	Malasseziales	Malasseziaceae	Malassezia	restricta	fun	fun_ASV_366
fun_ASV_387	fun	k__Fungi	Ascomycota	Dothideomycetes	Pleosporales	Phaeosphaeriaceae	Didymocyrtis	NA	fun	fun_ASV_387
fun_ASV_397	fun	k__Fungi	Basidiomycota	Cystobasidiomycetes	Erythrobasidiales	Erythrobasidiaceae	Bannoa	ogasawarensis	fun	fun_ASV_397
fun_ASV_398	fun	k__Fungi	Ascomycota	Dothideomycetes	Pleosporales	Melanommataceae	Alpinaria	NA	fun	fun_ASV_398
fun_ASV_40	fun	k__Fungi	Ascomycota	Dothideomycetes	Pleosporales	Didymellaceae	Boeremia	NA	fun	fun_ASV_40
fun_ASV_42	fun	k__Fungi	Ascomycota	Eurotiomycetes	Eurotiales	Aspergillaceae	Penicillium	paczoskii	fun	fun_ASV_42
fun_ASV_43	fun	k__Fungi	Ascomycota	Dothideomycetes	Pleosporales	Didymosphaeriaceae	Pseudocamarosporium	propinquum	fun	fun_ASV_43
fun_ASV_434	fun	k__Fungi	Ascomycota	Sordariomycetes	Hypocreales	Nectriaceae	Nectria	pseudopeziza	fun	fun_ASV_434
fun_ASV_44	fun	k__Fungi	Ascomycota	Dothideomycetes	Botryosphaeriales	Botryosphaeriaceae	Neofusicoccum	NA	fun	fun_ASV_44
fun_ASV_445	fun	k__Fungi	Ascomycota	Dothideomycetes	Pleosporales	Pleosporaceae	Alternaria	NA	fun	fun_ASV_445
fun_ASV_45	fun	k__Fungi	Ascomycota	Sordariomycetes	Xylariales	Amphisphaeriaceae	Seimatosporium	vitis	fun	fun_ASV_45
fun_ASV_46	fun	k__Fungi	Ascomycota	Dothideomycetes	Pleosporales	Didymosphaeriaceae	Pseudopithomyces	rosae	fun	fun_ASV_46
fun_ASV_465	fun	k__Fungi	Ascomycota	Dothideomycetes	Pleosporales	Phaeosphaeriaceae	NA	NA	fun	fun_ASV_465
fun_ASV_469	fun	k__Fungi	Basidiomycota	Agaricostilbomycetes	Agaricostilbales	Kondoaceae	Bensingtonia	NA	fun	fun_ASV_469
fun_ASV_47	fun	k__Fungi	Basidiomycota	Microbotryomycetes	Sporidiobolales	Sporidiobolaceae	Sporobolomyces	roseus	fun	fun_ASV_47
fun_ASV_48	fun	k__Fungi	Basidiomycota	Microbotryomycetes	Microbotryomycetes_ord_Incertae_sedis	Microbotryomycetes_fam_Incertae_sedis	Curvibasidium	cygneicollum	fun	fun_ASV_48
fun_ASV_49	fun	k__Fungi	Basidiomycota	Tremellomycetes	Tremellales	Bulleribasidiaceae	Vishniacozyma	carnescens	fun	fun_ASV_49
fun_ASV_5	fun	k__Fungi	Ascomycota	Dothideomycetes	Pleosporales	Pleosporaceae	Alternaria	angustiovoidea	fun	fun_ASV_5
fun_ASV_50	fun	k__Fungi	Ascomycota	Dothideomycetes	Botryosphaeriales	Botryosphaeriaceae	Neofusicoccum	NA	fun	fun_ASV_50
fun_ASV_502	fun	k__Fungi	Ascomycota	Dothideomycetes	Pleosporales	Phaeosphaeriaceae	NA	NA	fun	fun_ASV_502
fun_ASV_51	fun	k__Fungi	Ascomycota	Dothideomycetes	Capnodiales	Teratosphaeriaceae	NA	NA	fun	fun_ASV_51
fun_ASV_517	fun	k__Fungi	Basidiomycota	Tremellomycetes	Holtermanniales	Holtermanniales_fam_Incertae_sedis	Holtermanniella	NA	fun	fun_ASV_517
fun_ASV_52	fun	k__Fungi	Basidiomycota	Microbotryomycetes	Sporidiobolales	Sporidiobolaceae	Rhodotorula	babjevae	fun	fun_ASV_52
fun_ASV_53	fun	k__Fungi	Ascomycota	Dothideomycetes	Capnodiales	Teratosphaeriaceae	Devriesia	fraserae	fun	fun_ASV_53
fun_ASV_536	fun	k__Fungi	Ascomycota	Dothideomycetes	Pleosporales	Pleosporaceae	Pyrenophora	tritici-repentis	fun	fun_ASV_536
fun_ASV_55	fun	k__Fungi	Ascomycota	Dothideomycetes	Capnodiales	Mycosphaerellaceae	Mycosphaerella	tassiana	fun	fun_ASV_55
fun_ASV_570	fun	k__Fungi	Basidiomycota	Cystobasidiomycetes	Erythrobasidiales	Erythrobasidiaceae	Bannoa	ogasawarensis	fun	fun_ASV_570
fun_ASV_58	fun	k__Fungi	Ascomycota	Dothideomycetes	Pleosporales	Pleosporaceae	Stemphylium	solani	fun	fun_ASV_58
fun_ASV_581	fun	k__Fungi	Ascomycota	Eurotiomycetes	Chaetothyriales	Cyphellophoraceae	Cyphellophora	reptans	fun	fun_ASV_581
fun_ASV_59	fun	k__Fungi	Ascomycota	Sordariomycetes	Glomerellales	Plectosphaerellaceae	Plectosphaerella	NA	fun	fun_ASV_59
fun_ASV_6	fun	k__Fungi	Ascomycota	Sordariomycetes	Xylariales	Diatrypaceae	Eutypa	lata	fun	fun_ASV_6
[truncated: 53 more rows]

## Sheet: node_plot
	X1	X2	elements	filed	Kingdom	Phylum	Class	Order	Family	Genus	Species	group	igraph.degree	igraph.closeness	igraph.betweenness	igraph.cen.degree
[truncated: 1,152 more rows]

[truncated: 1 more sheets: edge_plot]
