# Supplementary material for: Grapevines escaping trunk diseases in New Zealand vineyards have a distinct microbiome structure
Source: Front Microbiol. 2023 Aug 23;14:1231832. doi: 10.3389/fmicb.2023.1231832 (PMC10482235; doi:10.3389/fmicb.2023.1231832)
Supplement: Supplementary file 1 [file Data_Sheet_1.zip › Supplementary Data 6.xlsx]

## Sheet: Fungi_GTD escape_ZiPi
z	module	p	roles	label	role_7
0	11	0	Peripherals		ultra peripheral
0	11	0	Peripherals		ultra peripheral
0	11	0	Peripherals		ultra peripheral
0	11	0	Peripherals		ultra peripheral
0	11	0	Peripherals		ultra peripheral
0	11	0	Peripherals		ultra peripheral
0	11	0	Peripherals		ultra peripheral
0	11	0	Peripherals		ultra peripheral
0	2	0.490869	Peripherals		peripheral
0	2	0.0831758	Peripherals		peripheral
4.4541	4	0	Module hubs	ASV_40	provincial hub
0.308955	4	0	Peripherals		ultra peripheral
-0.283209	4	0	Peripherals		ultra peripheral
-0.283209	4	0	Peripherals		ultra peripheral
-0.579291	4	0	Peripherals		ultra peripheral
-0.283209	4	0	Peripherals		ultra peripheral
-0.283209	4	0	Peripherals		ultra peripheral
-0.283209	4	0	Peripherals		ultra peripheral
-0.283209	4	0	Peripherals		ultra peripheral
0.0128731	4	0	Peripherals		ultra peripheral
-0.283209	4	0.0831758	Peripherals		peripheral
-0.283209	4	0.197531	Peripherals		peripheral
0.308955	4	0	Peripherals		ultra peripheral
-0.283209	4	0	Peripherals		ultra peripheral
-0.283209	4	0	Peripherals		ultra peripheral
-0.283209	4	0	Peripherals		ultra peripheral
-0.283209	4	0	Peripherals		ultra peripheral
-0.283209	4	0	Peripherals		ultra peripheral
0.0128731	4	0	Peripherals		ultra peripheral
-0.283209	4	0	Peripherals		ultra peripheral
0.308955	4	0	Peripherals		ultra peripheral
-0.579291	4	0	Peripherals		ultra peripheral
-0.283209	4	0	Peripherals		ultra peripheral
0.316228	8	0	Peripherals		ultra peripheral
0.316228	8	0	Peripherals		ultra peripheral
0.316228	8	0	Peripherals		ultra peripheral
0.316228	8	0	Peripherals		ultra peripheral
0.316228	8	0	Peripherals		ultra peripheral
0.316228	8	0	Peripherals		ultra peripheral
0.316228	8	0	Peripherals		ultra peripheral
-2.84605	8	0	Peripherals		ultra peripheral
0.316228	8	0	Peripherals		ultra peripheral
0.316228	8	0	Peripherals		ultra peripheral
0	10	0.099723	Peripherals		peripheral
0	10	0.165289	Peripherals		peripheral
0	10	0.165289	Peripherals		peripheral
0	10	0.165289	Peripherals		peripheral
0	10	0.165289	Peripherals		peripheral
0	10	0.277778	Peripherals		peripheral
0	10	0	Peripherals		ultra peripheral
0	10	0.165289	Peripherals		peripheral
0	9	0	Peripherals		ultra peripheral
0	9	0.165289	Peripherals		peripheral
0	9	0.340265	Peripherals		peripheral
0	9	0.165289	Peripherals		peripheral
0	9	0.165289	Peripherals		peripheral
0	9	0.0907029	Peripherals		peripheral
0	9	0.165289	Peripherals		peripheral
0	9	0.165289	Peripherals		peripheral
-2.13021	3	0.165289	Peripherals		peripheral
0.355036	3	0.165289	Peripherals		peripheral
0.355036	3	0.165289	Peripherals		peripheral
0.355036	3	0.165289	Peripherals		peripheral
0.355036	3	0.165289	Peripherals		peripheral
2.01187	3	0	Peripherals		ultra peripheral
-2.13021	3	0	Peripherals		ultra peripheral
0.355036	3	0	Peripherals		ultra peripheral
-2.13021	3	0	Peripherals		ultra peripheral
0.355036	3	0	Peripherals		ultra peripheral
0.355036	3	0	Peripherals		ultra peripheral
0.355036	3	0	Peripherals		ultra peripheral
-0.473381	3	0	Peripherals		ultra peripheral
0.355036	3	0	Peripherals		ultra peripheral
0.355036	3	0	Peripherals		ultra peripheral
0.355036	3	0	Peripherals		ultra peripheral
0.355036	3	0	Peripherals		ultra peripheral
0.355036	3	0	Peripherals		ultra peripheral
0.355036	3	0	Peripherals		ultra peripheral
0.355036	3	0	Peripherals		ultra peripheral
-0.473381	3	0	Peripherals		ultra peripheral
0.343592	5	0	Peripherals		ultra peripheral
0.343592	5	0	Peripherals		ultra peripheral
0.343592	5	0	Peripherals		ultra peripheral
0.343592	5	0	Peripherals		ultra peripheral
0.343592	5	0	Peripherals		ultra peripheral
0.343592	5	0	Peripherals		ultra peripheral
0.343592	5	0	Peripherals		ultra peripheral
0.343592	5	0	Peripherals		ultra peripheral
0.343592	5	0.124444	Peripherals		peripheral
0.343592	5	0	Peripherals		ultra peripheral
0.343592	5	0	Peripherals		ultra peripheral
0.343592	5	0	Peripherals		ultra peripheral
0.343592	5	0	Peripherals		ultra peripheral
0.343592	5	0	Peripherals		ultra peripheral
0.343592	5	0	Peripherals		ultra peripheral
0.343592	5	0	Peripherals		ultra peripheral
-2.74874	5	0	Peripherals		ultra peripheral
-2.74874	5	0	Peripherals		ultra peripheral
0.145644	6	0	Peripherals		ultra peripheral
0.145644	6	0	Peripherals		ultra peripheral
0.145644	6	0	Peripherals		ultra peripheral
0.145644	6	0	Peripherals		ultra peripheral
-2.03901	6	0	Peripherals		ultra peripheral
0.145644	6	0	Peripherals		ultra peripheral
0.145644	6	0	Peripherals		ultra peripheral
0.145644	6	0	Peripherals		ultra peripheral
2.3303	6	0	Peripherals		ultra peripheral
0.145644	6	0	Peripherals		ultra peripheral
0.145644	6	0	Peripherals		ultra peripheral
0.145644	6	0	Peripherals		ultra peripheral
-2.03901	6	0	Peripherals		ultra peripheral
0.145644	6	0	Peripherals		ultra peripheral
0.145644	6	0	Peripherals		ultra peripheral
0	1	0	Peripherals		ultra peripheral
0	1	0	Peripherals		ultra peripheral
0	14	0	Peripherals		ultra peripheral
0	14	0	Peripherals		ultra peripheral
0	13	0	Peripherals		ultra peripheral
0	13	0	Peripherals		ultra peripheral
0	13	0	Peripherals		ultra peripheral
0	7	0	Peripherals		ultra peripheral
0	7	0	Peripherals		ultra peripheral
0	7	0	Peripherals		ultra peripheral
0	7	0	Peripherals		ultra peripheral
0	7	0.0907029	Peripherals		peripheral
0	7	0	Peripherals		ultra peripheral
0	7	0	Peripherals		ultra peripheral
0	7	0.0907029	Peripherals		peripheral
0	7	0	Peripherals		ultra peripheral
0	7	0	Peripherals		ultra peripheral
0	7	0	Peripherals		ultra peripheral
0	12	0	Peripherals		ultra peripheral
0	12	0	Peripherals		ultra peripheral
0	12	0	Peripherals		ultra peripheral
0	12	0	Peripherals		ultra peripheral
0	12	0	Peripherals		ultra peripheral
0	12	0	Peripherals		ultra peripheral

## Sheet: Fungi_Diseased_ZiPi
z	module	p	roles	label	role_7
0	4	0	Peripherals		ultra peripheral
0	4	0	Peripherals		ultra peripheral
1.1547	2	0	Peripherals		ultra peripheral
-0.57735	2	0	Peripherals		ultra peripheral
-0.57735	2	0	Peripherals		ultra peripheral
1.1547	1	0	Peripherals		ultra peripheral
-0.57735	1	0	Peripherals		ultra peripheral
-0.57735	1	0.165289	Peripherals		peripheral
0	19	0	Peripherals		ultra peripheral
0	19	0	Peripherals		ultra peripheral
0	19	0	Peripherals		ultra peripheral
0	19	0	Peripherals		ultra peripheral
0	19	0	Peripherals		ultra peripheral
3.01511	9	0	Module hubs	ASV_115	provincial hub
-0.301511	9	0	Peripherals		ultra peripheral
-0.301511	9	0	Peripherals		ultra peripheral
-0.301511	9	0	Peripherals		ultra peripheral
-0.301511	9	0	Peripherals		ultra peripheral
-0.301511	9	0	Peripherals		ultra peripheral
-0.301511	9	0	Peripherals		ultra peripheral
-0.301511	9	0	Peripherals		ultra peripheral
-0.301511	9	0	Peripherals		ultra peripheral
-0.301511	9	0	Peripherals		ultra peripheral
-0.301511	9	0	Peripherals		ultra peripheral
0	18	0	Peripherals		ultra peripheral
0	18	0	Peripherals		ultra peripheral
0	18	0	Peripherals		ultra peripheral
0	18	0	Peripherals		ultra peripheral
0	18	0	Peripherals		ultra peripheral
0	12	0	Peripherals		ultra peripheral
0	12	0	Peripherals		ultra peripheral
0	12	0.329861	Peripherals		peripheral
0	12	0	Peripherals		ultra peripheral
0	12	0	Peripherals		ultra peripheral
0	12	0	Peripherals		ultra peripheral
0	12	0	Peripherals		ultra peripheral
0	12	0	Peripherals		ultra peripheral
0	21	0.31405	Peripherals		peripheral
0	21	0	Peripherals		ultra peripheral
0	21	0	Peripherals		ultra peripheral
-0.305968	13	0	Peripherals		ultra peripheral
2.46814	13	0	Peripherals		ultra peripheral
-0.469151	13	0	Peripherals		ultra peripheral
-0.305968	13	0.44898	Peripherals		peripheral
-0.305968	13	0	Peripherals		ultra peripheral
-0.305968	13	0.244898	Peripherals		peripheral
-0.469151	13	0	Peripherals		ultra peripheral
-0.305968	13	0	Peripherals		ultra peripheral
-0.0926525	8	0	Peripherals		ultra peripheral
-0.800181	8	0	Peripherals		ultra peripheral
-0.446417	8	0.197531	Peripherals		peripheral
0.261112	8	0	Peripherals		ultra peripheral
0.261112	8	0	Peripherals		ultra peripheral
0.261112	8	0	Peripherals		ultra peripheral
0.261112	8	0	Peripherals		ultra peripheral
0.437994	8	0.132653	Peripherals		peripheral
-0.269534	8	0.32	Peripherals		peripheral
0.261112	8	0	Peripherals		ultra peripheral
0.261112	8	0	Peripherals		ultra peripheral
2.20681	8	0.486111	Peripherals		peripheral
0.261112	8	0	Peripherals		ultra peripheral
2.73746	8	0.491084	Module hubs	ASV_148	connector hub
-0.800181	8	0.247934	Peripherals		peripheral
-0.977063	8	0.247934	Peripherals		peripheral
-0.800181	8	0.253968	Peripherals		peripheral
-0.800181	8	0.247934	Peripherals		peripheral
-1.15394	8	0.247934	Peripherals		peripheral
-1.33083	8	0.247934	Peripherals		peripheral
0.261112	8	0.176871	Peripherals		peripheral
-0.447214	16	0.247934	Peripherals		peripheral
-0.447214	16	0.247934	Peripherals		peripheral
-0.447214	16	0.253968	Peripherals		peripheral
-0.447214	16	0.247934	Peripherals		peripheral
1.78885	16	0.247934	Peripherals		peripheral
-0.58554	14	0.104938	Peripherals		peripheral
-0.58554	14	0.247934	Peripherals		peripheral
1.46385	14	0.247934	Peripherals		peripheral
-0.58554	14	0.247934	Peripherals		peripheral
-0.58554	14	0.247934	Peripherals		peripheral
-0.58554	14	0.4032	Peripherals		peripheral
1.46385	14	0.247934	Peripherals		peripheral
0	5	0.247934	Peripherals		peripheral
0	5	0	Peripherals		ultra peripheral
0.375013	3	0	Peripherals		ultra peripheral
0.375013	3	0	Peripherals		ultra peripheral
-0.696452	3	0.18	Peripherals		peripheral
0.375013	3	0	Peripherals		ultra peripheral
0.375013	3	0	Peripherals		ultra peripheral
0.375013	3	0	Peripherals		ultra peripheral
-0.696452	3	0	Peripherals		ultra peripheral
0.375013	3	0	Peripherals		ultra peripheral
0.375013	3	0	Peripherals		ultra peripheral
-0.696452	3	0	Peripherals		ultra peripheral
0.375013	3	0.117188	Peripherals		peripheral
0.375013	3	0.117188	Peripherals		peripheral
-3.91085	3	0	Peripherals		ultra peripheral
0.375013	3	0.117188	Peripherals		peripheral
0.375013	3	0.117188	Peripherals		peripheral
0.375013	3	0.117188	Peripherals		peripheral
0.375013	3	0.117188	Peripherals		peripheral
0.375013	3	0.117188	Peripherals		peripheral
0.375013	3	0.117188	Peripherals		peripheral
0.375013	3	0.117188	Peripherals		peripheral
2.65635	11	0.117188	Module hubs	ASV_173	provincial hub
-0.332043	11	0.117188	Peripherals		peripheral
-0.332043	11	0.117188	Peripherals		peripheral
-0.156256	11	0.117188	Peripherals		peripheral
-0.332043	11	0.117188	Peripherals		peripheral
-0.332043	11	0	Peripherals		ultra peripheral
-0.332043	11	0	Peripherals		ultra peripheral
-0.332043	11	0	Peripherals		ultra peripheral
-0.507831	11	0	Peripherals		ultra peripheral
0	24	0	Peripherals		ultra peripheral
0	24	0	Peripherals		ultra peripheral
0	24	0	Peripherals		ultra peripheral
-0.474342	10	0	Peripherals		ultra peripheral
1.89737	10	0	Peripherals		ultra peripheral
-0.474342	10	0	Peripherals		ultra peripheral
-0.474342	10	0	Peripherals		ultra peripheral
-0.474342	10	0	Peripherals		ultra peripheral
-0.474342	10	0	Peripherals		ultra peripheral
-0.474342	10	0	Peripherals		ultra peripheral
-0.474342	10	0	Peripherals		ultra peripheral
-0.474342	10	0	Peripherals		ultra peripheral
1.89737	10	0	Peripherals		ultra peripheral
-0.108936	7	0	Peripherals		ultra peripheral
-0.108936	7	0	Peripherals		ultra peripheral
-1.85191	7	0	Peripherals		ultra peripheral
-0.108936	7	0	Peripherals		ultra peripheral
-0.108936	7	0	Peripherals		ultra peripheral
-0.108936	7	0	Peripherals		ultra peripheral
-0.108936	7	0.197531	Peripherals		peripheral
-0.108936	7	0	Peripherals		ultra peripheral
-0.108936	7	0	Peripherals		ultra peripheral
-0.108936	7	0	Peripherals		ultra peripheral
-0.108936	7	0	Peripherals		ultra peripheral
-0.108936	7	0	Peripherals		ultra peripheral
-0.108936	7	0	Peripherals		ultra peripheral
-0.108936	7	0	Peripherals		ultra peripheral
-0.108936	7	0	Peripherals		ultra peripheral
3.37702	7	0	Module hubs	ASV_43	provincial hub
0	23	0	Peripherals		ultra peripheral
0	23	0	Peripherals		ultra peripheral
0	23	0	Peripherals		ultra peripheral
0	23	0	Peripherals		ultra peripheral
0	15	0	Peripherals		ultra peripheral
0	15	0	Peripherals		ultra peripheral
0	15	0	Peripherals		ultra peripheral
0	15	0	Peripherals		ultra peripheral
0	15	0	Peripherals		ultra peripheral
0	15	0	Peripherals		ultra peripheral
0	26	0	Peripherals		ultra peripheral
0	26	0	Peripherals		ultra peripheral
0	26	0	Peripherals		ultra peripheral
0	20	0	Peripherals		ultra peripheral
0	20	0	Peripherals		ultra peripheral
0	20	0	Peripherals		ultra peripheral
0	20	0	Peripherals		ultra peripheral
0	22	0.32	Peripherals		peripheral
0	22	0.244898	Peripherals		peripheral
0	22	0	Peripherals		ultra peripheral
0	22	0	Peripherals		ultra peripheral
0	27	0.247934	Peripherals		peripheral
0	27	0	Peripherals		ultra peripheral
0	27	0.18	Peripherals		peripheral
0	6	0.277778	Peripherals		peripheral
0	6	0	Peripherals		ultra peripheral
0	17	0	Peripherals		ultra peripheral
0	17	0	Peripherals		ultra peripheral
0	17	0	Peripherals		ultra peripheral
0	17	0	Peripherals		ultra peripheral
0	17	0	Peripherals		ultra peripheral
0	25	0	Peripherals		ultra peripheral
0	25	0	Peripherals		ultra peripheral
0	25	0	Peripherals		ultra peripheral
0	28	0	Peripherals		ultra peripheral
0	28	0	Peripherals		ultra peripheral

## Sheet: Bacteria_GTD escape_ZiPi
z	module	p	roles	label	role_7
0	15	0	Peripherals		ultra peripheral
0	15	0	Peripherals		ultra peripheral
0	15	0	Peripherals		ultra peripheral
0	15	0	Peripherals		ultra peripheral
0	14	0	Peripherals		ultra peripheral
0	14	0	Peripherals		ultra peripheral
0	14	0	Peripherals		ultra peripheral
0	14	0	Peripherals		ultra peripheral
0	14	0	Peripherals		ultra peripheral
0.15022	7	0	Peripherals		ultra peripheral
0.272492	7	0	Peripherals		ultra peripheral
0.272492	7	0	Peripherals		ultra peripheral
0.394765	7	0	Peripherals		ultra peripheral
0.272492	7	0	Peripherals		ultra peripheral
0.394765	7	0	Peripherals		ultra peripheral
0.394765	7	0.0605469	Peripherals		peripheral
0.15022	7	0	Peripherals		ultra peripheral
0.394765	7	0.0644444	Peripherals		peripheral
0.15022	7	0	Peripherals		ultra peripheral
0.15022	7	0	Peripherals		ultra peripheral
0.15022	7	0	Peripherals		ultra peripheral
0.15022	7	0	Peripherals		ultra peripheral
0.15022	7	0	Peripherals		ultra peripheral
0.15022	7	0	Peripherals		ultra peripheral
0.15022	7	0	Peripherals		ultra peripheral
0.15022	7	0	Peripherals		ultra peripheral
0.15022	7	0.120708	Peripherals		peripheral
0.15022	7	0	Peripherals		ultra peripheral
0.272492	7	0	Peripherals		ultra peripheral
0.15022	7	0	Peripherals		ultra peripheral
0.15022	7	0	Peripherals		ultra peripheral
0.15022	7	0	Peripherals		ultra peripheral
0.15022	7	0	Peripherals		ultra peripheral
0.15022	7	0	Peripherals		ultra peripheral
0.272492	7	0	Peripherals		ultra peripheral
0.272492	7	0	Peripherals		ultra peripheral
0.15022	7	0	Peripherals		ultra peripheral
0.15022	7	0	Peripherals		ultra peripheral
0.15022	7	0	Peripherals		ultra peripheral
2.47339	7	0	Peripherals		ultra peripheral
-3.2734	7	0	Peripherals		ultra peripheral
-2.53977	7	0.110727	Peripherals		peripheral
0.15022	7	0	Peripherals		ultra peripheral
-3.02886	7	0	Peripherals		ultra peripheral
0.0578867	2	0	Peripherals		ultra peripheral
0.0578867	2	0	Peripherals		ultra peripheral
0.0578867	2	0	Peripherals		ultra peripheral
0.0578867	2	0	Peripherals		ultra peripheral
0.0578867	2	0	Peripherals		ultra peripheral
0.0578867	2	0	Peripherals		ultra peripheral
0.0578867	2	0	Peripherals		ultra peripheral
0.0578867	2	0	Peripherals		ultra peripheral
0.0578867	2	0	Peripherals		ultra peripheral
0.0578867	2	0	Peripherals		ultra peripheral
0.0578867	2	0	Peripherals		ultra peripheral
0.0578867	2	0	Peripherals		ultra peripheral
-0.0631491	2	0	Peripherals		ultra peripheral
0.0578867	2	0	Peripherals		ultra peripheral
0.0578867	2	0	Peripherals		ultra peripheral
0.0578867	2	0	Peripherals		ultra peripheral
-0.0631491	2	0	Peripherals		ultra peripheral
0.178923	2	0	Peripherals		ultra peripheral
-1.75765	2	0	Peripherals		ultra peripheral
3.81	2	0	Module hubs	ASV_203	provincial hub
-1.27351	2	0	Peripherals		ultra peripheral
-1.63662	2	0	Peripherals		ultra peripheral
-0.0631491	2	0	Peripherals		ultra peripheral
0.375049	12	0	Peripherals		ultra peripheral
0.375049	12	0	Peripherals		ultra peripheral
-0.589363	12	0	Peripherals		ultra peripheral
0.375049	12	0	Peripherals		ultra peripheral
0.375049	12	0	Peripherals		ultra peripheral
0.375049	12	0	Peripherals		ultra peripheral
0.375049	12	0	Peripherals		ultra peripheral
0.375049	12	0	Peripherals		ultra peripheral
0.375049	12	0	Peripherals		ultra peripheral
0.375049	12	0	Peripherals		ultra peripheral
0.375049	12	0	Peripherals		ultra peripheral
0.375049	12	0	Peripherals		ultra peripheral
0.375049	12	0	Peripherals		ultra peripheral
0.375049	12	0	Peripherals		ultra peripheral
0.375049	12	0	Peripherals		ultra peripheral
-1.55378	12	0	Peripherals		ultra peripheral
-3.4826	12	0.0425331	Peripherals		ultra peripheral
0.375049	12	0	Peripherals		ultra peripheral
0.31653	13	0	Peripherals		ultra peripheral
-2.92181	13	0	Peripherals		ultra peripheral
0.77915	13	0	Peripherals		ultra peripheral
0.31653	13	0	Peripherals		ultra peripheral
0.31653	13	0	Peripherals		ultra peripheral
0.31653	13	0	Peripherals		ultra peripheral
0.31653	13	0	Peripherals		ultra peripheral
0.31653	13	0	Peripherals		ultra peripheral
0.31653	13	0	Peripherals		ultra peripheral
0.31653	13	0	Peripherals		ultra peripheral
0.31653	13	0	Peripherals		ultra peripheral
0.54784	13	0	Peripherals		ultra peripheral
0.31653	13	0	Peripherals		ultra peripheral
0.31653	13	0	Peripherals		ultra peripheral
-2.6905	13	0	Peripherals		ultra peripheral
0.31653	13	0	Peripherals		ultra peripheral
0.0852195	13	0	Peripherals		ultra peripheral
0.0852195	13	0	Peripherals		ultra peripheral
0.31653	13	0	Peripherals		ultra peripheral
-1.58688	11	0	Peripherals		ultra peripheral
-1.58688	11	0	Peripherals		ultra peripheral
-0.813689	11	0	Peripherals		ultra peripheral
-0.924145	11	0	Peripherals		ultra peripheral
-1.47642	11	0	Peripherals		ultra peripheral
0.622233	11	0	Peripherals		ultra peripheral
0.511777	11	0	Peripherals		ultra peripheral
0.180411	11	0	Peripherals		ultra peripheral
0.0699552	11	0	Peripherals		ultra peripheral
0.290866	11	0	Peripherals		ultra peripheral
0.180411	11	0	Peripherals		ultra peripheral
0.0699552	11	0	Peripherals		ultra peripheral
0.401322	11	0	Peripherals		ultra peripheral
-0.0405004	11	0	Peripherals		ultra peripheral
0.0699552	11	0	Peripherals		ultra peripheral
-0.0405004	11	0	Peripherals		ultra peripheral
0.0699552	11	0	Peripherals		ultra peripheral
0.180411	11	0	Peripherals		ultra peripheral
0.290866	11	0	Peripherals		ultra peripheral
0.0699552	11	0	Peripherals		ultra peripheral
0.0699552	11	0	Peripherals		ultra peripheral
0.0699552	11	0	Peripherals		ultra peripheral
0.180411	11	0.489796	Peripherals		peripheral
0.511777	11	0.0570934	Peripherals		peripheral
0.0699552	11	0.152778	Peripherals		peripheral
0.0699552	11	0	Peripherals		ultra peripheral
0.0699552	11	0.53125	Peripherals		peripheral
3.9359	11	0.244898	Module hubs	ASV_124	provincial hub
-1.80779	11	0	Peripherals		ultra peripheral
0.290866	11	0	Peripherals		ultra peripheral
0.16658	4	0	Peripherals		ultra peripheral
0.0148732	4	0	Peripherals		ultra peripheral
0.0148732	4	0	Peripherals		ultra peripheral
0.16658	4	0	Peripherals		ultra peripheral
0.16658	4	0	Peripherals		ultra peripheral
0.0148732	4	0	Peripherals		ultra peripheral
-0.28854	4	0.113866	Peripherals		peripheral
0.16658	4	0	Peripherals		ultra peripheral
0.16658	4	0	Peripherals		ultra peripheral
0.0148732	4	0	Peripherals		ultra peripheral
0.16658	4	0	Peripherals		ultra peripheral
0.16658	4	0	Peripherals		ultra peripheral
0.16658	4	0	Peripherals		ultra peripheral
0.16658	4	0	Peripherals		ultra peripheral
0.16658	4	0	Peripherals		ultra peripheral
0.16658	4	0	Peripherals		ultra peripheral
0.16658	4	0	Peripherals		ultra peripheral
0.16658	4	0	Peripherals		ultra peripheral
0.16658	4	0.0587695	Peripherals		peripheral
-0.28854	4	0	Peripherals		ultra peripheral
0.16658	4	0	Peripherals		ultra peripheral
0.16658	4	0	Peripherals		ultra peripheral
0.16658	4	0	Peripherals		ultra peripheral
0.16658	4	0	Peripherals		ultra peripheral
0.0148732	4	0	Peripherals		ultra peripheral
0.16658	4	0	Peripherals		ultra peripheral
0.16658	4	0	Peripherals		ultra peripheral
0.16658	4	0	Peripherals		ultra peripheral
0.318286	4	0	Peripherals		ultra peripheral
0.16658	4	0	Peripherals		ultra peripheral
0.16658	4	0	Peripherals		ultra peripheral
0.16658	4	0	Peripherals		ultra peripheral
0.16658	4	0	Peripherals		ultra peripheral
0.16658	4	0	Peripherals		ultra peripheral
0.16658	4	0	Peripherals		ultra peripheral
0.16658	4	0	Peripherals		ultra peripheral
0.16658	4	0	Peripherals		ultra peripheral
0.16658	4	0	Peripherals		ultra peripheral
0.16658	4	0.457751	Peripherals		peripheral
0.16658	4	0.544077	Peripherals		peripheral
0.16658	4	0.0322494	Peripherals		ultra peripheral
0.16658	4	0.4136	Peripherals		peripheral
0.16658	4	0.101108	Peripherals		peripheral
0.318286	4	0	Peripherals		ultra peripheral
0.16658	4	0	Peripherals		ultra peripheral
0.16658	4	0.490358	Peripherals		peripheral
0.16658	4	0	Peripherals		ultra peripheral
0.16658	4	0.0344721	Peripherals		ultra peripheral
0.16658	4	0.0294052	Peripherals		ultra peripheral
0.16658	4	0.499314	Peripherals		peripheral
-6.96362	4	0	Peripherals		ultra peripheral
-2.33734	10	0.0338882	Peripherals		ultra peripheral
0.619145	10	0.165289	Peripherals		peripheral
-2.26523	10	0.0327778	Peripherals		ultra peripheral
0.619145	10	0.43905	Peripherals		peripheral
0.042271	10	0.0333238	Peripherals		ultra peripheral
0.258599	10	0.466696	Peripherals		peripheral
-2.26523	10	0.514598	Peripherals		peripheral
0.402817	10	0	Peripherals		ultra peripheral
1.19602	10	0.0605469	Peripherals		peripheral
-1.90468	10	0.0739645	Peripherals		peripheral
0.330708	10	0	Peripherals		ultra peripheral
0.330708	10	0	Peripherals		ultra peripheral
0.330708	10	0	Peripherals		ultra peripheral
1.0518	10	0	Peripherals		ultra peripheral
0.402817	10	0.04875	Peripherals		ultra peripheral
0.547036	10	0.04543	Peripherals		ultra peripheral
0.402817	10	0	Peripherals		ultra peripheral
0.402817	10	0	Peripherals		ultra peripheral
0.330708	10	0	Peripherals		ultra peripheral
0.402817	10	0	Peripherals		ultra peripheral
0.547036	10	0	Peripherals		ultra peripheral
0.402817	10	0	Peripherals		ultra peripheral
0.402817	10	0	Peripherals		ultra peripheral
0.402817	10	0	Peripherals		ultra peripheral
0.402817	10	0	Peripherals		ultra peripheral
0.402817	10	0	Peripherals		ultra peripheral
0.474927	10	0.231569	Peripherals		peripheral
0.402817	10	0.403817	Peripherals		peripheral
0.402817	10	0.32	Peripherals		peripheral
0.402817	10	0.489594	Peripherals		peripheral
0.547036	10	0.32	Peripherals		peripheral
0.402817	10	0.483203	Peripherals		peripheral
0.402817	10	0.32	Peripherals		peripheral
0.402817	10	0.32	Peripherals		peripheral
0.402817	10	0.165289	Peripherals		peripheral
0.402817	10	0.403817	Peripherals		peripheral
0.402817	10	0.32	Peripherals		peripheral
0.402817	10	0.403702	Peripherals		peripheral
0.402817	10	0.476111	Peripherals		peripheral
0.402817	10	0.277778	Peripherals		peripheral
0.402817	10	0.32	Peripherals		peripheral
0.402817	10	0.32	Peripherals		peripheral
0.402817	10	0.509349	Peripherals		peripheral
0.402817	10	0.32	Peripherals		peripheral
0.402817	10	0.32	Peripherals		peripheral
0.402817	10	0.32	Peripherals		peripheral
0.474927	10	0.32	Peripherals		peripheral
0.402817	10	0.32	Peripherals		peripheral
0.402817	10	0.512207	Peripherals		peripheral
0.402817	10	0.32	Peripherals		peripheral
0.691254	10	0.32	Peripherals		peripheral
-0.462494	10	0.32	Peripherals		peripheral
-2.19312	10	0.32	Peripherals		peripheral
-0.101948	10	0.32	Peripherals		peripheral
-2.55366	10	0.32	Peripherals		peripheral
-2.33734	10	0.32	Peripherals		peripheral
-2.12101	10	0.51503	Peripherals		peripheral
-2.33734	10	0.392219	Peripherals		peripheral
0.236247	9	0.32	Peripherals		peripheral
-1.73375	9	0.32	Peripherals		peripheral
-2.18147	9	0.32	Peripherals		peripheral
0.683973	9	0.464444	Peripherals		peripheral
0.504882	9	0.32	Peripherals		peripheral
0.952608	9	0.32	Peripherals		peripheral
0.594427	9	0.32	Peripherals		peripheral
0.146702	9	0.32	Peripherals		peripheral
0.146702	9	0.32	Peripherals		peripheral
0.504882	9	0.32	Peripherals		peripheral
0.415337	9	0.32	Peripherals		peripheral
0.504882	9	0.32	Peripherals		peripheral
0.504882	9	0.32	Peripherals		peripheral
0.504882	9	0.32	Peripherals		peripheral
-0.121934	9	0.32	Peripherals		peripheral
0.415337	9	0.32	Peripherals		peripheral
0.863063	9	0.32	Peripherals		peripheral
0.594427	9	0.32	Peripherals		peripheral
0.504882	9	0	Peripherals		ultra peripheral
0.504882	9	0	Peripherals		ultra peripheral
0.146702	9	0	Peripherals		ultra peripheral
0.504882	9	0.404537	Peripherals		peripheral
0.504882	9	0.0392	Peripherals		ultra peripheral
0.504882	9	0	Peripherals		ultra peripheral
0.504882	9	0.0644444	Peripherals		peripheral
0.0571565	9	0.0392	Peripherals		ultra peripheral
0.504882	9	0	Peripherals		ultra peripheral
0.504882	9	0.0945982	Peripherals		peripheral
0.504882	9	0.0392	Peripherals		ultra peripheral
0.504882	9	0.0377219	Peripherals		ultra peripheral
0.415337	9	0.0392	Peripherals		ultra peripheral
0.504882	9	0.062435	Peripherals		peripheral
0.504882	9	0.0399833	Peripherals		ultra peripheral
-0.480114	9	0.0357025	Peripherals		ultra peripheral
-0.0323887	9	0.0392	Peripherals		ultra peripheral
0.504882	9	0	Peripherals		ultra peripheral
0.504882	9	0.0392	Peripherals		ultra peripheral
0.504882	9	0.0671819	Peripherals		peripheral
0.504882	9	0	Peripherals		ultra peripheral
-0.56966	9	0.0338882	Peripherals		ultra peripheral
-2.09193	9	0	Peripherals		ultra peripheral
0.146702	9	0.0654984	Peripherals		peripheral
-2.6292	9	0.0392	Peripherals		ultra peripheral
-2.36056	9	0.0392	Peripherals		ultra peripheral
-2.27102	9	0.0654984	Peripherals		peripheral
0.594427	9	0	Peripherals		ultra peripheral
-2.53965	9	0	Peripherals		ultra peripheral
0.888781	8	0	Peripherals		ultra peripheral
1.05926	8	0.0392	Peripherals		ultra peripheral
1.1445	8	0.20096	Peripherals		peripheral
0.718299	8	0.0392	Peripherals		ultra peripheral
-0.219354	8	0.0392	Peripherals		ultra peripheral
-1.24225	8	0.0392	Peripherals		ultra peripheral
0.547816	8	0.0392	Peripherals		ultra peripheral
0.718299	8	0.0392	Peripherals		ultra peripheral
1.1445	8	0.0392	Peripherals		ultra peripheral
0.206852	8	0.0392	Peripherals		ultra peripheral
0.377334	8	0.0392	Peripherals		ultra peripheral
1.22975	8	0.0392	Peripherals		ultra peripheral
0.121611	8	0	Peripherals		ultra peripheral
-0.901283	8	0.0392	Peripherals		ultra peripheral
0.462575	8	0.0392	Peripherals		ultra peripheral
-1.66845	8	0.162628	Peripherals		peripheral
0.633058	8	0.625	Connectors	ASV_239	non hub connector
-0.730801	8	0	Peripherals		ultra peripheral
0.547816	8	0.157426	Peripherals		peripheral
1.31499	8	0.21875	Peripherals		peripheral
1.40023	8	0.35503	Peripherals		peripheral
0.633058	8	0.5	Peripherals		peripheral
-1.75369	8	0.177419	Peripherals		peripheral
-2.26514	8	0.0444215	Peripherals		ultra peripheral
-2.52086	8	0.165289	Peripherals		peripheral
-0.219354	8	0.442907	Peripherals		peripheral
-0.0488716	8	0.166914	Peripherals		peripheral
0.633058	8	0.290725	Peripherals		peripheral
-0.219354	8	0.114952	Peripherals		peripheral
-0.134113	8	0.176775	Peripherals		peripheral
0.718299	8	0	Peripherals		ultra peripheral
-0.219354	8	0	Peripherals		ultra peripheral
-0.0488716	8	0	Peripherals		ultra peripheral
-0.219354	8	0	Peripherals		ultra peripheral
-1.83894	8	0.0768	Peripherals		peripheral
-0.304595	8	0	Peripherals		ultra peripheral
0.206852	8	0	Peripherals		ultra peripheral
-0.219354	8	0	Peripherals		ultra peripheral
-0.0488716	8	0	Peripherals		ultra peripheral
-0.219354	8	0	Peripherals		ultra peripheral
0.462575	8	0	Peripherals		ultra peripheral
-0.134113	8	0	Peripherals		ultra peripheral
0.462575	8	0	Peripherals		ultra peripheral
-0.304595	8	0	Peripherals		ultra peripheral
0.547816	8	0.0831758	Peripherals		peripheral
-0.219354	8	0	Peripherals		ultra peripheral
-0.219354	8	0	Peripherals		ultra peripheral
0.547816	8	0	Peripherals		ultra peripheral
0.462575	8	0	Peripherals		ultra peripheral
-0.0488716	8	0.735537	Connectors	ASV_808	non hub connector
-0.134113	8	0.417052	Peripherals		peripheral
-0.219354	8	0.253223	Peripherals		peripheral
0.121611	8	0.274872	Peripherals		peripheral
-0.219354	8	0.389648	Peripherals		peripheral
-0.219354	8	0.390739	Peripherals		peripheral
-0.219354	8	0.266944	Peripherals		peripheral
-0.219354	8	0.249362	Peripherals		peripheral
-0.219354	8	0.210799	Peripherals		peripheral
-0.219354	8	0.32	Peripherals		peripheral
-0.219354	8	0.274872	Peripherals		peripheral
-0.219354	8	0.274872	Peripherals		peripheral
-0.219354	8	0.285714	Peripherals		peripheral
-0.134113	8	0.211457	Peripherals		peripheral
-0.219354	8	0.460938	Peripherals		peripheral
-0.219354	8	0.361965	Peripherals		peripheral
-2.60611	8	0.233196	Peripherals		peripheral
1.65595	8	0.274872	Peripherals		peripheral
0.80354	8	0.253223	Peripherals		peripheral
2.33788	8	0.274872	Peripherals		peripheral
1.74119	8	0.274872	Peripherals		peripheral
-1.07177	8	0.274872	Peripherals		peripheral
1.82643	8	0.270853	Peripherals		peripheral
1.22975	8	0.274872	Peripherals		peripheral
-1.92418	8	0.274872	Peripherals		peripheral
-2.43562	8	0.253223	Peripherals		peripheral
-3.01178	3	0.274872	Peripherals		peripheral
0.174878	3	0.274872	Peripherals		peripheral
0.174878	3	0.274872	Peripherals		peripheral
0.174878	3	0.274872	Peripherals		peripheral
0.174878	3	0.38667	Peripherals		peripheral
-4.60511	3	0.274872	Peripherals		peripheral
0.174878	3	0.274872	Peripherals		peripheral
2.56487	3	0.260496	Module hubs	ASV_445	provincial hub
-1.41845	3	0.274872	Peripherals		peripheral
0.174878	3	0.274872	Peripherals		peripheral
0.174878	3	0.270853	Peripherals		peripheral
0.174878	3	0.274872	Peripherals		peripheral
0.174878	3	0.405	Peripherals		peripheral
0.174878	3	0.253223	Peripherals		peripheral
0.174878	3	0.274872	Peripherals		peripheral
0.174878	3	0.274872	Peripherals		peripheral
0.174878	3	0.274872	Peripherals		peripheral
0.174878	3	0.274872	Peripherals		peripheral
0.174878	3	0.274872	Peripherals		peripheral
0.174878	3	0.129273	Peripherals		peripheral
0.174878	3	0	Peripherals		ultra peripheral
0.174878	3	0	Peripherals		ultra peripheral
0.174878	3	0	Peripherals		ultra peripheral
0.174878	3	0.130502	Peripherals		peripheral
0.174878	3	0.380937	Peripherals		peripheral
0.174878	3	0.217866	Peripherals		peripheral
0.174878	3	0.220845	Peripherals		peripheral
0.174878	3	0.223905	Peripherals		peripheral
0.174878	3	0.182706	Peripherals		peripheral
0.174878	3	0.223905	Peripherals		peripheral
0.174878	3	0.24568	Peripherals		peripheral
0.174878	3	0.303201	Peripherals		peripheral
0.174878	3	0.377932	Peripherals		peripheral
0.174878	3	0.223905	Peripherals		peripheral
0.174878	3	0.223905	Peripherals		peripheral
0.174878	3	0.0831758	Peripherals		peripheral
0.174878	3	0.225652	Peripherals		peripheral
0.174878	3	0.221836	Peripherals		peripheral
0.174878	3	0.2113	Peripherals		peripheral
0.174878	3	0.52375	Peripherals		peripheral
0.174878	3	0.223905	Peripherals		peripheral
-0.905567	6	0.223905	Peripherals		peripheral
-0.248151	6	0.230204	Peripherals		peripheral
-0.379634	6	0.413806	Peripherals		peripheral
-0.905567	6	0.400535	Peripherals		peripheral
-0.511117	6	0.128419	Peripherals		peripheral
0.146298	6	0.205118	Peripherals		peripheral
0.014815	6	0.223905	Peripherals		peripheral
0.146298	6	0.223905	Peripherals		peripheral
-1.03705	6	0.107755	Peripherals		peripheral
-0.511117	6	0.223905	Peripherals		peripheral
0.409264	6	0.21214	Peripherals		peripheral
0.277781	6	0.223905	Peripherals		peripheral
0.146298	6	0.32	Peripherals		peripheral
-0.6426	6	0.223905	Peripherals		peripheral
0.146298	6	0.0579194	Peripherals		peripheral
0.146298	6	0.223905	Peripherals		peripheral
0.540747	6	0.203578	Peripherals		peripheral
0.146298	6	0.223905	Peripherals		peripheral
0.146298	6	0.132513	Peripherals		peripheral
0.67223	6	0.104938	Peripherals		peripheral
1.06668	6	0.223905	Peripherals		peripheral
0.67223	6	0.103584	Peripherals		peripheral
0.146298	6	0.223905	Peripherals		peripheral
0.146298	6	0.223905	Peripherals		peripheral
0.67223	6	0.223905	Peripherals		peripheral
-4.58709	6	0.223905	Peripherals		peripheral
0.935197	6	0.223905	Peripherals		peripheral
0.146298	6	0.180123	Peripherals		peripheral
0.146298	6	0.223905	Peripherals		peripheral
0.803713	6	0.223905	Peripherals		peripheral
0.146298	6	0.223905	Peripherals		peripheral
0.67223	6	0.223905	Peripherals		peripheral
0.146298	6	0.223905	Peripherals		peripheral
0.146298	6	0.223905	Peripherals		peripheral
0.409264	6	0.223905	Peripherals		peripheral
0.146298	6	0.223905	Peripherals		peripheral
-0.116668	6	0.223905	Peripherals		peripheral
0.146298	6	0.223905	Peripherals		peripheral
0.935197	6	0.223905	Peripherals		peripheral
1.06668	6	0.223905	Peripherals		peripheral
0.146298	6	0.223905	Peripherals		peripheral
1.19816	6	0.223905	Peripherals		peripheral
0.146298	6	0.223905	Peripherals		peripheral
0.146298	6	0.223905	Peripherals		peripheral
0.146298	6	0.223905	Peripherals		peripheral
0.146298	6	0.223905	Peripherals		peripheral
0.146298	6	0.0695153	Peripherals		peripheral
0.935197	6	0.0683287	Peripherals		peripheral
0.146298	6	0.5	Peripherals		peripheral
0.146298	6	0.0357025	Peripherals		ultra peripheral
0.146298	6	0.0695153	Peripherals		peripheral
0.146298	6	0.0683287	Peripherals		peripheral
0.146298	6	0.0683287	Peripherals		peripheral
0.146298	6	0.0695153	Peripherals		peripheral
0.146298	6	0.0695153	Peripherals		peripheral
0.146298	6	0.0350765	Peripherals		ultra peripheral
0.146298	6	0.0695153	Peripherals		peripheral
0.146298	6	0.0695153	Peripherals		peripheral
0.146298	6	0.0683287	Peripherals		peripheral
0.146298	6	0.0695153	Peripherals		peripheral
0.146298	6	0.0683287	Peripherals		peripheral
0.146298	6	0.0695153	Peripherals		peripheral
0.146298	6	0.0695153	Peripherals		peripheral
0.146298	6	0.0695153	Peripherals		peripheral
0.146298	6	0.0695153	Peripherals		peripheral
0.146298	6	0.0695153	Peripherals		peripheral
0.540747	6	0.0363512	Peripherals		ultra peripheral
-0.116668	6	0.0695153	Peripherals		peripheral
-3.92968	6	0.0695153	Peripherals		peripheral
-4.32413	6	0.0695153	Peripherals		peripheral
0.540747	6	0.0695153	Peripherals		peripheral
0.241952	1	0.0695153	Peripherals		peripheral
0.508406	1	0.0695153	Peripherals		peripheral
-4.55422	1	0.0695153	Peripherals		peripheral
0.77486	1	0.0695153	Peripherals		peripheral
0.508406	1	0.0695153	Peripherals		peripheral
-4.28776	1	0.0695153	Peripherals		peripheral
0.241952	1	0.0695153	Peripherals		peripheral
0.33077	1	0.0695153	Peripherals		peripheral
-3.66604	1	0.0695153	Peripherals		peripheral
0.153134	1	0.0695153	Peripherals		peripheral
0.241952	1	0.0695153	Peripherals		peripheral
0.33077	1	0.0695153	Peripherals		peripheral
0.33077	1	0.0695153	Peripherals		peripheral
0.241952	1	0.0695153	Peripherals		peripheral
0.241952	1	0.0695153	Peripherals		peripheral
0.241952	1	0.0695153	Peripherals		peripheral
0.241952	1	0.0695153	Peripherals		peripheral
0.241952	1	0.0695153	Peripherals		peripheral
0.33077	1	0.0695153	Peripherals		peripheral
0.241952	1	0.0695153	Peripherals		peripheral
0.33077	1	0.0695153	Peripherals		peripheral
0.241952	1	0.0695153	Peripherals		peripheral
0.241952	1	0.0695153	Peripherals		peripheral
0.241952	1	0.2784	Peripherals		peripheral
0.241952	1	0.375	Peripherals		peripheral
0.241952	1	0.326557	Peripherals		peripheral
0.0643165	1	0.279164	Peripherals		peripheral
0.241952	1	0.257117	Peripherals		peripheral
0.241952	1	0	Peripherals		ultra peripheral
0.241952	1	0	Peripherals		ultra peripheral
0.241952	1	0.0384468	Peripherals		ultra peripheral
0.241952	1	0	Peripherals		ultra peripheral
0.241952	1	0.0384468	Peripherals		ultra peripheral
0.241952	1	0.0384468	Peripherals		ultra peripheral
0.241952	1	0.444444	Peripherals		peripheral
0.241952	1	0.666667	Connectors	ASV_338	non hub connector
0.241952	1	0.12642	Peripherals		peripheral
0.241952	1	0.212278	Peripherals		peripheral
0.241952	1	0.124444	Peripherals		peripheral
0.241952	1	0.420415	Peripherals		peripheral
0.241952	1	0	Peripherals		ultra peripheral
0.241952	1	0	Peripherals		ultra peripheral
0.241952	1	0	Peripherals		ultra peripheral
0.241952	1	0	Peripherals		ultra peripheral
0.241952	1	0	Peripherals		ultra peripheral
0.241952	1	0	Peripherals		ultra peripheral
0.241952	1	0	Peripherals		ultra peripheral
0.241952	1	0	Peripherals		ultra peripheral
0.241952	1	0	Peripherals		ultra peripheral
0.241952	1	0	Peripherals		ultra peripheral
0.241952	1	0	Peripherals		ultra peripheral
0.241952	1	0	Peripherals		ultra peripheral
0.241952	1	0	Peripherals		ultra peripheral
0.241952	1	0	Peripherals		ultra peripheral
-0.202137	1	0	Peripherals		ultra peripheral
-0.468591	1	0	Peripherals		ultra peripheral
-0.202137	1	0	Peripherals		ultra peripheral
-0.202137	1	0	Peripherals		ultra peripheral
-3.44646	5	0	Peripherals		ultra peripheral
-0.760027	5	0	Peripherals		ultra peripheral
0.487245	5	0	Peripherals		ultra peripheral
-0.376251	5	0	Peripherals		ultra peripheral
-0.0884189	5	0	Peripherals		ultra peripheral
0.199413	5	0	Peripherals		ultra peripheral
0.295357	5	0	Peripherals		ultra peripheral
1.06291	5	0	Peripherals		ultra peripheral
0.487245	5	0	Peripherals		ultra peripheral
0.295357	5	0	Peripherals		ultra peripheral
-0.0884189	5	0	Peripherals		ultra peripheral
0.679133	5	0	Peripherals		ultra peripheral
0.295357	5	0	Peripherals		ultra peripheral
0.295357	5	0	Peripherals		ultra peripheral
0.295357	5	0	Peripherals		ultra peripheral
-0.184363	5	0	Peripherals		ultra peripheral
-0.472195	5	0	Peripherals		ultra peripheral
0.583189	5	0.124444	Peripherals		peripheral
0.103469	5	0.273219	Peripherals		peripheral
0.295357	5	0.219075	Peripherals		peripheral
0.199413	5	0	Peripherals		ultra peripheral
0.295357	5	0.113866	Peripherals		peripheral
0.295357	5	0.197531	Peripherals		peripheral
0.295357	5	0	Peripherals		ultra peripheral
0.391301	5	0.186589	Peripherals		peripheral
0.295357	5	0	Peripherals		ultra peripheral
0.295357	5	0.511967	Peripherals		peripheral
0.199413	5	0.6875	Connectors	ASV_244	non hub connector
0.295357	5	0.517361	Peripherals		peripheral
0.295357	5	0.489796	Peripherals		peripheral
0.295357	5	0	Peripherals		ultra peripheral
0.295357	5	0	Peripherals		ultra peripheral
0.583189	5	0	Peripherals		ultra peripheral
0.295357	5	0	Peripherals		ultra peripheral
0.295357	5	0.110727	Peripherals		peripheral
0.199413	5	0	Peripherals		ultra peripheral
0.295357	5	0	Peripherals		ultra peripheral
0.295357	5	0	Peripherals		ultra peripheral
0.391301	5	0.489796	Peripherals		peripheral
0.295357	5	0	Peripherals		ultra peripheral
0.679133	5	0	Peripherals		ultra peripheral
0.199413	5	0.207612	Peripherals		peripheral
0.295357	5	0.32	Peripherals		peripheral
0.295357	5	0.48	Peripherals		peripheral
0.295357	5	0	Peripherals		ultra peripheral
0.295357	5	0.444444	Peripherals		peripheral
0.295357	5	0.236159	Peripherals		peripheral
-0.0884189	5	0	Peripherals		ultra peripheral
-0.760027	5	0	Peripherals		ultra peripheral
-2.77485	5	0	Peripherals		ultra peripheral
-4.78967	5	0.408163	Peripherals		peripheral

## Sheet: Bacteria_Diseased_ZiPi
z	module	p	roles	label	role_7
-0.509465	4	0	Peripherals		ultra peripheral
-0.802971	4	0	Peripherals		ultra peripheral
-0.729595	4	0	Peripherals		ultra peripheral
-0.362713	4	0	Peripherals		ultra peripheral
-0.289336	4	0	Peripherals		ultra peripheral
-0.362713	4	0	Peripherals		ultra peripheral
-0.362713	4	0	Peripherals		ultra peripheral
-0.582842	4	0	Peripherals		ultra peripheral
-0.362713	4	0	Peripherals		ultra peripheral
-1.38998	4	0	Peripherals		ultra peripheral
-0.436089	4	0	Peripherals		ultra peripheral
-1.38998	4	0	Peripherals		ultra peripheral
-1.09648	4	0	Peripherals		ultra peripheral
-0.949724	4	0	Peripherals		ultra peripheral
-1.16985	4	0.375	Peripherals		peripheral
-1.0231	4	0	Peripherals		ultra peripheral
-0.729595	4	0	Peripherals		ultra peripheral
-0.436089	4	0	Peripherals		ultra peripheral
-0.729595	4	0	Peripherals		ultra peripheral
-0.876347	4	0	Peripherals		ultra peripheral
0.958062	4	0	Peripherals		ultra peripheral
0.811309	4	0	Peripherals		ultra peripheral
0.884686	4	0	Peripherals		ultra peripheral
1.17819	4	0	Peripherals		ultra peripheral
1.25157	4	0	Peripherals		ultra peripheral
1.25157	4	0	Peripherals		ultra peripheral
0.59118	4	0	Peripherals		ultra peripheral
1.10481	4	0	Peripherals		ultra peripheral
0.958062	4	0	Peripherals		ultra peripheral
1.25157	4	0	Peripherals		ultra peripheral
1.25157	4	0	Peripherals		ultra peripheral
1.03144	4	0	Peripherals		ultra peripheral
1.25157	4	0	Peripherals		ultra peripheral
0.958062	4	0	Peripherals		ultra peripheral
1.25157	4	0	Peripherals		ultra peripheral
1.10481	4	0	Peripherals		ultra peripheral
1.25157	4	0.5	Peripherals		peripheral
1.17819	4	0	Peripherals		ultra peripheral
1.25157	4	0	Peripherals		ultra peripheral
0.811309	4	0	Peripherals		ultra peripheral
1.25157	4	0	Peripherals		ultra peripheral
1.17819	4	0.489796	Peripherals		peripheral
1.03144	4	0	Peripherals		ultra peripheral
1.25157	4	0.486111	Peripherals		peripheral
1.17819	4	0.132653	Peripherals		peripheral
1.25157	4	0	Peripherals		ultra peripheral
1.25157	4	0	Peripherals		ultra peripheral
1.03144	4	0	Peripherals		ultra peripheral
1.25157	4	0.142012	Peripherals		peripheral
1.25157	4	0	Peripherals		ultra peripheral
1.25157	4	0	Peripherals		ultra peripheral
1.25157	4	0	Peripherals		ultra peripheral
1.25157	4	0	Peripherals		ultra peripheral
0.811309	4	0	Peripherals		ultra peripheral
1.69183	4	0	Peripherals		ultra peripheral
0.737933	4	0	Peripherals		ultra peripheral
-0.949724	4	0	Peripherals		ultra peripheral
-1.0231	4	0	Peripherals		ultra peripheral
-0.876347	4	0	Peripherals		ultra peripheral
-0.582842	4	0	Peripherals		ultra peripheral
-0.802971	4	0	Peripherals		ultra peripheral
-0.582842	4	0	Peripherals		ultra peripheral
-0.582842	4	0	Peripherals		ultra peripheral
-0.729595	4	0	Peripherals		ultra peripheral
-0.949724	4	0	Peripherals		ultra peripheral
-0.876347	4	0	Peripherals		ultra peripheral
-1.09648	4	0	Peripherals		ultra peripheral
-1.16985	4	0	Peripherals		ultra peripheral
-0.656218	4	0	Peripherals		ultra peripheral
-1.0231	4	0	Peripherals		ultra peripheral
-0.949724	4	0	Peripherals		ultra peripheral
-1.09648	4	0	Peripherals		ultra peripheral
-0.802971	4	0	Peripherals		ultra peripheral
-0.802971	4	0	Peripherals		ultra peripheral
-0.876347	4	0	Peripherals		ultra peripheral
-0.802971	4	0.321995	Peripherals		peripheral
-0.802971	4	0.480151	Peripherals		peripheral
-1.46336	4	0.376033	Peripherals		peripheral
-1.09648	4	0.326531	Peripherals		peripheral
-0.876347	4	0	Peripherals		ultra peripheral
-1.16985	4	0	Peripherals		ultra peripheral
-0.729595	4	0	Peripherals		ultra peripheral
-1.16985	4	0	Peripherals		ultra peripheral
0.884686	4	0.142012	Peripherals		peripheral
0.224298	4	0	Peripherals		ultra peripheral
-0.21596	4	0	Peripherals		ultra peripheral
-1.24323	4	0	Peripherals		ultra peripheral
-1.0231	4	0	Peripherals		ultra peripheral
-0.467853	1	0	Peripherals		ultra peripheral
1.42532	1	0.571429	Peripherals		peripheral
1.42532	1	0.16	Peripherals		peripheral
-0.467853	1	0.0907029	Peripherals		peripheral
-0.467853	1	0.095	Peripherals		peripheral
-0.152324	1	0.290123	Peripherals		peripheral
-0.467853	1	0.172336	Peripherals		peripheral
-0.783383	1	0	Peripherals		ultra peripheral
-0.152324	1	0	Peripherals		ultra peripheral
-0.783383	1	0	Peripherals		ultra peripheral
-0.783383	1	0	Peripherals		ultra peripheral
-0.783383	1	0	Peripherals		ultra peripheral
-0.783383	1	0	Peripherals		ultra peripheral
1.10979	1	0	Peripherals		ultra peripheral
1.10979	1	0.0907029	Peripherals		peripheral
1.10979	1	0	Peripherals		ultra peripheral
1.10979	1	0.188366	Peripherals		peripheral
1.10979	1	0	Peripherals		ultra peripheral
1.10979	1	0	Peripherals		ultra peripheral
1.42532	1	0	Peripherals		ultra peripheral
1.10979	1	0	Peripherals		ultra peripheral
-1.09891	1	0	Peripherals		ultra peripheral
-1.72997	1	0	Peripherals		ultra peripheral
-1.09891	1	0	Peripherals		ultra peripheral
-0.467853	1	0	Peripherals		ultra peripheral
-1.09891	1	0.0798611	Peripherals		peripheral
-0.783383	1	0	Peripherals		ultra peripheral
1.10979	1	0	Peripherals		ultra peripheral
-0.783383	1	0	Peripherals		ultra peripheral
2.26779	20	0.0665874	Peripherals		peripheral
-0.377964	20	0	Peripherals		ultra peripheral
-0.377964	20	0.0739645	Peripherals		peripheral
-0.377964	20	0	Peripherals		ultra peripheral
-0.377964	20	0	Peripherals		ultra peripheral
-0.377964	20	0	Peripherals		ultra peripheral
-0.377964	20	0	Peripherals		ultra peripheral
-0.965256	3	0	Peripherals		ultra peripheral
-0.965256	3	0	Peripherals		ultra peripheral
-0.965256	3	0.0739645	Peripherals		peripheral
-0.965256	3	0.0688776	Peripherals		peripheral
-0.49451	3	0	Peripherals		ultra peripheral
-0.965256	3	0	Peripherals		ultra peripheral
-0.965256	3	0	Peripherals		ultra peripheral
1.38847	3	0	Peripherals		ultra peripheral
1.27079	3	0	Peripherals		ultra peripheral
0.211609	3	0.375	Peripherals		peripheral
-0.49451	3	0	Peripherals		ultra peripheral
-0.14145	3	0	Peripherals		ultra peripheral
0.329296	3	0	Peripherals		ultra peripheral
0.0939229	3	0	Peripherals		ultra peripheral
-0.14145	3	0	Peripherals		ultra peripheral
-0.14145	3	0	Peripherals		ultra peripheral
-0.14145	3	0	Peripherals		ultra peripheral
0.211609	3	0.152778	Peripherals		peripheral
-0.49451	3	0.41701	Peripherals		peripheral
-0.847569	3	0	Peripherals		ultra peripheral
1.1531	3	0	Peripherals		ultra peripheral
-0.259137	3	0	Peripherals		ultra peripheral
-0.49451	3	0	Peripherals		ultra peripheral
0.446982	3	0	Peripherals		ultra peripheral
-0.49451	3	0	Peripherals		ultra peripheral
-0.965256	3	0	Peripherals		ultra peripheral
-0.965256	3	0	Peripherals		ultra peripheral
-0.729883	3	0	Peripherals		ultra peripheral
0.564669	3	0.306238	Peripherals		peripheral
2.9184	3	0.486993	Module hubs	ASV_188	connector hub
1.85922	3	0.18	Peripherals		peripheral
1.03542	3	0.0713306	Peripherals		peripheral
1.62385	3	0.331066	Peripherals		peripheral
1.1531	3	0.361111	Peripherals		peripheral
1.1531	3	0.124444	Peripherals		peripheral
0.211609	3	0.188366	Peripherals		peripheral
1.27079	3	0.321995	Peripherals		peripheral
1.1531	3	0.331066	Peripherals		peripheral
1.1531	3	0.331066	Peripherals		peripheral
2.32997	3	0.0739645	Peripherals		peripheral
1.1531	3	0.331066	Peripherals		peripheral
1.1531	3	0.444444	Peripherals		peripheral
1.38847	3	0	Peripherals		ultra peripheral
1.62385	3	0	Peripherals		ultra peripheral
1.27079	3	0	Peripherals		ultra peripheral
1.1531	3	0	Peripherals		ultra peripheral
1.1531	3	0.122789	Peripherals		peripheral
1.27079	3	0	Peripherals		ultra peripheral
1.74153	3	0	Peripherals		ultra peripheral
1.1531	3	0	Peripherals		ultra peripheral
2.68303	3	0	Module hubs	ASV_212	provincial hub
-0.612196	3	0	Peripherals		ultra peripheral
-1.08294	3	0	Peripherals		ultra peripheral
-1.08294	3	0	Peripherals		ultra peripheral
0.0939229	3	0	Peripherals		ultra peripheral
0.211609	3	0	Peripherals		ultra peripheral
-0.49451	3	0	Peripherals		ultra peripheral
0.0939229	3	0	Peripherals		ultra peripheral
0.0939229	3	0	Peripherals		ultra peripheral
-0.259137	3	0	Peripherals		ultra peripheral
0.0939229	3	0	Peripherals		ultra peripheral
-0.259137	3	0	Peripherals		ultra peripheral
0.0939229	3	0	Peripherals		ultra peripheral
0.0939229	3	0	Peripherals		ultra peripheral
0.211609	3	0	Peripherals		ultra peripheral
-0.612196	3	0	Peripherals		ultra peripheral
-0.729883	3	0	Peripherals		ultra peripheral
-0.14145	3	0	Peripherals		ultra peripheral
0.329296	3	0	Peripherals		ultra peripheral
0.800042	3	0.110727	Peripherals		peripheral
1.27079	3	0	Peripherals		ultra peripheral
-1.436	3	0	Peripherals		ultra peripheral
-0.376823	3	0	Peripherals		ultra peripheral
-0.612196	3	0.334252	Peripherals		peripheral
-0.49451	3	0	Peripherals		ultra peripheral
-0.729883	3	0	Peripherals		ultra peripheral
-0.49451	3	0	Peripherals		ultra peripheral
-0.259137	3	0	Peripherals		ultra peripheral
-0.376823	3	0	Peripherals		ultra peripheral
-1.31832	3	0	Peripherals		ultra peripheral
-0.259137	3	0	Peripherals		ultra peripheral
-0.729883	3	0	Peripherals		ultra peripheral
-0.965256	3	0.0555102	Peripherals		peripheral
-0.259137	3	0	Peripherals		ultra peripheral
-0.49451	3	0	Peripherals		ultra peripheral
-0.259137	3	0	Peripherals		ultra peripheral
-0.14145	3	0	Peripherals		ultra peripheral
-0.376823	3	0	Peripherals		ultra peripheral
-0.612196	3	0	Peripherals		ultra peripheral
-0.612196	3	0	Peripherals		ultra peripheral
-0.49451	3	0.117188	Peripherals		peripheral
-1.55369	3	0	Peripherals		ultra peripheral
-0.965256	3	0	Peripherals		ultra peripheral
-0.612196	3	0	Peripherals		ultra peripheral
-1.08294	3	0	Peripherals		ultra peripheral
-1.55369	3	0	Peripherals		ultra peripheral
-1.55369	3	0	Peripherals		ultra peripheral
1.27079	3	0	Peripherals		ultra peripheral
-1.67137	3	0	Peripherals		ultra peripheral
0.446982	3	0	Peripherals		ultra peripheral
-1.436	3	0	Peripherals		ultra peripheral
-0.376823	3	0	Peripherals		ultra peripheral
-1.20063	3	0	Peripherals		ultra peripheral
-1.20063	3	0	Peripherals		ultra peripheral
0	22	0	Peripherals		ultra peripheral
0	22	0	Peripherals		ultra peripheral
0	22	0	Peripherals		ultra peripheral
0	22	0	Peripherals		ultra peripheral
0	22	0	Peripherals		ultra peripheral
-1.71743	5	0	Peripherals		ultra peripheral
0.307147	5	0	Peripherals		ultra peripheral
-0.873856	5	0	Peripherals		ultra peripheral
-0.536426	5	0	Peripherals		ultra peripheral
0.644577	5	0	Peripherals		ultra peripheral
-1.71743	5	0	Peripherals		ultra peripheral
0.644577	5	0	Peripherals		ultra peripheral
0.475862	5	0	Peripherals		ultra peripheral
0.138433	5	0	Peripherals		ultra peripheral
0.644577	5	0	Peripherals		ultra peripheral
0.644577	5	0	Peripherals		ultra peripheral
-0.705141	5	0	Peripherals		ultra peripheral
0.644577	5	0	Peripherals		ultra peripheral
0.644577	5	0	Peripherals		ultra peripheral
0.644577	5	0	Peripherals		ultra peripheral
0.644577	5	0	Peripherals		ultra peripheral
0.644577	5	0	Peripherals		ultra peripheral
0.644577	5	0	Peripherals		ultra peripheral
0.644577	5	0	Peripherals		ultra peripheral
0.307147	5	0	Peripherals		ultra peripheral
0.644577	5	0	Peripherals		ultra peripheral
-0.0302821	5	0	Peripherals		ultra peripheral
0.307147	5	0	Peripherals		ultra peripheral
-0.0302821	5	0	Peripherals		ultra peripheral
0.644577	5	0	Peripherals		ultra peripheral
0.813291	5	0	Peripherals		ultra peripheral
-0.873856	5	0	Peripherals		ultra peripheral
-0.367711	5	0.478306	Peripherals		peripheral
-1.04257	5	0	Peripherals		ultra peripheral
-1.04257	5	0.33241	Peripherals		peripheral
-0.873856	5	0.165289	Peripherals		peripheral
-1.04257	5	0	Peripherals		ultra peripheral
-1.04257	5	0	Peripherals		ultra peripheral
-1.04257	5	0	Peripherals		ultra peripheral
-1.04257	5	0.165289	Peripherals		peripheral
-0.873856	5	0.459834	Peripherals		peripheral
-1.04257	5	0	Peripherals		ultra peripheral
0.307147	5	0	Peripherals		ultra peripheral
0.138433	5	0.124444	Peripherals		peripheral
0.644577	5	0	Peripherals		ultra peripheral
0.138433	5	0	Peripherals		ultra peripheral
0.475862	5	0	Peripherals		ultra peripheral
0.138433	5	0.062435	Peripherals		peripheral
0.813291	5	0	Peripherals		ultra peripheral
0.475862	5	0	Peripherals		ultra peripheral
0.138433	5	0	Peripherals		ultra peripheral
-0.0302821	5	0	Peripherals		ultra peripheral
0.138433	5	0.152778	Peripherals		peripheral
0.138433	5	0	Peripherals		ultra peripheral
0.138433	5	0	Peripherals		ultra peripheral
0.307147	5	0	Peripherals		ultra peripheral
0.138433	5	0	Peripherals		ultra peripheral
-0.0302821	5	0	Peripherals		ultra peripheral
0.138433	5	0.15879	Peripherals		peripheral
-2.05486	5	0	Peripherals		ultra peripheral
-1.38	5	0	Peripherals		ultra peripheral
-0.367711	5	0	Peripherals		ultra peripheral
0.982006	5	0	Peripherals		ultra peripheral
0.644577	5	0	Peripherals		ultra peripheral
1.15072	5	0	Peripherals		ultra peripheral
0.475862	5	0.165289	Peripherals		peripheral
0.644577	5	0	Peripherals		ultra peripheral
0.813291	5	0.0644444	Peripherals		peripheral
0.813291	5	0	Peripherals		ultra peripheral
0.138433	5	0.120708	Peripherals		peripheral
0.307147	5	0.193906	Peripherals		peripheral
-0.198997	5	0	Peripherals		ultra peripheral
1.15072	5	0.253968	Peripherals		peripheral
0.813291	5	0.104938	Peripherals		peripheral
0.813291	5	0.095	Peripherals		peripheral
0.813291	5	0	Peripherals		ultra peripheral
0.813291	5	0	Peripherals		ultra peripheral
-0.367711	5	0	Peripherals		ultra peripheral
1.31944	5	0	Peripherals		ultra peripheral
-0.873856	5	0	Peripherals		ultra peripheral
1.31944	5	0	Peripherals		ultra peripheral
0.138433	5	0.104938	Peripherals		peripheral
1.48815	5	0	Peripherals		ultra peripheral
1.15072	5	0.099723	Peripherals		peripheral
1.15072	5	0.197531	Peripherals		peripheral
0.644577	5	0.336735	Peripherals		peripheral
0.982006	5	0	Peripherals		ultra peripheral
1.15072	5	0	Peripherals		ultra peripheral
1.65686	5	0	Peripherals		ultra peripheral
0.982006	5	0	Peripherals		ultra peripheral
1.31944	5	0	Peripherals		ultra peripheral
1.31944	5	0.197531	Peripherals		peripheral
0.475862	5	0	Peripherals		ultra peripheral
1.31944	5	0	Peripherals		ultra peripheral
1.31944	5	0	Peripherals		ultra peripheral
-1.71743	5	0	Peripherals		ultra peripheral
1.82558	5	0	Peripherals		ultra peripheral
-0.705141	5	0	Peripherals		ultra peripheral
0.644577	5	0	Peripherals		ultra peripheral
-0.198997	5	0	Peripherals		ultra peripheral
-0.705141	5	0.277778	Peripherals		peripheral
-0.367711	5	0.265928	Peripherals		peripheral
-1.38	5	0.21875	Peripherals		peripheral
-1.21128	5	0	Peripherals		ultra peripheral
-1.21128	5	0.0867769	Peripherals		peripheral
0.475862	5	0	Peripherals		ultra peripheral
0.307147	5	0	Peripherals		ultra peripheral
-2.72972	5	0	Peripherals		ultra peripheral
-1.71743	5	0.185493	Peripherals		peripheral
0.138433	5	0	Peripherals		ultra peripheral
-2.22357	5	0.0464853	Peripherals		ultra peripheral
-1.04257	5	0.0464853	Peripherals		ultra peripheral
-1.21128	5	0.0464853	Peripherals		ultra peripheral
-1.71743	5	0.0464853	Peripherals		ultra peripheral
-2.22357	5	0.0464853	Peripherals		ultra peripheral
0.813291	5	0	Peripherals		ultra peripheral
-0.873856	5	0.0464853	Peripherals		ultra peripheral
0.138433	5	0.0464853	Peripherals		ultra peripheral
0.644577	5	0.0464853	Peripherals		ultra peripheral
-1.38	5	0.0464853	Peripherals		ultra peripheral
-2.561	5	0	Peripherals		ultra peripheral
-1.71743	5	0.0464853	Peripherals		ultra peripheral
-0.518652	2	0.0464853	Peripherals		ultra peripheral
-0.00250557	2	0.0464853	Peripherals		ultra peripheral
0.384604	2	0.0464853	Peripherals		ultra peripheral
-0.518652	2	0.0464853	Peripherals		ultra peripheral
-0.518652	2	0.0464853	Peripherals		ultra peripheral
0.255568	2	0.0464853	Peripherals		ultra peripheral
-0.518652	2	0.0464853	Peripherals		ultra peripheral
-0.518652	2	0.0464853	Peripherals		ultra peripheral
-0.518652	2	0.0464853	Peripherals		ultra peripheral
-0.518652	2	0.0464853	Peripherals		ultra peripheral
0.255568	2	0.0464853	Peripherals		ultra peripheral
-0.518652	2	0.375	Peripherals		peripheral
0.255568	2	0	Peripherals		ultra peripheral
-0.00250557	2	0.185	Peripherals		peripheral
-0.518652	2	0.122789	Peripherals		peripheral
1.54593	2	0	Peripherals		ultra peripheral
1.02979	2	0.693878	Connectors	ASV_43	non hub connector
1.54593	2	0.0605469	Peripherals		peripheral
0.900751	2	0	Peripherals		ultra peripheral
1.54593	2	0	Peripherals		ultra peripheral
1.54593	2	0	Peripherals		ultra peripheral
1.54593	2	0	Peripherals		ultra peripheral
1.54593	2	0	Peripherals		ultra peripheral
1.67497	2	0	Peripherals		ultra peripheral
1.15882	2	0	Peripherals		ultra peripheral
1.4169	2	0	Peripherals		ultra peripheral
1.54593	2	0	Peripherals		ultra peripheral
1.67497	2	0	Peripherals		ultra peripheral
1.54593	2	0	Peripherals		ultra peripheral
1.54593	2	0	Peripherals		ultra peripheral
1.28786	2	0.0605469	Peripherals		peripheral
1.15882	2	0	Peripherals		ultra peripheral
1.4169	2	0	Peripherals		ultra peripheral
1.54593	2	0	Peripherals		ultra peripheral
1.54593	2	0	Peripherals		ultra peripheral
1.54593	2	0	Peripherals		ultra peripheral
1.54593	2	0.130797	Peripherals		peripheral
-0.776725	2	0	Peripherals		ultra peripheral
-0.776725	2	0.0587695	Peripherals		peripheral
-0.776725	2	0.0587695	Peripherals		peripheral
-0.776725	2	0.0587695	Peripherals		peripheral
-1.0348	2	0.0587695	Peripherals		peripheral
-0.131542	2	0.0587695	Peripherals		peripheral
-0.776725	2	0.0587695	Peripherals		peripheral
-0.647689	2	0.0587695	Peripherals		peripheral
1.28786	2	0.0587695	Peripherals		peripheral
-0.776725	2	0.0587695	Peripherals		peripheral
-0.518652	2	0.0587695	Peripherals		peripheral
0.255568	2	0.0587695	Peripherals		peripheral
1.02979	2	0.0587695	Peripherals		peripheral
0.255568	2	0.0587695	Peripherals		peripheral
1.15882	2	0.0587695	Peripherals		peripheral
1.4169	2	0.0587695	Peripherals		peripheral
0.771714	2	0.0587695	Peripherals		peripheral
-0.389615	2	0.0587695	Peripherals		peripheral
-0.776725	2	0.0587695	Peripherals		peripheral
0.126531	2	0.0587695	Peripherals		peripheral
-1.93805	2	0.0587695	Peripherals		peripheral
-0.776725	2	0.0587695	Peripherals		peripheral
-0.776725	2	0.0665874	Peripherals		peripheral
-0.776725	2	0	Peripherals		ultra peripheral
-0.905762	2	0	Peripherals		ultra peripheral
-0.776725	2	0	Peripherals		ultra peripheral
-0.647689	2	0	Peripherals		ultra peripheral
0.255568	2	0.152778	Peripherals		peripheral
2.32015	2	0	Peripherals		ultra peripheral
0.126531	2	0	Peripherals		ultra peripheral
0.771714	2	0	Peripherals		ultra peripheral
-0.389615	2	0	Peripherals		ultra peripheral
-0.389615	2	0	Peripherals		ultra peripheral
-0.389615	2	0	Peripherals		ultra peripheral
-0.647689	2	0	Peripherals		ultra peripheral
-0.389615	2	0	Peripherals		ultra peripheral
-0.260579	2	0.0739645	Peripherals		peripheral
-0.518652	2	0	Peripherals		ultra peripheral
-0.389615	2	0	Peripherals		ultra peripheral
-0.518652	2	0	Peripherals		ultra peripheral
-0.389615	2	0	Peripherals		ultra peripheral
-0.389615	2	0	Peripherals		ultra peripheral
-0.00250557	2	0	Peripherals		ultra peripheral
-0.389615	2	0	Peripherals		ultra peripheral
-0.647689	2	0	Peripherals		ultra peripheral
-0.647689	2	0	Peripherals		ultra peripheral
-1.0348	2	0	Peripherals		ultra peripheral
-1.0348	2	0	Peripherals		ultra peripheral
-0.131542	2	0	Peripherals		ultra peripheral
-2.06709	2	0	Peripherals		ultra peripheral
-0.389615	2	0.244898	Peripherals		peripheral
-0.260579	2	0	Peripherals		ultra peripheral
-0.776725	2	0	Peripherals		ultra peripheral
-1.0348	2	0.489796	Peripherals		peripheral
-0.905762	2	0	Peripherals		ultra peripheral
-1.67998	2	0.426036	Peripherals		peripheral
-0.00250557	2	0	Peripherals		ultra peripheral
-0.260579	2	0.390533	Peripherals		peripheral
0.642678	2	0.390533	Peripherals		peripheral
-0.776725	2	0	Peripherals		ultra peripheral
-1.93805	2	0.1472	Peripherals		peripheral
-0.905762	2	0	Peripherals		ultra peripheral
-1.42191	2	0.1472	Peripherals		peripheral
-0.647689	2	0	Peripherals		ultra peripheral
-1.29287	2	0.142012	Peripherals		peripheral
-1.0348	2	0.152778	Peripherals		peripheral
0.800128	19	0.152778	Peripherals		peripheral
0.800128	19	0.172336	Peripherals		peripheral
0.800128	19	0.15879	Peripherals		peripheral
0.800128	19	0.152778	Peripherals		peripheral
0.800128	19	0.137174	Peripherals		peripheral
-0.960154	19	0.15879	Peripherals		peripheral
-0.0800128	19	0.1472	Peripherals		peripheral
-0.960154	19	0.1472	Peripherals		peripheral
-0.960154	19	0.095	Peripherals		peripheral
-1.84029	19	0.1472	Peripherals		peripheral
0.800128	19	0.1472	Peripherals		peripheral
0.627244	21	0	Peripherals		ultra peripheral
1.20072	21	0.09625	Peripherals		peripheral
-1.95342	21	0	Peripherals		ultra peripheral
-1.95342	21	0	Peripherals		ultra peripheral
0.340504	21	0.09625	Peripherals		peripheral
0.340504	21	0	Peripherals		ultra peripheral
0.340504	21	0.09625	Peripherals		peripheral
0.340504	21	0.408163	Peripherals		peripheral
0.627244	21	0.0986193	Peripherals		peripheral
0.340504	21	0.09625	Peripherals		peripheral
0.340504	21	0.09625	Peripherals		peripheral
0.340504	21	0.0525931	Peripherals		peripheral
0.340504	21	0.139203	Peripherals		peripheral
0.627244	21	0.09625	Peripherals		peripheral
0.0537638	21	0.09625	Peripherals		peripheral
-1.95342	21	0.4488	Peripherals		peripheral
0.904755	16	0.148199	Peripherals		peripheral
1.24942	16	0.09625	Peripherals		peripheral
1.07709	16	0.09625	Peripherals		peripheral
0.904755	16	0.0986193	Peripherals		peripheral
-0.129251	16	0.09625	Peripherals		peripheral
0.560086	16	0.09625	Peripherals		peripheral
-0.301585	16	0.09625	Peripherals		peripheral
-0.818588	16	0.09625	Peripherals		peripheral
0.904755	16	0.139203	Peripherals		peripheral
0.560086	16	0.09625	Peripherals		peripheral
-0.129251	16	0.09625	Peripherals		peripheral
0.215418	16	0.09625	Peripherals		peripheral
0.560086	16	0.09625	Peripherals		peripheral
0.0430836	16	0.09625	Peripherals		peripheral
-1.50792	16	0.09625	Peripherals		peripheral
0.0430836	16	0.09625	Peripherals		peripheral
0.0430836	16	0.09625	Peripherals		peripheral
0.215418	16	0.0986193	Peripherals		peripheral
-2.02493	16	0.09625	Peripherals		peripheral
-2.3696	16	0.09625	Peripherals		peripheral
0.383744	7	0.09625	Peripherals		peripheral
0.536258	7	0.0986193	Peripherals		peripheral
0.383744	7	0.09625	Peripherals		peripheral
0.383744	7	0.09625	Peripherals		peripheral
0.231231	7	0.09625	Peripherals		peripheral
0.231231	7	0.484877	Peripherals		peripheral
0.231231	7	0	Peripherals		ultra peripheral
0.231231	7	0	Peripherals		ultra peripheral
0.231231	7	0	Peripherals		ultra peripheral
0.231231	7	0	Peripherals		ultra peripheral
0.231231	7	0.0605469	Peripherals		peripheral
0.231231	7	0.095	Peripherals		peripheral
0.231231	7	0.49875	Peripherals		peripheral
0.231231	7	0.322581	Peripherals		peripheral
0.231231	7	0	Peripherals		ultra peripheral
0.231231	7	0	Peripherals		ultra peripheral
0.231231	7	0	Peripherals		ultra peripheral
0.231231	7	0	Peripherals		ultra peripheral
0.231231	7	0.207612	Peripherals		peripheral
0.231231	7	0	Peripherals		ultra peripheral
0.231231	7	0	Peripherals		ultra peripheral
0.231231	7	0	Peripherals		ultra peripheral
0.231231	7	0.124444	Peripherals		peripheral
0.231231	7	0.489796	Peripherals		peripheral
0.231231	7	0	Peripherals		ultra peripheral
0.231231	7	0	Peripherals		ultra peripheral
0.231231	7	0	Peripherals		ultra peripheral
0.231231	7	0	Peripherals		ultra peripheral
0.231231	7	0	Peripherals		ultra peripheral
-3.88664	7	0	Peripherals		ultra peripheral
-3.58162	7	0	Peripherals		ultra peripheral
1.55005	11	0	Peripherals		ultra peripheral
2.66205	11	0.32	Module hubs	ASV_114	connector hub
0.438059	11	0	Peripherals		ultra peripheral
0.438059	11	0.444444	Peripherals		peripheral
0.438059	11	0	Peripherals		ultra peripheral
0.438059	11	0	Peripherals		ultra peripheral
0.438059	11	0	Peripherals		ultra peripheral
0.438059	11	0	Peripherals		ultra peripheral
0.438059	11	0	Peripherals		ultra peripheral
0.438059	11	0	Peripherals		ultra peripheral
0.438059	11	0.132653	Peripherals		peripheral
0.438059	11	0	Peripherals		ultra peripheral
0.438059	11	0	Peripherals		ultra peripheral
0.438059	11	0	Peripherals		ultra peripheral
0.438059	11	0	Peripherals		ultra peripheral
0.438059	11	0	Peripherals		ultra peripheral
0.438059	11	0.193906	Peripherals		peripheral
0.438059	11	0.44898	Peripherals		peripheral
0.438059	11	0.446281	Peripherals		peripheral
0.438059	11	0.253968	Peripherals		peripheral
0.438059	11	0.277008	Peripherals		peripheral
0.438059	11	0	Peripherals		ultra peripheral
-1.78593	11	0	Peripherals		ultra peripheral
-0.673937	11	0	Peripherals		ultra peripheral
-0.673937	11	0	Peripherals		ultra peripheral
-1.78593	11	0	Peripherals		ultra peripheral
-1.78593	11	0	Peripherals		ultra peripheral
-0.673937	11	0	Peripherals		ultra peripheral
-0.673937	11	0	Peripherals		ultra peripheral
-1.78593	11	0	Peripherals		ultra peripheral
-0.673937	11	0	Peripherals		ultra peripheral
-1.78593	11	0	Peripherals		ultra peripheral
-0.673937	11	0	Peripherals		ultra peripheral
1.08337	17	0	Peripherals		ultra peripheral
0.585177	17	0	Peripherals		ultra peripheral
0.751241	17	0	Peripherals		ultra peripheral
1.24943	17	0	Peripherals		ultra peripheral
-0.245142	17	0	Peripherals		ultra peripheral
0.419113	17	0	Peripherals		ultra peripheral
0.751241	17	0	Peripherals		ultra peripheral
0.751241	17	0	Peripherals		ultra peripheral
0.751241	17	0	Peripherals		ultra peripheral
0.751241	17	0	Peripherals		ultra peripheral
-2.07184	17	0	Peripherals		ultra peripheral
-0.577269	17	0	Peripherals		ultra peripheral
0.585177	17	0	Peripherals		ultra peripheral
0.0869857	17	0.5	Peripherals		peripheral
-0.411205	17	0	Peripherals		ultra peripheral
-0.245142	17	0	Peripherals		ultra peripheral
0.0869857	17	0	Peripherals		ultra peripheral
0.253049	17	0	Peripherals		ultra peripheral
-0.577269	17	0	Peripherals		ultra peripheral
-1.57365	17	0.156735	Peripherals		peripheral
-2.40397	17	0	Peripherals		ultra peripheral
0.224595	18	0.062435	Peripherals		peripheral
0.224595	18	0	Peripherals		ultra peripheral
0.314433	18	0	Peripherals		ultra peripheral
0.314433	18	0	Peripherals		ultra peripheral
0.314433	18	0	Peripherals		ultra peripheral
0.314433	18	0	Peripherals		ultra peripheral
0.224595	18	0.18	Peripherals		peripheral
0.314433	18	0.133045	Peripherals		peripheral
0.314433	18	0.234072	Peripherals		peripheral
0.314433	18	0.09625	Peripherals		peripheral
0.314433	18	0.144642	Peripherals		peripheral
0.314433	18	0.174148	Peripherals		peripheral
0.314433	18	0.133045	Peripherals		peripheral
0.314433	18	0.133045	Peripherals		peripheral
0.224595	18	0.345679	Peripherals		peripheral
0.224595	18	0.136054	Peripherals		peripheral
0.314433	18	0.133045	Peripherals		peripheral
0.314433	18	0.0605469	Peripherals		peripheral
0.314433	18	0.482104	Peripherals		peripheral
0.314433	18	0.136054	Peripherals		peripheral
0.314433	18	0.169922	Peripherals		peripheral
0.404272	18	0.18375	Peripherals		peripheral
0.583948	18	0.133045	Peripherals		peripheral
0.0449191	18	0.192521	Peripherals		peripheral
0.224595	18	0.0525931	Peripherals		peripheral
-0.314433	18	0.133045	Peripherals		peripheral
1.75184	18	0.1609	Peripherals		peripheral
0.224595	18	0.133045	Peripherals		peripheral
0.134757	18	0.103725	Peripherals		peripheral
0.224595	18	0.17523	Peripherals		peripheral
0.134757	18	0.136054	Peripherals		peripheral
1.30265	18	0.133045	Peripherals		peripheral
1.03314	18	0.133045	Peripherals		peripheral
0.9433	18	0.0939917	Peripherals		peripheral
1.30265	18	0.133045	Peripherals		peripheral
1.30265	18	0	Peripherals		ultra peripheral
1.30265	18	0.18	Peripherals		peripheral
-0.9433	18	0.444444	Peripherals		peripheral
1.21281	18	0.0739645	Peripherals		peripheral
1.30265	18	0.20216	Peripherals		peripheral
0.314433	18	0.110727	Peripherals		peripheral
0.763624	18	0.112457	Peripherals		peripheral
1.21281	18	0.110727	Peripherals		peripheral
0.314433	18	0.112457	Peripherals		peripheral
1.03314	18	0.112457	Peripherals		peripheral
1.30265	18	0.112457	Peripherals		peripheral
0.853462	18	0.112457	Peripherals		peripheral
0.763624	18	0.112457	Peripherals		peripheral
1.30265	18	0.110727	Peripherals		peripheral
0.49411	18	0.112457	Peripherals		peripheral
1.30265	18	0.112457	Peripherals		peripheral
0.763624	18	0.112457	Peripherals		peripheral
1.30265	18	0.112457	Peripherals		peripheral
1.21281	18	0.112457	Peripherals		peripheral
1.30265	18	0.112457	Peripherals		peripheral
1.30265	18	0.112457	Peripherals		peripheral
1.12298	18	0.112457	Peripherals		peripheral
1.30265	18	0.110727	Peripherals		peripheral
0.763624	18	0.112457	Peripherals		peripheral
-0.404272	18	0.112457	Peripherals		peripheral
0.9433	18	0.444444	Peripherals		peripheral
-0.49411	18	0	Peripherals		ultra peripheral
-0.583948	18	0	Peripherals		ultra peripheral
-1.21281	18	0.402778	Peripherals		peripheral
-0.49411	18	0.24	Peripherals		peripheral
-0.224595	18	0.165289	Peripherals		peripheral
-0.224595	18	0	Peripherals		ultra peripheral
-0.673786	18	0	Peripherals		ultra peripheral
-0.0449191	18	0	Peripherals		ultra peripheral
-0.763624	18	0	Peripherals		ultra peripheral
0.404272	18	0	Peripherals		ultra peripheral
-0.134757	18	0	Peripherals		ultra peripheral
-1.48233	18	0	Peripherals		ultra peripheral
-1.57217	18	0.110727	Peripherals		peripheral
-2.1112	18	0	Peripherals		ultra peripheral
-1.75184	18	0	Peripherals		ultra peripheral
-1.30265	18	0.244898	Peripherals		peripheral
-1.21281	18	0	Peripherals		ultra peripheral
-1.30265	18	0.165289	Peripherals		peripheral
-0.9433	18	0.09625	Peripherals		peripheral
-0.9433	18	0.0499671	Peripherals		ultra peripheral
-0.9433	18	0.0475907	Peripherals		ultra peripheral
-0.9433	18	0.04875	Peripherals		ultra peripheral
-1.21281	18	0.272189	Peripherals		peripheral
-1.48233	18	0.33241	Peripherals		peripheral
-1.03314	18	0	Peripherals		ultra peripheral
-1.03314	18	0.117188	Peripherals		peripheral
-0.9433	18	0.520816	Peripherals		peripheral
-2.1112	18	0.203704	Peripherals		peripheral
-1.84168	18	0.33432	Peripherals		peripheral
-2.02136	18	0.33432	Peripherals		peripheral
-2.29087	18	0.33432	Peripherals		peripheral
-0.404272	18	0.295139	Peripherals		peripheral
0.224595	18	0.322485	Peripherals		peripheral
0.314433	18	0.381344	Peripherals		peripheral
-1.84168	18	0.512783	Peripherals		peripheral
-0.9433	18	0.238185	Peripherals		peripheral
-2.02136	18	0.3456	Peripherals		peripheral
-4.06474	13	0.33432	Peripherals		peripheral
-0.0188619	13	0.33432	Peripherals		peripheral
0.292359	13	0.298677	Peripherals		peripheral
-0.0188619	13	0.33432	Peripherals		peripheral
-0.174472	13	0.33432	Peripherals		peripheral
0.292359	13	0.3456	Peripherals		peripheral
0.292359	13	0.33432	Peripherals		peripheral
0.292359	13	0.33432	Peripherals		peripheral
0.292359	13	0.381344	Peripherals		peripheral
0.292359	13	0.375857	Peripherals		peripheral
0.292359	13	0.436214	Peripherals		peripheral
0.292359	13	0.381344	Peripherals		peripheral
0.292359	13	0.295139	Peripherals		peripheral
0.292359	13	0.33432	Peripherals		peripheral
0.292359	13	0	Peripherals		ultra peripheral
0.292359	13	0	Peripherals		ultra peripheral
0.292359	13	0	Peripherals		ultra peripheral
0.292359	13	0	Peripherals		ultra peripheral
0.292359	13	0	Peripherals		ultra peripheral
3.24896	13	0	Module hubs	ASV_908	provincial hub
-0.485693	13	0.142012	Peripherals		peripheral
-0.0188619	13	0	Peripherals		ultra peripheral
-0.0188619	13	0	Peripherals		ultra peripheral
-0.174472	13	0	Peripherals		ultra peripheral
-0.0188619	13	0	Peripherals		ultra peripheral
-0.0188619	13	0.415225	Peripherals		peripheral
-0.174472	13	0	Peripherals		ultra peripheral
0.136749	13	0.152778	Peripherals		peripheral
-0.0188619	13	0.291667	Peripherals		peripheral
-0.174472	13	0	Peripherals		ultra peripheral
0.136749	13	0	Peripherals		ultra peripheral
-1.10814	13	0	Peripherals		ultra peripheral
-1.41936	13	0	Peripherals		ultra peripheral
-0.443669	12	0	Peripherals		ultra peripheral
-0.443669	12	0.124444	Peripherals		peripheral
-1.08024	12	0	Peripherals		ultra peripheral
-0.761953	12	0.35503	Peripherals		peripheral
0.192899	12	0	Peripherals		ultra peripheral
0.192899	12	0.345679	Peripherals		peripheral
0.192899	12	0	Peripherals		ultra peripheral
0.192899	12	0	Peripherals		ultra peripheral
0.192899	12	0.18	Peripherals		peripheral
0.192899	12	0.152778	Peripherals		peripheral
0.192899	12	0	Peripherals		ultra peripheral
0.192899	12	0.495194	Peripherals		peripheral
0.192899	12	0	Peripherals		ultra peripheral
0.192899	12	0	Peripherals		ultra peripheral
0.192899	12	0	Peripherals		ultra peripheral
0.192899	12	0	Peripherals		ultra peripheral
0.192899	12	0	Peripherals		ultra peripheral
0.192899	12	0	Peripherals		ultra peripheral
0.192899	12	0	Peripherals		ultra peripheral
0.192899	12	0	Peripherals		ultra peripheral
0.192899	12	0	Peripherals		ultra peripheral
0.192899	12	0	Peripherals		ultra peripheral
0.192899	12	0	Peripherals		ultra peripheral
0.192899	12	0	Peripherals		ultra peripheral
0.192899	12	0	Peripherals		ultra peripheral
4.33059	12	0	Module hubs	ASV_383	provincial hub
-0.761953	12	0	Peripherals		ultra peripheral
-0.443669	12	0	Peripherals		ultra peripheral
-0.443669	12	0	Peripherals		ultra peripheral
-0.443669	12	0	Peripherals		ultra peripheral
-0.125385	12	0	Peripherals		ultra peripheral
-2.98994	12	0	Peripherals		ultra peripheral
-0.443669	12	0	Peripherals		ultra peripheral
0.3114	10	0	Peripherals		ultra peripheral
0.3114	10	0	Peripherals		ultra peripheral
0.3114	10	0	Peripherals		ultra peripheral
-1.4013	10	0	Peripherals		ultra peripheral
0.3114	10	0.165289	Peripherals		peripheral
0.3114	10	0	Peripherals		ultra peripheral
0.3114	10	0.455	Peripherals		peripheral
0.3114	10	0.548476	Peripherals		peripheral
0.3114	10	0	Peripherals		ultra peripheral
0.3114	10	0.0587695	Peripherals		peripheral
0.3114	10	0.0587695	Peripherals		peripheral
0.3114	10	0.380623	Peripherals		peripheral
0.3114	10	0	Peripherals		ultra peripheral
0.3114	10	0	Peripherals		ultra peripheral
0.3114	10	0.0587695	Peripherals		peripheral
0.3114	10	0.0587695	Peripherals		peripheral
0.3114	10	0	Peripherals		ultra peripheral
0.3114	10	0.0587695	Peripherals		peripheral
0.3114	10	0	Peripherals		ultra peripheral
0.3114	10	0.0587695	Peripherals		peripheral
0.3114	10	0.272189	Peripherals		peripheral
-1.4013	10	0	Peripherals		ultra peripheral
0.3114	10	0	Peripherals		ultra peripheral
0.3114	10	0	Peripherals		ultra peripheral
0.3114	10	0	Peripherals		ultra peripheral
0.3114	10	0.0475907	Peripherals		ultra peripheral
0.3114	10	0	Peripherals		ultra peripheral
0.3114	10	0	Peripherals		ultra peripheral
0.3114	10	0	Peripherals		ultra peripheral
0.3114	10	0	Peripherals		ultra peripheral
0.3114	10	0.304498	Peripherals		peripheral
-1.4013	10	0.188366	Peripherals		peripheral
-4.82669	10	0.21875	Peripherals		peripheral
0.163154	14	0	Peripherals		ultra peripheral
-1.10129	14	0.320312	Peripherals		peripheral
-0.342623	14	0.21875	Peripherals		peripheral
5.22093	14	0.207612	Module hubs	ASV_364	provincial hub
-0.0897347	14	0.444444	Peripherals		peripheral
-0.0897347	14	0	Peripherals		ultra peripheral
-0.0897347	14	0.477318	Peripherals		peripheral
-0.0897347	14	0.375	Peripherals		peripheral
-0.0897347	14	0.277778	Peripherals		peripheral
-0.0897347	14	0.244898	Peripherals		peripheral
-0.0897347	14	0	Peripherals		ultra peripheral
-0.0897347	14	0.0867769	Peripherals		peripheral
-0.342623	14	0	Peripherals		ultra peripheral
-0.0897347	14	0	Peripherals		ultra peripheral
-0.0897347	14	0	Peripherals		ultra peripheral
-0.0897347	14	0.168962	Peripherals		peripheral
-0.0897347	14	0.425926	Peripherals		peripheral
-0.0897347	14	0.134921	Peripherals		peripheral
-0.0897347	14	0	Peripherals		ultra peripheral
-0.0897347	14	0	Peripherals		ultra peripheral
-0.0897347	14	0	Peripherals		ultra peripheral
-0.0897347	14	0.567901	Peripherals		peripheral
-0.0897347	14	0.346667	Peripherals		peripheral
-0.0897347	14	0.15879	Peripherals		peripheral
-0.0897347	14	0.0739645	Peripherals		peripheral
-0.0897347	14	0.213018	Peripherals		peripheral
-0.0897347	14	0.176871	Peripherals		peripheral
-0.0897347	14	0.0688776	Peripherals		peripheral
-0.0897347	14	0	Peripherals		ultra peripheral
-0.848401	14	0.0587695	Peripherals		peripheral
-0.595512	14	0.137174	Peripherals		peripheral
0.646373	6	0.255102	Peripherals		peripheral
-0.385073	6	0.375	Peripherals		peripheral
0.233795	6	0	Peripherals		ultra peripheral
-0.385073	6	0.165289	Peripherals		peripheral
0.233795	6	0	Peripherals		ultra peripheral
-0.385073	6	0	Peripherals		ultra peripheral
-0.385073	6	0.611111	Peripherals		peripheral
0.440084	6	0.291667	Peripherals		peripheral
0.233795	6	0.165289	Peripherals		peripheral
0.440084	6	0.32	Peripherals		peripheral
0.233795	6	0	Peripherals		ultra peripheral
0.233795	6	0.255102	Peripherals		peripheral
0.233795	6	0.337778	Peripherals		peripheral
0.233795	6	0.255102	Peripherals		peripheral
0.0275052	6	0.484429	Peripherals		peripheral
0.233795	6	0.376543	Peripherals		peripheral
0.233795	6	0.376543	Peripherals		peripheral
0.233795	6	0.376543	Peripherals		peripheral
0.233795	6	0.376543	Peripherals		peripheral
0.233795	6	0.337778	Peripherals		peripheral
0.233795	6	0.152778	Peripherals		peripheral
0.233795	6	0.394464	Peripherals		peripheral
0.233795	6	0.311419	Peripherals		peripheral
0.233795	6	0.376543	Peripherals		peripheral
0.233795	6	0.148199	Peripherals		peripheral
0.233795	6	0.5	Peripherals		peripheral
0.233795	6	0	Peripherals		ultra peripheral
0.233795	6	0.231111	Peripherals		peripheral
0.440084	6	0	Peripherals		ultra peripheral
-5.12973	6	0	Peripherals		ultra peripheral
0.284714	8	0.197531	Peripherals		peripheral
0.402897	8	0	Peripherals		ultra peripheral
0.402897	8	0	Peripherals		ultra peripheral
0.402897	8	0	Peripherals		ultra peripheral
0.402897	8	0	Peripherals		ultra peripheral
0.402897	8	0	Peripherals		ultra peripheral
0.284714	8	0	Peripherals		ultra peripheral
0.402897	8	0.345679	Peripherals		peripheral
0.402897	8	0.44898	Peripherals		peripheral
0.402897	8	0.142012	Peripherals		peripheral
0.402897	8	0	Peripherals		ultra peripheral
0.284714	8	0	Peripherals		ultra peripheral
0.402897	8	0.132653	Peripherals		peripheral
0.402897	8	0.152778	Peripherals		peripheral
0.402897	8	0.32	Peripherals		peripheral
0.402897	8	0.32	Peripherals		peripheral
0.402897	8	0	Peripherals		ultra peripheral
0.402897	8	0.32	Peripherals		peripheral
0.402897	8	0.207612	Peripherals		peripheral
0.402897	8	0.197531	Peripherals		peripheral
0.402897	8	0	Peripherals		ultra peripheral
0.402897	8	0.5	Peripherals		peripheral
0.402897	8	0	Peripherals		ultra peripheral
0.402897	8	0	Peripherals		ultra peripheral
0.166531	8	0.512397	Peripherals		peripheral
0.0483476	8	0.46	Peripherals		peripheral
0.284714	8	0	Peripherals		ultra peripheral
0.166531	8	0	Peripherals		ultra peripheral
0.0483476	8	0	Peripherals		ultra peripheral
0.0483476	8	0	Peripherals		ultra peripheral
0.284714	8	0.444444	Peripherals		peripheral
0.0483476	8	0.244898	Peripherals		peripheral
0.284714	8	0.444444	Peripherals		peripheral
0.166531	8	0	Peripherals		ultra peripheral
0.284714	8	0	Peripherals		ultra peripheral
-0.188018	8	0	Peripherals		ultra peripheral
-0.66075	8	0	Peripherals		ultra peripheral
0.402897	8	0	Peripherals		ultra peripheral
-0.0698354	8	0	Peripherals		ultra peripheral
-0.0698354	8	0	Peripherals		ultra peripheral
-4.08806	8	0	Peripherals		ultra peripheral
-1.60621	8	0	Peripherals		ultra peripheral
-0.542567	8	0	Peripherals		ultra peripheral
-4.32442	8	0	Peripherals		ultra peripheral
0.356796	9	0	Peripherals		ultra peripheral
-2.31917	9	0	Peripherals		ultra peripheral
-4.45995	9	0.0867769	Peripherals		peripheral
0.356796	9	0	Peripherals		ultra peripheral
-2.31917	9	0	Peripherals		ultra peripheral
0.356796	9	0	Peripherals		ultra peripheral
-0.178398	9	0	Peripherals		ultra peripheral
0.356796	9	0.378698	Peripherals		peripheral
0.356796	9	0.095	Peripherals		peripheral
-1.24879	9	0	Peripherals		ultra peripheral
0.891989	9	0	Peripherals		ultra peripheral
0.356796	9	0	Peripherals		ultra peripheral
0.356796	9	0.5	Peripherals		peripheral
-0.713591	9	0.277778	Peripherals		peripheral
0.356796	9	0.152778	Peripherals		peripheral
0.356796	9	0	Peripherals		ultra peripheral
-0.178398	9	0.444444	Peripherals		peripheral
0.356796	9	0.104938	Peripherals		peripheral
0.356796	9	0	Peripherals		ultra peripheral
0.356796	9	0.0768	Peripherals		peripheral
0.356796	9	0	Peripherals		ultra peripheral
0.891989	9	0	Peripherals		ultra peripheral
0.356796	9	0.229167	Peripherals		peripheral
0.356796	9	0	Peripherals		ultra peripheral
0.356796	9	0.0688776	Peripherals		peripheral
0.356796	9	0	Peripherals		ultra peripheral
0.356796	9	0	Peripherals		ultra peripheral
0.356796	9	0.09625	Peripherals		peripheral
0.356796	9	0	Peripherals		ultra peripheral
0.356796	9	0.0739645	Peripherals		peripheral
-0.178398	9	0	Peripherals		ultra peripheral
0.356796	9	0	Peripherals		ultra peripheral
0.356796	9	0	Peripherals		ultra peripheral
0.356796	9	0.062435	Peripherals		peripheral
-0.178398	9	0.119141	Peripherals		peripheral
0.356796	9	0.375	Peripherals		peripheral
0.356796	9	0	Peripherals		ultra peripheral
0.356796	9	0	Peripherals		ultra peripheral
0.356796	9	0.277008	Peripherals		peripheral
4.36768	15	0.295139	Module hubs	ASV_179	provincial hub
-0.151842	15	0	Peripherals		ultra peripheral
-0.151842	15	0	Peripherals		ultra peripheral
-0.151842	15	0	Peripherals		ultra peripheral
-0.544844	15	0	Peripherals		ultra peripheral
0.0446593	15	0.5	Peripherals		peripheral
-0.741344	15	0	Peripherals		ultra peripheral
-0.348343	15	0	Peripherals		ultra peripheral
-0.151842	15	0.244898	Peripherals		peripheral
-0.151842	15	0	Peripherals		ultra peripheral
-0.151842	15	0.376543	Peripherals		peripheral
-0.151842	15	0	Peripherals		ultra peripheral
-0.348343	15	0	Peripherals		ultra peripheral
-0.151842	15	0.197531	Peripherals		peripheral
-0.151842	15	0	Peripherals		ultra peripheral
0.0446593	15	0	Peripherals		ultra peripheral
0.0446593	15	0	Peripherals		ultra peripheral
0.0446593	15	0.64	Connectors	ASV_840	non hub connector
0.0446593	15	0	Peripherals		ultra peripheral
-0.544844	15	0.64	Connectors	ASV_933	non hub connector
-0.151842	15	0.244898	Peripherals		peripheral
-0.544844	15	0.444444	Peripherals		peripheral

## Sheet: Bipartite_GTD escape ZiPi
z	module	p	roles	label	role_7
-0.13517	4	0.18	Peripherals		peripheral
0.815736	4	0	Peripherals		ultra peripheral
0.815736	4	0.625	Connectors	fun_ASV_77	non hub connector
0.37198	4	0	Peripherals		ultra peripheral
0.625555	4	0	Peripherals		ultra peripheral
4.11221	4	0.0768	Module hubs	fun_ASV_89	provincial hub
4.11221	4	0	Module hubs	fun_ASV_153	provincial hub
4.11221	4	0.119141	Module hubs	fun_ASV_141	provincial hub
1.83004	4	0	Peripherals		ultra peripheral
2.65416	4	0.375	Module hubs	fun_ASV_91	connector hub
2.65416	4	0.302433	Module hubs	fun_ASV_115	connector hub
2.65416	4	0.0867769	Module hubs	fun_ASV_200	provincial hub
2.65416	4	0.391795	Module hubs	fun_ASV_297	connector hub
2.65416	4	0	Module hubs	fun_ASV_434	provincial hub
2.65416	4	0	Module hubs	fun_ASV_718	provincial hub
-0.578927	4	0.2176	Peripherals		peripheral
-0.325351	4	0.375	Peripherals		peripheral
-0.578927	4	0	Peripherals		ultra peripheral
0.498767	4	0	Peripherals		ultra peripheral
0.498767	4	0.244898	Peripherals		peripheral
-0.64232	4	0.244898	Peripherals		peripheral
-0.705714	4	0.244898	Peripherals		peripheral
-0.452139	4	0.244898	Peripherals		peripheral
-0.452139	4	0.20642	Peripherals		peripheral
-0.452139	4	0.244898	Peripherals		peripheral
-0.705714	4	0.547141	Peripherals		peripheral
-0.64232	4	0.244898	Peripherals		peripheral
-0.388745	4	0.547141	Peripherals		peripheral
-0.578927	4	0.547141	Peripherals		peripheral
-0.00838265	4	0.244898	Peripherals		peripheral
-0.388745	4	0.244898	Peripherals		peripheral
-0.705714	4	0.244898	Peripherals		peripheral
-0.452139	4	0.135634	Peripherals		peripheral
-0.388745	4	0.244898	Peripherals		peripheral
-0.452139	4	0.244898	Peripherals		peripheral
-0.00838265	4	0.244898	Peripherals		peripheral
-0.705714	4	0.244898	Peripherals		peripheral
-0.705714	4	0.244898	Peripherals		peripheral
-0.388745	4	0.244898	Peripherals		peripheral
-0.578927	4	0	Peripherals		ultra peripheral
-0.578927	4	0.32	Peripherals		peripheral
0.625555	4	0	Peripherals		ultra peripheral
-0.388745	4	0	Peripherals		ultra peripheral
0.625555	4	0	Peripherals		ultra peripheral
-0.578927	4	0	Peripherals		ultra peripheral
-0.705714	4	0	Peripherals		ultra peripheral
-0.452139	4	0	Peripherals		ultra peripheral
-0.388745	4	0	Peripherals		ultra peripheral
-0.325351	4	0	Peripherals		ultra peripheral
-0.388745	4	0	Peripherals		ultra peripheral
-0.705714	4	0	Peripherals		ultra peripheral
-0.388745	4	0.0713306	Peripherals		peripheral
-0.00838265	4	0.0713306	Peripherals		peripheral
-0.578927	4	0.0713306	Peripherals		peripheral
-0.00838265	4	0.0713306	Peripherals		peripheral
-0.388745	4	0.0713306	Peripherals		peripheral
-0.388745	4	0.0713306	Peripherals		peripheral
-0.388745	4	0	Peripherals		ultra peripheral
-0.388745	4	0	Peripherals		ultra peripheral
-0.578927	4	0.449871	Peripherals		peripheral
-0.388745	4	0.23535	Peripherals		peripheral
-0.388745	4	0	Peripherals		ultra peripheral
-0.578927	4	0.526316	Peripherals		peripheral
-0.515533	4	0	Peripherals		ultra peripheral
-0.388745	4	0.612245	Peripherals		peripheral
0.498767	4	0	Peripherals		ultra peripheral
-0.578927	4	0.0416478	Peripherals		ultra peripheral
-0.00838265	4	0.0416478	Peripherals		ultra peripheral
-0.388745	4	0.0416478	Peripherals		ultra peripheral
-0.198564	4	0.0416478	Peripherals		ultra peripheral
-0.00838265	4	0.0416478	Peripherals		ultra peripheral
-0.388745	4	0.0416478	Peripherals		ultra peripheral
-0.388745	4	0	Peripherals		ultra peripheral
-0.388745	4	0.137174	Peripherals		peripheral
0.498767	4	0.137174	Peripherals		peripheral
-0.388745	4	0.137174	Peripherals		peripheral
-0.388745	4	0.137174	Peripherals		peripheral
-0.00838265	4	0.137174	Peripherals		peripheral
-0.388745	4	0.137174	Peripherals		peripheral
-0.578927	4	0.137174	Peripherals		peripheral
-0.261958	4	0.137174	Peripherals		peripheral
0.498767	4	0.137174	Peripherals		peripheral
-0.0717764	4	0.137174	Peripherals		peripheral
-0.705714	4	0.137174	Peripherals		peripheral
0.498767	4	0.137174	Peripherals		peripheral
-0.452139	4	0.137174	Peripherals		peripheral
-0.325351	4	0.137174	Peripherals		peripheral
-0.388745	4	0.137174	Peripherals		peripheral
-0.388745	4	0.387543	Peripherals		peripheral
-0.00838265	4	0.253968	Peripherals		peripheral
-0.578927	4	0	Peripherals		ultra peripheral
-0.578927	4	0	Peripherals		ultra peripheral
-0.452139	4	0	Peripherals		ultra peripheral
-0.388745	4	0	Peripherals		ultra peripheral
-0.388745	4	0	Peripherals		ultra peripheral
-0.00838265	4	0	Peripherals		ultra peripheral
-0.388745	4	0	Peripherals		ultra peripheral
-0.388745	4	0	Peripherals		ultra peripheral
0.498767	4	0	Peripherals		ultra peripheral
-0.00838265	4	0	Peripherals		ultra peripheral
-0.388745	4	0	Peripherals		ultra peripheral
-0.705714	4	0	Peripherals		ultra peripheral
-0.325351	4	0	Peripherals		ultra peripheral
-0.388745	4	0	Peripherals		ultra peripheral
-0.00838265	4	0.255	Peripherals		peripheral
-0.388745	4	0.255	Peripherals		peripheral
-0.388745	4	0	Peripherals		ultra peripheral
-0.388745	4	0	Peripherals		ultra peripheral
-0.388745	4	0	Peripherals		ultra peripheral
-0.388745	4	0	Peripherals		ultra peripheral
-0.388745	4	0	Peripherals		ultra peripheral
0.498767	4	0	Peripherals		ultra peripheral
-0.388745	4	0	Peripherals		ultra peripheral
-0.388745	4	0	Peripherals		ultra peripheral
-0.388745	4	0	Peripherals		ultra peripheral
-0.388745	4	0	Peripherals		ultra peripheral
0.498767	4	0	Peripherals		ultra peripheral
-0.388745	4	0	Peripherals		ultra peripheral
-0.388745	4	0	Peripherals		ultra peripheral
-0.388745	4	0	Peripherals		ultra peripheral
-0.388745	4	0	Peripherals		ultra peripheral
-0.903779	1	0	Peripherals		ultra peripheral
-0.903779	1	0.0525931	Peripherals		peripheral
2.04144	1	0	Peripherals		ultra peripheral
-1.07703	1	0	Peripherals		ultra peripheral
2.04144	1	0	Peripherals		ultra peripheral
2.04144	1	0	Peripherals		ultra peripheral
2.04144	1	0	Peripherals		ultra peripheral
2.04144	1	0	Peripherals		ultra peripheral
2.04144	1	0	Peripherals		ultra peripheral
2.04144	1	0	Peripherals		ultra peripheral
2.04144	1	0	Peripherals		ultra peripheral
2.04144	1	0	Peripherals		ultra peripheral
0.395584	1	0.32	Peripherals		peripheral
1.5217	1	0	Peripherals		ultra peripheral
1.95482	1	0	Peripherals		ultra peripheral
-1.16365	1	0	Peripherals		ultra peripheral
-1.16365	1	0	Peripherals		ultra peripheral
-1.16365	1	0	Peripherals		ultra peripheral
-1.16365	1	0	Peripherals		ultra peripheral
-0.384034	1	0.48	Peripherals		peripheral
-1.07703	1	0	Peripherals		ultra peripheral
-0.29741	1	0	Peripherals		ultra peripheral
-0.29741	1	0.5	Peripherals		peripheral
-1.07703	1	0	Peripherals		ultra peripheral
-1.07703	1	0	Peripherals		ultra peripheral
-0.29741	1	0	Peripherals		ultra peripheral
-0.29741	1	0	Peripherals		ultra peripheral
-0.29741	1	0.32	Peripherals		peripheral
-0.29741	1	0.444444	Peripherals		peripheral
-0.29741	1	0	Peripherals		ultra peripheral
-0.210786	1	0	Peripherals		ultra peripheral
-0.384034	1	0	Peripherals		ultra peripheral
-0.29741	1	0	Peripherals		ultra peripheral
-0.29741	1	0	Peripherals		ultra peripheral
-0.29741	1	0	Peripherals		ultra peripheral
-0.210786	1	0	Peripherals		ultra peripheral
-0.29741	1	0	Peripherals		ultra peripheral
-0.29741	1	0	Peripherals		ultra peripheral
-0.29741	1	0	Peripherals		ultra peripheral
-0.29741	1	0	Peripherals		ultra peripheral
-0.384034	1	0.5	Peripherals		peripheral
-0.29741	1	0.444444	Peripherals		peripheral
-0.29741	1	0.152778	Peripherals		peripheral
-0.29741	1	0	Peripherals		ultra peripheral
-0.29741	1	0.5	Peripherals		peripheral
-0.29741	1	0	Peripherals		ultra peripheral
-0.29741	1	0	Peripherals		ultra peripheral
-0.29741	1	0.5	Peripherals		peripheral
-0.29741	1	0.5	Peripherals		peripheral
-0.29741	1	0.117188	Peripherals		peripheral
-0.29741	1	0	Peripherals		ultra peripheral
-0.29741	1	0.5	Peripherals		peripheral
-0.29741	1	0.444444	Peripherals		peripheral
-0.29741	1	0.40625	Peripherals		peripheral
-0.29741	1	0.444444	Peripherals		peripheral
-0.29741	1	0	Peripherals		ultra peripheral
-0.384034	1	0	Peripherals		ultra peripheral
-0.29741	1	0	Peripherals		ultra peripheral
-0.29741	1	0	Peripherals		ultra peripheral
-0.29741	1	0	Peripherals		ultra peripheral
1.09109	14	0	Peripherals		ultra peripheral
-0.872872	14	0	Peripherals		ultra peripheral
-0.218218	14	0	Peripherals		ultra peripheral
3.66522	9	0	Module hubs	fun_ASV_752	provincial hub
2.12068	9	0.32	Peripherals		peripheral
-0.453556	9	0	Peripherals		ultra peripheral
-0.453556	9	0.277778	Peripherals		peripheral
-0.453556	9	0	Peripherals		ultra peripheral
-0.196132	9	0.48	Peripherals		peripheral
-0.196132	9	0	Peripherals		ultra peripheral
-0.196132	9	0	Peripherals		ultra peripheral
-0.196132	9	0	Peripherals		ultra peripheral
-0.196132	9	0.244898	Peripherals		peripheral
-0.453556	9	0	Peripherals		ultra peripheral
-0.196132	9	0.152778	Peripherals		peripheral
-0.196132	9	0.197531	Peripherals		peripheral
-0.196132	9	0	Peripherals		ultra peripheral
-0.196132	9	0.244898	Peripherals		peripheral
-0.453556	9	0.444444	Peripherals		peripheral
-0.196132	9	0.5	Peripherals		peripheral
-0.453556	9	0	Peripherals		ultra peripheral
-0.453556	9	0	Peripherals		ultra peripheral
-0.196132	9	0.32	Peripherals		peripheral
-0.453556	9	0	Peripherals		ultra peripheral
1.5	13	0	Peripherals		ultra peripheral
-0.5	13	0	Peripherals		ultra peripheral
-0.5	13	0	Peripherals		ultra peripheral
-0.5	13	0	Peripherals		ultra peripheral
1.89943	7	0	Peripherals		ultra peripheral
0.0407602	7	0.444444	Peripherals		peripheral
2.27116	7	0	Peripherals		ultra peripheral
2.27116	7	0.32	Peripherals		peripheral
2.36409	7	0	Peripherals		ultra peripheral
2.36409	7	0	Peripherals		ultra peripheral
1.52769	7	0.277778	Peripherals		peripheral
2.36409	7	0.197531	Peripherals		peripheral
2.36409	7	0.5	Peripherals		peripheral
2.36409	7	0.444444	Peripherals		peripheral
-0.981506	7	0.5	Peripherals		peripheral
-0.888573	7	0	Peripherals		ultra peripheral
-0.888573	7	0.444444	Peripherals		peripheral
-0.888573	7	0.433884	Peripherals		peripheral
-0.888573	7	0	Peripherals		ultra peripheral
-0.23804	7	0	Peripherals		ultra peripheral
-0.795639	7	0	Peripherals		ultra peripheral
-0.23804	7	0	Peripherals		ultra peripheral
-0.23804	7	0.277778	Peripherals		peripheral
-0.981506	7	0	Peripherals		ultra peripheral
-0.51684	7	0	Peripherals		ultra peripheral
-0.981506	7	0	Peripherals		ultra peripheral
-0.23804	7	0.32	Peripherals		peripheral
-0.609773	7	0	Peripherals		ultra peripheral
-0.23804	7	0.433884	Peripherals		peripheral
-0.23804	7	0	Peripherals		ultra peripheral
-0.51684	7	0	Peripherals		ultra peripheral
-0.23804	7	0	Peripherals		ultra peripheral
-0.609773	7	0	Peripherals		ultra peripheral
-0.23804	7	0	Peripherals		ultra peripheral
-0.23804	7	0	Peripherals		ultra peripheral
-0.23804	7	0	Peripherals		ultra peripheral
-0.23804	7	0	Peripherals		ultra peripheral
-0.51684	7	0	Peripherals		ultra peripheral
-0.23804	7	0	Peripherals		ultra peripheral
-0.609773	7	0	Peripherals		ultra peripheral
-0.23804	7	0	Peripherals		ultra peripheral
-0.23804	7	0	Peripherals		ultra peripheral
-0.23804	7	0	Peripherals		ultra peripheral
-0.330973	7	0	Peripherals		ultra peripheral
-0.23804	7	0.625	Connectors	bac_ASV_698	non hub connector
-0.981506	7	0	Peripherals		ultra peripheral
-0.330973	7	0.444444	Peripherals		peripheral
-0.23804	7	0	Peripherals		ultra peripheral
-0.23804	7	0	Peripherals		ultra peripheral
-0.23804	7	0	Peripherals		ultra peripheral
-0.23804	7	0	Peripherals		ultra peripheral
-0.23804	7	0.197531	Peripherals		peripheral
-0.609773	7	0.117188	Peripherals		peripheral
-0.23804	7	0	Peripherals		ultra peripheral
-0.23804	7	0.244898	Peripherals		peripheral
-0.23804	7	0	Peripherals		ultra peripheral
-0.23804	7	0	Peripherals		ultra peripheral
-0.23804	7	0.444444	Peripherals		peripheral
-0.23804	7	0	Peripherals		ultra peripheral
-0.23804	7	0	Peripherals		ultra peripheral
-0.23804	7	0	Peripherals		ultra peripheral
2.21062	3	0	Peripherals		ultra peripheral
3.74093	3	0	Module hubs	fun_ASV_86	provincial hub
2.53279	3	0.152778	Module hubs	fun_ASV_105	provincial hub
1.08303	3	0	Peripherals		ultra peripheral
2.77442	3	0.5	Module hubs	fun_ASV_71	connector hub
0.438684	3	0	Peripherals		ultra peripheral
2.13008	3	0.152778	Peripherals		peripheral
2.13008	3	0.444444	Peripherals		peripheral
2.13008	3	0.277778	Peripherals		peripheral
2.13008	3	0	Peripherals		ultra peripheral
2.13008	3	0	Peripherals		ultra peripheral
2.13008	3	0	Peripherals		ultra peripheral
2.13008	3	0	Peripherals		ultra peripheral
2.13008	3	0	Peripherals		ultra peripheral
2.13008	3	0	Peripherals		ultra peripheral
0.760855	3	0	Peripherals		ultra peripheral
-0.688914	3	0	Peripherals		ultra peripheral
-0.849999	3	0	Peripherals		ultra peripheral
-0.849999	3	0	Peripherals		ultra peripheral
-0.769456	3	0	Peripherals		ultra peripheral
-0.769456	3	0	Peripherals		ultra peripheral
-0.769456	3	0.5	Peripherals		peripheral
-0.688914	3	0	Peripherals		ultra peripheral
-0.769456	3	0	Peripherals		ultra peripheral
-0.769456	3	0	Peripherals		ultra peripheral
-0.688914	3	0	Peripherals		ultra peripheral
-0.447286	3	0	Peripherals		ultra peripheral
-0.688914	3	0	Peripherals		ultra peripheral
-0.688914	3	0	Peripherals		ultra peripheral
-0.769456	3	0	Peripherals		ultra peripheral
-0.769456	3	0.277778	Peripherals		peripheral
-0.769456	3	0	Peripherals		ultra peripheral
-0.688914	3	0	Peripherals		ultra peripheral
-0.849999	3	0.40625	Peripherals		peripheral
-0.849999	3	0	Peripherals		ultra peripheral
-0.205658	3	0.444444	Peripherals		peripheral
-0.447286	3	0.40625	Peripherals		peripheral
-0.205658	3	0	Peripherals		ultra peripheral
-0.688914	3	0	Peripherals		ultra peripheral
0.0359705	3	0	Peripherals		ultra peripheral
-0.688914	3	0	Peripherals		ultra peripheral
0.116513	3	0.277778	Peripherals		peripheral
-0.769456	3	0	Peripherals		ultra peripheral
0.0359705	3	0	Peripherals		ultra peripheral
-0.769456	3	0.32	Peripherals		peripheral
0.0359705	3	0	Peripherals		ultra peripheral
-0.608371	3	0.444444	Peripherals		peripheral
-0.849999	3	0	Peripherals		ultra peripheral
-0.688914	3	0.32	Peripherals		peripheral
0.116513	3	0	Peripherals		ultra peripheral
-0.205658	3	0	Peripherals		ultra peripheral
-0.769456	3	0	Peripherals		ultra peripheral
-0.769456	3	0	Peripherals		ultra peripheral
-0.688914	3	0	Peripherals		ultra peripheral
0.0359705	3	0.32	Peripherals		peripheral
-0.769456	3	0	Peripherals		ultra peripheral
0.116513	3	0	Peripherals		ultra peripheral
-0.849999	3	0.375	Peripherals		peripheral
-0.769456	3	0.32	Peripherals		peripheral
-0.688914	3	0.277778	Peripherals		peripheral
-0.769456	3	0.197531	Peripherals		peripheral
-0.688914	3	0.395	Peripherals		peripheral
0.0359705	3	0	Peripherals		ultra peripheral
0.0359705	3	0	Peripherals		ultra peripheral
0.0359705	3	0.48	Peripherals		peripheral
-0.688914	3	0	Peripherals		ultra peripheral
-0.527828	3	0.32	Peripherals		peripheral
0.116513	3	0.444444	Peripherals		peripheral
-0.849999	3	0.152778	Peripherals		peripheral
0.116513	3	0	Peripherals		ultra peripheral
0.0359705	3	0.5	Peripherals		peripheral
0.0359705	3	0	Peripherals		ultra peripheral
-0.849999	3	0	Peripherals		ultra peripheral
-0.688914	3	0	Peripherals		ultra peripheral
0.116513	3	0	Peripherals		ultra peripheral
-0.849999	3	0	Peripherals		ultra peripheral
0.0359705	3	0.110727	Peripherals		peripheral
-0.125115	3	0	Peripherals		ultra peripheral
0.0359705	3	0.37037	Peripherals		peripheral
0.0359705	3	0	Peripherals		ultra peripheral
-0.849999	3	0.152778	Peripherals		peripheral
0.116513	3	0	Peripherals		ultra peripheral
0.116513	3	0	Peripherals		ultra peripheral
0.116513	3	0	Peripherals		ultra peripheral
0.116513	3	0	Peripherals		ultra peripheral
-0.769456	3	0	Peripherals		ultra peripheral
-0.769456	3	0	Peripherals		ultra peripheral
0.116513	3	0	Peripherals		ultra peripheral
0.0359705	3	0.32	Peripherals		peripheral
0.0359705	3	0.197531	Peripherals		peripheral
-0.205658	3	0.32	Peripherals		peripheral
0.116513	3	0	Peripherals		ultra peripheral
0.116513	3	0	Peripherals		ultra peripheral
0.116513	3	0	Peripherals		ultra peripheral
0.116513	3	0.197531	Peripherals		peripheral
0.116513	3	0	Peripherals		ultra peripheral
0.116513	3	0	Peripherals		ultra peripheral
0.116513	3	0	Peripherals		ultra peripheral
-0.527828	3	0	Peripherals		ultra peripheral
-0.125115	3	0.197531	Peripherals		peripheral
0.116513	3	0	Peripherals		ultra peripheral
0.116513	3	0	Peripherals		ultra peripheral
-0.688914	3	0	Peripherals		ultra peripheral
3.01511	11	0.40625	Module hubs	fun_ASV_44	connector hub
-0.301511	11	0.5	Peripherals		peripheral
-0.301511	11	0	Peripherals		ultra peripheral
-0.301511	11	0	Peripherals		ultra peripheral
-0.301511	11	0	Peripherals		ultra peripheral
-0.301511	11	0	Peripherals		ultra peripheral
-0.301511	11	0	Peripherals		ultra peripheral
-0.301511	11	0	Peripherals		ultra peripheral
-0.301511	11	0	Peripherals		ultra peripheral
-0.301511	11	0	Peripherals		ultra peripheral
-0.301511	11	0.395	Peripherals		peripheral
3.75	10	0.32	Module hubs	fun_ASV_183	connector hub
-0.25	10	0	Peripherals		ultra peripheral
-0.25	10	0	Peripherals		ultra peripheral
-0.25	10	0	Peripherals		ultra peripheral
-0.25	10	0	Peripherals		ultra peripheral
-0.25	10	0	Peripherals		ultra peripheral
-0.25	10	0	Peripherals		ultra peripheral
-0.25	10	0	Peripherals		ultra peripheral
-0.25	10	0	Peripherals		ultra peripheral
-0.25	10	0	Peripherals		ultra peripheral
-0.25	10	0	Peripherals		ultra peripheral
-0.25	10	0	Peripherals		ultra peripheral
-0.25	10	0.152778	Peripherals		peripheral
-0.25	10	0	Peripherals		ultra peripheral
-0.25	10	0	Peripherals		ultra peripheral
-0.25	10	0	Peripherals		ultra peripheral
1.78885	12	0	Peripherals		ultra peripheral
-0.447214	12	0.32	Peripherals		peripheral
-0.447214	12	0	Peripherals		ultra peripheral
-0.447214	12	0	Peripherals		ultra peripheral
-0.447214	12	0	Peripherals		ultra peripheral
1.61196	5	0	Peripherals		ultra peripheral
1.61196	5	0	Peripherals		ultra peripheral
1.61196	5	0	Peripherals		ultra peripheral
1.61196	5	0	Peripherals		ultra peripheral
1.31591	5	0	Peripherals		ultra peripheral
1.61196	5	0	Peripherals		ultra peripheral
1.61196	5	0	Peripherals		ultra peripheral
1.61196	5	0	Peripherals		ultra peripheral
1.61196	5	0	Peripherals		ultra peripheral
1.61196	5	0	Peripherals		ultra peripheral
1.61196	5	0	Peripherals		ultra peripheral
1.61196	5	0	Peripherals		ultra peripheral
1.61196	5	0	Peripherals		ultra peripheral
1.61196	5	0	Peripherals		ultra peripheral
1.61196	5	0	Peripherals		ultra peripheral
1.61196	5	0	Peripherals		ultra peripheral
-0.534394	5	0.444444	Peripherals		peripheral
-0.534394	5	0	Peripherals		ultra peripheral
-0.534394	5	0.21875	Peripherals		peripheral
-0.534394	5	0.395	Peripherals		peripheral
-0.534394	5	0	Peripherals		ultra peripheral
-0.534394	5	0.32	Peripherals		peripheral
-0.534394	5	0.165289	Peripherals		peripheral
-0.534394	5	0	Peripherals		ultra peripheral
-0.534394	5	0	Peripherals		ultra peripheral
-0.756431	5	0	Peripherals		ultra peripheral
-0.534394	5	0	Peripherals		ultra peripheral
-0.534394	5	0	Peripherals		ultra peripheral
-0.534394	5	0	Peripherals		ultra peripheral
-0.534394	5	0	Peripherals		ultra peripheral
-0.904456	5	0.395	Peripherals		peripheral
-0.534394	5	0	Peripherals		ultra peripheral
-0.534394	5	0	Peripherals		ultra peripheral
-0.534394	5	0	Peripherals		ultra peripheral
-0.534394	5	0	Peripherals		ultra peripheral
-0.534394	5	0	Peripherals		ultra peripheral
-0.534394	5	0	Peripherals		ultra peripheral
-0.534394	5	0.32	Peripherals		peripheral
-0.534394	5	0	Peripherals		ultra peripheral
-0.534394	5	0.32	Peripherals		peripheral
-0.534394	5	0	Peripherals		ultra peripheral
-0.534394	5	0.244898	Peripherals		peripheral
-0.534394	5	0	Peripherals		ultra peripheral
-0.904456	5	0	Peripherals		ultra peripheral
-0.534394	5	0	Peripherals		ultra peripheral
-0.682419	5	0	Peripherals		ultra peripheral
-0.534394	5	0	Peripherals		ultra peripheral
-0.534394	5	0	Peripherals		ultra peripheral
-1.94063	5	0	Peripherals		ultra peripheral
-0.534394	5	0	Peripherals		ultra peripheral
-0.534394	5	0	Peripherals		ultra peripheral
-0.534394	5	0	Peripherals		ultra peripheral
-0.534394	5	0	Peripherals		ultra peripheral
-0.534394	5	0	Peripherals		ultra peripheral
-0.534394	5	0	Peripherals		ultra peripheral
-0.534394	5	0.32	Peripherals		peripheral
-0.534394	5	0	Peripherals		ultra peripheral
-0.534394	5	0.152778	Peripherals		peripheral
-0.534394	5	0	Peripherals		ultra peripheral
-0.446543	2	0.32	Peripherals		peripheral
-0.446543	2	0	Peripherals		ultra peripheral
4.31267	2	0	Module hubs	fun_ASV_137	provincial hub
1.31613	2	0	Peripherals		ultra peripheral
2.19746	2	0	Peripherals		ultra peripheral
2.19746	2	0.32	Peripherals		peripheral
2.19746	2	0	Peripherals		ultra peripheral
2.19746	2	0.32	Peripherals		peripheral
2.19746	2	0	Peripherals		ultra peripheral
2.19746	2	0	Peripherals		ultra peripheral
-0.62281	2	0	Peripherals		ultra peripheral
-0.799077	2	0	Peripherals		ultra peripheral
-0.799077	2	0.197531	Peripherals		peripheral
-0.62281	2	0.32	Peripherals		peripheral
-0.182143	2	0.32	Peripherals		peripheral
-0.270276	2	0	Peripherals		ultra peripheral
-0.182143	2	0	Peripherals		ultra peripheral
-0.270276	2	0.32	Peripherals		peripheral
-0.799077	2	0.32	Peripherals		peripheral
-0.62281	2	0	Peripherals		ultra peripheral
-0.710944	2	0.5	Peripherals		peripheral
-0.62281	2	0	Peripherals		ultra peripheral
-0.182143	2	0	Peripherals		ultra peripheral
-0.270276	2	0.197531	Peripherals		peripheral
-0.182143	2	0.444444	Peripherals		peripheral
-0.182143	2	0	Peripherals		ultra peripheral
-0.182143	2	0.444444	Peripherals		peripheral
-0.182143	2	0	Peripherals		ultra peripheral
-0.710944	2	0	Peripherals		ultra peripheral
-0.270276	2	0	Peripherals		ultra peripheral
-0.710944	2	0	Peripherals		ultra peripheral
-0.270276	2	0.32	Peripherals		peripheral
-0.182143	2	0	Peripherals		ultra peripheral
-0.182143	2	0	Peripherals		ultra peripheral
-0.182143	2	0	Peripherals		ultra peripheral
-0.182143	2	0	Peripherals		ultra peripheral
-0.182143	2	0	Peripherals		ultra peripheral
-0.799077	2	0	Peripherals		ultra peripheral
-0.270276	2	0	Peripherals		ultra peripheral
-0.270276	2	0	Peripherals		ultra peripheral
-0.182143	2	0	Peripherals		ultra peripheral
-0.182143	2	0.444444	Peripherals		peripheral
-0.710944	2	0.152778	Peripherals		peripheral
-0.799077	2	0.32	Peripherals		peripheral
-0.182143	2	0	Peripherals		ultra peripheral
-0.182143	2	0	Peripherals		ultra peripheral
-0.182143	2	0	Peripherals		ultra peripheral
-0.710944	2	0	Peripherals		ultra peripheral
-0.182143	2	0	Peripherals		ultra peripheral
-0.710944	2	0	Peripherals		ultra peripheral
-0.182143	2	0	Peripherals		ultra peripheral
-0.270276	2	0	Peripherals		ultra peripheral
-0.182143	2	0	Peripherals		ultra peripheral
-0.270276	2	0	Peripherals		ultra peripheral
-0.182143	2	0.40625	Peripherals		peripheral
-0.182143	2	0.197531	Peripherals		peripheral
-0.182143	2	0	Peripherals		ultra peripheral
-0.182143	2	0	Peripherals		ultra peripheral
-0.182143	2	0.32	Peripherals		peripheral
-0.182143	2	0.277778	Peripherals		peripheral
2.74094	15	0	Module hubs	fun_ASV_46	provincial hub
2.74094	15	0.5	Module hubs	fun_ASV_132	connector hub
2.74094	15	0	Module hubs	fun_ASV_134	provincial hub
2.74094	15	0.5	Module hubs	fun_ASV_121	connector hub
2.74094	15	0	Module hubs	fun_ASV_220	provincial hub
2.74094	15	0.395	Module hubs	fun_ASV_287	connector hub
-0.3641	15	0	Peripherals		ultra peripheral
-0.212634	15	0	Peripherals		ultra peripheral
-0.3641	15	0	Peripherals		ultra peripheral
-0.3641	15	0.32	Peripherals		peripheral
-0.3641	15	0	Peripherals		ultra peripheral
-0.3641	15	0	Peripherals		ultra peripheral
-0.3641	15	0.32	Peripherals		peripheral
-0.3641	15	0.197531	Peripherals		peripheral
-0.212634	15	0.152778	Peripherals		peripheral
-0.3641	15	0	Peripherals		ultra peripheral
-0.3641	15	0	Peripherals		ultra peripheral
-0.3641	15	0	Peripherals		ultra peripheral
-0.3641	15	0	Peripherals		ultra peripheral
-0.3641	15	0	Peripherals		ultra peripheral
-0.3641	15	0	Peripherals		ultra peripheral
-0.3641	15	0	Peripherals		ultra peripheral
-0.3641	15	0	Peripherals		ultra peripheral
-0.3641	15	0	Peripherals		ultra peripheral
-0.3641	15	0	Peripherals		ultra peripheral
-0.3641	15	0	Peripherals		ultra peripheral
-0.3641	15	0	Peripherals		ultra peripheral
-0.3641	15	0	Peripherals		ultra peripheral
-0.3641	15	0	Peripherals		ultra peripheral
-0.3641	15	0	Peripherals		ultra peripheral
-0.3641	15	0	Peripherals		ultra peripheral
-0.3641	15	0	Peripherals		ultra peripheral
-0.3641	15	0	Peripherals		ultra peripheral
-0.3641	15	0	Peripherals		ultra peripheral
-0.3641	15	0	Peripherals		ultra peripheral
-0.3641	15	0.32	Peripherals		peripheral
-0.3641	15	0	Peripherals		ultra peripheral
-0.3641	15	0	Peripherals		ultra peripheral
-0.3641	15	0	Peripherals		ultra peripheral
-0.3641	15	0.152778	Peripherals		peripheral
-0.3641	15	0	Peripherals		ultra peripheral
-0.3641	15	0	Peripherals		ultra peripheral
-0.3641	15	0.32	Peripherals		peripheral
-0.3641	15	0	Peripherals		ultra peripheral
-0.3641	15	0	Peripherals		ultra peripheral
-0.3641	15	0	Peripherals		ultra peripheral
-0.3641	15	0	Peripherals		ultra peripheral
-0.3641	15	0	Peripherals		ultra peripheral
-0.3641	15	0	Peripherals		ultra peripheral
-0.3641	15	0	Peripherals		ultra peripheral
-0.3641	15	0	Peripherals		ultra peripheral
-0.3641	15	0	Peripherals		ultra peripheral
2.09566	8	0.197531	Peripherals		peripheral
2.24709	8	0	Peripherals		ultra peripheral
2.24709	8	0	Peripherals		ultra peripheral
2.24709	8	0	Peripherals		ultra peripheral
2.24709	8	0	Peripherals		ultra peripheral
-0.781597	8	0	Peripherals		ultra peripheral
-0.781597	8	0.197531	Peripherals		peripheral
-0.781597	8	0	Peripherals		ultra peripheral
-0.478728	8	0	Peripherals		ultra peripheral
-0.327294	8	0	Peripherals		ultra peripheral
-0.478728	8	0	Peripherals		ultra peripheral
-0.327294	8	0	Peripherals		ultra peripheral
-0.327294	8	0	Peripherals		ultra peripheral
-0.478728	8	0.395	Peripherals		peripheral
-0.327294	8	0.32	Peripherals		peripheral
-0.478728	8	0	Peripherals		ultra peripheral
-0.327294	8	0	Peripherals		ultra peripheral
-0.327294	8	0	Peripherals		ultra peripheral
-0.478728	8	0	Peripherals		ultra peripheral
-0.327294	8	0	Peripherals		ultra peripheral
-0.327294	8	0	Peripherals		ultra peripheral
-0.327294	8	0	Peripherals		ultra peripheral
-0.781597	8	0	Peripherals		ultra peripheral
-0.327294	8	0	Peripherals		ultra peripheral
-0.327294	8	0	Peripherals		ultra peripheral
-0.327294	8	0	Peripherals		ultra peripheral
-0.327294	8	0	Peripherals		ultra peripheral
-0.327294	8	0	Peripherals		ultra peripheral
-0.327294	8	0.395	Peripherals		peripheral
-0.327294	8	0.32	Peripherals		peripheral
-0.327294	8	0	Peripherals		ultra peripheral
1.17372	6	0	Peripherals		ultra peripheral
1.17372	6	0	Peripherals		ultra peripheral
1.17372	6	0.48	Peripherals		peripheral
1.17372	6	0	Peripherals		ultra peripheral
1.17372	6	0	Peripherals		ultra peripheral
1.17372	6	0.32	Peripherals		peripheral
1.17372	6	0	Peripherals		ultra peripheral
1.17372	6	0	Peripherals		ultra peripheral
1.17372	6	0	Peripherals		ultra peripheral
1.17372	6	0	Peripherals		ultra peripheral
1.17372	6	0	Peripherals		ultra peripheral
1.17372	6	0	Peripherals		ultra peripheral
1.17372	6	0	Peripherals		ultra peripheral
1.17372	6	0	Peripherals		ultra peripheral
1.17372	6	0	Peripherals		ultra peripheral
0.109772	6	0	Peripherals		ultra peripheral
-0.776851	6	0	Peripherals		ultra peripheral
-0.954175	6	0	Peripherals		ultra peripheral
-0.422201	6	0	Peripherals		ultra peripheral
-0.422201	6	0	Peripherals		ultra peripheral
-0.422201	6	0	Peripherals		ultra peripheral
-0.776851	6	0	Peripherals		ultra peripheral
-3.2594	6	0.32	Peripherals		peripheral
-0.954175	6	0.32	Peripherals		peripheral
-0.954175	6	0.197531	Peripherals		peripheral
-0.422201	6	0	Peripherals		ultra peripheral
-0.954175	6	0	Peripherals		ultra peripheral
-0.422201	6	0	Peripherals		ultra peripheral
-0.422201	6	0.32	Peripherals		peripheral
-0.422201	6	0	Peripherals		ultra peripheral
-0.954175	6	0	Peripherals		ultra peripheral
-0.422201	6	0	Peripherals		ultra peripheral
-0.422201	6	0	Peripherals		ultra peripheral
-0.954175	6	0	Peripherals		ultra peripheral
-0.422201	6	0	Peripherals		ultra peripheral
-0.422201	6	0	Peripherals		ultra peripheral
-0.422201	6	0	Peripherals		ultra peripheral
-0.422201	6	0.197531	Peripherals		peripheral
-0.422201	6	0	Peripherals		ultra peripheral
-0.422201	6	0	Peripherals		ultra peripheral
-0.422201	6	0	Peripherals		ultra peripheral
-0.422201	6	0	Peripherals		ultra peripheral
1.29099	16	0	Peripherals		ultra peripheral
1.29099	16	0.32	Peripherals		peripheral
-0.645497	16	0.197531	Peripherals		peripheral
-0.645497	16	0	Peripherals		ultra peripheral
-0.645497	16	0.32	Peripherals		peripheral
-0.645497	16	0.197531	Peripherals		peripheral

## Sheet: Bipartite_Diseased_ZiPi
z	module	p	roles	label	role_7
0.92642	5	0.197531	Peripherals		peripheral
2.87098	5	0.442907	Module hubs	fun_ASV_42	connector hub
1.16949	5	0	Peripherals		ultra peripheral
0.92642	5	0.165289	Peripherals		peripheral
0.92642	5	0	Peripherals		ultra peripheral
0.92642	5	0	Peripherals		ultra peripheral
2.87098	5	0.165289	Module hubs	fun_ASV_764	provincial hub
2.87098	5	0	Module hubs	fun_ASV_781	provincial hub
1.41256	5	0	Peripherals		ultra peripheral
-0.532004	5	0.643991	Connectors	fun_ASV_139	non hub connector
-0.288933	5	0.643991	Connectors	fun_ASV_82	non hub connector
-0.288933	5	0.643991	Connectors	fun_ASV_758	non hub connector
-0.288933	5	0.643991	Connectors	fun_ASV_766	non hub connector
-0.288933	5	0.643991	Connectors	fun_ASV_776	non hub connector
-1.01814	5	0.643991	Connectors	bac_ASV_21	non hub connector
0.440279	5	0.643991	Connectors	bac_ASV_85	non hub connector
-0.0458624	5	0.643991	Connectors	bac_ASV_256	non hub connector
-1.01814	5	0.643991	Connectors	bac_ASV_196	non hub connector
-1.01814	5	0.643991	Connectors	bac_ASV_473	non hub connector
-0.288933	5	0.643991	Connectors	bac_ASV_538	non hub connector
-1.01814	5	0.541667	Peripherals		peripheral
-1.01814	5	0.46	Peripherals		peripheral
-0.0458624	5	0.318878	Peripherals		peripheral
-1.01814	5	0.318878	Peripherals		peripheral
-0.288933	5	0.318878	Peripherals		peripheral
0.197208	5	0.41701	Peripherals		peripheral
-0.0458624	5	0.318878	Peripherals		peripheral
-1.01814	5	0.318878	Peripherals		peripheral
-0.532004	5	0.196429	Peripherals		peripheral
0.440279	5	0.196429	Peripherals		peripheral
-0.288933	5	0.196429	Peripherals		peripheral
-0.532004	5	0.0831758	Peripherals		peripheral
-1.01814	5	0.0831758	Peripherals		peripheral
1.41256	5	0.0831758	Peripherals		peripheral
0.683349	5	0.0831758	Peripherals		peripheral
-0.288933	5	0.0831758	Peripherals		peripheral
-0.288933	5	0.0831758	Peripherals		peripheral
-0.532004	5	0.0831758	Peripherals		peripheral
-1.01814	5	0.104938	Peripherals		peripheral
1.16949	5	0.104938	Peripherals		peripheral
0.197208	5	0.104938	Peripherals		peripheral
0.683349	5	0.207612	Peripherals		peripheral
-1.01814	5	0	Peripherals		ultra peripheral
-0.532004	5	0	Peripherals		ultra peripheral
-0.532004	5	0	Peripherals		ultra peripheral
-1.01814	5	0	Peripherals		ultra peripheral
-0.288933	5	0.207612	Peripherals		peripheral
-0.288933	5	0.207612	Peripherals		peripheral
-0.0458624	5	0.0867769	Peripherals		peripheral
-0.532004	5	0.0867769	Peripherals		peripheral
-0.532004	5	0.165289	Peripherals		peripheral
-0.288933	5	0.165289	Peripherals		peripheral
-1.01814	5	0	Peripherals		ultra peripheral
2.73801	4	0.5	Module hubs	fun_ASV_398	connector hub
2.3163	4	0.165289	Peripherals		peripheral
1.47288	4	0.165289	Peripherals		peripheral
2.10544	4	0	Peripherals		ultra peripheral
2.52715	4	0	Module hubs	fun_ASV_363	provincial hub
2.52715	4	0	Module hubs	fun_ASV_765	provincial hub
2.10544	4	0	Peripherals		ultra peripheral
-0.213955	4	0	Peripherals		ultra peripheral
1.47288	4	0.533333	Peripherals		peripheral
-0.42481	4	0.31405	Peripherals		peripheral
2.94886	4	0	Module hubs	fun_ASV_251	provincial hub
-0.635664	4	0	Peripherals		ultra peripheral
-0.635664	4	0	Peripherals		ultra peripheral
0.207754	4	0.391111	Peripherals		peripheral
-0.42481	4	0.561983	Peripherals		peripheral
-0.42481	4	0	Peripherals		ultra peripheral
-0.635664	4	0	Peripherals		ultra peripheral
-0.635664	4	0.32	Peripherals		peripheral
-0.635664	4	0	Peripherals		ultra peripheral
-0.42481	4	0	Peripherals		ultra peripheral
-0.635664	4	0	Peripherals		ultra peripheral
-0.42481	4	0.402778	Peripherals		peripheral
-0.42481	4	0	Peripherals		ultra peripheral
-0.635664	4	0.226562	Peripherals		peripheral
-0.42481	4	0.226562	Peripherals		peripheral
-0.213955	4	0.226562	Peripherals		peripheral
-0.213955	4	0.226562	Peripherals		peripheral
-0.213955	4	0	Peripherals		ultra peripheral
-0.635664	4	0.257653	Peripherals		peripheral
-0.635664	4	0.257653	Peripherals		peripheral
-0.635664	4	0.257653	Peripherals		peripheral
-0.0031008	4	0.257653	Peripherals		peripheral
2.3163	4	0.257653	Peripherals		peripheral
-0.635664	4	0.257653	Peripherals		peripheral
-0.213955	4	0.257653	Peripherals		peripheral
-0.213955	4	0.311419	Peripherals		peripheral
-0.213955	4	0.311419	Peripherals		peripheral
-0.213955	4	0.311419	Peripherals		peripheral
-0.635664	4	0.311419	Peripherals		peripheral
-0.635664	4	0.444444	Peripherals		peripheral
-0.635664	4	0	Peripherals		ultra peripheral
-0.213955	4	0	Peripherals		ultra peripheral
-0.42481	4	0	Peripherals		ultra peripheral
0.207754	4	0	Peripherals		ultra peripheral
-0.635664	4	0	Peripherals		ultra peripheral
-0.635664	4	0.346667	Peripherals		peripheral
-0.635664	4	0	Peripherals		ultra peripheral
-0.635664	4	0	Peripherals		ultra peripheral
-0.213955	4	0	Peripherals		ultra peripheral
-0.635664	4	0.320312	Peripherals		peripheral
0.418608	4	0.320312	Peripherals		peripheral
0.207754	4	0	Peripherals		ultra peripheral
-0.635664	4	0	Peripherals		ultra peripheral
-0.635664	4	0	Peripherals		ultra peripheral
-0.635664	4	0.497041	Peripherals		peripheral
-0.635664	4	0.497041	Peripherals		peripheral
-0.213955	4	0.304688	Peripherals		peripheral
0.207754	4	0.408163	Peripherals		peripheral
-0.42481	4	0	Peripherals		ultra peripheral
-0.213955	4	0.48	Peripherals		peripheral
-0.635664	4	0.55102	Peripherals		peripheral
-0.635664	4	0	Peripherals		ultra peripheral
-0.635664	4	0	Peripherals		ultra peripheral
-0.635664	4	0	Peripherals		ultra peripheral
-0.213955	4	0.277778	Peripherals		peripheral
0.629463	4	0.18	Peripherals		peripheral
-0.42481	4	0	Peripherals		ultra peripheral
-0.213955	4	0.444444	Peripherals		peripheral
0.322739	3	0	Peripherals		ultra peripheral
1.21245	3	0	Peripherals		ultra peripheral
0.322739	3	0	Peripherals		ultra peripheral
0.322739	3	0	Peripherals		ultra peripheral
1.21245	3	0.444444	Peripherals		peripheral
0.322739	3	0	Peripherals		ultra peripheral
2.76945	3	0	Module hubs	fun_ASV_12	provincial hub
2.76945	3	0	Module hubs	fun_ASV_621	provincial hub
1.21245	3	0	Peripherals		ultra peripheral
2.76945	3	0.625	Network hubs	fun_ASV_121	connector hub
2.99187	3	0	Module hubs	fun_ASV_96	provincial hub
-0.344545	3	0	Peripherals		ultra peripheral
0.100311	3	0	Peripherals		ultra peripheral
0.100311	3	0	Peripherals		ultra peripheral
0.100311	3	0	Peripherals		ultra peripheral
0.100311	3	0.444444	Peripherals		peripheral
0.767595	3	0.46281	Peripherals		peripheral
-0.122117	3	0.46281	Peripherals		peripheral
0.100311	3	0.32	Peripherals		peripheral
-0.789401	3	0	Peripherals		ultra peripheral
-0.344545	3	0.444444	Peripherals		peripheral
0.100311	3	0.592593	Peripherals		peripheral
-0.344545	3	0	Peripherals		ultra peripheral
-0.344545	3	0	Peripherals		ultra peripheral
-0.344545	3	0	Peripherals		ultra peripheral
-0.344545	3	0.5	Peripherals		peripheral
-0.789401	3	0.5	Peripherals		peripheral
-1.01183	3	0.5	Peripherals		peripheral
-0.344545	3	0	Peripherals		ultra peripheral
-1.01183	3	0	Peripherals		ultra peripheral
-1.01183	3	0	Peripherals		ultra peripheral
-0.344545	3	0	Peripherals		ultra peripheral
-0.344545	3	0	Peripherals		ultra peripheral
-0.789401	3	0	Peripherals		ultra peripheral
-1.01183	3	0	Peripherals		ultra peripheral
-0.344545	3	0	Peripherals		ultra peripheral
-0.344545	3	0	Peripherals		ultra peripheral
-0.344545	3	0	Peripherals		ultra peripheral
-1.01183	3	0	Peripherals		ultra peripheral
-0.566973	3	0	Peripherals		ultra peripheral
-0.344545	3	0	Peripherals		ultra peripheral
-1.01183	3	0	Peripherals		ultra peripheral
-0.789401	3	0	Peripherals		ultra peripheral
-0.566973	3	0	Peripherals		ultra peripheral
0.100311	3	0	Peripherals		ultra peripheral
-0.344545	3	0.375	Peripherals		peripheral
-0.344545	3	0	Peripherals		ultra peripheral
-1.01183	3	0	Peripherals		ultra peripheral
-0.122117	3	0	Peripherals		ultra peripheral
-0.344545	3	0	Peripherals		ultra peripheral
-0.566973	3	0	Peripherals		ultra peripheral
-1.03003	7	0	Peripherals		ultra peripheral
1.34216	7	0	Peripherals		ultra peripheral
1.34216	7	0	Peripherals		ultra peripheral
1.34216	7	0	Peripherals		ultra peripheral
1.34216	7	0	Peripherals		ultra peripheral
1.34216	7	0	Peripherals		ultra peripheral
1.34216	7	0	Peripherals		ultra peripheral
1.34216	7	0.345679	Peripherals		peripheral
1.34216	7	0	Peripherals		ultra peripheral
1.34216	7	0.48	Peripherals		peripheral
1.34216	7	0	Peripherals		ultra peripheral
1.34216	7	0	Peripherals		ultra peripheral
1.46701	7	0	Peripherals		ultra peripheral
1.46701	7	0	Peripherals		ultra peripheral
-1.15488	7	0	Peripherals		ultra peripheral
0.717898	7	0	Peripherals		ultra peripheral
-0.655472	7	0.142012	Peripherals		peripheral
0.218491	7	0	Peripherals		ultra peripheral
0.218491	7	0	Peripherals		ultra peripheral
-1.03003	7	0	Peripherals		ultra peripheral
0.343343	7	0	Peripherals		ultra peripheral
-0.905176	7	0	Peripherals		ultra peripheral
-1.15488	7	0	Peripherals		ultra peripheral
-0.905176	7	0	Peripherals		ultra peripheral
0.84275	7	0	Peripherals		ultra peripheral
0.0936389	7	0	Peripherals		ultra peripheral
0.84275	7	0	Peripherals		ultra peripheral
-0.280917	7	0.32	Peripherals		peripheral
0.84275	7	0	Peripherals		ultra peripheral
-1.15488	7	0.32	Peripherals		peripheral
-0.905176	7	0	Peripherals		ultra peripheral
0.343343	7	0.475309	Peripherals		peripheral
-0.405769	7	0	Peripherals		ultra peripheral
-1.03003	7	0	Peripherals		ultra peripheral
-0.905176	7	0	Peripherals		ultra peripheral
-1.03003	7	0	Peripherals		ultra peripheral
-1.15488	7	0	Peripherals		ultra peripheral
-0.905176	7	0	Peripherals		ultra peripheral
-0.905176	7	0	Peripherals		ultra peripheral
-0.905176	7	0	Peripherals		ultra peripheral
-1.15488	7	0	Peripherals		ultra peripheral
0.84275	7	0	Peripherals		ultra peripheral
-0.780324	7	0	Peripherals		ultra peripheral
-0.655472	7	0	Peripherals		ultra peripheral
0.0936389	7	0	Peripherals		ultra peripheral
0.343343	7	0	Peripherals		ultra peripheral
-0.905176	7	0	Peripherals		ultra peripheral
-1.03003	7	0	Peripherals		ultra peripheral
0.343343	7	0.444444	Peripherals		peripheral
-1.03003	7	0	Peripherals		ultra peripheral
-0.905176	7	0	Peripherals		ultra peripheral
-0.905176	7	0	Peripherals		ultra peripheral
0.597999	2	0	Peripherals		ultra peripheral
0.331095	2	0	Peripherals		ultra peripheral
2.73323	2	0	Module hubs	fun_ASV_18	provincial hub
2.73323	2	0	Module hubs	fun_ASV_51	provincial hub
2.73323	2	0	Module hubs	fun_ASV_112	provincial hub
2.59977	2	0	Module hubs	fun_ASV_108	provincial hub
2.73323	2	0.32	Module hubs	fun_ASV_158	connector hub
2.73323	2	0	Module hubs	fun_ASV_306	provincial hub
0.998354	2	0.391111	Peripherals		peripheral
-0.469615	2	0	Peripherals		ultra peripheral
1.13181	2	0	Peripherals		ultra peripheral
1.13181	2	0.21875	Peripherals		peripheral
1.13181	2	0	Peripherals		ultra peripheral
1.13181	2	0	Peripherals		ultra peripheral
-0.0692597	2	0	Peripherals		ultra peripheral
0.0641919	2	0	Peripherals		ultra peripheral
-0.0692597	2	0.444444	Peripherals		peripheral
-0.336163	2	0	Peripherals		ultra peripheral
-0.336163	2	0	Peripherals		ultra peripheral
-0.202711	2	0	Peripherals		ultra peripheral
-0.603066	2	0	Peripherals		ultra peripheral
-0.603066	2	0	Peripherals		ultra peripheral
-0.86997	2	0	Peripherals		ultra peripheral
-0.86997	2	0	Peripherals		ultra peripheral
-0.202711	2	0.375	Peripherals		peripheral
-0.86997	2	0.52071	Peripherals		peripheral
-0.336163	2	0	Peripherals		ultra peripheral
-0.202711	2	0	Peripherals		ultra peripheral
-0.86997	2	0	Peripherals		ultra peripheral
-0.336163	2	0.345679	Peripherals		peripheral
-0.86997	2	0	Peripherals		ultra peripheral
-0.736518	2	0	Peripherals		ultra peripheral
-0.86997	2	0	Peripherals		ultra peripheral
0.864902	2	0.375	Peripherals		peripheral
0.73145	2	0	Peripherals		ultra peripheral
-0.86997	2	0	Peripherals		ultra peripheral
-0.86997	2	0	Peripherals		ultra peripheral
-0.86997	2	0	Peripherals		ultra peripheral
-0.469615	2	0	Peripherals		ultra peripheral
-0.736518	2	0	Peripherals		ultra peripheral
-0.469615	2	0	Peripherals		ultra peripheral
-0.202711	2	0	Peripherals		ultra peripheral
-0.0692597	2	0	Peripherals		ultra peripheral
-0.86997	2	0.32	Peripherals		peripheral
-0.86997	2	0	Peripherals		ultra peripheral
-0.0692597	2	0	Peripherals		ultra peripheral
-0.202711	2	0	Peripherals		ultra peripheral
-0.469615	2	0.345679	Peripherals		peripheral
0.73145	2	0	Peripherals		ultra peripheral
-0.202711	2	0	Peripherals		ultra peripheral
-0.336163	2	0	Peripherals		ultra peripheral
-0.336163	2	0	Peripherals		ultra peripheral
1.66561	2	0	Peripherals		ultra peripheral
-0.86997	2	0.444444	Peripherals		peripheral
-0.86997	2	0	Peripherals		ultra peripheral
-0.603066	2	0	Peripherals		ultra peripheral
-0.86997	2	0	Peripherals		ultra peripheral
-0.469615	2	0	Peripherals		ultra peripheral
-0.86997	2	0	Peripherals		ultra peripheral
-0.202711	2	0	Peripherals		ultra peripheral
-0.202711	2	0.429688	Peripherals		peripheral
-0.202711	2	0	Peripherals		ultra peripheral
0.864902	2	0.477509	Peripherals		peripheral
-0.736518	2	0	Peripherals		ultra peripheral
0.864902	2	0	Peripherals		ultra peripheral
-0.0692597	2	0	Peripherals		ultra peripheral
-0.202711	2	0	Peripherals		ultra peripheral
-0.86997	2	0	Peripherals		ultra peripheral
0.864902	2	0	Peripherals		ultra peripheral
0.0641919	2	0.197531	Peripherals		peripheral
-0.336163	2	0	Peripherals		ultra peripheral
-0.86997	2	0	Peripherals		ultra peripheral
-0.336163	2	0	Peripherals		ultra peripheral
-0.86997	2	0.477509	Peripherals		peripheral
-0.86997	2	0	Peripherals		ultra peripheral
-0.202711	2	0.32	Peripherals		peripheral
-0.336163	2	0	Peripherals		ultra peripheral
-0.0692597	2	0	Peripherals		ultra peripheral
-0.86997	2	0.375	Peripherals		peripheral
2.64355	10	0.477509	Module hubs	fun_ASV_152	connector hub
2.64355	10	0	Module hubs	fun_ASV_181	provincial hub
2.64355	10	0	Module hubs	fun_ASV_666	provincial hub
1.46317	10	0	Peripherals		ultra peripheral
-0.372965	10	0	Peripherals		ultra peripheral
-0.635271	10	0.244898	Peripherals		peripheral
-0.635271	10	0	Peripherals		ultra peripheral
-0.372965	10	0.396694	Peripherals		peripheral
-0.635271	10	0	Peripherals		ultra peripheral
-0.897576	10	0	Peripherals		ultra peripheral
1.06971	10	0	Peripherals		ultra peripheral
-0.372965	10	0	Peripherals		ultra peripheral
-0.635271	10	0	Peripherals		ultra peripheral
-0.372965	10	0	Peripherals		ultra peripheral
-0.372965	10	0.5	Peripherals		peripheral
-0.372965	10	0	Peripherals		ultra peripheral
-0.372965	10	0	Peripherals		ultra peripheral
-0.372965	10	0	Peripherals		ultra peripheral
-0.372965	10	0.444444	Peripherals		peripheral
1.06971	10	0	Peripherals		ultra peripheral
-0.372965	10	0.265	Peripherals		peripheral
-0.372965	10	0	Peripherals		ultra peripheral
-0.372965	10	0	Peripherals		ultra peripheral
-0.372965	10	0	Peripherals		ultra peripheral
-0.635271	10	0.244898	Peripherals		peripheral
-0.372965	10	0	Peripherals		ultra peripheral
-0.372965	10	0	Peripherals		ultra peripheral
-0.372965	10	0	Peripherals		ultra peripheral
-0.372965	10	0	Peripherals		ultra peripheral
-0.372965	10	0	Peripherals		ultra peripheral
-0.372965	10	0	Peripherals		ultra peripheral
-0.372965	10	0	Peripherals		ultra peripheral
1.64584	9	0	Peripherals		ultra peripheral
1.64584	9	0	Peripherals		ultra peripheral
1.64584	9	0	Peripherals		ultra peripheral
1.64584	9	0	Peripherals		ultra peripheral
1.64584	9	0	Peripherals		ultra peripheral
1.64584	9	0	Peripherals		ultra peripheral
1.64584	9	0	Peripherals		ultra peripheral
-1.00144	9	0.5	Peripherals		peripheral
-0.583445	9	0	Peripherals		ultra peripheral
-0.583445	9	0	Peripherals		ultra peripheral
-0.304785	9	0.489796	Peripherals		peripheral
-0.304785	9	0.32	Peripherals		peripheral
-0.583445	9	0	Peripherals		ultra peripheral
-0.583445	9	0	Peripherals		ultra peripheral
-0.0261244	9	0.556213	Peripherals		peripheral
-0.583445	9	0	Peripherals		ultra peripheral
-0.583445	9	0	Peripherals		ultra peripheral
-0.583445	9	0	Peripherals		ultra peripheral
-0.583445	9	0	Peripherals		ultra peripheral
-1.41943	9	0	Peripherals		ultra peripheral
-0.583445	9	0.444444	Peripherals		peripheral
-0.444115	9	0	Peripherals		ultra peripheral
-1.41943	9	0	Peripherals		ultra peripheral
-0.583445	9	0	Peripherals		ultra peripheral
0.949187	9	0	Peripherals		ultra peripheral
-0.444115	9	0.21875	Peripherals		peripheral
-0.583445	9	0	Peripherals		ultra peripheral
0.949187	9	0	Peripherals		ultra peripheral
-0.0261244	9	0	Peripherals		ultra peripheral
-0.583445	9	0	Peripherals		ultra peripheral
-0.444115	9	0	Peripherals		ultra peripheral
-0.583445	9	0	Peripherals		ultra peripheral
0.874317	6	0	Peripherals		ultra peripheral
-0.996561	6	0	Peripherals		ultra peripheral
-0.645772	6	0	Peripherals		ultra peripheral
2.04362	6	0	Peripherals		ultra peripheral
2.04362	6	0	Peripherals		ultra peripheral
2.04362	6	0.32	Peripherals		peripheral
2.04362	6	0	Peripherals		ultra peripheral
2.04362	6	0	Peripherals		ultra peripheral
2.04362	6	0	Peripherals		ultra peripheral
2.04362	6	0	Peripherals		ultra peripheral
-0.0611224	6	0	Peripherals		ultra peripheral
-0.879632	6	0	Peripherals		ultra peripheral
-1.11349	6	0	Peripherals		ultra peripheral
-0.996561	6	0	Peripherals		ultra peripheral
0.874317	6	0	Peripherals		ultra peripheral
-0.996561	6	0	Peripherals		ultra peripheral
-0.294982	6	0	Peripherals		ultra peripheral
-0.178052	6	0	Peripherals		ultra peripheral
-0.762702	6	0.493827	Peripherals		peripheral
-1.11349	6	0	Peripherals		ultra peripheral
-0.178052	6	0.475309	Peripherals		peripheral
-0.411912	6	0	Peripherals		ultra peripheral
-1.11349	6	0	Peripherals		ultra peripheral
-0.178052	6	0.5	Peripherals		peripheral
-0.411912	6	0	Peripherals		ultra peripheral
-1.11349	6	0	Peripherals		ultra peripheral
-0.178052	6	0	Peripherals		ultra peripheral
-0.294982	6	0.32	Peripherals		peripheral
-0.178052	6	0	Peripherals		ultra peripheral
-0.411912	6	0.417778	Peripherals		peripheral
-0.178052	6	0	Peripherals		ultra peripheral
-0.178052	6	0	Peripherals		ultra peripheral
-0.178052	6	0	Peripherals		ultra peripheral
-0.411912	6	0	Peripherals		ultra peripheral
-0.178052	6	0	Peripherals		ultra peripheral
-0.411912	6	0	Peripherals		ultra peripheral
-0.294982	6	0	Peripherals		ultra peripheral
-0.178052	6	0	Peripherals		ultra peripheral
-0.178052	6	0	Peripherals		ultra peripheral
-0.178052	6	0.21875	Peripherals		peripheral
-0.178052	6	0	Peripherals		ultra peripheral
0.0558074	6	0	Peripherals		ultra peripheral
-0.996561	6	0	Peripherals		ultra peripheral
-0.0611224	6	0	Peripherals		ultra peripheral
1.19562	8	0.21875	Peripherals		peripheral
1.19562	8	0	Peripherals		ultra peripheral
-1.17866	8	0	Peripherals		ultra peripheral
-0.941229	8	0	Peripherals		ultra peripheral
1.19562	8	0.495	Peripherals		peripheral
1.19562	8	0	Peripherals		ultra peripheral
-1.17866	8	0	Peripherals		ultra peripheral
2.14532	8	0	Peripherals		ultra peripheral
1.67047	8	0	Peripherals		ultra peripheral
1.67047	8	0.32	Peripherals		peripheral
-0.941229	8	0	Peripherals		ultra peripheral
0.00847954	8	0	Peripherals		ultra peripheral
-0.941229	8	0	Peripherals		ultra peripheral
-1.17866	8	0	Peripherals		ultra peripheral
-0.703802	8	0	Peripherals		ultra peripheral
-1.17866	8	0.5	Peripherals		peripheral
-0.703802	8	0	Peripherals		ultra peripheral
-0.466375	8	0	Peripherals		ultra peripheral
0.00847954	8	0.444444	Peripherals		peripheral
-0.228948	8	0	Peripherals		ultra peripheral
0.245907	8	0.32	Peripherals		peripheral
-0.466375	8	0	Peripherals		ultra peripheral
-0.941229	8	0	Peripherals		ultra peripheral
-0.466375	8	0	Peripherals		ultra peripheral
0.245907	8	0.32	Peripherals		peripheral
0.245907	8	0.32	Peripherals		peripheral
0.245907	8	0	Peripherals		ultra peripheral
0.245907	8	0	Peripherals		ultra peripheral
2.01911	11	0	Peripherals		ultra peripheral
2.01911	11	0.475309	Peripherals		peripheral
2.01911	11	0	Peripherals		ultra peripheral
2.01911	11	0	Peripherals		ultra peripheral
-0.617195	11	0	Peripherals		ultra peripheral
-0.414402	11	0	Peripherals		ultra peripheral
-0.414402	11	0	Peripherals		ultra peripheral
-0.414402	11	0	Peripherals		ultra peripheral
-0.414402	11	0	Peripherals		ultra peripheral
-1.02278	11	0.46281	Peripherals		peripheral
-0.414402	11	0.46875	Peripherals		peripheral
-0.414402	11	0.5	Peripherals		peripheral
-0.414402	11	0	Peripherals		ultra peripheral
-0.414402	11	0.32	Peripherals		peripheral
-1.02278	11	0	Peripherals		ultra peripheral
-0.414402	11	0.277778	Peripherals		peripheral
-0.414402	11	0	Peripherals		ultra peripheral
-0.414402	11	0	Peripherals		ultra peripheral
-0.414402	11	0	Peripherals		ultra peripheral
-0.414402	11	0.5	Peripherals		peripheral
0.802353	11	0.444444	Peripherals		peripheral
-0.414402	11	0.265	Peripherals		peripheral
-0.414402	11	0	Peripherals		ultra peripheral
1.78885	14	0	Peripherals		ultra peripheral
-0.447214	14	0.396694	Peripherals		peripheral
-0.447214	14	0.429688	Peripherals		peripheral
-0.447214	14	0.375	Peripherals		peripheral
-0.447214	14	0	Peripherals		ultra peripheral
2.79208	18	0	Module hubs	fun_ASV_737	provincial hub
1.17087	18	0	Peripherals		ultra peripheral
-0.450336	18	0	Peripherals		ultra peripheral
-0.450336	18	0	Peripherals		ultra peripheral
-0.450336	18	0.32	Peripherals		peripheral
-0.450336	18	0.277778	Peripherals		peripheral
-0.450336	18	0	Peripherals		ultra peripheral
-0.450336	18	0	Peripherals		ultra peripheral
0.0900672	18	0	Peripherals		ultra peripheral
-0.450336	18	0	Peripherals		ultra peripheral
-0.450336	18	0	Peripherals		ultra peripheral
-0.450336	18	0.265	Peripherals		peripheral
-0.0723227	1	0	Peripherals		ultra peripheral
1.53193	1	0	Peripherals		ultra peripheral
0.930333	1	0	Peripherals		ultra peripheral
0.930333	1	0	Peripherals		ultra peripheral
0.930333	1	0.345679	Peripherals		peripheral
0.930333	1	0	Peripherals		ultra peripheral
0.930333	1	0	Peripherals		ultra peripheral
5.14149	1	0	Module hubs	fun_ASV_297	provincial hub
-0.673916	1	0	Peripherals		ultra peripheral
0.729802	1	0.375	Peripherals		peripheral
-0.473385	1	0	Peripherals		ultra peripheral
-0.473385	1	0.265	Peripherals		peripheral
0.328739	1	0	Peripherals		ultra peripheral
0.328739	1	0	Peripherals		ultra peripheral
0.328739	1	0.444444	Peripherals		peripheral
-0.0723227	1	0	Peripherals		ultra peripheral
-0.0723227	1	0	Peripherals		ultra peripheral
-0.473385	1	0.32	Peripherals		peripheral
0.328739	1	0	Peripherals		ultra peripheral
0.128208	1	0	Peripherals		ultra peripheral
0.128208	1	0.456747	Peripherals		peripheral
-0.473385	1	0	Peripherals		ultra peripheral
-0.0723227	1	0	Peripherals		ultra peripheral
-0.673916	1	0.42	Peripherals		peripheral
-0.673916	1	0	Peripherals		ultra peripheral
0.328739	1	0.277778	Peripherals		peripheral
-0.673916	1	0.5	Peripherals		peripheral
-0.673916	1	0	Peripherals		ultra peripheral
-0.272854	1	0.244898	Peripherals		peripheral
-0.673916	1	0	Peripherals		ultra peripheral
0.729802	1	0.5	Peripherals		peripheral
-0.473385	1	0	Peripherals		ultra peripheral
0.328739	1	0	Peripherals		ultra peripheral
-0.673916	1	0.265	Peripherals		peripheral
-0.673916	1	0.32	Peripherals		peripheral
-0.673916	1	0.32	Peripherals		peripheral
-0.673916	1	0	Peripherals		ultra peripheral
-0.673916	1	0	Peripherals		ultra peripheral
-0.673916	1	0	Peripherals		ultra peripheral
-0.473385	1	0	Peripherals		ultra peripheral
0.328739	1	0	Peripherals		ultra peripheral
-0.673916	1	0	Peripherals		ultra peripheral
-0.673916	1	0	Peripherals		ultra peripheral
2.53458	1	0	Module hubs	bac_ASV_682	provincial hub
0.328739	1	0	Peripherals		ultra peripheral
-0.673916	1	0	Peripherals		ultra peripheral
-0.673916	1	0	Peripherals		ultra peripheral
-0.673916	1	0	Peripherals		ultra peripheral
-0.673916	1	0	Peripherals		ultra peripheral
-0.673916	1	0	Peripherals		ultra peripheral
-0.673916	1	0	Peripherals		ultra peripheral
1.13086	1	0	Peripherals		ultra peripheral
-0.473385	1	0.32	Peripherals		peripheral
0.128208	1	0.32	Peripherals		peripheral
-0.673916	1	0	Peripherals		ultra peripheral
-0.673916	1	0	Peripherals		ultra peripheral
-0.673916	1	0.48	Peripherals		peripheral
-0.673916	1	0.40625	Peripherals		peripheral
1.93299	1	0.32	Peripherals		peripheral
-0.673916	1	0.444444	Peripherals		peripheral
-0.673916	1	0	Peripherals		ultra peripheral
4.6306	19	0	Module hubs	fun_ASV_352	provincial hub
0.46918	19	0	Peripherals		ultra peripheral
-0.265188	19	0	Peripherals		ultra peripheral
-0.265188	19	0	Peripherals		ultra peripheral
-0.265188	19	0.477509	Peripherals		peripheral
-0.265188	19	0.5	Peripherals		peripheral
-0.265188	19	0	Peripherals		ultra peripheral
-0.265188	19	0	Peripherals		ultra peripheral
-0.0203991	19	0.32	Peripherals		peripheral
-0.265188	19	0.32	Peripherals		peripheral
-0.265188	19	0.21875	Peripherals		peripheral
-0.265188	19	0	Peripherals		ultra peripheral
-0.265188	19	0	Peripherals		ultra peripheral
-0.265188	19	0	Peripherals		ultra peripheral
-0.265188	19	0	Peripherals		ultra peripheral
-0.265188	19	0	Peripherals		ultra peripheral
-0.265188	19	0.625	Connectors	bac_ASV_609	non hub connector
-0.265188	19	0	Peripherals		ultra peripheral
-0.0203991	19	0.345679	Peripherals		peripheral
-0.0203991	19	0	Peripherals		ultra peripheral
-0.265188	19	0	Peripherals		ultra peripheral
-0.265188	19	0.32	Peripherals		peripheral
-0.265188	19	0	Peripherals		ultra peripheral
-0.265188	19	0	Peripherals		ultra peripheral
1.66393	13	0	Peripherals		ultra peripheral
1.66393	13	0	Peripherals		ultra peripheral
1.66393	13	0	Peripherals		ultra peripheral
1.66393	13	0	Peripherals		ultra peripheral
-0.881972	13	0.48	Peripherals		peripheral
-0.700122	13	0	Peripherals		ultra peripheral
-0.700122	13	0	Peripherals		ultra peripheral
-0.518272	13	0	Peripherals		ultra peripheral
1.30023	13	0	Peripherals		ultra peripheral
-0.700122	13	0	Peripherals		ultra peripheral
-0.518272	13	0	Peripherals		ultra peripheral
-0.700122	13	0.197531	Peripherals		peripheral
0.209127	13	0	Peripherals		ultra peripheral
-1.06382	13	0	Peripherals		ultra peripheral
-0.700122	13	0.32	Peripherals		peripheral
0.390977	13	0	Peripherals		ultra peripheral
-0.700122	13	0	Peripherals		ultra peripheral
-0.518272	13	0	Peripherals		ultra peripheral
-0.336422	13	0.32	Peripherals		peripheral
-0.518272	13	0	Peripherals		ultra peripheral
0	16	0.297521	Peripherals		peripheral
0	16	0.375	Peripherals		peripheral
3.88057	20	0	Module hubs	fun_ASV_763	provincial hub
-0.242536	20	0	Peripherals		ultra peripheral
-0.242536	20	0	Peripherals		ultra peripheral
-0.242536	20	0	Peripherals		ultra peripheral
-0.242536	20	0	Peripherals		ultra peripheral
-0.242536	20	0	Peripherals		ultra peripheral
-0.242536	20	0.277778	Peripherals		peripheral
-0.242536	20	0	Peripherals		ultra peripheral
-0.242536	20	0	Peripherals		ultra peripheral
-0.242536	20	0	Peripherals		ultra peripheral
-0.242536	20	0	Peripherals		ultra peripheral
-0.242536	20	0	Peripherals		ultra peripheral
-0.242536	20	0.21875	Peripherals		peripheral
-0.242536	20	0	Peripherals		ultra peripheral
-0.242536	20	0	Peripherals		ultra peripheral
-0.242536	20	0	Peripherals		ultra peripheral
-0.242536	20	0	Peripherals		ultra peripheral
1.1547	17	0.32	Peripherals		peripheral
-0.57735	17	0	Peripherals		ultra peripheral
-0.57735	17	0	Peripherals		ultra peripheral
1.63299	12	0	Peripherals		ultra peripheral
0.408248	12	0	Peripherals		ultra peripheral
-0.816497	12	0.272189	Peripherals		peripheral
0.408248	12	0.408163	Peripherals		peripheral
-0.816497	12	0.5	Peripherals		peripheral
-0.816497	12	0	Peripherals		ultra peripheral
-0.163103	21	0.32	Peripherals		peripheral
-0.163103	21	0	Peripherals		ultra peripheral
-0.719135	21	0	Peripherals		ultra peripheral
-0.719135	21	0	Peripherals		ultra peripheral
-0.719135	21	0.5	Peripherals		peripheral
-0.719135	21	0	Peripherals		ultra peripheral
-0.719135	21	0.244898	Peripherals		peripheral
-0.719135	21	0	Peripherals		ultra peripheral
-0.719135	21	0	Peripherals		ultra peripheral
-0.719135	21	0	Peripherals		ultra peripheral
-0.719135	21	0.42	Peripherals		peripheral
-0.719135	21	0	Peripherals		ultra peripheral
-0.719135	21	0	Peripherals		ultra peripheral
-0.719135	21	0	Peripherals		ultra peripheral
-0.719135	21	0	Peripherals		ultra peripheral
-0.719135	21	0	Peripherals		ultra peripheral
-0.719135	21	0.32	Peripherals		peripheral
1.50499	21	0	Peripherals		ultra peripheral
0.578274	21	0	Peripherals		ultra peripheral
1.50499	21	0	Peripherals		ultra peripheral
1.50499	21	0	Peripherals		ultra peripheral
1.50499	21	0	Peripherals		ultra peripheral
1.50499	21	0	Peripherals		ultra peripheral
1.50499	21	0	Peripherals		ultra peripheral
1.50499	21	0	Peripherals		ultra peripheral
0	15	0.265	Peripherals		peripheral
0	15	0.265	Peripherals		peripheral
